# Supplementary material for: Genetic determinants of the molecular portraits of epithelial cancers
Source: Nat Commun. 2019 Dec 11;10:5666. doi: 10.1038/s41467-019-13588-2 (PMC6906458; doi:10.1038/s41467-019-13588-2)
Supplement: Supplementary file 2 — Supplementary Data 1 [file 41467_2019_13588_MOESM2_ESM.xlsx]

## Sheet: Sheet1
Supplementary Data 1. Annotation of Gene Expression Signatures.
Gene Signature	Publication	Comment	Gene List
CD103_Positive_Median_Cancer.Cell.2014_PMID.25446897	PMID.25446897	Median Expression	3815	1236	55509	2322	140685	3394	151888	4610	283420
CD103_Negative_Median_Cancer.Cell.2014_PMID.25446897	PMID.25446897	Median Expression	728	10894	8714	4360	6614	23166	713	712	140738	10461	714	338773	58475	348	8529	54209	51284
IMMUNE_Bindea_Cell_pDC_Median_Immunity.2013_PMID.24138885	PMID.24138885	Median Expression	3563
IMMUNE_Bindea_Cell_Blood_vessels_Median_Immunity.2013_PMID.24138885	PMID.24138885	Median Expression	1003
IMMUNE_Bindea_Cell_TReg_Median_Immunity.2013_PMID.24138885	PMID.24138885	Median Expression	50943
IMMUNE_Bindea_Cell_aDC_Median_Immunity.2013_PMID.24138885	PMID.24138885	Median Expression	3620	4940	6346	10148	27074
IMMUNE_Bindea_Cell_B_cells_Median_Immunity.2013_PMID.24138885	PMID.24138885	Median Expression	608	640	930	931	971	1380	1690	1838	2731	2788	3112	3117	3493	3500	3507	3514	3535	4208	5244	5368	6328	6565	6689	8115	9834	10803	29064	29760	53335	55278	57553	60468	79368	114884
IMMUNE_Bindea_Cell_CD8_T_cells_Median_Immunity.2013_PMID.24138885	PMID.24138885	Median Expression	166	321	678	687	819	925	926	1647	1831	2323	3004	3337	5196	5504	5551	5935	6432	6844	6903	6935	7536	7570	7644	7994	9194	11322	23060	23484	29777	51275	54923	55602	55615	55623	79441	91304
IMMUNE_Bindea_Cell_Cytotoxic_cells_Median_Immunity.2013_PMID.24138885	PMID.24138885	Median Expression	321	864	1521	1844	2999	3001	3820	3824	4818	6095	7704	10578	22914	51348	59307	80833	339005
IMMUNE_Bindea_Cell_DC_Median_Immunity.2013_PMID.24138885	PMID.24138885	Median Expression	3290	4881	6357	6361	6367	8495	30835
IMMUNE_Bindea_Cell_Eosinophils_Median_Immunity.2013_PMID.24138885	PMID.24138885	Median Expression	32	847	1178	1232	2015	2581	3006	3280	3568	3757	6036	6477	7050	7057	7060	8277	8867	9398	9920	11057	11251	22905	23223	25976	51531	55512	55758	57105	59340	91355	728965	80022
IMMUNE_Bindea_Cell_iDC_Median_Immunity.2013_PMID.24138885	PMID.24138885	Median Expression	645	909	910	911	913	1436	1497	2162	2167	2535	2952	2978	4070	4321	5468	5550	5909	8566	9023	9429	9956	10462	22846	23428	51760	53343	64170	64231	65010	81501	81562
IMMUNE_Bindea_Cell_Lymph_vessels_Median_Immunity.2013_PMID.24138885	PMID.24138885	Median Expression	2277	7424	10630
IMMUNE_Bindea_Cell_Macrophages_Median_Immunity.2013_PMID.24138885	PMID.24138885	Median Expression	348	586	950	968	1116	1118	1296	1536	2012	2230	2239	2335	2760	3730	4199	4481	5730	6354	6374	6447	6819	8685	8832	9332	10533	23601	26064	26577	51338	58511	81035	259230	1513
IMMUNE_Bindea_Cell_Mast_cells_Median_Immunity.2013_PMID.24138885	PMID.24138885	Median Expression	116	190	794	946	1088	1215	1359	1511	1991	2206	2624	3067	3248	3815	4013	4353	5553	5742	6571	6886	7177	7857	10257	27306	57419	57460	64499	79083	339524	4129
IMMUNE_Bindea_Cell_Neutrophils_Median_Immunity.2013_PMID.24138885	PMID.24138885	Median Expression	249	683	1084	1441	2204	2215	2357	2358	3577	3579	3772	4051	4311	5142	6283	6583	8291	8347	8778	8794	8972	9586	9895	10288	10855	22918	50486	51312	55313	55350	83716
IMMUNE_Bindea_Cell_NK_CD56bright_cells_Median_Immunity.2013_PMID.24138885	PMID.24138885	Median Expression	758	1846	2302	6236	6375	8398	8567	10299	57876	83696	254531
IMMUNE_Bindea_Cell_NK_CD56dim_cells_Median_Immunity.2013_PMID.24138885	PMID.24138885	Median Expression	2975	3002	3804	3806	3807	3810	3811	3812	3813	10417	50615	53637	55020	56937	115653
IMMUNE_Bindea_Cell_NK_cells_Median_Immunity.2013_PMID.24138885	PMID.24138885	Median Expression	104	219	323	596	988	2527	2574	2778	3488	5710	6375	6693	6846	6915	7755	8572	8817	8888	9437	9902	11155	22924	25959	27308	51343	55503	55671	57716	64129	64225	64924	65988	79867	84436	259230	643313	730096
IMMUNE_Bindea_Cell_Normal_mucosa_Median_Immunity.2013_PMID.24138885	PMID.24138885	Median Expression	72	125	857	1015	1048	1281	2192	2767	3488	3490	3910	3960	4256	4629	4638	4781	5349	6876	7103	7168	8404	8490	8613	8976	10551	51232	54474	55970	1634	800	715	9843
IMMUNE_Bindea_Cell_SW480_cancer_cells_Median_Immunity.2013_PMID.24138885	PMID.24138885	Median Expression	595	652	655	1670	1917	2161	2248	2288	3481	3625	3691	3714	3852	3860	4237	4923	5127	5653	5947	6273	6274	6510	6535	7004	7447	10202	10763	10998	23650	25805	29984	54913	64220	78999	79058	89944	3205
IMMUNE_Bindea_Cell_T_cells_Median_Immunity.2013_PMID.24138885	PMID.24138885	Median Expression	914	915	916	917	923	940	3932	4068	5588	6955	8631	9452	10225	28639	28755	50852	55340	64919	83988
IMMUNE_Bindea_Cell_T_helper_cells_Median_Immunity.2013_PMID.24138885	PMID.24138885	Median Expression	940	987	1386	4676	5527	6117	6955	7332	8604	9452	9632	10538	10541	10730	10772	23015	25842	29851	55274	57122	63901	79009	79866	285527
IMMUNE_Bindea_Cell_Tcm_Median_Immunity.2013_PMID.24138885	PMID.24138885	Median Expression	360	472	841	1540	1678	2533	3187	4214	4297	4747	4775	5108	6482	6638	7294	8287	8556	8675	8821	9057	9397	11278	22990	23059	23177	23348	55729	58487	80012	80342	85021	202134	246721	283970	441155	116828	27086	55269	84663
IMMUNE_Bindea_Cell_Tem_Median_Immunity.2013_PMID.24138885	PMID.24138885	Median Expression	1231	2130	2313	4058	4210	4776	5616	6904	6955	7430	9779	10000	10521	27099	81544
IMMUNE_Bindea_Cell_TFH_Median_Immunity.2013_PMID.24138885	PMID.24138885	Median Expression	643	753	1114	1117	3382	4086	4094	5783	6489	7253	8362	8645	8851	9760	10563	10585	23178	23462	27087	27347	54436	55423	56301	57496	57535	63892	92595	28986	4646	4647	5133	5816
IMMUNE_Bindea_Cell_Tgd_Median_Immunity.2013_PMID.24138885	PMID.24138885	Median Expression	6964	6983	9638	10485	11126	445347
IMMUNE_Bindea_Cell_Th1_cells_Median_Immunity.2013_PMID.24138885	PMID.24138885	Median Expression	323	347	684	952	970	1437	1493	1803	1839	1847	2678	3458	3595	4049	6351	6443	7804	8418	9143	9162	10079	10950	25975	27033	50616	54674	55816
IMMUNE_Bindea_Cell_Th17_cells_Median_Immunity.2013_PMID.24138885	PMID.24138885	Median Expression	3605	6097	23765
IMMUNE_Bindea_Cell_Th2_cells_Median_Immunity.2013_PMID.24138885	PMID.24138885	Median Expression	107	286	332	995	1063	1719	2625	2941	3070	3904	4087	4151	5251	5367	5740	6632	7813	8317	9645	10663	11169	23516	51474	54806	55247	55801	728210
Tumour_hypoxia_causes_DNA_hypermethylation_by_reducing_TET_activity_Median_Nature.2016_PMID.27533040	PMID.27533040	Median Expression	226	4282	84617	5033	6513	5223	2023	3939	1033	7167	10397	7422	11332	133
Bcell_IL10_MINUS_LIN_Median_J_Immunol.2014_PMID.25080484	PMID.25080484	Median Expression	6504	3586	3569	4049	374	50832	1259	5167	2745	54512	92935	6723	760	6507	55176	1960	3280	3662	9021	10406	79005	10794	6503	51559	11147	55784	92002
Bcell_IL10_PLUS_LIN_Median_J_Immunol.2014_PMID.25080484	PMID.25080484	Median Expression	225	481	822	901	946	1491	1545	1831	2149	2170	2213	2316	2838	3087	3512	3552	3587	3597	3663	3687	3695	3782	3937	3956	4000	4046	4063	4233	4938	4940	5027	5996	6346	6505	6843	9235	9447	9760	10150	10225	10550	10628	10752	10800	11343	22797	23208
Bcells_Centroblast_Median_J.Clin.Oncol.2015_PMID.25800755	PMID.25800755	Median Expression	10810	7482	148229	651	23710	4086	54443	259266	55635	7153	100126791	283431	9928	10112	80119	1062	25959	8739	4297	157740	101928620	81930	79071	5450	23089	1063	9787	27109	4751	9582	10733	4798	5577	124989	983	100506844	23766
Bcells_Centrocyte_Median_J.Clin.Oncol.2015_PMID.25800755	PMID.25800755	Median Expression	55448	8622	101929450	639	54820	116931	94121	327657	64805	597	6662	88	3117	55971	4023	9638	92737	1960	25953	3119	84102	285313	63971	10170	55785	816	285237	5795	1289	53354	23334	54072	55293	147945	3690	100506930	27197	148808	114614	9782	2956	9133	100509457	406947	724102
Bcells_Memory_Median_J.Clin.Oncol.2015_PMID.25800755	PMID.25800755	Median Expression	6352	170371	946	1230	100506071	3684	27197	374618	1285	1690	440823	27163	2857	2212	79026	195	83417	339005	10382	285972	8082	3310	440253
Bcells_Naive_Median_J.Clin.Oncol.2015_PMID.25800755	PMID.25800755	Median Expression	55211	10252	4345	351	8496	5243	167410	140733	643733	100128252	8531	8115	342926	909	5796	9976	646113	4606	1901	6328	2650	401312	646588	63934	2208
Bcells_Plasmablast_Median_J.Clin.Oncol.2015_PMID.25800755	PMID.25800755	Median Expression	639	857	999	1534	2081	2487	2549	3493	3537	3655	3662	4121	4189	4695	7421	7494	8339	8343	8344	8346	8347	8349	8970	9236	10788	10802	10970	22862	22936	23446	23710	23766	28396	28831	51237	51303	54502	54855	55132	57823	64764	64778	79694	91319	115908	144535	151556
MHC_Forero_11_Median_Cancer.Immunol.Res.2016_PMID.26980599	PMID.26980599	Median Expression	4261	972	3113	3115	3116	3117	3123	3127	3128	1512	8648	100290966	731247
MHC_Forero_24_Median_Cancer.Immunol.Res.2016_PMID.26980599	PMID.26980599	Median Expression	4261	972	3113	3115	3116	3117	3123	3127	3128	1512	8648	100290966	731247	913	2217	3861	57121	89846	6844	120892	4154	4916	84265	5730	6451	9760	399472
Immune_Suppression_Kardos_Median_JCI.Insight.2016_PMID.27699256	PMID.27699256	Median Expression	29126	3620	356	1493	5133	3902	84868	80380	3586	7040	5743	4513
GSEA_Median_BIOCARTA_AKT_PATHWAY		Median Expression	842	8517	4303	1147	2308	2309	5970	5170	2690	3551	207	5290	2688	5515	356	3320	7533	572	4790	5294	5295	4792
GSEA_Median_CASPASE_CASCADE_APOPTOSIS_SA		Median Expression	842	330	6720	5551	3002	1677	840	836	331	142	355	22937	329	841	356	1676	843	317	6721
GSEA_Median_RAS_PATHWAY_BIOCARTA		Median Expression	842	3265	4303	1147	5898	5894	598	2002	5970	5604	10928	5900	207	5290	387	5337	5595	572	4790	5294	5879	5295	998
GSEA_Median_PD1_SIGNALING_REACTOME		Median Expression	1445	29126	3113	3115	3117	3118	3123	3125	3127	3932	5133	5777	80380	915	916	917	919	920
GSEA_Median_IGF1R_PATHWAY_BIOCARTA		Median Expression	3265	5894	6464	5577	5604	5567	5568	207	5290	3480	2885	5573	5576	5575	107	3667	5595	7533	572	5295	6654	6195	5594
GSEA_Median_VEGF_PATHWAY_BIOCARTA		Median Expression	3265	5579	6464	10209	5578	7422	8890	1994	8892	8891	8894	8893	5829	5747	4846	1967	1968	2321	3091	7428	3791	1965	1964	2324	5290	405	5335	5294	5295
GSEA_Median_ALK_PATHWAY_BIOCARTA		Median Expression	4208	7471	4879	4878	9241	2932	2626	1499	7042	8646	6927	4633	7040	8321	1386	4090	7049	7048	7046	1482	7043	4091	659	657	90	5981	652	324	650	6885	655	1855	653	27302	8312	4089	4086
GSEA_Median_RB_PATHWAY_BIOCARTA		Median Expression	4661	1432	1111	1017	1019	7465	5925	7157	983	994	995	472	7533
HER2_AMPLIFIED_PerouLab_HER2_Amplicon_Median_BMC_Med_Genomics_2011_PMID.21214954	PMID.21214954	Median Expression	5409	8557	7703	8396	54883	5691	3927	10948	55876	22794	147179	9862	5709	2886	2064	5469	6143	5914	9349
GSEA_Median_MTOR_PATHWAY_BIOCARTA		Median Expression	5728	5164	7249	5170	8661	8672	207	2475	5290	1982	8569	6198	2280	1981	7248	1973	5515	1974	1975	1977	1978	5295	6194
GSEA_Median_PTEN_PATHWAY_BIOCARTA		Median Expression	5747	5728	5164	6464	2309	5170	9564	1027	3611	207	5290	3688	356	2885	5595	5295	6654	5594
GSEA_Median_CTLA4_PATHWAY_BIOCARTA		Median Expression	5781	941	942	940	915	916	917	3702	5290	23308	6957	6955	2885	919	29851	5295	3932	3123	3122	1493	3558
GSEA_Median_RETINOL_METABOLISM_KEGG		Median Expression	6121	1577	54490	1579	1576	50700	9249	1562	125	126	127	128	84649	124	53630	157506	1592	10720	1559	158835	340665	1557	1558	1555	79799	1553	54657	1551	54658	54659	56603	10170	54575	8694	54576	54577	54578	216	54884	145226	9227	51109	54579	1548	1549	284541	10901
GSEA_Median_HDAC_TARGETS_DN_HELLER		Median Expression	6503	9871	55301	29760	894	3337	55117	6095	7804	10402	55179	6612	23705	64699	30845	1488	22882	7298	55244	81029	23189	60489	1647	64109	5657	79094	6059	343450	23212	79159	3182	23645	8840	8496	596	80774	55003	468	9447	51131	4242	6641	4068	5901	10735	23082	9976
GSEA_Median_RESPONSE_TO_ANDROGEN_UP_NELSON		Median Expression	10397	2683	65986	6728	87	10513	10461	79689	9455	3880	6319	5264	6675	2181	8611	3157	3005	51171	3422	8554	55502	56172	10257	27347	9218	6414	4824	567	8848	11057	10627	3248	8821	3685	3977	6616	8241	7163	1622	9622	3856	84159	4094	81563	9590	6652	54407
GSEA_Median_PI3K_CASCADE_REACTOME		Median Expression	10818	117145	152831	1796	1975	1977	1978	1981	208	2246	2247	2248	2249	2250	2251	2252	2253	2254	2255	2260	2261	2263	2264	2475	2549	26281	27006	2885	29904	30849	3630	3643	3667	5140	51422	5170	51719	5289	5290	5291	5295	5296	53632	54106	5494	55437	5562
GSEA_Median_BRCA_ATR_PATHWAY_BIOCARTA_ATRBRCA		Median Expression	11200	11277	675	4361	5884	4683	672	5883	2178	1111	2189	7157	3364	5810	545	472	5888	2188	10111	2176	2177
GSEA_Median_MYC_amplified_chr8q24		Median Expression	90990	137797	27161	114	58500	594842	5339	90987	286101	66001	4856	51305	84948	401480	50807	50626	64798	23237	23639	286109	22882	375686	23167	84875	54108	90342	55039	10086	3037	26233	2131	619460	646338	340385	5168	114822	642574	23246	23513	8928	8629	642658	575	100000000	9401	80728	9831
UNC_HouseKeeping_Median_Genome.Biol.2004_PMID.15287981	PMID.15287981	Median Expression	60	9801	5704	6175	10291
UNC_10.GATA3.induced.genes_Median_Oncogene.2004_PMID.15361840	PMID.15361840	Median Expression	7031	7033	10974	5349	3855	3898	25825	114569	6282	7037
UNC_383.MCF7.E2.induced.genes_Median_JCO.2006_PMID.16505416	PMID.16505416	Median Expression	400793	221710	285489	342184	169200	29984	92610	205327	65265	11171	389792	127602	114904	140707	151195	158046	164832	60481	124045	87178	137492	57486	23678	26578	85004	81929	51807	149175	113457	80781	163732	284454	91694	90853	157285	55969	79000	29128	80176	150678	79734	90411	64377	53838	1054	5979	4234
UNC_407.GATA3.induced.genes_Median_JCO.2006_PMID.16505416	PMID.16505416	Median Expression	644189	100133941	445347	100506492	339287	283120	401474	222171	171177	29028	93210	201266	266977	64834	253190	11343	149563	132299	163732	85477	58476	114990	144501	440335	140576	128434	80004	160313	120224	100131187	51755	23555	27237	124976	123036	400451	199974	127281	124220	57761	84299	64114	83541	126695	84953	26509	23089
UNC_574.MCF7.E2.repressed.genes_Median_JCO.2006_PMID.16505416	PMID.16505416	Median Expression	728294	100133941	441027	653583	286495	400961	100093630	220213	165215	255743	619279	29923	94241	202333	359948	65250	11342	376497	115548	390963	645431	132949	58190	155060	196513	140467	84958	642826	100131564	148398	163050	128710	23731	130916	81628	253832	387680	160418	389337	27352	51760	144699	126353	124995	89122	153222	152189
M2_Macrophage_Median_Blood.2006_PMID.16556895	PMID.16556895	Median Expression	383	84666	7941	5660	6414	54209	5376	10462	1118	27159	374868	999	2350
CIN70_Median_Nat.Genet.2006_PMID.16921376	PMID.16921376	Median Expression	86	891	983	990	991	1164	1503	1717	1736	1894	1994	2146	2237	2305	2821	2956	3014	3015	3068	4085	4171	4176	4706	4751	5111	5885	5984	6240	6241	6427	6667	6790	6867	7153	7272	7374	7799	8318	9055	9133	9212	9232	9319	9833	9918	10112	10535
RB_LOSS_Median_J.Clin.Invest.2007_PMID.17160137	PMID.17160137	Median Expression	5885	672	1894	3832	10051	11073	6790	10112	995	891	991	55143	11004	332	8318	83461	9055	9133	4288	5888	113130	23397	7272	9493	699	1058	890	6241	9319	2146	4085	7153	10635	7298	5111	3148	2237	4751	1164	1111	990	51053	63979	7112	6941	699	675
Shipitsin_CD44_A_Median_Cancer.Cell.2007_PMID.17349583	PMID.17349583	Median Expression	308	71	377	483	7917	800	116985	1192	1192	1486	1809	1857	2131	2260	2512	10399	9052	3015	3091	3597	11014	23367	9663	4141	4319	4323	4502	4651	23636	5209	5352	5695	5714	54453	23429	51150	55209	6696	6780	10381	27338	7511
Shipitsin_CD44_B_Median_Cancer.Cell.2007_PMID.17349583	PMID.17349583	Median Expression	51099	23394	537	10538	694	7832	54862	1213	27292	60481	3659	4048	51237	55558	64777	27131	11138
UNC_Claudin_High_Median_Genome.Biol.2007_PMID.17493263	PMID.17493263	Median Expression	168667	83880	404203	85028	7106	26999	9922	788	8717	143	196383	57406	1992	26578	83641	652598	4048	23531	8445	130589	55862	4864	123591	6035	3142	94039	1539	59347	7178	79161	3682	23064	3459	2919	2921	3553	112616	9466	1844	22900	1803	653743	28962	9267	84230	55576	5443
UNC_Claudin_Low_Median_Genome.Biol.2007_PMID.17493263	PMID.17493263	Median Expression	151009	85415	3883	6575	2036	5445	11082	288	54894	64110	55107	1573	22905	3280	5357	3336	8187	8996	3303	4282	124454	10388	10579	113452	257000	83481	4291	55740	3775	6242	7022	84283	284252	57549	1942	5792	6662	29841	64065	7005	10848	1832	3664	10765	7984	80092	51114
UNC_KRAS_amplicon_Median_Genome.Biology.2007_PMID.17493263	PMID.17493263	Median Expression	127845	5965	55110	11171	55726	60488	9412	23012	79912	3845	8496	51768
UNC_MM_BRCAwnt_1pFDR_UP_Median_Genome.Biology.2007_PMID.17493263	PMID.17493263	Median Expression	441478	650200	286075	729082	404550	222662	256714	349136	171023	30818	96764	65264	205717	375790	11346	326625	389558	341640	399818	201475	162515	166647	646300	85460	60678	154881	140862	197407	148789	644150	135398	160622	122953	127262	144402	24149	94104	340075	51773	81930	338596	116987	159195	130872	132158	137392	374569
UNC_MM_C3Tag_1pFDR_UP_Median_Genome.Biology.2007_PMID.17493263	PMID.17493263	Median Expression	439921	642658	286827	400746	339665	165918	222229	261734	29980	95681	203068	65062	11346	154467	389558	378708	245812	126731	195814	84904	59343	139818	116988	255104	121268	137075	51764	259266	144699	148979	151648	124245	135228	81620	133418	201299	219348	24144	115399	285282	113452	94239	284023	27076	91683	147015	26031
UNC_MM_DMBAwnt_1pFDR_UP_Median_Genome.Biology.2007_PMID.17493263	PMID.17493263	Median Expression	388650	285203	170692	341640	219699	255324	619279	30818	93099	65997	11197	641371	151516	116442	140880	85407	166647	27031	158947	60436	130026	126638	57335	123606	136227	163778	23650	51702	149420	338596	112849	145581	81832	80031	133584	114818	147463	89778	340654	139886	65055	135295	90865	7584	148641	50805	163087
UNC_MM_Myc_1pFDR_UP_Median_Genome.Biology.2007_PMID.17493263	PMID.17493263	Median Expression	415116	285605	255411	170680	222642	352999	317781	392780	29968	94121	203197	66005	641371	376132	11341	339230	246777	388125	134637	349633	60559	117584	87178	164592	197322	167227	155185	140838	126003	159371	23779	146439	152926	157570	85476	132001	138802	142940	150962	161424	81894	51809	201595	113452	123355	144577	347734
UNC_MM_NeuPyMT_1pFDR_UP_Median_Genome.Biology.2007_PMID.17493263	PMID.17493263	Median Expression	497661	440275	286828	403313	221692	256302	171586	352999	30845	94121	203522	65987	11345	376267	391059	85462	155066	192670	349633	134549	167359	60626	143686	345079	197322	151126	340526	132014	342945	23779	117584	401409	347734	140838	119710	121355	158747	51809	81932	165324	139341	113235	146439	162387	138050	389816	153830
UNC_MM_Normal_1pFDR_UP_Median_Genome.Biology.2007_PMID.17493263	PMID.17493263	Median Expression	729991	654790	494470	554235	442038	286257	613212	222659	171586	317649	353500	30846	474344	415116	96459	203447	266812	66005	11346	404550	431707	378938	259236	646486	392780	246778	85508	349565	192668	60592	154791	390168	94274	158376	257177	377007	140862	24149	51807	81889	345757	163175	198437	401262	136371	121340	169200
UNC_MM_p53null_1pFDR_UP_Median_Genome.Biology.2007_PMID.17493263	PMID.17493263	Median Expression	163351	84225	124801	57192	29969	11274	51268	8638	5202	1080	55647	54458	6774	7391	60	4233	7982	4791	3621	55365	3122	11010	3981	2634	10673	2896	3433	684	8497	858	10561	971	10908	629	8451	3394	830	2877	29956	2628	6773	345611
UNC_MM_Potluck_1pFDR_UP_Median_Genome.Biology.2007_PMID.17493263	PMID.17493263	Median Expression	548645	653560	493869	286319	404636	439921	257106	170954	221955	353116	30008	474344	94240	203328	66005	11346	643155	391253	377677	245972	340419	197358	348093	85464	161176	60685	401494	140809	154796	157855	118429	375387	168667	152519	135228	144110	389136	165215	81618	24145	147372	51762	149628	254102	167153	130132	387758
UNC_MM_WapINT3_1pFDR_UP_Median_Genome.Biology.2007_PMID.17493263	PMID.17493263	Median Expression	494470	644150	441478	401541	222553	170689	285966	347733	374907	256987	619279	317703	29999	94134	203074	65266	11061	338596	84978	143279	155006	122060	136647	128602	115286	118471	165721	57699	163087	112399	140890	160728	60682	126353	23670	168667	345778	134187	132204	81849	27324	255324	153364	149420	283078	51747	220988
UNC_MM_WAPTag_1pFDR_UP_Median_Genome.Biology.2007_PMID.17493263	PMID.17493263	Median Expression	415116	653319	286410	157570	221496	387751	259266	30011	201134	94240	64946	373863	360023	347735	11274	642843	138065	151648	85441	59349	134429	197259	118442	256126	283635	340348	144233	345079	147841	130617	51809	115004	343099	27301	128866	24137	81930	132660	116987	195828	122769	124222	113452	254042	127829	91687	255104
UNC_HER1_Cluster1_Median_BMC.Genomics.2007_PMID.17663798	PMID.17663798	Median Expression	93436	10963	56926	84926	80273	51537	2193	79174	83858	7706	5496	6449	9684	1482	790	55703	56342	219	8704	9219	51083	7378	10528	55412	5271	54919	55210	10771	55131	10452	55646	140707
UNC_HER1_Cluster2_Median_BMC.Genomics.2007_PMID.17663798	PMID.17663798	Median Expression	705	898	1678	6632	7804	9718	9791	10328	10785	22827	23246	23413	25902	26233	29078	51236	51373	55759	55975	56942	57486	60386	65265	79080	79581	83879	192111
UNC_HER1_Cluster3_Median_BMC.Genomics.2007_PMID.17663798	PMID.17663798	Median Expression	285381	152559	205327	246243	87178	29979	134218	64853	115416	11260	128061	59345	51605	148867	23590	81929	79892	85476	57103	151195	25996	27292	55798	58478	29115	3836	4733	1977	7884	28512	79029	64318	84955	55299	1039	84259	10054	6059	7533	51096	54534	2618	8894	9521	81614	84641	1665
Fibromatosis_Median_Lab.Invest.2008_PMID.18414401	PMID.18414401	Median Expression	10398	2736	2199	10154	1831	9315	131578	5157	9510	2535	22982	6382	5358	23452	23493	1902	2331	1893	1490	6281	3479	91851	395	633	1806	8910	1604	4060	9590	11015	1303	5549	1809	1909	2934	8974	4969	1803	79822	127435	10418	624	2006	2615	11346	23266	5125
Stromal_Signature_Median_Nat.Med.2008_PMID.18438415	PMID.18438415	Median Expression	3001	925	28611	1043	919	962	5341	864	55340	3936	2151	30061	2487	10742	3206	9358	4969	54079	150	9547	6696	57110	51442	133	84553	54221
Murat_G07_Median_J.Clin.Oncol.2008_PMID.18565887	PMID.18565887	Median Expression	285	871	1003	1277	1278	1281	1282	1284	1289	1290	1292	1293	1305	1909	2028	2113	2200	2331	2335	3489	3910	3912	3915	4017	4053	4060	4256	4430	4811	5118	6591	7169	7450	8038	8829	9124	9871	10052	11014	11015	22795	22918	25878	25903	27286	50507	53918
Murat_G18_Median_J.Clin.Oncol.2008_PMID.18565887	PMID.18565887	Median Expression	361	760	1837	2152	3696	3707	4129	4693	5028	5080	6507	7101	8424	23209	23657	116984
Murat_G24_Median_J.Clin.Oncol.2008_PMID.18565887	PMID.18565887	Median Expression	140	202	240	241	341	597	712	713	929	963	972	1075	1326	1436	1475	1520	1524	2124	2162	2207	2209	2212	2357	2533	3055	3059	3108	3113	3115	3122	3162	3381	3684	3689	4332	4481	5265	5788	6036	6039	6279	6280	6402	6518	6850	7048	7096
Wirapati_Proliferation_Median_Breast.Cancer.Res.2008_PMID.18662380	PMID.18662380	Median Expression	6790	11065	29127	9787	22974	699	9133	1058	9232	9833	1063	332	4751	2305	10112	9055	11004	1164	55355	7153	11130	4085	9319	9700	983	6241	55143	1062	4605	2146	891	7272	10615	3833	24137	3161	3838	55165	10403	9493	27338	1434	10024	64151	3832	5111	259266
UNC_RB_LOH_Median_Breast.Cancer.Res.2008_PMID.18782450	PMID.18782450	Median Expression	983	1164	2146	4085	4751	5984	6241	7153	7272	9055	699	1033	1058	3925	4436	5888	7298	54443	81620	113130	990	2237	2305	5885	8318	9319	24137	55143	890	1111	3619	3832	3833	4173	4288	4851	5982	5985	9787	11169	23234	23594	26586	51053	63979	1503	6790
UNC_bMYB_Signature_Median_Oncogene.2009_PMID.19043454	PMID.19043454	Median Expression	116832	220042	259266	29127	91368	64151	205860	11339	56992	84969	113130	51659	23594	81930	55872	26271	90381	84057	80714	27345	28227	6241	3161	1164	79075	5347	80178	2237	55166	7443	54478	4940	51203	81620	83596	332	2717	10721	4241	5984	9156	7980	4605	10403	8438	22974	79980
HCK_Median_Breast.Cancer.Research.2008_PMID.19272155	PMID.19272155	Median Expression	64231	11309	51338	7940	199	7305	1794	2207	6039	9056	4332	4688	713	7805	10437	22797	9332	3903	942	3689	3055	712	1230
IgG_Median_Breast.Cancer.Research.2008_PMID.19272155	PMID.19272155	Median Expression	391427	96610	339562	28902	651961	90925	651629	91353	28299	28461	5450	28831	91316	3538	28793	3514	28815	3500	3507	28786	3495	3493	3535	3492	3537	652745
Interferon_Median_Breast.Cancer.Research.2008_PMID.19272155	PMID.19272155	Median Expression	91543	4940	10561	9636	55601	10964	2537	4599	3437	3429	3434	4938	4939
LCK_Median_Breast.Cancer.Research.2008_PMID.19272155	PMID.19272155	Median Expression	55843	22914	54440	9938	6504	55340	4068	1236	3702	28568	5880	11151	5293	9404	5579	6775	9535	6404	10875	2124	1439	3003	64092	55303	3394	3071	3587	28755	3635	51316	6352	919	4050	3561	3059	3575	963	1231	3932	915	939	3001	6402	28566	914	962	6503
MHC.I_Median_Breast.Cancer.Research.2008_PMID.19272155	PMID.19272155	Median Expression	3135	3105	3106	3107	3134
MHC.II_Median_Breast.Cancer.Research.2008_PMID.19272155	PMID.19272155	Median Expression	1520	972	3123	3117	3109	3113	3115	3108	3122	3937	5552	5788
STAT1_Median_Breast.Cancer.Research.2008_PMID.19272155	PMID.19272155	Median Expression	6890	2633	64135	5698	4283	3659	6373	3627	3620	6772
UNC_Glycolysis_Signature_Median_BMC.Med.2009_PMID.19291283	PMID.19291283	Median Expression	2023	2597	2821	5214	5315
UNC_VEGF_13genes_Median_BMC.Med.2009_PMID.19291283	PMID.19291283	Median Expression	58528	7345	2171	51083	5351	54541	7422	133	51129	10397	4860	9123	55640
UNC_Claudin_Low_29_Median_Cancer.Res.2009_PMID.19435916	PMID.19435916	Median Expression	55718	23042	23204	139231	9914	57619	10040	4151	1999	10529	5349	1365	1364	55040	79170	1366	10653	114569	999	54836	54845	7163	57530	4950	80004	158584	1353
UNC_METAPLASTIC_Up_Median_CanRes.2009_PMID.19435916	PMID.19435916	Median Expression	644903	497190	414308	285590	342371	100101467	221395	390148	170680	29935	266743	94031	201562	65983	374977	11333	256949	246721	155060	163175	126364	118471	138802	196883	85329	134637	151613	60677	641522	192669	144125	132320	124274	51744	23705	254956	149111	147138	388364	81698	112849	27443	92483	219972	59340	117156	90317
UNC_Lung.WNT.DiMeo_Median_Cancer.Res.2009_PMID.19549913	PMID.19549913	Median Expression	4041	8326	8839	3204	3233	3215	2776	3065	64072	4775	896	4610	94	8313	1856	4772	1385	7476	100133941	2019	4582
Luminal_Progenitor_Down_Median_Nat.Med.2009_PMID.19648928	PMID.19648928	Median Expression	283209	166824	220963	253782	30850	94097	202333	64838	11259	85458	131408	153769	115825	140606	57616	147463	162073	124540	128178	113026	51765	81831	27314	23670	200734	80323	55859	7474	29950	139818	64094	123920	26353	2737	54855	84953	57168	55450	23245	9048	84547	7107	50810	26960	79971	22836	8727
Luminal_Progenitor_Up_Median_Nat.Med.2009_PMID.19648928	PMID.19648928	Median Expression	574016	494514	415117	285016	169044	344905	221472	391356	94234	29989	203102	266977	64943	374918	153579	11339	245973	120406	260436	84864	143689	59272	131368	340348	255426	165257	140686	337978	51806	23673	389336	201134	90853	118611	116843	27199	80178	149076	81849	137835	152015	136306	220042	129787	150709	92737	139411
MASC_Down_Median_Nat.Med.2009_PMID.19648928	PMID.19648928	Median Expression	728417	440836	286343	222962	257106	414918	171546	348110	317649	30851	94134	202243	374918	65258	11322	404217	389816	163589	155066	138716	342977	85865	400506	135154	60686	197258	340547	128387	124975	23767	119504	152137	219402	132299	117584	149428	144501	27430	51816	81932	130814	221477	373156	162394	123036	121441	146691
MASC_Up_Median_Nat.Med.2009_PMID.19648928	PMID.19648928	Median Expression	541468	653499	439921	285590	494470	404037	170685	221336	30845	94274	266743	359845	205428	66000	375484	389432	11341	642477	246126	259217	133584	353322	342667	348180	121457	59352	85450	154810	117246	140862	157869	147381	160622	256691	401720	151306	254428	164091	340554	51804	131566	201514	203522	166336	24147	81928	120103
Mature_Luminal_Down_Median_Nat.Med.2009_PMID.19648928	PMID.19648928	Median Expression	389432	284217	221061	152273	349136	84909	29968	205428	64924	11202	196996	121227	135295	59271	147700	117195	140885	131583	23682	51303	128553	81620	144165	57685	146433	113612	53335	130497	115123	55691	26230	27340	29015	7447	134430	80183	28232	112849	116496	81029	145864	79192	54463	128077	56606	79817	55331
Mature_Lumina_Up_Median_Nat.Med.2009_PMID.19648928	PMID.19648928	Median Expression	285368	222484	168544	257106	352909	30061	94240	203328	65982	374907	11320	404550	390637	345757	161835	340481	138162	85462	195814	158158	134548	60481	123099	151126	127845	155465	401546	146923	143425	23596	130888	81617	27345	51760	149563	126410	201895	115811	154141	118932	199974	120224	389383	132989	59344	121506	113220
Stromal_Down_Median_Nat.Med.2009_PMID.19648928	PMID.19648928	Median Expression	653499	445328	166815	286077	403313	222584	259173	349565	30844	93517	388228	65990	375790	11187	137682	340542	119391	132299	127602	85462	441294	153769	60528	163732	256281	150696	219738	158584	27293	51629	81539	23779	148304	347735	284348	117177	161497	115572	338707	374378	59344	254427	157638	112724	65062	29984	126789
Stromal_Up_Median_Nat.Med.2009_PMID.19648928	PMID.19648928	Median Expression	441531	286223	169611	414062	389558	222865	353376	30820	94240	266727	64764	205860	253738	375611	11237	245812	118429	152330	348093	200810	343450	85413	196740	134285	140893	149111	137392	341032	60681	167359	158326	160419	58494	145581	128077	113091	24146	27319	81796	51762	124637	162494	440097	147906	130271	164832	126393
UNC_MS_CD44_DOWN_Median_PNAS.2009_PMID.19666588	PMID.19666588	Median Expression	440335	553158	317762	403313	284106	222484	163183	260425	92689	200634	126695	29841	64699	10551	642649	157638	59277	195814	85415	119391	257019	148327	116441	80747	400793	51686	23779	124739	114569	155465	27134	154043	255743	7227	89891	123099	152485	151473	2651	26273	28981	57669	91057	5618	58492	1154	80018
UNC_MS_CD44_UP_Median_PNAS.2009_PMID.19666588	PMID.19666588	Median Expression	445815	283824	200230	400949	157381	85027	255812	352954	128077	30011	64857	388397	11278	118429	378805	348013	153129	114793	60489	80212	25900	57724	23635	51621	29005	56548	55553	63925	54808	53827	5786	83478	10409	50999	6609	4205	2677	50515	8034	79686	84656	3839	976	2014	7431	8913	54541
UNC_Troester_Wound_Signature_Median_Clin.Cancer.Res.2009_PMID.19887484	PMID.19887484	Median Expression	124	350	658	667	827	942	1019	1308	1349	1440	1490	1513	1755	1820	1825	1991	2070	2152	2167	2191	2192	2202	2357	2487	2709	3043	3067	3159	3241	3491	3553	3598	3620	3624	3853	3854	3885	3899	3909	3918	4053	4060	4477	4538	4838	4969	5100
UNC_Duke_Module01_acidosis_Median_Mike_PMID.20335537	PMID.20335537	Median Expression	219	51129	604	694	4345	1604	1028	8837	51232	1490	2202	10160	2774	653519	51463	728932	51704	2886	2944	2946	3033	3105	3106	3107	3133	3135	3383	3597	3628	8660	25959	55679	25802	4067	28992	90634	4792	23596	10133	5728	11030	9185	6038	51435	6648	8082	10610
UNC_Duke_Module02_akt_Median_Mike_PMID.20335537	PMID.20335537	Median Expression	18	47	48	8574	208	501	518	155066	8553	11161	56941	1025	1069	3426	1293	51379	1429	1727	1808	10682	27102	9470	2059	2222	2273	2281	2353	2512	2539	2643	2650	2752	2771	55204	2821	9380	2934	54985	50865	8692	3417	3418	3638	10314	4048	9500	1728
UNC_Duke_Module03_betacatenin_Median_Mike_PMID.20335537	PMID.20335537	Median Expression	55326	29028	9532	580	10950	55299	90355	9994	898	9134	990	8317	8851	8208	1690	10675	1786	29980	79075	51514	9521	22875	5393	2237	51083	51659	64785	2743	51053	85236	25896	81875	80271	115207	9933	51176	55388	4171	4172	4173	4174	4175	2956	4678	4839	10528	10606
UNC_Duke_Module04_e2f1_Median_Mike_PMID.20335537	PMID.20335537	Median Expression	9429	2180	231	8574	239	29028	9331	79184	171546	147339	896	9134	10309	100133941	23097	1027	1031	1050	79959	55907	1301	79174	8450	1633	23576	22982	1741	9829	23234	29980	1808	51514	8445	26298	5610	22875	2146	2237	2258	2309	2568	2643	2673	9837	2746	2747	2983
UNC_Duke_Module05_egfr_Median_Mike_PMID.20335537	PMID.20335537	Median Expression	64746	154	79026	113146	202	11214	11214	51421	54882	360	374	10565	94134	9411	23204	55207	10092	9048	51665	493	6310	571	8412	8553	10904	665	694	84981	55765	79098	51719	801	805	808	55450	23271	124583	54520	901	57018	905	100133941	960	1009	9425	634	1051
UNC_Duke_Module06_er_Median_Mike_PMID.20335537	PMID.20335537	Median Expression	10965	8416	367	10974	56967	771	1534	55152	51181	55040	2099	2203	3169	10023	2625	23171	55662	3416	26128	8825	10916	79083	5094	5204	8766	388	79641	55316	6509	10559	6643	9580	25803	54961	10402	10610	7033	7043	10245	10140	9654
UNC_Duke_Module07_glucosedepletion_Median_Mike_PMID.20335537	PMID.20335537	Median Expression	813	833	25932	54541	4189	2058	2887	26959	9709	10525	3475	54800	81631	4779	6303	23753	11231	6400	23064	9197	54407	6520	60682	54386	54664	7453	8565
UNC_Duke_Module08_her2_Median_Mike_PMID.20335537	PMID.20335537	Median Expression	37	80221	211	51326	23130	53335	624	11067	738	55731	80169	79919	653483	221749	79820	30850	1087	1201	1306	1298	1362	1384	51755	56253	54541	9681	9249	22839	1824	1846	1956	1958	1999	26284	2064	10144	2194	2294	2308	9518	26088	2678	56834	2886	79885	3099	3112
UNC_Duke_Module09_hypoxia_Median_Mike_PMID.20335537	PMID.20335537	Median Expression	133	205	347902	51129	375248	55139	22863	8553	79365	664	665	694	901	10370	1615	55760	54583	2026	30001	10144	26355	29902	58516	157574	56929	80307	2353	23462	3099	3475	51141	55818	3939	3964	4017	10135	10397	4714	54995	5033	5163	8800	5209	5210	5223	5230	5277
UNC_Duke_Module10_ifna_Median_Mike_PMID.20335537	PMID.20335537	Median Expression	51479	23780	80830	11119	11118	10384	55337	9473	834	961	8837	56259	3627	23586	55601	23549	10468	2633	2643	2650	51191	55008	3106	3107	10437	3430	10561	10964	2537	3434	3433	3437	24138	8519	3600	3659	3665	9636	3669	3717	3964	26010	4061	4599	4600	4615	4938
UNC_Duke_Module11_ifng_Median_Mike_PMID.20335537	PMID.20335537	Median Expression	23780	80830	406	528	55509	604	11119	11118	10384	55337	9473	23607	961	1506	3627	6373	4283	23586	23549	2115	2355	10468	2633	2643	2820	387751	55008	3620	10437	3430	10561	10964	2537	3433	3437	24138	8519	3600	3659	3394	3717	65987	51056	23175	4599	79840	4837
UNC_Duke_Module12_lacticacidosis_Median_Mike_PMID.20335537	PMID.20335537	Median Expression	226	271	8623	578	29117	60314	875	51727	1382	1759	79767	2064	2065	10211	2548	2625	2664	2821	54985	9026	3098	7184	10075	3714	3913	3915	4134	55233	399687	4833	4854	4952	5214	8985	5580	5792	5829	57111	11030	5863	6238	10955	26470	8175	64847	6692	6881
UNC_Duke_Module13_myc_Median_Mike_PMID.20335537	PMID.20335537	Median Expression	60496	10257	6059	10061	100	158	55326	25909	191	10598	204	8165	64682	328	471	545	9532	617	637	23246	80135	705	28969	26098	54906	56652	55726	29902	339229	27042	65260	54680	708	56683	6936	29078	51134	79080	10576	7203	10575	22948	10694	10849	8872	1019	10153
UNC_Duke_Module14_p53_Median_Mike_PMID.20335537	PMID.20335537	Median Expression	80755	6833	27034	37	79777	47	4329	79796	322	400	54622	549	563	27077	582	689	10944	56912	60314	55778	83989	203197	158427	776	9254	23125	80279	1153	1315	51117	9646	1524	79901	1602	10521	10522	8527	1657	8448	1846	55268	114327	192669	60528	2053	2065	2066
UNC_Duke_Module15_p63_Median_Mike_PMID.20335537	PMID.20335537	Median Expression	8574	9531	9134	1727	3337	1808	10682	2222	2539	3320	3303	3304	3310	10808	9500	4277	2956	5111	6319	27346	8626
UNC_Duke_Module16_pi3k_Median_Mike_PMID.20335537	PMID.20335537	Median Expression	47	2180	8574	262	157567	55156	29028	479	580	581	8553	637	6046	11118	56935	55181	813	10645	4076	9994	28952	9134	100133941	81620	8837	79094	1365	1364	9073	8161	1301	10087	1314	7464	10675	1474	1654	22982	1741	1743	3337	7266	29980	51514	1843	8445	8726
UNC_Duke_Module17_pr_Median_Mike_PMID.20335537	PMID.20335537	Median Expression	5825	36	115	226	367	10564	9411	403	8623	537	582	689	79622	91304	55194	79624	56892	771		55871	150472	445571	220869	644019	9973	1022	29082	1154	1350	1351	1488	79004	1555	1556	1580	1725	79758	9093	55837	60481	2013	2099	54512	7430	2166	90362	653784
UNC_Duke_Module18_ras_Median_Mike_PMID.20335537	PMID.20335537	Median Expression	123	51129	65124	200316	60489	9938	10109	9474	650	665	669	55299	705	28984	51187	6364	8900	898	9134	8317	79577	1051	1434	1488	2919	2921	1528	1594	1736	56521	23234	30836	1808	51514	1843	1847	1848	9521	1938	1960	8669	1973	9470	2004	2023	2069	2098
UNC_Duke_Module19_src_Median_Mike_PMID.20335537	PMID.20335537	Median Expression	11283	10949	23645	5896	6157	6168	6181	6205	6714	8295
UNC_Duke_Module20_stat3_Median_Mike_PMID.20335537	PMID.20335537	Median Expression	19	133	183	9590	51129	65124	56938	517	602	604	80183	718	833	1105	10845	8531	1508	1514	10658	6374	8853	1948	1956	56929	2243	2244	2266	9945	23151	23119	3269	3484	3556	3566	3570	3691	57214	3929	3949	29967	4067	10226	23764	5606	10150	79772	10135
UNC_Duke_Module21_tgfb_Median_Mike_PMID.20335537	PMID.20335537	Median Expression	153	51129	1820	54880	8553	79669	51716	1080	1137	1291	1413	8445	8444	1969	8817	2354	5045	4616	3280	23462	3096	3207	3397	3562	3678	221037	23135	3725	3765	23199	9766	7071	8609	3824	23592	3985	647288	7798	5596	2011	23139	4209	64386	9891	5155	79955	5292
UNC_Duke_Module22_tnfa_Median_Mike_PMID.20335537	PMID.20335537	Median Expression	2181	214	23780	329	10384	56892	6347	961	55573	8837	2919	3627	6374	1540	23586	3301	55337	51343	2627	55008	3097	3174	3269	3600	3576	3669	9766	57707	57707	57149	23118	4321	55686	4501	4615	55707	9603	4814	4824	4939	11054	54726	445815	64761	51131	5293	9050
Lim.et.al.2010.Conserved.aMaSC_Median_BCR.2010_PMID.20346151	PMID.20346151	Median Expression	439921	285203	400745	221749	170954	256691	30818	94274	359845	205428	375484	65989	348013	11245	389136	131566	199953	342667	145407	85360	59352	150465	140862	154810	253827	157869	163782	123879	117581	121551	337876	340554	51768	161742	115557	219928	24147	81831	64359	167691	169200	120071	166336	112849	160622	144402	284217
Lim.et.al.2010.Conserved.Luminal.Progenitor_Median_BCR.2010_PMID.20346151	PMID.20346151	Median Expression	151056	283234	83988	27071	259307	64078	10568	130132	245973	51144	124056	118611	145864	140686	59269	255426	79888	114897	117248	25797	4241	5284	9076	2706	6398	8470	7852	1591	10158	7127	7498	2348	3929	83694	1159	290	718	525	41	2001	929	1448	10020	2180	6279	3600	3709
Lim.et.al.2010.Conserved.Mature_Median_BCR.2010_PMID.20346151	PMID.20346151	Median Expression	214	221	222	784	1917	2081	2099	2166	2258	2267	2539	2582	2766	3158	3169	3212	3291	3597	3911	4211	4435	4602	5002	5241	5255	5446	5618	5777	5816	6272	6542	6545	6690	6698	6820	6833	6926	7052	7283	7474	7477	8362	8363	8600	8945	9121	9663
Taube_EMT_down_Median_PNAS.2010_PMID.20713713	PMID.20713713	Median Expression	728113	386757	553158	286887	161291	653562	260294	126353	90355	30836	64848	11313	116984	151230	85377	548596	157567	60487	23779	114884	51765	58516	81875	285527	83481	259173	27351	29984	28231	29094	57834	81034	84951	80324	653145	64284	55966	2263	51018	54103	4293	79101	8140	81579	26207	80746	55326
Taube_EMT_up_Median_PNAS.2010_PMID.20713713	PMID.20713713	Median Expression	732160	445815	100132406	284119	653354	376267	145389	221749	253461	115123	201134	30851	94239	66008	11337	644504	138151	57863	439921	85360	51763	729580	642236	81618	29058	27246	24138	92689	90806	112950	64792	80023	57198	56034	79178	89797	81029	114327	83604	84861	23741	84263	64393	92335	4329	63826	25959
MDACC.FNA.1_MedianJ.Clin.Oncol.2010_PMID.20805453	PMID.20805453	Median Expression	652493	28959	11309	26586	972	7412	3543	6347	10457	100132941	5730	9332	9935	3123	5360	348	713	4917	5175	28902	28862	28831	3514	3526	3535	3502	3507	3113	3119	3117	3500	3512	712	3122	100133739
MDACC.FNA.2_MedianJ.Clin.Oncol.2010_PMID.20805453	PMID.20805453	Median Expression	284119	131578	221395	83716	27122	57493	115207	11259	80781	23452	54829	219654	79086	8613	25903	26585	7538	80310	2878	5919	57088	10631	8076	4320	3554	9590	9891	5376	1009	2353	7169	54587	23213	4837	10186	358	165	23022	2697	6695	5740	1634	6424	56944	2037	22795	8490
UNC_C_MYB_Signature_Median_PLoS.One.2010_PMID.20949095	PMID.20949095	Median Expression	9	10	27	38	123	133	185	202	220	334	367	379	390	392	411	501	648	655	678	747	777	799	840	966	1001	1016	1063	1068	1073	1075	1111	1119	1191	1230	1287	1288	1298	1303	1312	1371	1466	1477	1491	1501	1515	1592	1605
UNC_11q13_Amplicon_Median_BMC.Med.Genomics.2011_PMID.21214954	PMID.21214954	Median Expression	5612	51773	79731	1207	79053	4718	9846	28971	5058
UNC_12qMDM4_Median_BMC.Med.Genomics.2011_PMID.21214954	PMID.21214954	Median Expression	4848	55508	10329	8089	56890	57122	29110	64786	23592	10576
UNC_13q14_Amplicon_Median_BMC.Med.Genomics.2011_PMID.21214954	PMID.21214954	Median Expression	55757	55208	79587	2963	23483	10284	2971	10240	29079	11340	9818	7347	55270	3843	10426	55795	65110	8881	8451	55739	10206
UNC_15q25_Amplicon_Median_BMC.Med.Genomics.2011_PMID.21214954	PMID.21214954	Median Expression	9960	10073	23423	26276	79719	10588	10239	51335	10519	84942	79631	6727	60490	54939	56906	55070	50810
UNC_16.13_Amplicon_Median_BMC.Med.Genomics.2011_PMID.21214954	PMID.21214954	Median Expression	54820	6817	6799	10607	2975	23361	51734	3163	3029	64223	527	4833	26063	55718	10573	5531	7874	10295	5073	51451	7284	10101	79622	51728	1632	4350	4913	23295	9091	10127	89941	9894	1877	55692	79641	84148	78994	10421	6923	9093	10921	8479	64428	22928	25880	9742	51025
UNC_16q23_Amplicon_Median_BMC.Med.Genomics.2011_PMID.21214954	PMID.21214954	Median Expression	164	51693	5432	80777	11051	5257	10294	81631	11345	54386	3281	865	1459	51388	1327	353	16	8883	29105	57019	57017	51647	29100	5713	3735	10328	56942	9688	51192	57215
UNC_16q24x_Median_BMC.Med.Genomics.2011_PMID.21214954	PMID.21214954	Median Expression	23787	23294	5467	89845	7005	23174	9798	23417	54971	11060	23019	10300	65057	23450	27183	9100	23300	10664	9785	4775	81577	79726	55625	22980	5119	9780	23644	6687	9013	8558	10428	1783	2734	55794	10204	22879	7014
UNC_17PP13_Amplicon_Median_BMC.Med.Genomics.2011_PMID.21214954	PMID.21214954	Median Expression	50628	2314	8802	5096	60528	9513	55090	1352	7775	8834	25979	55421	6416	26001	10594	9482	9611	54902	5306	5048	7531	7326	6117	51031	3682	8533	83460	5694	79003	51009	5636	8402	55178	55720	11337	29098	81565	1366	9552	4927	26168
UNC_17q25x_Median_BMC.Med.Genomics.2011_PMID.21214954	PMID.21214954	Median Expression	5833	124565	63893	57513	23265	2548	5986	9775	51547	1453	26502	9146	55666	56270	79672	79415	10801	4097	1468	79701	5831	5635
UNC_19p13_Amplicon_Median_BMC.Med.Genomics.2011_PMID.21214954	PMID.21214954	Median Expression	4218	7001	57130	55201	9524	5300	10053	2639	5589	51073	55850	54555	8625	25804	25796	29086	9817	8666	11018	51295	5886	6597	79629	2063
UNC_1p36_Amplicon_Median_BMC.Med.Genomics.2011_PMID.21214954	PMID.21214954	Median Expression	22826	29914	1855	6429	23028	51441	55229	57470	5195	11315	3065	8668	10726	553115	10946	55108	49856	93974	79947	54952	54707	6195	26119	1376	56998	23673	23585	9731
UNC_3p21_Amplicon_Median_BMC.Med.Genomics.2011_PMID.21214954	PMID.21214954	Median Expression	6988	11334	25915	11068	11070	51368	25864	95	10641	79714	7384	22907	6697
UNC_4p16_Amplicon_Median_BMC.Med.Genomics.2011_PMID.21214954	PMID.21214954	Median Expression	8310	118	54872	10296	8603	7469	6047	1487	7466	3064	10336	79155	53407
UNC_8q_Amplicon_Median_BMC.Med.Genomics.2011_PMID.21214954	PMID.21214954	Median Expression	51110	6873	6713	51606	79752	51366	8895	55039	11236	5828	9166	23212	54845	10247	9897	23471	51001	528	55156	51582	51123	29088	7336	9694	54968	28957	6921	10987	5440	28998	56943	92140	9650	79139	81034	7534	5885	29028	55093	6917	10434	10565	7163	7553	51337	8733	51160
UNC_8p22_Amplicon_Median_BMC.Med.Genomics.2011_PMID.21214954	PMID.21214954	Median Expression	661	55140	63898	11030	9583	84549	55326	7486	2222	64760	55909	66036	29883	2961	5516	51669	10671	23484	7993	55756	665	5520	55246	57509	54793	23516	79618	7991	7976	38	4482
UNC_ADM_S100A10_A110NDGR1_Cluster_Median_BMC.Med.Genomics.2011_PMID.21214954	PMID.21214954	Median Expression	7378	56935	23597	5214	794	51129	133	123	10397	4828	9168	6282	6281	6251	9334	1051	4321
UNC_AMPH_EPIREGULIN_Cluster_Median_BMC.Med.Genomics.2011_PMID.21214954	PMID.21214954	Median Expression	374	2069	213	8425	2318	9172	1734	26289	4915	5154	1288	27190	9542	1908	810	54997	5179	1465	3201	1620	54886	114818	477	5744	128553
UNC_BASAL_Cluster_Median_BMC.Med.Genomics.2011_PMID.21214954	PMID.21214954	Median Expression	11341	5806	3945	1756	55612	4281	8645	57348	51442	1824	3815	3914	3400	4781	53335	11254	23336	6376	83439	2296	221061	1410	8424	2824	5268	8190	23650	6422	6663	2568	3861	3872	3852	1825	25928	5650	5653	11202	25818	1001	8842	8324	72	3779	23321	4240	2001
UNC_CD34_CD36_Cluster_Median_BMC.Med.Genomics.2011_PMID.21214954	PMID.21214954	Median Expression	8406	3489	5168	56920	1149	2878	2819	948	5950	8639	4023	2167	9370	5346	125	2273	3952	947	10252	5627	8611	9590	83700	4692	8404	9452	358	730	7102	58494	857	2791	9079	10186	1003	10351	4222	2532	7450	7122	2078	9353	5175	1036	1675
UNC_Chromogramin_Median_BMC.Med.Genomics.2011_PMID.21214954	PMID.21214954	Median Expression	51207	6506	57586	8120	3777	116	3642	5122	9607	1114	7857	429	23544	6616	51617	29106	4922	10900	783	9863	333	1113	51412
UNC_Fibrinogen_Cluster_Median_BMC.Med.Genomics.2011_PMID.21214954	PMID.21214954	Median Expression	1823	8796	10637	8431	1644	6442	4878	27178	5126	10850	4014	3849	1828	3858	796	54857	9982	3860	4653	3757	11005	2266	2244	2267
UNC_Fibroblast_Cluster_Median_BMC.Med.Genomics.2011_PMID.21214954	PMID.21214954	Median Expression	79776	10631	4675	9891	7043	4330	9902	4035	4681	3912	3671	6424	54587	8483	8038	50507	23414	79953	9358	1311	25903	30008	5176	1634	11167	1809	1513	5157	10418	4016	83468	165	5654	51339	25878	7058	1290	1293	6678	1281	1278	1009	2200	1462	22795	1289	2191
UNC_FOS_JUN_Cluster_Median_BMC.Med.Genomics.2011_PMID.21214954	PMID.21214954	Median Expression	2669	3164	467	9592	3726	3725	2353	1843	7538	2354	1958	3491	1959	10365	23645	1960
UNC_HER2_Amplicon_Median_BMC.Med.Genomics.2011_PMID.21214954	PMID.21214954	Median Expression	5409	8557	7703	8396	54883	5691	3927	10948	55876	22794	147179	9862	5709	2886	2064	5469	6143	5914	9349
UNC_HISTONE_Median_BMC.Med.Genomics.2011_PMID.21214954	PMID.21214954	Median Expression	8969	3012	8334	8347	85236	3006	8346	3017	8344	8343	8351	8348	8355	92815	3018	8358
UNC_HS_Green1_Median_BMC.Med.Genomics.2011_PMID.21214954	PMID.21214954	Median Expression	10002	10023	1003	10039	10053	10057	10063	10079	10087	1009	10099	10102	10103	10106	10111	10127	10140	10161	10169	10175	10180	10181	10186	10193	10202	10206	10207	10217	1022	10224	10229	10234	10241	10244	10252	10265	10268	1027	10272	10284	10296	10307	10309	10324	10329	10351	10363
UNC_HS_Green10_Median_BMC.Med.Genomics.2011_PMID.21214954	PMID.21214954	Median Expression	1000	1001	10024	10036	10112	10212	10221	1033	10360	10383	10403	10460	10535	1058	10615	1062	1063	10635	10682	10721	10733	10874	10926	10950	11004	11065	1111	11130	1116	11182	11332	1159	1164	124222	126321	1299	133	1356	1364	140459	1468	1503	1515	1789	1852	1869	1894
UNC_HS_Green11_Median_BMC.Med.Genomics.2011_PMID.21214954	PMID.21214954	Median Expression	10001	10049	10092	10099	10105	10150	10159	10175	10179	10190	102	10203	1022	10236	10241	10243	10247	10276	10286	10289	10291	10294	10311	10314	10325	10370	10404	10419	10431	10434	10438	10447	10449	10455	10463	10473	10483	10548	10549	10550	10552	10558	10565	10575	10576	10605	10664
UNC_HS_Green12_Median_BMC.Med.Genomics.2011_PMID.21214954	PMID.21214954	Median Expression	1001	10124	10200	10225	10278	1031	10331	10351	10397	1043	10462	10477	10537	10562	10563	10644	10659	10752	10810	10938	11012	11096	1116	11184	11254	116984	1183	1193	1231	1236	1259	126	1264	1299	1380	1381	140578	1410	1459	1475	154	1573	1593	1672	1806	1825	1828
UNC_HS_Green13_Median_BMC.Med.Genomics.2011_PMID.21214954	PMID.21214954	Median Expression	10025	10147	10157	10158	10160	10180	10181	10207	10250	10256	1028	10307	10336	10395	10401	10406	10425	10443	10446	10472	10482	10486	1052	10520	10521	10610	10647	10691	10725	10742	10765	10766	10848	10858	10868	10873	10927	10966	11000	1101	11030	1108	11122	11129	11133	11147	11188
UNC_HS_Green14_Median_BMC.Med.Genomics.2011_PMID.21214954	PMID.21214954	Median Expression	1003	10161	10186	10203	10268	10351	1036	10365	10395	1043	10462	1050	10544	10628	10788	10875	11186	1149	115207	124	1240	125	1306	1318	1359	1439	1512	1524	1601	1675	1776	1805	1806	1901	1910	1959	199	2	2004	2022	2123	2124	2149	216	2167	217	2205
UNC_HS_Green15_Median_BMC.Med.Genomics.2011_PMID.21214954	PMID.21214954	Median Expression	10001	10010	10093	10162	1018	102	10203	10243	1025	10280	10362	10398	10419	10516	10522	10533	10555	10558	10589	10672	10746	10773	10945	10959	10963	11100	11102	11135	11140	11156	11194	1121	11282	11316	11332	1173	1201	1209	1292	1316	1365	1366	1385	1397	1398	1509	1535
UNC_HS_Green16_Median_BMC.Med.Genomics.2011_PMID.21214954	PMID.21214954	Median Expression	10010	10051	10111	10161	10247	10299	10308	10388	10428	10464	10592	1060	10600	1062	10622	1063	10725	10735	10808	10915	1105	11064	11168	11177	11179	11183	11215	1122	114882	114908	140609	140890	151987	1629	1657	178	1783	1832	196441	201134	2186	221037	221830	22841	23002	23049	23064
UNC_HS_Green17_Median_BMC.Med.Genomics.2011_PMID.21214954	PMID.21214954	Median Expression	10067	10092	10158	10228	10262	103	10456	10472	10623	1063	10638	10654	10712	10753	10765	10899	11243	11266	11279	116832	1196	123	1314	1382	142	159	1660	1942	1945	2029	2058	2155	2224	223	2271	22796	22874	22926	23219	23248	23385	23528	23623	2444	25782	25874	25896
UNC_HS_Green18_Median_BMC.Med.Genomics.2011_PMID.21214954	PMID.21214954	Median Expression	10014	10125	10171	1027	10406	10486	10493	10609	10742	10884	10928	10998	1101	11012	112398	12	1280	1345	1360	140465	1471	1473	1659	18	1829	1952	2026	2036	2091	2099	2261	2263	23030	23158	2317	23239	23327	23362	23541	23624	23678	24139	24147	2523	26232	2625	2648
UNC_HS_Green19_Median_BMC.Med.Genomics.2011_PMID.21214954	PMID.21214954	Median Expression	10058	10637	10647	10850	11005	11272	11341	1280	1356	1358	1360	1361	1474	1644	1672	170680	1748	1823	1828	1830	2064	222663	2244	2266	2267	22843	23532	25770	25984	26239	27178	276	28513	2888	29106	29118	2940	29949	3006	3248	3757	3849	3858	3860	3929	4014	4100
UNC_HS_Green2_Median_BMC.Med.Genomics.2011_PMID.21214954	PMID.21214954	Median Expression	100	10006	10010	10015	10019	10026	10048	10049	10051	10054	10055	10059	10063	10072	10092	10094	10095	10096	10097	101	10109	10112	10125	10133	10138	10165	10175	10179	10184	10190	10198	102	10212	10213	10225	10237	10247	10248	10254	10261	10269	10274	10282	10284	10285	10286	10287
UNC_HS_Green20_Median_BMC.Med.Genomics.2011_PMID.21214954	PMID.21214954	Median Expression	10057	10096	10097	10109	10123	10288	10457	10561	10577	10630	10964	10993	11015	11021	11025	11274	113	1176	1200	1230	1277	1290	1300	1301	133	140	1474	1508	1509	1514	1601	1612	2054	2131	2207	2209	2212	22795	23129	2316	23213	23380	2359	23603	2512	2537	25932
UNC_HS_Green21_Median_BMC.Med.Genomics.2011_PMID.21214954	PMID.21214954	Median Expression	1001	10278	10279	10413	10562	10647	10769	11211	11252	11254	114908	1287	1298	1825	1830	1846	1848	2001	2104	2152	23650	23677	2568	25859	25928	25984	26289	26298	26751	2810	306	3158	3294	339479	351	3694	3852	3855	3861	3866	3872	390	3914	3977	4013	4070	4071
UNC_HS_Green22_Median_BMC.Med.Genomics.2011_PMID.21214954	PMID.21214954	Median Expression	10087	10098	10204	10725	10766	10927	10928	11057	1108	133619	146057	151987	152	1783	1788	1871	1981	1997	2058	219333	221692	22980	23099	23196	23197	23253	23451	23468	23476	25879	25897	26986	27333	2734	27340	2742	2771	2801	2885	29123	2932	2957	29855	3070	3146	3149	3839
UNC_HS_Green23_Median_BMC.Med.Genomics.2011_PMID.21214954	PMID.21214954	Median Expression	3006	3012	3017	8334	8343	8344	8346	8347	8351	85236
UNC_HS_Green24_Median_BMC.Med.Genomics.2011_PMID.21214954	PMID.21214954	Median Expression	10043	10126	10200	10291	10478	10521	10762	11078	11135	11252	1312	1454	158	162	1652	2033	23112	23151	23464	23481	23543	23654	23760	23774	23786	2547	25771	25776	25793	25807	25809	25813	25814	25828	25829	26088	26286	2678	27349	27352	27440	2952	29796	3985	4174	4282	4357
UNC_HS_Green25_Median_BMC.Med.Genomics.2011_PMID.21214954	PMID.21214954	Median Expression	10103	10451	10551	10647	10974	1846	2203	23158	2625	27324	3169	367	4250	5304	57758	7021	7031	7033	7494	771	7802	79083	79838	9
UNC_HS_Green3_Median_BMC.Med.Genomics.2011_PMID.21214954	PMID.21214954	Median Expression	10009	10013	1002	10021	10022	10024	1004	10044	10045	10046	10047	10050	10052	10058	1006	10060	1007	10075	10076	10077	1008	10083	10089	1010	10107	10110	10114	1013	10136	1014	10141	10149	10157	1016	10164	10168	1017	10170	1018	10188	1021	10214	10219	10220	10223	10232	10242
UNC_HS_Green4_Median_BMC.Med.Genomics.2011_PMID.21214954	PMID.21214954	Median Expression	10000	1001	1003	1009	10123	10124	10144	10157	10179	10184	10186	10205	10231	10234	10252	10253	10278	10279	1028	10351	1036	10391	10398	104	10404	10410	10417	10418	10447	10457	10468	10477	10479	1051	10516	10536	10562	10602	10630	10631	10644	10656	10659	1066	10699	10752	10763
UNC_HS_Green5_Median_BMC.Med.Genomics.2011_PMID.21214954	PMID.21214954	Median Expression	10024	10036	10043	10048	10053	10061	10066	10067	10072	10084	10093	10101	10105	10112	10113	10121	10126	10134	10139	10155	10158	10162	10166	10169	1019	10195	10197	1020	10204	10211	10212	10213	10226	10227	10232	10233	10237	10238	10245	10248	1025	10262	10263	10265	10276	10277	10280
UNC_HS_Green6_Median_BMC.Med.Genomics.2011_PMID.21214954	PMID.21214954	Median Expression	100	10019	10062	101	10125	10133	10148	10235	10261	10288	10320	10346	10379	10384	10409	10410	1043	10457	10462	10507	10537	10561	10563	10578	10659	1075	10791	10855	10859	10875	10964	11006	11025	11040	11118	11119	11184	11262	11309	11314	11326	1230	1231	1236	1380	140885	1436
UNC_HS_Green7_Median_BMC.Med.Genomics.2011_PMID.21214954	PMID.21214954	Median Expression	10016	10026	10054	10069	10073	10094	10116	10128	10142	10153	10159	10166	10190	10196	10206	10210	10224	10236	1024	10240	10256	10269	10274	10279	10282	10285	10286	10289	10314	10330	10363	10412	10424	10426	10427	10438	10443	10447	10451	10463	10464	10473	10478	10529	10542	10551	10560
UNC_HS_Green8_Median_BMC.Med.Genomics.2011_PMID.21214954	PMID.21214954	Median Expression	10098	10103	10140	10202	10234	10309	10321	10362	10451	10455	1047	10512	10551	10560	10585	10612	10614	10647	1066	10742	10916	10974	11001	1101	11098	11122	11145	11221	11226	112399	1124	11257	114899	1153	1154	1201	1287	1311	1359	1362	1363	1374	138162	1384	1397	1408	1486
UNC_HS_Green9_Median_BMC.Med.Genomics.2011_PMID.21214954	PMID.21214954	Median Expression	1009	10154	10234	10409	10417	10418	10484	10536	10631	10699	11031	11117	11167	114899	1277	1278	1281	1289	1290	1292	1293	1300	1301	1311	1462	1490	1513	1604	1634	165	1809	1833	1909	2162	2191	2199	2200	22795	22846	2295	23022	23213	23414	23452	23601	23670	24141
UNC_HS_Red1_Median_BMC.Med.Genomics.2011_PMID.21214954	PMID.21214954	Median Expression	100	10006	1001	10010	10020	10024	10036	10051	10054	10059	10092	10095	10096	10097	10109	10112	10123	10125	10133	10148	10149	10158	10165	10200	10204	10205	10212	10213	10225	10232	10235	10237	1024	10247	10248	10261	10287	10288	1029	10294	10308	1031	10320	10321	10328	1033	10346
UNC_HS_Red10_Median_BMC.Med.Genomics.2011_PMID.21214954	PMID.21214954	Median Expression	10003	1003	10156	10186	10203	10252	10268	1031	10351	1036	10365	10400	1050	10516	10580	10628	10752	10826	10894	10974	11067	11170	11343	1149	115207	1160	116496	1193	124	125	126	13	1346	1368	1410	1475	1675	1805	1843	1848	187	1901	1910	1958	1959	2078	2157
UNC_HS_Red11_Median_BMC.Med.Genomics.2011_PMID.21214954	PMID.21214954	Median Expression	10016	10057	10079	10140	10153	10180	10224	10240	10299	10307	10308	10336	10363	10388	10401	10406	10428	10443	10451	10464	1047	10472	10486	10513	10520	10521	10551	10559	10560	1060	1070	10724	10735	10769	10782	10795	10845	10884	10912	10915	10927	1105	11064	11127	11129	11133	11146
UNC_HS_Red12_Median_BMC.Med.Genomics.2011_PMID.21214954	PMID.21214954	Median Expression	1001	10103	10124	10158	10169	10200	10202	10278	10309	10321	10327	1039	1047	10519	10579	10647	10653	10736	10948	10970	11014	11094	11163	11221	11226	11240	11252	11275	11320	114908	1152	1159	1312	1317	133	1362	1384	1397	1428	1509	1573	1611	1622	1627	1672	171546	1717
UNC_HS_Red13_Median_BMC.Med.Genomics.2011_PMID.21214954	PMID.21214954	Median Expression	1000	10000	1001	10046	10061	101	10112	10164	1021	10232	10262	1029	10389	10403	10452	10492	1051	10523	10537	1054	1058	10591	1062	10623	1063	10635	10650	10691	10712	10721	1075	10755	10762	10785	10926	10928	10939	10946	10969	10981	11004	11015	1104	11060	11065	11104	1111
UNC_HS_Red14_Median_BMC.Med.Genomics.2011_PMID.21214954	PMID.21214954	Median Expression	10057	10079	10202	10243	10247	10267	10397	10420	10424	10434	10451	1052	10529	10565	10609	10885	10916	10974	10987	10994	10998	11001	11145	11236	1164	12	1280	1345	1365	1537	157680	1580	1733	178	1811	1847	191	1917	1936	2013	2194	2217	224	2261	22827	22882	22928
UNC_HS_Red15_Median_BMC.Med.Genomics.2011_PMID.21214954	PMID.21214954	Median Expression	10067	10158	10228	10262	103	10309	10370	10451	10456	10472	10623	10638	10654	10669	10712	10765	10899	1101	11243	11266	1130	11311	1196	1314	1382	142	1528	153	154796	159	1939	1942	1945	1950	1960	1997	2029	2052	2053	2058	2099	2224	223	2239	2263	2271	22874
UNC_HS_Red16_Median_BMC.Med.Genomics.2011_PMID.21214954	PMID.21214954	Median Expression	10379	10410	10561	10964	11274	23586	24138	2537	3429	3431	3434	3437	3627	3665	3959	4061	4599	4600	4938	4939	4940	51191	5359	54739	54809	55008	55601	5696	5698	6373	64108	6772	684	6890	79132	8519	91543	9246	9636
UNC_HS_Red17_Median_BMC.Med.Genomics.2011_PMID.21214954	PMID.21214954	Median Expression	10048	10049	10093	10099	10105	10114	10139	10146	10150	10154	10159	102	10203	10236	10277	10280	10294	1030	10370	10419	10431	10484	10499	10526	10533	10534	10552	10558	10576	10589	10613	10672	10746	10773	10818	10857	10924	10933	10945	10959	10963	11011	11051	11080	11102	11104	11140
UNC_HS_Red18_Median_BMC.Med.Genomics.2011_PMID.21214954	PMID.21214954	Median Expression	1001	10124	10252	10253	10321	10351	10406	10562	10563	10633	10647	10763	10826	11001	1101	11095	11096	1113	1116	11188	11197	11211	11252	11341	12	1264	1288	1308	135138	1381	1620	1672	1734	1811	1848	1908	1952	1958	1960	2069	213	2135	2152	2244	22977	23224	23261
UNC_HS_Red19_Median_BMC.Med.Genomics.2011_PMID.21214954	PMID.21214954	Median Expression	1005	10103	10125	10158	10312	10406	10439	1048	10553	10742	10884	10916	10923	11001	1101	11098	11122	1114	11153	11277	114884	115123	1152	12	1345	1360	1471	1473	1548	1555	1602	1643	169611	1796	1846	185	1893	1917	1952	2026	203	2099	21	22858	22875	22930	22977
UNC_HS_Red2_Median_BMC.Med.Genomics.2011_PMID.21214954	PMID.21214954	Median Expression	10	10026	10049	10053	10063	10067	10085	10099	10103	10111	10128	10140	10142	10159	10161	10175	10181	10190	10193	10202	10203	10206	10207	10210	10217	1022	10224	10229	10234	10243	10244	10247	10265	10269	1027	10276	10282	10284	10286	10289	10296	10309	10314	10321	10324	10325	10329
UNC_HS_Red20_Median_BMC.Med.Genomics.2011_PMID.21214954	PMID.21214954	Median Expression	10170	10235	10346	10384	1043	10462	10507	10537	10563	10875	11040	11064	11184	113791	120	1236	125	1439	1520	1521	1522	1880	2124	2213	221692	2219	22861	22900	23046	2326	23495	240	2532	25816	25849	2633	27074	27240	27299	27334	2811	2833	2841	28793	29802	29909	3001
UNC_HS_Red21_Median_BMC.Med.Genomics.2011_PMID.21214954	PMID.21214954	Median Expression	1009	10234	10418	10699	11031	11081	114899	1278	1281	1289	1290	1300	1301	1311	1462	1474	1513	1592	1604	1634	165	1809	1833	2162	2191	2199	2200	22795	23213	23414	25878	2589	25903	25907	27122	2825	2922	29995	3624	3956	4016	4060	4148	4237	4313	4319	4320
UNC_HS_Red22_Median_BMC.Med.Genomics.2011_PMID.21214954	PMID.21214954	Median Expression	10006	10094	10096	10116	10175	10179	10190	10241	10269	10282	10285	10286	10289	10308	10330	10393	10427	10438	10440	10447	10463	10466	10549	10600	10632	10651	10671	10797	10920	10924	10933	10952	10971	10988	11014	11017	11052	11154	11171	11235	11260	112611	113251	11340	11342	1147	114885
UNC_HS_Red23_Median_BMC.Med.Genomics.2011_PMID.21214954	PMID.21214954	Median Expression	10024	10036	10051	10112	10198	10212	1033	10403	10460	10535	1058	10592	10615	1062	1063	10635	10682	10721	10733	11004	11065	11073	11113	11130	1164	1515	1719	1786	1789	1869	1894	1951	2125	2146	2189	2232	22974	23306	23397	23649	24137	259266	26150	26255	26586	27338	28227
UNC_HS_Red24_Median_BMC.Med.Genomics.2011_PMID.21214954	PMID.21214954	Median Expression	10221	10365	125	1316	1360	1490	150094	1675	1839	1843	1844	185	1958	1959	1960	2167	2273	2353	2354	2532	2669	3036	3039	3043	3164	3491	3569	3725	3726	388	3952	4023	467	4929	5054	5346	5743	5997	6347	6351	6401	6446	6515	6781	7538	7832	81575
UNC_HS_Red25_Median_BMC.Med.Genomics.2011_PMID.21214954	PMID.21214954	Median Expression	10057	10103	10140	10202	10237	10238	10241	10265	10476	1048	10513	10551	10610	10753	1087	10948	11011	11143	11232	11267	11325	117246	1213	124583	147179	1655	1728	2064	2186	2203	220594	2258	22794	22834	2287	25764	25926	26115	26154	2650	27075	27092	27324	2817	2886	29095	3006
UNC_HS_Red3_Median_BMC.Med.Genomics.2011_PMID.21214954	PMID.21214954	Median Expression	10000	1003	1009	10124	10144	10157	10161	10180	10186	10202	10218	10231	10234	10252	10253	1028	10319	10351	1036	10365	10391	10395	10398	10399	10411	10417	10418	10462	10468	10477	10484	10512	10516	1052	10562	10563	10580	10628	10631	10647	10659	1066	10687	10699	10742	10752	10763
UNC_HS_Red4_Median_BMC.Med.Genomics.2011_PMID.21214954	PMID.21214954	Median Expression	10019	10062	10219	10225	10261	10288	10346	10379	10384	10396	1043	10462	1050	10507	10537	10561	10563	10577	10578	10663	1075	10791	10863	10875	10964	11006	11040	11118	1118	11182	11184	11262	11274	11326	116984	1230	1231	1236	135	1380	1436	1438	1439	1475	1512	1514	1520
UNC_HS_Red5_Median_BMC.Med.Genomics.2011_PMID.21214954	PMID.21214954	Median Expression	10	1000	10002	10018	1002	10021	10044	10045	10047	1005	10050	10052	1007	10076	10077	1008	10083	10089	10098	1010	10107	10110	1013	10131	10136	1014	10147	10156	1016	10164	10174	1018	10181	10188	10202	1021	10215	10220	10223	10242	10246	10249	10255	10267	10268	10272	10281
UNC_HS_Red6_Median_BMC.Med.Genomics.2011_PMID.21214954	PMID.21214954	Median Expression	10038	10048	10051	10055	10059	10063	10072	10084	10093	10094	10105	10112	10113	10121	10128	10131	10134	10139	10155	10165	10175	1019	10195	10196	10197	1020	10212	10213	1022	10221	10237	10238	10245	10247	10248	10267	10276	10285	10294	10300	10327	10328	1033	10376	10383	10393	10403
UNC_HS_Red7_Median_BMC.Med.Genomics.2011_PMID.21214954	PMID.21214954	Median Expression	10085	1009	10154	10184	10234	10398	10409	10417	10418	10457	10468	10484	10536	10544	10609	10630	10631	10699	10970	10981	11015	11027	11031	11075	11082	11096	11098	11117	11167	11183	112399	11259	113	11346	114899	1176	1272	1277	1278	1281	1282	1289	1290	1292	1293	1300	1301
UNC_HS_Red8_Median_BMC.Med.Genomics.2011_PMID.21214954	PMID.21214954	Median Expression	1001	10160	10205	10232	10253	10278	10279	10290	10397	10413	10426	10514	10562	10568	10644	10656	10725	10763	10874	10950	10966	11012	11013	1116	11197	11202	11237	11240	11254	11272	11341	1259	1280	1298	1299	1308	1356	136	1381	140578	1410	1448	1465	1466	1515	1672	1690
UNC_HS_Red9_Median_BMC.Med.Genomics.2011_PMID.21214954	PMID.21214954	Median Expression	10001	10014	10025	10043	10053	10098	10103	10105	10126	10127	10134	10155	10162	10174	1020	10202	10211	10227	10243	1025	10256	10263	10265	10267	10268	10277	10295	10336	10362	10419	10446	10451	10455	10458	10482	10521	10522	10548	10551	10560	10576	10608	10610	10611	10612	10647	107
UNC_IGG_Cluster_Median_BMC.Med.Genomics.2011_PMID.21214954	PMID.21214954	Median Expression	939	3561	973	11040	5450	3514	28793	3535	3512	608	4917	3576	3107	54900
UNC_Interferon_Cluster_Median_BMC.Med.Genomics.2011_PMID.21214954	PMID.21214954	Median Expression	55337	684	3431	64761	24138	4938	10379	11274	23586	4600	3429	4939	2537	3437	10964	10561	3434	9636	4599	91543	4940	55008	51191	55601	5359	9246	54809	64108	54739	9111	8519	10410	3669	5721	5720	3665
UNC_LUMINAL_Cluster_Median_BMC.Med.Genomics.2011_PMID.21214954	PMID.21214954	Median Expression	4329	55893	23303	2053	138162	55638	57496	26018	1602	9	23362	51466	57758	18	2065	987	2203	10916	55930	79083	367	54681	2099	4602	771	7494	2625	23158	3169	54502	10451	23030	27075	10551	56521	1153	7162	3572	36	10614	9778	7802	8416	55686	51133	55830	54585
UNC_MAGE_Cluster_Median_BMC.Med.Genomics.2011_PMID.21214954	PMID.21214954	Median Expression	51438	4109	4103	4100	4104	266740	4111	4105	4102	30848
UNC_MBASAL_Median_BMC.Med.Genomics.2011_PMID.21214954	PMID.21214954	Median Expression	8537	23566	64840	7869	30818	91828	285203	1462	26002	80781	4147	894	3915	11328	8611	54578	6038	4232	1809	1284	1282	55084	84168	6591	140862	389119	874	7041	10398	1264	627	27345	133584	9651	3714	655	8626	3852	23650	1308	420	10913	3400	50805	1001	166647	10468
UNC_MCD3_CD8_Median_BMC.Med.Genomics.2011_PMID.21214954	PMID.21214954	Median Expression	3932	390243	151888	5450	4242	115350	84824	9214	51617	1840	940	26999	4068	3111	921	9840	27040	89857	2833	4050	84329	6689	1380	30009	10750	10870	3603	643	974	51237	931	55843	26228	923	8631	926	915	914	3702	925	917	6402	399	3695	3560	1731	27334
UNC_MClaudin_Cluster_Median_BMC.Med.Genomics.2011_PMID.21214954	PMID.21214954	Median Expression	83481	5792	27134	3815	7571	340371	10809	2068	6565	114569	163732	23254	113452	85462	1159	780	3898	1525	23286	79977	6663	11187	3664	7022	152189	55286	219738	85415	2001	54682	29841	349633	3775	146439	149428	91862	5652	153562	4950	3875	286077	254427	10653	27237	2886	200634	51599
UNC_MECM_Median_BMC.Med.Genomics.2011_PMID.21214954	PMID.21214954	Median Expression	27147	22821	56895	10536	57333	60681	4035	114904	6560	23187	4094	4046	4681	1893	3479	5509	7059	11167	51661	2200	1290	6678	5480	7431	152007	3956	2014	5654	7056	2202	4969	94031	3489	5376	25927	9452	285313	23179	10544	947	51705	118429	1281	1280	1278	9509	1289
UNC_MFGFR2_Median_BMC.Med.Genomics.2011_PMID.21214954	PMID.21214954	Median Expression	57710	65997	56271	55859	340706	84206	145581	79901	6422	343958	10874	796	83446	116442	9723	55190	2730	9953	9955	64711	27190	5723	64927	144402	1491	2263	79623	85460
UNC_MHistone_Median_BMC.Med.Genomics.2011_PMID.21214954	PMID.21214954	Median Expression	3006	3007	255626	8347	8294	8363	3012
UNC_MInterferon_Cluster_Median_BMC.Med.Genomics.2011_PMID.21214954	PMID.21214954	Median Expression	6772	10068	54739	567	91543	94240	5696	5698	56829	3430	23586	388646	3627	6352	163351	4283	29126	85441	7318	3959	83666	10379	103	3433	8638	55601	64135	64108	115361	10561	4599	9636	684	11274	3434	4939	81030	54625	345611	6773	64761	6672	2633	116071	9111	146857	387751
UNC_MITO1_Median_BMC.Med.Genomics.2011_PMID.21214954	PMID.21214954	Median Expression	79833	746	29095	1337	7295	10952	1329	6728	4717	10063	1347	10975	27089	521	9556	4707	6902	1350	51372	514	29093	51650	4708	51373	23480	10248	9551	7979	23658	51371	5805	26521	10632	51021	51504	1351	26519	8655
UNC_MITO2_Median_BMC.Med.Genomics.2011_PMID.21214954	PMID.21214954	Median Expression	59286	10175	23256	55745	10668	55837	6166	5706	51637	2287	2764	522	757	26175	10972	3920	9255	8649	28977	52	28978	518	5686	5716	3336	8813	79023	7411	4706	27258	5110	79568	11235	10190	10438	25972	8520	27249	51138	830	5861	515	10286	4711	5683	4190	51510
UNC_MK14_K17_Median_BMC.Med.Genomics.2011_PMID.21214954	PMID.21214954	Median Expression	55287	10089	23237	5653	3918	8045	55503	85409	9569	9620	389084	3860	3855	10406	4084	9982	360	5493	2125	79919	8581	80157	244	151516	3861	2810	3872	27076	4070	6382	127534	810	5317	3914	338322	23593	5017	64065	688	3963	1959
UNC_MKRAS_amplicon_Median_BMC.Med.Genomics.2011_PMID.21214954	PMID.21214954	Median Expression	387849	636	60488	11228	51026	8496	65981	56938	23012	51768	3845	10526	79912	55726	55196	80763	51290	151987	9412	55297
UNC_MM_Green1_Median_BMC.Med.Genomics.2011_PMID.21214954	PMID.21214954	Median Expression	9625	9619	54	58	60	70	72	59	8751	101	9510	113	118	1675	150	154	165	199	203	214	245	56172	306	308	244	8639	316	2167	323	10290	330	334	339	347	348	7026	358	360	23237	374	389	29984	397	10095	483	567	627
UNC_MM_Green10_Median_BMC.Med.Genomics.2011_PMID.21214954	PMID.21214954	Median Expression	132	175	217	230	257	10935	9588	316	8943	341	347	384	55973	627	2173	652	655	658	150572	708	55799	847	839	857	871	885	595	894	10576	7203	1009	1001	1019	1022	1114	4435	1184	1207	7122	1282	1284	1286	1290	1297	9318	1411	1448
UNC_MM_Green11_Median_BMC.Med.Genomics.2011_PMID.21214954	PMID.21214954	Median Expression	35	60	70	72	59	118	141	158	197	9049	205	208	309	1173	8943	375	381	383	468	488	506	516	523	527	550	578	11331	8915	9275	9274	682	9184	51719	811	821	10487	826	829	832	839	890	896	904	9973	10694	975	984
UNC_MM_Green12_Median_BMC.Med.Genomics.2011_PMID.21214954	PMID.21214954	Median Expression	343	10656	2741	27232	4313	5626	53916	8459	8408	30814	9466	29851	2000	26287	1620	83661	84276	28990	130026	121355	219938	273	84256	29903	26276	5198	442179	119678	57053
UNC_MM_Green13_Median_BMC.Med.Genomics.2011_PMID.21214954	PMID.21214954	Median Expression	5858	35	43	1134	58	88	89	4185	126	11318	174	186	189	258	259	4143	286	322	335	336	10930	345	350	487	563	63827	2173	652	654	779	782	786	816	827	844	845	1496	859	862	940	1013	8941	1113	1114	1158	7122	1271
UNC_MM_Green14_Median_BMC.Med.Genomics.2011_PMID.21214954	PMID.21214954	Median Expression	49	1137	8973	1145	153	197	215	242	160	363	432	445	623	729	726	875	930	916	1015	1007	55997	1180	1047	1260	254263	64506	56138	1409	1463	1588	1649	8788	117531	1814	9427	1908	2016	2039	2056	2066	2147	2151	2169	64319	2206	2245	2256
UNC_MM_Green15_Median_BMC.Med.Genomics.2011_PMID.21214954	PMID.21214954	Median Expression	115	285	56172	244	358	383	384	397	538	9601	1116	80781	1294	1356	1446	1447	286828	1448	1476	1604	1647	28514	8404	55785	2184	10468	2512	8326	2673	2683	1831	2805	2817	9289	3309	3117	3119	3122	3099	51478	10808	6383	3714	3764	3861	3956	3963
UNC_MM_Green16_Median_BMC.Med.Genomics.2011_PMID.21214954	PMID.21214954	Median Expression	9197	147	57491	241	265	351	570	2658	825	759	886	915	921	926	2833	820	8530	10047	1075	23316	1644	54514	11144	1833	2027	2078	8263	2222	8549	2252	2277	2563	2565	2633	2648	54332	2672	2897	2993	3001	3053	3094	3213	6532	3587	3567	3575
UNC_MM_Green17_Median_BMC.Med.Genomics.2011_PMID.21214954	PMID.21214954	Median Expression	861	9821	1054	9575	1385	8661	2729	23095	51274	3845	4001	51341	4734	4775	51701	5036	9520	5728	8737	2734	6645	7013	7014	7403	7707	9908	5000	8826	23036	53981	55183	29080	9406	1730	5898	64398	6815	8663	51144	9217	51678	5862	90007	140609	9147	57337	400506
UNC_MM_Green18_Median_BMC.Med.Genomics.2011_PMID.21214954	PMID.21214954	Median Expression	9370	126	11318	1675	183	186	249	2167	2720	710	717	761	120329	912	948	917	3075	1280	1281	1350	1471	1571	1572	1604	1634	1800	2053	2168	2273	2350	63924	50486	2625	2940	3479	3543	9452	5264	4015	4016	4023	4060	4223	4313	9	4837	4969
UNC_MM_Green19_Median_BMC.Med.Genomics.2011_PMID.21214954	PMID.21214954	Median Expression	332	84889	641	672	675	699	701	890	9133	995	983	8317	1058	1786	1894	83461	3070	3149	3190	3619	4172	4171	4173	4175	9833	2296	4361	2956	4998	5027	5111	5395	5422	5426	5427	5557	5558	5888	6118	6240	6241	79801	6489	6491	7884	9212	6790
UNC_MM_Green2_Median_BMC.Med.Genomics.2011_PMID.21214954	PMID.21214954	Median Expression	1140	93	142	10038	158	202	326	8165	249	230	309	8906	10053	9179	332	333	362	343	369	377	8153	406	421	466	472	481	3184	550	22994	580	11331	10295	599	602	9274	27018	638	641	23246	672	675	57448	682	688	699	701	708
UNC_MM_Green20_Median_BMC.Med.Genomics.2011_PMID.21214954	PMID.21214954	Median Expression	9510	397	255877	594	8913	894	1012	1000	1021	1080	80781	1280	1289	1292	1294	1381	1428	1462	1906	133418	2059	2192	60681	2335	10468	11167	2619	2746	10630	1902	10536	9446	3240	3400	3485	3837	9452	3714	3757	3908	3912	4016	4035	54674	4121	4128	4147
UNC_MM_Green21_Median_BMC.Med.Genomics.2011_PMID.21214954	PMID.21214954	Median Expression	567	766	971	2633	345611	3627	3434	3433	10379	5698	5696	163351	4599	3959	5720	401409	6352	6672	6772	8743	11274	9636	115361	81030	9111	64108	684	3430	64135	7318	221421	56829	83666	10561	55080	85441	388646	8638	4939	54739	54625
UNC_MM_Green22_Median_BMC.Med.Genomics.2011_PMID.21214954	PMID.21214954	Median Expression	123	249	362	760	765	929	9076	55907	1297	8738	1446	1447	286828	1448	2001	2152	2348	8836	23462	9957	3398	3710	3775	3783	3875	3880	3906	290	3934	4058	4240	10370	5295	5660	5878	6388	8991	51804	6523	6660	6720	22822	7018	10497	50853	7494	26960
UNC_MM_Green23_Median_BMC.Med.Genomics.2011_PMID.21214954	PMID.21214954	Median Expression	2129	9261	5232	23309	81849	8170	148281	10612	165721	51373	55290	79370	56605	163087	81706	64800	55128	1801	84699	50506	149420	91523	9507	8904	3696
UNC_MM_Green24_Median_BMC.Med.Genomics.2011_PMID.21214954	PMID.21214954	Median Expression	224	475	483	7832	302	10951	928	998	999	8837	1182	1660	1778	1973	1997	22905	2195	2965	8924	3178	3182	3267	3416	3459	3659	4124	4140	4152	4170	5713	4077	5306	5451	4927	5861	51082	51720	85477	6430	5268	6773	7006	7042	7073	9948	2073	10778
UNC_MM_Green25_Median_BMC.Med.Genomics.2011_PMID.21214954	PMID.21214954	Median Expression	10677	8165	217	258	361	8153	417	487	495	590	10295	669	827	847	844	147381	1020	1059	1119	1384	1600	1652	1674	1746	1760	1837	2042	2260	2286	2331	2548	166	2890	3205	3213	3491	3778	3851	8861	4005	4547	23645	4668	4782	4784	4741	740
UNC_MM_Green3_Median_BMC.Med.Genomics.2011_PMID.21214954	PMID.21214954	Median Expression	37	346	1146	89	92	94	112	115	119	123	128	132	134	140	148	146	177	183	189	57491	249	247	241	265	286	288	10935	9588	8906	10053	11154	337	341	345	351	359	361	362	364	343	401	10124	433	460	463	63974	476
UNC_MM_Green4_Median_BMC.Med.Genomics.2011_PMID.21214954	PMID.21214954	Median Expression	22	10006	48	53	8754	128	132	10038	158	175	9049	204	224	262	292	310	10935	8546	1176	9474	331	8539	362	9716	375	378	383	405	427	1386	468	506	509	522	523	529	8992	538	567	573	55973	10282	648	677	699	23412	27101
UNC_MM_Green5_Median_BMC.Med.Genomics.2011_PMID.21214954	PMID.21214954	Median Expression	9625	10006	1140	9370	126	1675	154	122622	375790	196	197	213	214	216	217	230	276	291	306	307	308	316	2167	329	333	334	339	10930	341	348	350	358	374	381	387	389	395	427	491	8915	596	663	677	694	718	775	779
UNC_MM_Green6_Median_BMC.Med.Genomics.2011_PMID.21214954	PMID.21214954	Median Expression	153	326	214	245	2671	244	317	332	339	23237	84889	571	641	650	683	672	675	699	701	27101	23581	860	865	11335	890	9133	898	25819	908	994	995	983	8318	8317	1021	1027	1029	1030	9425	9620	1058	1072	1080	1128	9021	1265	80781
UNC_MM_Green7_Median_BMC.Med.Genomics.2011_PMID.21214954	PMID.21214954	Median Expression	92	337	770	1031	1261	1523	1581	2036	2129	2155	2242	2299	2670	2780	27239	610	3990	3362	3480	972	339855	9261	8685	4504	4653	63908	5232	9463	5579	9050	5803	5990	5430	6262	6263	6274	6338	23309	729014	442038	7015	7016	51368	118471	51393	64375	6363
UNC_MM_Green8_Median_BMC.Med.Genomics.2011_PMID.21214954	PMID.21214954	Median Expression	51	100	123	133	1675	175	204	226	362	410	463	567	706	717	721	765	834	837	831	25819	912	948	950	3732	1051	1116	10752	1191	1311	10063	1356	1362	1382	1446	286828	1448	1509	1514	1520	1571	1632	7905	1803	667	10637	8404	1907
UNC_MM_Green9_Median_BMC.Med.Genomics.2011_PMID.21214954	PMID.21214954	Median Expression	1675	202	230	245	10053	334	341	481	10079	780	847	999	1036	8190	9620	1116	10207	1154	1159	1365	1364	1191	1297	1298	1299	1446	1447	286828	1448	1525	1572	1622	1756	1777	1838	10278	26298	1999	2001	2045	2125	2139	2195	8789	9982	8326	50486
UNC_MM_Red1_Median_BMC.Med.Genomics.2011_PMID.21214954	PMID.21214954	Median Expression	33	34	37	50	51	54	1134	9370	58	70	88	89	59	443	8751	126	131	11318	1675	135	150	154	122622	165	176	285	183	199	203	211	212	216	226	240	276	56172	291	306	308	244	8639	316	2167	323	10290	330	329
UNC_MM_Red10_Median_BMC.Med.Genomics.2011_PMID.21214954	PMID.21214954	Median Expression	9625	9370	101	133	1675	176	245	56172	244	2167	332	369	23237	382	389	10095	57194	84889	580	8538	672	675	688	694	712	718	721	302	822	726	8573	835	836	1495	865	890	25819	971	928	994	995	8318	8317	1013	1017	1026	1029
UNC_MM_Red11_Median_BMC.Med.Genomics.2011_PMID.21214954	PMID.21214954	Median Expression	9619	1137	8973	1145	8751	23394	142	153	197	326	216	330	8539	7026	363	9915	1386	488	509	65217	571	63827	596	637	2173	655	775	10487	726	839	867	887	890	9973	10694	975	994	8318	1019	1021	1039	9425	1116	1180	9575	1211	1236
UNC_MM_Red12_Median_BMC.Med.Genomics.2011_PMID.21214954	PMID.21214954	Median Expression	177	215	337	540	353500	770	1649	1749	117531	9149	9427	2016	2129	2299	2538	2786	610	3087	3200	3868	4281	4336	4352	4504	5232	5579	5803	6017	5430	6274	23309	6654	729014	10062	118471	2829	8431	130497	6363	2104	9454	81849	8170	10368	148281	10612	165721
UNC_MM_Red13_Median_BMC.Med.Genomics.2011_PMID.21214954	PMID.21214954	Median Expression	1146	11318	57491	258	265	351	361	570	631	2658	786	793	825	759	763	844	886	1013	1006	820	23242	1690	1401	1755	1404	10047	1075	1600	1644	22943	1745	1750	1758	1823	1828	1833	1837	2038	2042	2153	8549	2257	2258	2565	2566	54332	2672
UNC_MM_Red14_Median_BMC.Med.Genomics.2011_PMID.21214954	PMID.21214954	Median Expression	33	114	123	230	384	10079	567	596	760	765	766	834	837	120329	1500	953	999	1154	1159	9076	1191	1301	1297	1311	1356	1362	8738	1446	1447	317712	286828	1448	1512	1520	1655	2064	2152	10211	2348	2591	2625	2633	10314	9957	345611	3434	3483
UNC_MM_Red15_Median_BMC.Med.Genomics.2011_PMID.21214954	PMID.21214954	Median Expression	132	285	245	247	2167	347	374	384	483	55973	627	639	655	23412	796	858	947	948	953	962	928	1009	1022	1056	3075	1116	1121	1364	1231	1264	1308	1381	1382	1428	1446	1447	317712	286828	1448	1510	1604	1634	1672	1800	1959	8661	133418
UNC_MM_Red16_Median_BMC.Med.Genomics.2011_PMID.21214954	PMID.21214954	Median Expression	43	93	141	158	207	309	1173	322	333	375	382	8153	487	506	526	578	11331	10295	9274	682	827	832	847	896	7203	1019	1020	8941	1052	1059	1119	1196	1291	1297	1277	9564	1414	28988	1639	1642	1650	3177	1674	8694	1785	1819	1938
UNC_MM_Red17_Median_BMC.Med.Genomics.2011_PMID.21214954	PMID.21214954	Median Expression	343	10656	8484	2741	27232	4313	4750	9148	4917	5626	53916	8459	8408	5529	30814	9466	29851	2000	26287	170680	83661	84276	28990	246777	123355	130026	57683	121355	219938	83999	1643	5229	51316	29903	26276	5198	442179	138802	119678	57053
UNC_MM_Red18_Median_BMC.Med.Genomics.2011_PMID.21214954	PMID.21214954	Median Expression	337	1436	1447	1523	2129	2155	2299	2780	3990	3480	972	339855	9261	4653	63908	5232	9463	5579	5699	5803	6263	6338	23309	7015	7016	51368	118471	51393	6363	225	81849	8170	27120	148281	10563	10612	165721	55879	55176	53822	83714	51373	55290	404220	79370	10953	55296
UNC_MM_Red19_Median_BMC.Med.Genomics.2011_PMID.21214954	PMID.21214954	Median Expression	58	88	89	286	10930	487	779	816	1158	1339	8048	1674	2027	2273	3270	4151	4618	4619	4620	4622	4626	8736	9172	4703	4892	5816	5837	6253	7138	7140	7168	23632	6445	11155	29765	4608	5224	57159	9499	51778	58529	7170	23676	161247	90523	131377	84700
UNC_MM_Red2_Median_BMC.Med.Genomics.2011_PMID.21214954	PMID.21214954	Median Expression	37	48	51	1140	9370	100	115	123	1675	122622	183	202	11217	249	217	224	226	230	288	309	310	9588	8906	11154	333	359	362	343	369	383	10124	463	481	509	523	529	8992	535	10295	2720	638	696	9601	780	801	805	767
UNC_MM_Red20_Median_BMC.Med.Genomics.2011_PMID.21214954	PMID.21214954	Median Expression	245	306	244	323	360	683	688	795	861	1026	1030	9620	1308	1413	1525	1545	23604	1824	1893	10913	1906	1944	1947	2051	2125	8263	2192	9982	1490	127534	3315	3397	3400	3606	3554	3624	9314	3861	3872	3854	3958	3985	301	8581	4086	4118	2296
UNC_MM_Red21_Median_BMC.Med.Genomics.2011_PMID.21214954	PMID.21214954	Median Expression	696	765	1382	1446	1447	286828	1572	1604	2001	2348	2355	50486	2624	2678	2706	3906	290	3988	4057	5284	5625	55859	5900	6523	6696	6776	7043	7069	7494	641371	27134	55504	7274	9424	642843	222487	10144	10103	29108	129642	51099	352999	79746	245973	9914	810	57530
UNC_MM_Red22_Median_BMC.Med.Genomics.2011_PMID.21214954	PMID.21214954	Median Expression	101	199	330	397	929	915	962	963	971	9308	9023	11151	2833	1234	84343	1520	1535	1536	9420	9046	2014	2015	2123	2207	2213	10875	2793	8477	3002	629	10964	3055	3059	3394	3627	3459	974	10068	3594	3553	3557	8809	3560	3569	3575	3635	730249
UNC_MM_Red23_Median_BMC.Med.Genomics.2011_PMID.21214954	PMID.21214954	Median Expression	212	56172	341	567	696	784	765	885	912	948	954	1039	1131	1195	1311	1350	317712	286828	1604	1628	10278	1950	1956	2098	8326	8836	2760	2940	2944	2947	23462	3162	3164	9955	3601	3798	687	3910	8543	4053	4515	10763	8878	57575	5152	11240	5288
UNC_MM_Red24_Median_BMC.Med.Genomics.2011_PMID.21214954	PMID.21214954	Median Expression	9370	1675	276	8639	2167	761	948	1036	1149	1571	2053	2194	63924	8322	9289	4023	4837	5105	5733	5950	6517	6817	7069	10449	56301	85329	56729	729359	51085	57104	84649	84293	56246	284904	5346	23491	4329	80339	56994	2202	2998	120224	89944	153201
UNC_MM_Red25_Median_BMC.Med.Genomics.2011_PMID.21214954	PMID.21214954	Median Expression	216	347	655	894	1001	1308	80781	1282	1284	1294	1428	28514	1789	1815	10913	8507	23136	53335	10468	2534	8326	2239	2822	2941	2946	10964	3400	3714	3861	342574	3910	4232	4602	5010	5450	6091	7869	23616	6560	6573	6591	8626	1809	80326	50619	11197	55504
UNC_MM_Red3_Median_BMC.Med.Genomics.2011_PMID.21214954	PMID.21214954	Median Expression	5858	25	40	346	49	1134	1144	1145	1146	10880	89	94	119	134	148	146	150	153	174	176	177	185	186	189	203	215	216	242	259	265	268	272	160	8120	335	336	337	341	344	345	350	351	359	360	364	343	374
UNC_MM_Red4_Median_BMC.Med.Genomics.2011_PMID.21214954	PMID.21214954	Median Expression	22	1146	100	101	128	142	158	183	326	204	205	249	241	2671	265	10935	9588	8906	10053	1176	332	362	343	406	466	472	481	498	506	516	570	573	581	55973	11331	587	594	10295	599	10282	637	638	2658	23246	669	675	7832
UNC_MM_Red5_Median_BMC.Med.Genomics.2011_PMID.21214954	PMID.21214954	Median Expression	9625	33	60	72	59	113	118	165	197	326	205	213	214	245	2671	306	307	308	244	1174	1173	9179	332	334	339	360	23237	374	377	381	387	389	10095	466	468	481	538	84889	3184	550	22994	578	580	8915	602	9274	27018
UNC_MM_Red6_Median_BMC.Med.Genomics.2011_PMID.21214954	PMID.21214954	Median Expression	70	9510	196	326	214	216	339	341	347	358	360	384	395	397	627	655	55799	796	860	595	894	1012	1000	1001	1028	1036	8190	9620	1153	4435	254263	1264	1265	1272	1308	80781	1282	1284	1290	1294	1299	1413	1428	1462	1466	1545	1605
UNC_MM_Red7_Median_BMC.Med.Genomics.2011_PMID.21214954	PMID.21214954	Median Expression	9625	33	34	37	48	50	51	9370	58	89	123	126	11318	1675	122622	204	211	216	276	286	8639	10935	316	2167	334	10930	341	358	361	364	374	10124	487	549	594	10017	654	150572	717	718	721	779	761	762	847	844	857
UNC_MM_Red8_Median_BMC.Med.Genomics.2011_PMID.21214954	PMID.21214954	Median Expression	92	102	128	196	202	326	249	230	245	288	8125	337	395	10124	641	675	677	694	699	23412	760	120329	835	1499	10951	595	10576	1021	8190	28981	9425	1052	1056	9620	1070	1101	10207	1153	9076	1195	9575	1261	1690	1350	10815	10814	1410
UNC_MM_Red9_Median_BMC.Med.Genomics.2011_PMID.21214954	PMID.21214954	Median Expression	53	54	8038	8728	101	8754	113	133	165	175	199	241	257	56172	306	244	317	374	378	383	387	427	475	527	55973	639	649	650	658	646	683	712	713	714	719	302	801	813	10487	822	824	829	830	834	837	120329	836
UNC_Mmyosin_Median_BMC.Med.Genomics.2011_PMID.21214954	PMID.21214954	Median Expression	3040	2244	213	197	3484	3481	4632	7136	7125	29895	291
UNC_MNADH_CYTochrome_Median_BMC.Med.Genomics.2011_PMID.21214954	PMID.21214954	Median Expression	5805	201562	6390	4719	3419	27069	10135	145482	5194	2110	8803	54205	122553	128338	7386	1738	54968	51128	51115	1349	84869	9694	4724	2271	51110	4190	1528	55847	4704	23788	5162	2108	4729	7385	3421	4705	122961	8443	55967
UNC_MNB1_Median_BMC.Med.Genomics.2011_PMID.21214954	PMID.21214954	Median Expression	85329	55862	80339	2194	5095	3176	29103	98	1376	6342	912	4329	1666	26275	25874	1737	2632	4594	2992	51660	3420	8802	11112	116254	1891	3032	6389	34	388962	1892	57678	5577	84293	51635	7069	50486	10144	128486
UNC_MNB2_Median_BMC.Med.Genomics.2011_PMID.21214954	PMID.21214954	Median Expression	10555	23175	6576	134147	1675	3290	37	1036	10580	152831	32	419	23531	2326	211	7123	84883	80830	6258	57104	2180	126	5348	3991	5502	276	55512	145957	6296	2954	2053	130827	5468	5105	5950	1571	23491	5733	56301	153201	56246	761	9370	729359	63924	5346	56729
UNC_MNB3_Median_BMC.Med.Genomics.2011_PMID.21214954	PMID.21214954	Median Expression	54715	23336	7273	6261	219537	1674	487	5837	844	57538	4892	4618	200539	29765	90523	10930	57159	4619	4620	7140	7168	9172	5816	202333	2027	9499	4606	89	23676	10345	58529	5224	3270	1339	1160	1158	6253	56203	779	84700	4626	6345	88	8736	79041	4703	167838
UNC_MNOtch4_Median_BMC.Med.Genomics.2011_PMID.21214954	PMID.21214954	Median Expression	220	155006	11061	7328	6376	401013	51196	114789	91107	125931	171177	9415	3170	115111	23493	29995	4855	54622	8403	6509	155465	5655	23250	126353	132204	3957	9201	494470	90362	2736	83596	91768	58508	4774	24149	10217	118812	155066	9538	84894	112703	90990	79414	7102
UNC_MProliferation_Median_BMC.Med.Genomics.2011_PMID.21214954	PMID.21214954	Median Expression	1763	51175	11065	7083	10293	54892	343099	3925	1786	3978	5424	8914	9088	84080	4796	64785	7884	259266	3832	26586	81610	157313	84930	10051	151246	9585	10592	57082	132320	84904	9918	5111	9735	24137	6241	2146	10635	27085	5422	55789	55872	7272	29899	991	1058	1854	4173
UNC_MProtocadherin_Median_BMC.Med.Genomics.2011_PMID.21214954	PMID.21214954	Median Expression	54661	10099	4026	29116	91947	9737	9338	64743	23767	6642	83941	26994	1390	10333	5570	953	6375	3002	834	120329	837	134265	11342	7099	140738	5538	6446	147323	23582	3140	56122	56121	56129	57717	83464	54863	220002	84727	56944	5742	5947	3275	1848	5791	11186	11173	113189
UNC_MPYMT_NEU_Cluster_Median_BMC.Med.Genomics.2011_PMID.21214954	PMID.21214954	Median Expression	8835	8738	5284	79627	5295	64078	11264	7103	5051	8528	283871	84299	54847	283537	8934	10157	5867	93517	290	7494	2348	6523	10497	80255	8395	765	1318	3906	373861	6720	255743	388228	94086	3483	89932	54102	9728	6948	7532	7018	55220	696	3131	123036	2731	57575	2064
UNC_MRibosomal_Median_BMC.Med.Genomics.2011_PMID.21214954	PMID.21214954	Median Expression	6137	6209	11266	6134	6154	56659	6188	6170	200916	6173	6207	728937	25873	6230	6218	6229	11224	6142	23521	6171	4833	11138	10399
UNC_MSquamous_Median_BMC.Med.Genomics.2011_PMID.21214954	PMID.21214954	Median Expression	79852	11005	8909	92196	388818	9119	647264	353323	3882	6699	284366	43849	56300	9022	57864	254240	442388	1823	27179	92736	342574	254910	8689	5275	337969	126638	162605	3886	3881	84560	337879	353288	85293	254950	284110	26525	112802	147183	84518	390940	3868	93099	54544	388533	5650	6785	6698
UNC_MUnknown_1_Median_BMC.Med.Genomics.2011_PMID.21214954	PMID.21214954	Median Expression	113829	57409	79701	56953	81858	25807	5158	55111	27341	90480	90407	10201	140686	10459	23399	10014	89941	10573	54496	51149	6603	83451	51367	55657	8834	55090	197322	83933	5442	8449	10523	23644	5432	197258	57794	84838	7988	55565	2178	5190	57140	80325	84461	92579	55311	26229	24144
UNC_MUnknown_10_Median_BMC.Med.Genomics.2011_PMID.21214954	PMID.21214954	Median Expression	7874	8073	96459	79577	6815	331	57187	9147	57018	57223	23201	23036	79811	55183	51735	49855	2804	90007	1054	11176	23774	4926	6314	51341	51274	11214	378938	8405	4775	80790	2734	29123	9520	56254	282809	27336	9813	5862	1385	29080	9908	5927	8663	23063	55119	9295	9879
UNC_MUnknown_11_Median_BMC.Med.Genomics.2011_PMID.21214954	PMID.21214954	Median Expression	2842	90506	7004	83959	10331	340277	54815	10907	5522	5365	55721	63976	1075	135152	11074	55265	195828	201134	80714
UNC_MUnknown_12_Median_BMC.Med.Genomics.2011_PMID.21214954	PMID.21214954	Median Expression	23279	11127	5756	3840	22803	8539	9689	79718	8725	54915	9874	5876	11164	55003	57050	51567	23435	1434	1665	1024	26354	9972	10915	2058	1736	10528	5147	6810	51150	8454	55288	5445	54432	9861	8833	3066	5702	10920	5707	55234	10694	54780	9337	10296	2551	54737	58478
UNC_MUnknown_13_Median_BMC.Med.Genomics.2011_PMID.21214954	PMID.21214954	Median Expression	23279	11127	5756	3840	22803	8539	9689	79718	8725	54915	9874	5876	11164	55003	57050	51567	23435	1434	1665	1024	26354	9972	10915	2058	1736	10528	5147	6810	51150	8454	55288	5445	54432	9861	8833	3066	5702	10920	5707	55234	10694	54780	9337	10296	2551	54737	58478
UNC_MUnknown_14_Median_BMC.Med.Genomics.2011_PMID.21214954	PMID.21214954	Median Expression	54877	9329	405	138151	79969	84952	221079	26225	9819	3652	6526	55907	55500	9847	79836	57620	387921	9135	51108	1611	81855	54947	55785	56925	29984	6513	8870	9516	6574	7286	9761	11057	26003	5167	64855
UNC_MUnknown_15_Median_BMC.Med.Genomics.2011_PMID.21214954	PMID.21214954	Median Expression	255520	81533	8883	28972	123803	54602	23161	55754	400	9039	27020	7756	55074	64645	23412	6884	79665	9375	55216	139322	196294	8450	80145	83640	5682	285672	27125	9367	255919	55916	29071	139341	158747	6399	10972	51030	10617	83752	11345	3281	224	57213	81542	51528	58533	51124	998
UNC_MUnknown_16_Median_BMC.Med.Genomics.2011_PMID.21214954	PMID.21214954	Median Expression	117154	38	7389	83592	119710	22921	9317	127018	285315	23423	55829	30844	6727	9709	51009	10026	27248	9482	84173	25979	128308	4702	9054	29796	4717	1347	90871	51019	391356	1350	10975	65018	79777	11154	4482	6271	135114	221477	55313	51693	51079	10749	3029	449520	23410	64122	84693
UNC_MUnknown_17_Median_BMC.Med.Genomics.2011_PMID.21214954	PMID.21214954	Median Expression	51393	9507	5803	118471	84699	81706	163087	64800	148281	23309	51373	55290	8170	50506	10612	55128	79814	2538	337	133923	6338	414301	23678	2242	79490	1261	403282	219429	393046	79370	5579	203074	3696	94134	55296	55086	163778	9261	84321	55879	1801	56605	165721	149420	2129	8904	5232
UNC_MUnknown_18_Median_BMC.Med.Genomics.2011_PMID.21214954	PMID.21214954	Median Expression	85358	340205	2815	1511	4747	1496	56961	4185	6442	3216	782	116519	116154	3381	4856	29924	652	4607	2006	338	7104	2264	58510	158763	1807	54898	3849	3158	6529	3083	114787	1421	9745	81551	58498	5730	8788	5858	7033	1411	55937	6440	4621	2168	350	229	259
UNC_MUnknown_19_Median_BMC.Med.Genomics.2011_PMID.21214954	PMID.21214954	Median Expression	23013	8431	215	10391	80725	57731	6853	85455	2823	3273	55586	9427	10062	9247	84816	9454	55655	27177	6654	440955	80774	26256	4298	5430	79631	22953	9149	127003	2786	127733	10886	11309	24146	2829	177	117531	128859	55113	11045	51087	10507	1504	113828	130813	881	27152	489
UNC_MUnknown_2_Median_BMC.Med.Genomics.2011_PMID.21214954	PMID.21214954	Median Expression	10956	51734	10169	26515	80162	7185	29763	7466	26262	55698	25851	9980	9711	79874	10106	23295	6640	6609	9351	535	7249	686	5252	57659	7084	55654	4043	51763	29948	9780	339665	9114	8509	57410	23646	54896	124997	27173	23406	51272	6016	1845	92154	221955	9600	9935	51061
UNC_MUnknown_20_Median_BMC.Med.Genomics.2011_PMID.21214954	PMID.21214954	Median Expression	84905	64718	219870	219873	84872	153	1749	55176	57699	128602	28985	140699	7100	3761	80221	84662	390073	115286	51384	51157	10238	4864	84219	81442	79751	3743	84961	29999	6833	729756	2626
UNC_MUnknown_21_Median_BMC.Med.Genomics.2011_PMID.21214954	PMID.21214954	Median Expression	162427	10945	3636	9354	26958	4041	22913	90550	161176	27289	57142	10550	5878	7416	5660	6697	84926	64925	64320	84656	54732	4001	116225	3833	1998	11062	5887	4357	27338	4188
UNC_MUnknown_22_Median_BMC.Med.Genomics.2011_PMID.21214954	PMID.21214954	Median Expression	5526	5592	164091	6041	8566	1979	51094	115992	5567	10044	199870	4763	128637	55974	6645	26063	125058	27013	5463	25865	9399	51317	55062	29800	596	54850	1849	9854	124359
UNC_MUnknown_23_Median_BMC.Med.Genomics.2011_PMID.21214954	PMID.21214954	Median Expression	7045	113277	6039	2124	5788	962	9404	10261	7096	80231	56833	10326	64581	9450	199	2533	53827	9308	4066	11025	5199	9473	55016	3059	83706	3635	3071	4689	122618	64231	2123	2015	2793	5800	126364	79792	1043	3394	375387	5880	11151	54440	64005	23526	4033	6404	257106
UNC_MUnknown_24_Median_BMC.Med.Genomics.2011_PMID.21214954	PMID.21214954	Median Expression	55041	6883	9016	55559	4065	80329	6923	5889	55013	4860	115761	23601	10644	9123	683	60370	135228	5593	284254	10232	29960	8407	10095	5413	1263	84617	7097	3687	29950	6452	9021	51330	3958	822	7941	55917	3597	79180	3726	10611	1029	3159	26509	8291	92689	83930	3688
UNC_MUnknown_25_Median_BMC.Med.Genomics.2011_PMID.21214954	PMID.21214954	Median Expression	81839	10865	11060	1958	59341	2771	1052	23564	2013	201191	9948	389	79990	114990	221421	1796	7791	8877	4616	439921	26000	84464	4650	11021	23139	79447	63940	57591	5598	79798	5770	9696	221184	642658	124222	221002	9355	55509	113230	1032	4931	642475	94032	646174	94239	11132	201299
UNC_MUnknown_26_Median_BMC.Med.Genomics.2011_PMID.21214954	PMID.21214954	Median Expression	23510	79042	10474	9807	5863	4097	1605	84629	8019	6597	9817	83638	54480	4000	84232	116988	64132	64175	6494	55501	2768	118	79586	2548	2896	54785	55700	4245	6046	29801	8312	339123	6499	1020	5829	54862	221908	23030	10801	23523	51497	58509	6929	8683	8703	54910	7918
UNC_MUnknown_27_Median_BMC.Med.Genomics.2011_PMID.21214954	PMID.21214954	Median Expression	7317	10120	79058	112398	2767	14	9191	381	9274	8078	7917	1639	2011	26020	7392	56257	2783	81857	30827	4221	10445	64949	10102	5987	51154	5094	6832	1642	55621	51073	5245	79863	5704	30968	53615	64969	84285	55379	7307	3276	8815	7203	661	55718	51603	56926	55658
UNC_MUnknown_28_Median_BMC.Med.Genomics.2011_PMID.21214954	PMID.21214954	Median Expression	150290	9573	170384	51232	80207	337872	54998	1072	254042	10964	23042	3123	9113	129831	10478	51701	79591	4045	124801	7391	26127	154043	5311	127428
UNC_MUnknown_29_Median_BMC.Med.Genomics.2011_PMID.21214954	PMID.21214954	Median Expression	439951	64579	137814	132671	58488	5276	412	55858	379	8941	2906	94234	341359	23395	3092	2306	127343	51604	9047
UNC_MUnknown_3_Median_BMC.Med.Genomics.2011_PMID.21214954	PMID.21214954	Median Expression	81693	8468	92840	10992	23636	55089	1369	83881	942	50651	6512	64951	3604	25902	6895	23551	23252
UNC_MUnknown_30_Median_BMC.Med.Genomics.2011_PMID.21214954	PMID.21214954	Median Expression	815	143872	9644	7799	442117	160419	84072	84569	55205	138255	57718	126326	80119	11273	9333	2247	28954	54505	3800	84675	63826	222183	54984	64220	84134	80243	63893	57602	8498	5994	143279
UNC_MUnknown_31_Median_BMC.Med.Genomics.2011_PMID.21214954	PMID.21214954	Median Expression	9646	114803	4520	29072	51244	23759	7566	5875	2072	64223	91754	63894	9950	55140	57446	81669	2113	6793	55677	9425	84132	1027	493861	9825	83548	9897	23173	55274	10713	8428	5894	22828	55180	55131	3607	55593	23039	5981	55421	23514	7247	1633	55756	7862	7187	81628	10898
UNC_MUnknown_32_Median_BMC.Med.Genomics.2011_PMID.21214954	PMID.21214954	Median Expression	4340	83449	63876	83445	729533	389151	6992	6795	115330	151531	443	63926	145258	2039	5335	91289	57185	92092	94033	93627	65125	80895	4993	10499	50488	10297	126308	57605	402665	80741	8564	390010	4804	125875	56413	222662	4825	23511	158248	646603	7916	79065	192683	91300	90316	375686	164127
UNC_MUnknown_33_Median_BMC.Med.Genomics.2011_PMID.21214954	PMID.21214954	Median Expression	55116	776	27136	571	257169	1794	79842	83593	283130	143471	138311	113263	6327	23338	51176	9687	6932	56155	340075	166614	9760	10888	1769	22807	814	326624	6503	84929	10320	11126	63946	346673	124857	219	4145	619207	59350	26507	167826	387357	50852	150280	353238	83882	23390	84251	434
UNC_MUnknown_34_Median_BMC.Med.Genomics.2011_PMID.21214954	PMID.21214954	Median Expression	84923	26092	29946	30851	140576	23299	8915	5580	3455	7040	23710	22826	403	113	51024	9158	10487	8417	3717	25824	6836	10916	81618	114879	84557	10488	84062	141	59	72	70	5714	127262	8490
UNC_MUnknown_35_Median_BMC.Med.Genomics.2011_PMID.21214954	PMID.21214954	Median Expression	285761	51548	5079	57156	254956	3814	26532	5270	146712	83844	9993	23037	57549	57216	11332
UNC_MUnknown_4_Median_BMC.Med.Genomics.2011_PMID.21214954	PMID.21214954	Median Expression	9120	203197	9424	201164	2232	140461	64093	116844	721	124995	80347	28958	5709	64978	55840	9963	84769	8200	6730	5304	131177	352999	1572	84561	2557	23457	10380	2582	81570	51537	10587	1537	25828	957	27132	1608
UNC_MUnknown_5_Median_BMC.Med.Genomics.2011_PMID.21214954	PMID.21214954	Median Expression	51179	932	2811	142680	63974	51046	22943	9068	9365	55195	886	26059	131034	340260	4807	340024	140462	2658	866	1146	29881	54332	114625	265	29958	57393	91464	27284	64922	7276	10047	6098	8653	1644	54474	759	731	6588	2641	2565	25834	341116	649458	6690	285525	433	6014
UNC_MUnknown_6_Median_BMC.Med.Genomics.2011_PMID.21214954	PMID.21214954	Median Expression	7268	9070	6206	5471	23195	10436	9255	29087	84924	84164	79622	91272	51550	771	3416	3313	10989	9512	56910	498	65003	84340	57103	10622	11222	55173	25940	5631	29078	80273	54948	54853	51056	7371	10138	28998	221656	55969	84908	131076	6637	51690	84154	26610	54471	57461	1802
UNC_MUnknown_7_Median_BMC.Med.Genomics.2011_PMID.21214954	PMID.21214954	Median Expression	54934	7296	10160	10548	23028	6429	90861	166793	23186	9810	84108	9937	4601	5576	78991	79714	2671	51477	5657	56061	65123	55734	126526	5514	84271	27293	54707	60673	7709	5571	79643	4141	2193	57407	126549	10535	51531	84440	283643	100000000	9942	84545	25864	7866	3613	201266	27433
UNC_MUnknown_8_Median_BMC.Med.Genomics.2011_PMID.21214954	PMID.21214954	Median Expression	65012	8786	145942	64375	1643	84276	4543	83999	9148	23112	5626	5229	5529	57053	8408	84256	1620	130026	5198	83661	121355	53916	273	3608	123355	4750	9466	170680	29903	2741	442179	79618	27232	343	8459	4917	138802	26276	119678	28990	29851	30814	57683	26287	219938	246777	4313
UNC_MUnknown_9_Median_BMC.Med.Genomics.2011_PMID.21214954	PMID.21214954	Median Expression	8086	11094	55101	5030	10314	5024	5201	342898	5881	10174	66000	57151	705	65987	57528	8372	51700	4284	359	4852	3798	26998
UNC_MVEGFC_Median_BMC.Med.Genomics.2011_PMID.21214954	PMID.21214954	Median Expression	23635	408	7067	3995	57146	8848	7373	493869	2982	29015	1471	6423	168667	3248	130132	158947	51309	9823	7424	63874	2824	395	8613	8436	9865	8434	2983	10769	51285	25825	374907	441478	7127	6925	57048	1153	200312	146198
UNC_Proliferation_Cluster_Median_BMC.Med.Genomics.2011_PMID.21214954	PMID.21214954	Median Expression	10376	26255	9793	699	55635	54821	8317	9141	1054	1515	22948	54069	5888	4176	51659	55969	5688	11047	10213	10051	79801	9582	1869	8318	1062	51512	4605	3015	51514	9768	27338	83461	1894	55143	23397	10635	56992	10615	9700	4288	4751	7153	1033	6241	11130	3832	51203
UNC_Ribosomal_Cluster_Median_BMC.Med.Genomics.2011_PMID.21214954	PMID.21214954	Median Expression	6235	6227	6181	6234	6165	7178	6169	6168	6205	6176	4666	6206	3646	6224	6156	6188	11224	6155	6207	6152	6141	29997	6137	6124	6135	6203	6161	6167	6136	6194	6202	6125	6191	6138	4736	6133	10399	6187	6122	25873	6223	6217	8665	6160	6210	6204	6229
UNC_S100A9_A8_Median_BMC.Med.Genomics.2011_PMID.21214954	PMID.21214954	Median Expression	7088	51806	2678	10200	7103	9635	26154	59272	5142	2528	2525	6364	1356	8564	6999	3929	3934	6280	6279	445	10158	8942	6590	5266	6664	3898	55503	23475	3855	9060	1317
UNC_Secretoglobin_Median_BMC.Med.Genomics.2011_PMID.21214954	PMID.21214954	Median Expression	4246	4250	10647	51280	80150	10648
UNC_Unknown_1_Median_BMC.Med.Genomics.2011_PMID.21214954	PMID.21214954	Median Expression	1639	6774	5725	5970	10419	9526	1398	28952	1025	23193	10093	3241	55851	8775	55643	11140	5315	2193	8407	389	2783	375	29959	8079	64834	79033	2597	2023	23646	5226	1209	4924	10945	5702	6182	5034	2873	396	682	5434	826	439	10963	11282	3326	5518	4150
UNC_Unknown_10_Median_BMC.Med.Genomics.2011_PMID.21214954	PMID.21214954	Median Expression	3418	57099	3939	8974	55577	10567	54732	5832	10954	29927	6184	22820	58477	10970	55076	9500	6396	26003	11014	9276	11015	10652	5479	2923	1611	56681	7922	2987	2677
UNC_Unknown_11_Median_BMC.Med.Genomics.2011_PMID.21214954	PMID.21214954	Median Expression	5704	10072	11284	23640	55011	51070	79042	79171	1155	10430	5438	1340	10856	10155	4696	27243	5693	8409	54539	10575	10574	4702	5537	81873	5695	51116	23203	25920	8636	10383	3028	2539	9130	8260	9131	537	10134	5425	8662	29960	7965
UNC_Unknown_12_Median_BMC.Med.Genomics.2011_PMID.21214954	PMID.21214954	Median Expression	23052	65985	10579	476	9771	54682	4862	6523	634	26298	1950	8470	1836	956	360	26286	2762	4041	10279	54494	29087	27034	399979	24145	10929	9440	9183	3703	6768	55216	3145	1662	9354	2230	51399	372	1798	10525	79796	9538	83480	25996	25988	60496	28960	6734	10413
UNC_Unknown_13_Median_BMC.Med.Genomics.2011_PMID.21214954	PMID.21214954	Median Expression	51101	2260	10947	54904	80223	55290	11212	27257	23259	9070	11160	51125	7419	2339	55145	5423	9530	7994	6575	26353	10267	55766
UNC_Unknown_14_Median_BMC.Med.Genomics.2011_PMID.21214954	PMID.21214954	Median Expression	5889	51096	9110	9368	2232	51321	3993	8405	10241	516	11143	10237	5245	11267	65264	8493	10513	55181	4591	10238	63897	6198	51651	6603	117246	5705	51204	57003	5718	25926	11011	30850	51155	3396	10476	51081	29115	6827
UNC_Unknown_15_Median_BMC.Med.Genomics.2011_PMID.21214954	PMID.21214954	Median Expression	177	3816	9496	64180	9376	8128	1369	1539	84779	6869	8844	1089	7849	2978	6928	9001	4640	2692	6792	85360	79946	6900	5630	7348	80852	5648	2902	56891	25819	55507	54866	10332	3172	2840	7135	9427	56302	29114	5545	9381	4842	9754	54538	6886	23434	1444	8456
UNC_Unknown_16_Median_BMC.Med.Genomics.2011_PMID.21214954	PMID.21214954	Median Expression	55186	23099	2932	23476	27333	58517	10725	6095	9169	2801	1108	5170	29855	4782	8943	57187	51319	29123	8976	1455	1981	7707
UNC_Unknown_2_Median_BMC.Med.Genomics.2011_PMID.21214954	PMID.21214954	Median Expression	51479	57337	523	55002	79038	5663	54842	26092	81847	56650	10203	3998	8301	51715	1635	10099	2747	2746	51313	23530	1654	23394	7520	5093	5025	5781	10159	2799
UNC_Unknown_3_Median_BMC.Med.Genomics.2011_PMID.21214954	PMID.21214954	Median Expression	9337	3185	102	9341	387	3312	51573	4076	51397	51164	5573	81555	10558	51068	29058	10959	51714	821	23473	79718	81542	9375	6856	8763	57515	51495	4089	9802
UNC_Unknown_4_Median_BMC.Med.Genomics.2011_PMID.21214954	PMID.21214954	Median Expression	54014	8481	79609	9765	26054	10464	28981	9987	55769	22889	10915	65981	5411	9295	55082	57018	4820	25957	23360	57396	1195	51747	10180	9988	55015	9584	29994	54816	221037	1060	23469	989	23607	30836	55023	51427	4698	9321	7110	9147	51575	27332	9360	23253	3895	2803	6741
UNC_Unknown_5_Median_BMC.Med.Genomics.2011_PMID.21214954	PMID.21214954	Median Expression	6675	3068	7203	7371	3608	6944	5692	5202	55585	2224	6635	55827	25874	142	9804	92342	55204	2029	80232	140609	8674	51018	54953	51430	9926	159	23219	90806	9453	8443	55746	25936	55699	7257	64216	9857	6738	51742	64746	6726	57147	26750	11243	7818	10456	54499	6746
UNC_Unknown_6_Median_BMC.Med.Genomics.2011_PMID.21214954	PMID.21214954	Median Expression	28981	9987	55769	22889	10915	65981	5411	9295	55082	57018	4820	25957	23360	57396	1195	51747	10180	9988	55015	9584	29994	54816	221037	1060	23469	989	23607	30836	55023	51427	4698	9321	7110	9147	51575	27332	9360	23253	3895	2803	6741	10600	7095	54165	55660	65117	8887
UNC_Unknown_7_Median_BMC.Med.Genomics.2011_PMID.21214954	PMID.21214954	Median Expression	5877	25896	27042	25782	9015	6675	3068	7203	7371	3608	6944	5692	5202	55585	2224	6635	55827	25874	142	9804	92342	55204	2029	80232	140609	8674	51018	54953	51430	9926	159	23219	90806	9453	8443	55746	25936	55699	7257	64216	9857	6738	51742	64746	6726	57147	26750
UNC_Unknown_8_Median_BMC.Med.Genomics.2011_PMID.21214954	PMID.21214954	Median Expression	11252	23464	2547	25814	23760	27352	8508	25776	10126	8664	25793	54471	706	5372	6767	10291	25828	27349	23481	56478	4282	51493	4809	529	64976	7353	6634	29796	9978	4700	4733	1652	23786	25813	5435	158	8214	27440	7332	10478	9342	1312
UNC_Unknown_9_Median_BMC.Med.Genomics.2011_PMID.21214954	PMID.21214954	Median Expression	55695	155400	9984	55556	10147	23309	23524	29896	7536	55184	7692	26152	51564	22863	8906	6601	5863	9256	4485	55592	11188	275	57658	37	10482	30827	80022	2550	8106	55657	11129	6625	29990	7919	54540	55716	55268	10181	7593	10307	9905	9924	80279	3425	55367	79661	23371
MDACC_P53_ER.Pos_Median_CCR.2011_PMID.21248301	PMID.21248301	Median Expression	64151	55355	83450	81930	54442	7272	81493	22974	4213	5898	9611	11004	6241	6790	55165	4605	4751	3800	23410	10096	10403	4175	10460	9905	23397	5888	699	4174	474170
Early_Relapse_ER.Pos_33_Median_JAMA.2011_PMID.21558518	PMID.21558518	Median Expression	204	793	875	1602	1834	1839	2273	2521	2625	3934	4199	4711	5519	5564	6792	7572	7593	9757	10724	23321	23522	25898	29015	51361	64116	80095	90627	339290
Early_Response_ER.Neg_27_Median_JAMA.2011_PMID.21558518	PMID.21558518	Median Expression	309	493	874	3204	3757	4968	6093	6434	6447	6990	7094	7586	8989	9829	10489	11022	55578	55813	57332	79663	79932	83696
Excellent_Pathologic_Response_ER.Neg_55_Median_JAMA.2011_PMID.21558518	PMID.21558518	Median Expression	493	659	1176	1374	1580	2056	2161	2280	2814	2907	3007	3221	3588	3655	4758	4800	5528	5639	5796	6396	6595	6892	7010	8161	8630	8672	9057	9522	9531	9887	10948	11059	11223	11231	11234	11342	22838	22864	23268	23354	23466	26298	26960	54463	54797	54800	55970
Excellent_Pathologic_Response_ER.Pos_39_Median_JAMA.2011_PMID.21558518	PMID.21558518	Median Expression	175	637	671	1312	1820	2572	2650	3836	4205	4610	4668	5297	5465	6690	8462	8543	9475	9527	9675	9693	10042	10669	10884	22839	23245	23302	23357	29123	50717	54535	55003	55131	55905	79888	81493	117246	347240
Extensive_Residual_Diesase_ER.Neg_54_Median_JAMA.2011_PMID.21558518	PMID.21558518	Median Expression	587	933	2348	3356	3691	4325	4666	4686	4781	5733	6560	6594	6964	7027	7047	7171	7407	7511	8225	8292	8555	8908	9278	9278	9749	10111	10144	10565	10622	22891	22897	22993	23466	23625	26073	55357	55486	55621	55847	57154	64109	79583	80143	83941	83941	91683	92140
Extensive_Residual_Diesase_ER.Pos_73_Median_JAMA.2011_PMID.21558518	PMID.21558518	Median Expression	90806	29083	64897	11043	79805	57180	23589	51397	27440	55966	6988	89910	2009	8658	79065	4146	54494	64172	831	55109	6019	3092	1593	9972	4889	8266	3762	23	7922	9477	22929	10513	27018	23264	5281	6596	5594	51193	10844	490	55638	3572	9813	1387	64750	688	6868
MDSC_Granulocytic_Youn_J_Leukoc_Median_Biol.2012_PMID.21954284	PMID.21954284	Median Expression	100	9133	820	8698	2298	2330	2354	2812	3512	3929	4048	4057	4155	4353	5004	5657	641371	55143	8434	1687	55	1992	51449	11065	27333	29942	57509	3039	140460	932	55796	55789	353189	10420	9055	25903
MDSC_Neutrophil_Youn_J_Leukoc_Median_Biol.2012_PMID.21954284	PMID.21954284	Median Expression	894	1154	1234	2919	2921	3383	3557	3569	3627	4023	4323	4502	4794	5196	5900	6275	6281	6354	6385	6648	6696	7057	7124	7185	9641	23328	23657	55686	56895
UNC_5Q_Median_Breast.Cancer.Res.Treat.2012_PMID.22048815	PMID.22048815	Median Expression	5884	10111
Wahl_aMaSC_Signature_Median_Cell.Stem.Cell.2012_PMID.22305568	PMID.22305568	Median Expression	87	134	358	360	366	408	576	639	684	768	822	885	924	953	968	978	1001	1003	1012	1241	1263	1308	1409	1417	1440	1545	1620	1672	1840	2047	2067	2081	2701	2707	2730	2769	2828	2859	2877	2939	3029	3162	3352	3373	3434	3437	3574
Wahl_fMasC_Signature_Median_Cell.Stem.Cell.2012_PMID.22305568	PMID.22305568	Median Expression	408250	266977	341640	222553	170692	29760	90627	200958	389941	63976	11226	131096	155066	163175	57712	85004	122060	148641	125931	337954	118813	143662	152404	27345	116173	81706	146562	114569	219621	129642	221178	2676	55930	200010	54674	80070	80983	6660	79370	25928	5795	26576	8537	7869	771	7368	4647
Wahl_fSTR_Signature_Median_Cell.Stem.Cell.2012_PMID.22305568	PMID.22305568	Median Expression	276717	386652	91860	171019	222235	27286	253738	206338	64641	151651	137872	11278	431707	83643	133396	127495	60676	167359	23692	203447	81035	53406	51200	131578	57526	89774	59272	166336	55901	8821	56732	781	3356	4982	221687	4327	7472	80205	5866	91181	23213	9935	1396	10486	79649	80705	287
UNC_PIK3CA.Hutti_Median_Cancer.Res.2012_PMID.22552288	PMID.22552288	Median Expression	72	241	273	641	699	768	891	1033	1123	1164	1407	1503	1719	1841	1848	1869	1879	2119	2167	2171	2258	2273	2357	2553	2633	2791	2919	2921	3091	3157	3161	3162	3224	3251	3418	3487	3569	3576	3638	3772	3848	3854	3885	3910	4001	4057	4060
MDSC_tumor_Schlecker_Median_J.Immunol.2012_PMID.23152559	PMID.23152559	Median Expression	123	290	383	467	712	713	714	817	839	929	958	1026	1154	1234	1462	1476	1522	1601	1643	1827	1845	1846	1893	1910	1958	2012	2078	2155	2159	2213	2309	2549	2697	2799	2810	2919	2920	3119	3123	3162	3303	3304	3383	3557	3617	3680	3725
MDSC_tumor_MO_Schlecker_Median_J.Immunol.2012_PMID.23152559	PMID.23152559	Median Expression	6351	6348	6354	338442	5008	10409	6369	383	967	1339	9034	6696	10022	7070	4323	5996	3303	29923	3553	339210	2920	4360	4322	2919	467	3932	1026	9047	2012	929	28984	1601	10912	6385	4283	23179	29126	4643	1263	58191	8877	1958	713	8870	1154	101	7124
Inflammatory_Breast_Cancer_491_nIBC_Median_CCR.2013_PMID.23396049	PMID.23396049	Median Expression	2066	1301	56521	8614	4137	54829	4602	54463	2263	1746	5507	6424	57535	1047	131578	23362	79718	10234	4291	7042	1287	6566	4322	6662	18	10742	89927	4950	1266	4148	9410	3303	79901	129642	26053	7020	23158	2192	7358	4646	79006	23428	6038	5792	79603	6450	7465
Inflammatory_Breast_Cancer_491_IBC_Median_CCR.2013_PMID.23396049	PMID.23396049	Median Expression	1211	29960	6217	26986	10938	5042	5018	10109	55968	7375	6166	6631	11157	468	8662	7415	958	4141	3842	9489	55625	22978	10425	55027	11177	58517	64421	8202	79081	1901	8930	8837	5476	5467	5355	2058	51663	25915	9141	4521	10801	10791	23077	55803	4775	4242	56942
Inflammatory_Breast_Cancer_79_nIBC_Median_CCR.2013_PMID.23396049	PMID.23396049	Median Expression	8614	79718	7042	26053	821	1386	55786	57326	51133	9040	757	81619	60436	6670	5062	56993	10049	51626	1488	54499	538	1398	8453	8799	6259	2553	310	10295	64924	57117	71
Inflammatory_Breast_Cancer_79_IBC_Median_CCR.2013_PMID.23396049	PMID.23396049	Median Expression	29960	10938	10109	3842	9489	8930	5476	5467	25915	4521	10801	23077	4775	23210	84549	51663	51575	80155	6157	6432	79902	89845	51	4860	55884	100507192	9733	65125	971	1601	2348	6775	7184	8826	9833	6169	11322	5579	3626	4082	29123	5079	100290481	10964
UNC_RESPgenes.Usary_Median_Clin.Cancer.Res.2013_PMID.23780888	PMID.23780888	Median Expression	2947	2944	721	378938	27303	347	2192	7123	7069	84649	32	3590
UNC_UNTREATgenes.Usary_Median_Clin.Cancer.Res.2013_PMID.23780888	PMID.23780888	Median Expression	28982	6877	79915	64682	9282	9585	7913	3619	2956	64105	10592	79733	1062	29089	51514	3148	4175	2491	195828	10051	4173	1660	1871	7690	6432	23347	51765	1122	11168	23178
UNC_Vascular.Content_Median_Clin.Exp.Metastasis.2014_PMID.23975155	PMID.23975155	Median Expression	8751	26289	8862	613	54796	132720	857	881	4267	11140	64781	10970	389722	1490	1543	1627	11080	1889	2202	51162	30846	2004	2048	90952	11082	283849	131583	54751	79147	10750	84717	64399	3204	3216	3217	8692	10643	84456	3910	3912	96626	4017	54682	115123	4162	1954	4237
UNC_Activate.Endothelium_Median_Clin.Exp.Metastasis.2014_PMID.23975155	PMID.23975155	Median Expression	20	79814	54443	333	115557	379	253982	84752	8702	329	641	669	672	84446	701	90417	55732	389336	79783	84688	55071	771	6368	1062	8208	26958	285521	1543	23002	9787	26052	54935	219670	2115	2119	201627	151176	26261	84824	51303	79951	202020	2335	2527	221914	55355	79366
HGF_up_Median_BCR.2013_PMID.24025166	PMID.24025166	Median Expression	94081	1795	284325	2651	123624	582	118429	7067	285505	649	79879	203102	56479	93349	374768	254531	9659	57654	283767	362	7297	23114	200734	90204	286527	65250	84902	6789	6289	57121	114793	123855	128637	4522	3783
HGF_down_Median_BCR.2013_PMID.24025166	PMID.24025166	Median Expression	9877	10207	23524	8936	204801	7351	914	80303	55666	29798	26054	55243	9589	9521	3181	4084	9857	115908	8368	55237	3778	3053	92840	2357	89866	8366	152641	3203	135250	8359	4185	923	9863	389136	1133	8631	388341	54360	8360	83872	1816	5332	136306	3270	84699	23636	5831
Verhaak_Stromal_Median_Nat.Commun.2013_PMID.24113773	PMID.24113773	Median Expression	9452	4921	55340	3671	1634	5069	6424	7058	9450	9547	2294	1300	72	54518	4068	23213	4481	719	2191	5740	9358	633	6387	1842	2212	51338	8840	1278	64231	1909	7412	25960	57758	199	9843	4060	5733	862	1003	23533	10268	9079	1346	10085	2213	9890	1306
Verhaak_Immune_Median_Nat.Commun.2013_PMID.24113773	PMID.24113773	Median Expression	10320	9910	3575	55303	3106	3937	4046	2533	5341	3055	3587	10859	3071	3903	4688	1536	5788	7805	963	2124	6503	3689	4542	3059	4332	3561	962	313	6352	4050	9535	474344	3003	7940	8477	10288	7456	951	51411	2207	7305	10875	2313	3394	55843	10019	7133
UNC_MM_C3Tag.2012_Median_Genome.Biol.2013_PMID.24220145	PMID.24220145	Median Expression	176	244	306	332	675	683	699	835	890	991	994	1029	1031	1032	1058	1062	1063	1111	1363	1719	1839	1894	1946	1958	1959	2013	2189	2274	2295	2297	2491	2643	2956	3036	3070	3624	3627	3832	3833	3845	3872	3914	3925	3958	3978	4065	4070
UNC_MM_Class3_Median_Genome.Biol.2013_PMID.24220145	PMID.24220145	Median Expression	652	1146	1995	2823	2928	3273	3386	3963	4062	5340	5457	5883	6170	6329	6519	7276	8288	8653	9607	9971	10249	11001	11007	11189	22913	22953	22986	23040	23154	23263	24146	51092	51093	51208	55311	55586	56169	57526	79816	80774	81932	84174	84203	91523	124783	127003	131669
UNC_MM_Class8_Median_Genome.Biol.2013_PMID.24220145	PMID.24220145	Median Expression	150	900	1009	1026	1311	1363	1490	1647	1758	1839	1893	2030	2303	2681	2791	3491	3624	3675	3691	3918	4322	5159	6361	6574	6696	6709	7980	8412	8870	9244	9509	9547	10763	11092	23213	26532	29995	50509	51390	53827	55508	56172	64221	64393	80781	83959	84722
UNC_MM_Claudinlow_Median_Genome.Biol.2013_PMID.24220145	PMID.24220145	Median Expression	101	150	165	240	358	947	963	967	1009	1231	1278	1280	1289	1290	1291	1436	1466	1513	1634	1809	1893	1992	2004	2009	2015	2162	2200	2202	2217	2219	2274	2295	2335	2619	2644	2669	2791	2995	3071	3075	3090	3159	3371	3399	3553	3569	3606
UNC_MM_Erbb2.like_Median_Genome.Biol.2013_PMID.24220145	PMID.24220145	Median Expression	119	123	196	230	629	684	688	744	760	929	1107	1154	1191	1297	1356	1365	1366	1535	1572	1672	1999	2001	2170	2180	2182	2348	2710	2731	2877	3131	3434	3627	3655	3665	3827	3880	3885	3906	3929	3959	3963	4057	4070	4257	4258	4316	4502
UNC_MM_Myc.2012_Median_Genome.Biol.2013_PMID.24220145	PMID.24220145	Median Expression	100	158	191	249	269	343	440	594	699	701	708	721	790	957	991	1111	1371	1572	1620	1678	1757	1789	1965	2287	2348	2547	2557	2805	2940	3329	3382	3422	3781	4128	4489	4502	4522	4691	4750	4833	4839	4925	4953	5080	5166	5198	5304
UNC_MM_Myoepithelioma.like_Median_Genome.Biol.2013_PMID.24220145	PMID.24220145	Median Expression	70	150	157	185	214	247	319	341	347	379	567	627	655	796	885	1000	1036	1264	1294	1308	1364	1395	1428	1672	1755	2034	2103	2152	2244	2246	2327	2328	2331	2619	2621	2669	2729	2893	2982	3007	3169	3212	3399	3400	3485	3574	3620
UNC_MM_Neu.2012_Median_Genome.Biol.2013_PMID.24220145	PMID.24220145	Median Expression	36	81	115	183	222	230	249	290	341	359	362	383	567	667	744	767	834	837	948	954	1101	1154	1297	1298	1301	1311	1318	1346	1604	1806	1848	2030	2053	2064	2115	2152	2182	2348	2591	2731	2940	3002	3131	3164	3306	3398	3434
UNC_MM_Normal.like_Median_Genome.Biol.2013_PMID.24220145	PMID.24220145	Median Expression	32	34	51	58	126	276	316	358	364	419	715	718	761	779	885	912	948	954	974	1036	1149	1158	1160	1264	1339	1346	1375	1376	1528	1571	1572	1580	1604	1634	1675	1805	1806	1831	2027	2028	2034	2053	2167	2170	2180	2194	2202
UNC_MM_p53null.Luminal_Median_Genome.Biol.2013_PMID.24220145	PMID.24220145	Median Expression	16	33	229	259	333	350	381	440	669	830	858	891	961	999	1029	1104	1114	1118	1119	1140	1361	1373	1411	1503	1536	1595	1647	1718	1912	2168	2169	2638	2643	2791	2847	2906	3005	3108	3156	3198	3399	3481	3484	3556	3569	3570	3699
UNC_MM_p53null.Basal_Median_Genome.Biol.2013_PMID.24220145	PMID.24220145	Median Expression	13	214	269	326	339	341	403	627	655	666	874	894	1000	1001	1027	1029	1265	1266	1282	1284	1294	1308	1428	1491	1545	1605	1718	1748	1809	1815	1959	1994	2059	2192	2201	2290	2521	2619	2743	2817	2877	2882	2941	3014	3066	3276	3336
UNC_MM_PyMT.2012_Median_Genome.Biol.2013_PMID.24220145	PMID.24220145	Median Expression	43	290	463	602	1297	1604	1728	1798	2115	2182	2348	2557	3012	3267	3398	3488	3906	3929	3988	4128	4706	4832	4925	5184	5288	5295	5806	5861	5900	5925	6304	6398	6468	6720	6903	7043	7069	7227	8483	9252	9424	9685	9728	9789	10157	10295	10317
UNC_MM_Squamous.like_Median_Genome.Biol.2013_PMID.24220145	PMID.24220145	Median Expression	101	196	222	244	301	383	390	639	655	666	683	710	715	831	860	1009	1026	1294	1308	1428	1475	1545	1634	1672	1734	1823	1824	1832	1839	1893	1906	1992	2125	2171	2192	2200	2709	2919	2941	3038	3371	3400	3553	3569	3575	3624	3664
UNC_MM_Stat1_Median_Genome.Biol.2013_PMID.24220145	PMID.24220145	Median Expression	101	133	148	157	185	214	238	379	481	627	664	667	688	727	999	1001	1026	1271	1305	1396	1510	1514	1634	1672	1780	1833	1893	2069	2103	2150	2152	2153	2244	2258	2274	2277	2327	2328	2335	2572	2729	2878	2936	3091	3169	3175	3212
UNC_MM_WapINT3.2012_Median_Genome.Biol.2013_PMID.24220145	PMID.24220145	Median Expression	107	249	675	694	1438	1499	1525	1749	2001	2129	2155	2538	2676	2823	2824	2904	2982	3170	3625	3696	3815	3990	3992	4176	4212	4214	4436	4653	4761	4774	4851	4855	4864	5635	5803	5998	6051	6170	6263	6363	6376	6423	6495	6509	7015	7102	7159
UNC_MM_Wnt1.Early_Median_Genome.Biol.2013_PMID.24220145	PMID.24220145	Median Expression	196	216	222	244	306	326	347	390	627	655	861	1001	1021	1026	1265	1272	1282	1294	1307	1308	1368	1490	1815	1906	1947	1959	1998	2051	2125	2134	2192	2203	2296	2743	2824	2941	3038	3400	3480	3624	3625	3664	3680	3714	3797	3833	3852
UNC_MM_Wnt1.Late_Median_Genome.Biol.2013_PMID.24220145	PMID.24220145	Median Expression	408	1056	1272	1428	1620	2266	3696	3992	4222	4232	4761	4953	5069	5803	6263	7041	7043	7373	7471	8613	8904	9261	9543	9865	10398	11197	23092	23309	25984	27190	54221	54549	55084	55086	55504	56605	57094	57633	60682	64240	64375	65055	65997	80031	84069	84206	84256
UNC_XRTinducedgenes.Oh_Median_PMID.24527691	PMID.24527691	Median Expression	136	362	50649	23229	445	84886	54520	1286	221184	153090	56940	54438	3945	56922	4781	5152	5160	5321	10957	10891	5613	59342	6397	9481	51312	6662	10010	114990	7436	7475
JANES_Oscillation_GDF11_TGFBR3_MedianNat.Cell.Biol.2014_PMID.24658685	PMID.24658685	Median Expression	11051	130535	987	5166	114041	400658	7287	146540	10220	373861	27086	84614	178	820	4803	8013	8997	353323	4831	1747	8284	219493	55611	2527	26517	11074	126626	50508	8471	388719	29923	50488	282763	5539	1193	8639	10861	55313	7045	1734	55512	3223	11036	26206	3801	57580	11043
JANES_Oscillation_JUND_KRT5_MedianNat.Cell.Biol.2014_PMID.24658685	PMID.24658685	Median Expression	55352	81892	4694	23480	55505	9553	6902	51065	1938	6137	746	6227	6169	23625	1026	6235	6050	6277	1351	6923	3608	10974	8539	10476	3852	3336	514	4831	4082	3727	80198	6194	118487	220323	221	64982	519
XBP1_Signature_Median_Nature.2014_PMID.24670641	PMID.24670641	Median Expression	55096	26046	23522	284217	56340	3907	151987	400	558	901	1021	1649	1942	2005	2058	2908	3008	3688	4097	4189	5151	5163	6016	6018	6046	6478	6509	6533	6651	6738	7150	7494	7543	8496	8553	9134	9360	9522	9639	9891	10245	10521	10564	10572	10621	10645	10905
B_Cell_cluster_Iglesia_Median_CCR.2014_PMID.24916698	PMID.24916698	Median Expression	3512	9834	608	83416	5450	973	96610	8755	389643	150365	974	5079	2208	79368	643	930	84824	640	115350	931	1269	55024	23495
CD68_cluster_Iglesia_Median_CCR.2014_PMID.24916698	PMID.24916698	Median Expression	126364	27180	27036	968	3687	55803	719
CD8_cluster_Iglesia_Median_CCR.2014_PMID.24916698	PMID.24916698	Median Expression	256380	151888	925	3003	29909	128611	5790	374403	10663	4063	9744	27240	201633	3932	55423	919	84174	3702	10225	4068	921	916	914	915	2833	114836	3561	53347	6504	149628	939	50852	3001	30009	5778	6352	4818	5551	962	154075	917	7535	22914	283897	923	5579	8698
MacTh1_cluster_Iglesia_Median_CCR.2014_PMID.24916698	PMID.24916698	Median Expression	26191	5330	50856	3111	752	117289	5552	1436	945	713	714	712	1520	146722	3394	388325	4332	313	57705	8832	22797	1536	5294	11309	3113	3115	3122	3109	3108	972	64092	219972	7133	9938	257106	84433	64231	64098	8477	80231	3594	286336	221472	6404	951	3059	7454
T_Cell_cluster_Iglesia_Median_CCR.2014_PMID.24916698	PMID.24916698	Median Expression	100188949	8530	9806	2672	497189	140947	5133	11184	9051	11151	11262	115352	29851	1493	4283	56253	9840	729230	959	952	57823	3662	54900	387751	84636	256380	151888	925	3003	29909	128611	5790	374403	10663	4063	9744	27240	201633	3932	55423	919	84174	3702	10225	4068	921	916
Parity_signature_Troester_40_Median_BCR.2014_PMID.25005139	PMID.25005139	Median Expression	283316	2212	241	8876	945	940	2213	55840	3937	3587	29760	64092	51167	3357	57217	9296	51284	84079	3684	55013	54504	23484	1230	6281	199857	9056	91851	6275	3682	6347	260293	23582	10673	644	114926	51411	962	7251	2745	8705
Parity_signature_Troester_251_Median_BCR.2014_PMID.25005139	PMID.25005139	Median Expression	283316	2212	241	8876	945	940	2213	55840	3937	3587	29760	64092	51167	3357	57217	9296	51284	84079	3684	55013	54504	23484	1230	6281	199857	9056	91851	6275	3682	6347	260293	23582	10673	644	114926	51411	962	7251	2745	8705	5184	2123	51635	122970	3936	63898	51371
Knudsen_Neo_common_Median_Clin.Cancer.Res.2014_PMID.25047707	PMID.25047707	Median Expression	7913	51053	81611	29127	4175	2146	26271	3925	10635	7153	1894	203068	3838	3148	3015	7272	4171	54677
Knudsen_Neo_ER_positive_Median_Clin.Cancer.Res.2014_PMID.25047707	PMID.25047707	Median Expression	9837	259266	29980	11065	10541	9133	3930	4085	8100	6253	8614	7295	23371	23428	6241	10403	4137	9236
Knudsen_Neo_ER_negative_Median_Clin.Cancer.Res.2014_PMID.25047707	PMID.25047707	Median Expression	3608	7398	4172	6434	4436	6117	4712	55795	8516	4190	29115	26953	3843	5982	6427	11258	11073	4076	63933
GSEA_Median_GP21_Anti_apoptosis_DNA_stability.r=0.877_MORF_BCL2	877_MORF_BCL2	Median Expression	109	6861	8425	7402	362	364	8834	3801	3351	1663	8540	11103	23237	1409	916	5291	3360	2155	26048	6755	1395	4487	8292	3363	4158	267	8851	230	4650	9263	3779	116	2048	8629	25830	15	8658	91775	4295	2232	22976	284403	26034	10322	1339	28	8828
GSEA_Median_GP18_Vesicle_EPR_membrane_coat.r=0.877_MEMBRANE_COAT		Median Expression	1956	1314	54812	8906	1175	22818	1176	26119	9276	1174	26958	1315	372	55707	22820	11276	11316
GSEA_Median_GP2_Immune_Tcell_Bcell.r=0.964_KEGG_HEMATOPOIETIC_CELL_LINEAGE		Median Expression	2811	2812	2056	3581	945	7124	2815	3684	947	948	2814	3676	3675	4254	3674	2209	3678	2208	2993	7066	7850	3575	4311	3590	930	931	7037	933	3815	2322	3690	2323	3552	1380	929	1378	7173	2057	3589	1437	3126	920	1436	3127	1435	3125	3563
GSEA_Median_GP20_TAL1_Leukemia_erythropoiesis.r=0.935_GNF2_TAL1		Median Expression	2994	2995	210	2996	2993	10098	6622	7001	8991	5498	10422	2623	212	286	66008	26502	9086	51327	6583	847	6521	3005	9562	23762	2235	11163	4354	3386	3145	1193	114625	27102	6006	1510	55589	760	759	7389	119	6710	51218	3792	5886	222642	3068	7504	10107
GSEA_Median_GP12_Hypoxia_glycolosis.r=0.939_SEMENZA_HIF1_TARGETS		Median Expression	3162	2056	2321	7043	3481	6513	2597	664	1026	226	768	147	230	4843	133	3098	2023	50808	1906	7422	7167	3484	5211	3099	1356	7037	3939	3486	5054	6515	5315	10370	3485	5230	7018	8974
GSEA_Median_GP3_Tumor_suppressing_miRNA_targets.r=0.940_TGCTTTG.MIR_330		Median Expression	4208	55167	6861	10611	1944	7798	9066	5592	223082	490	64746	491	186	54769	8301	25942	284058	2904	66008	84152	25928	3192	8473	5607	2894	56160	56899	1948	94160	6426	51496	56978	390	5594	122830	8028	9873	26060	120	6456	1605	114815	142685	9761	9644	9859	22878
GSEA_Median_GP13_Neural_signailng.r=0.894_NERVOUS_SYSTEM_DEVELOPMENT		Median Expression	4208	57679	9615	686	5528	3897	29116	51564	6457	8929	57787	7070	9600	8448	5176	2290	171017	51399	5376	6456	6455	4669	728492	5538	8820	1822	3730	127343	1857	4336	4908	10858	5274	54510	6474	10586	57142	2250	9148	6252	8220	11341	56923	4137	2247	2316	4665
GSEA_Median_GP15_EGF_signailng.r=0.936_NAGASHIMA_EGF_SIGNALING_UP		Median Expression	4609	1839	10221	25976	150094	3725	7538	2150	2353	4982	3976	1960	65124	1969	8061	23429	3399	23135	1316	1958	4929	22822	3280	1490	4665	3397	2114	374	4739	51330	1961	23237	8013	84981	25948	8915	3491	3164	200734	3337	1746	23764	1906	3726	467	8553	9592
GSEA_Median_GP7_Estrogen_signaling.r=0.97_SMID_BREAST_CANCER_BASAL_DN		Median Expression	5076	10234	54502	5274	25800	55191	4239	400451	9677	9497	56848	576	2701	2166	55686	10753	150	5914	23171	6505	7358	54854	10451	6448	56654	11019	4477	9452	9498	9620	9231	79603	2206	9214	7357	1471	10788	477	10129	1384	9028	7704	429	54490	9619	4680	2625
GSEA_Median_GP8_FOXO_stemness.r=0.875_MORF_PTPRB		Median Expression	5817	8302	6276	5526	3239	364	6096	10085	7163	5592	23266	11024	6769	3075	23456	355	2786	3354	8929	11103	8879	6239	6258	90586	1571	219623	5108	10144	10018	10129	5238	814	6263	26115	1232	8028	26235	26212	4108	1182	4107	9890	7691	4661	22832	2048	3062
GSEA_Median_GP21_Anti_apoptosis_DNA_stability.r=0.898_MORF_STK17A		Median Expression	5817	109	27302	4902	6276	6861	8425	1565	9896	2901	362	3596	6199	364	8834	182	2342	3351	80317	6513	5566	84148	6508	3892	26011	9522	11103	9640	9223	916	9197	440867	5291	3360	6496	6258	90586	1571	25771	26048	1394	6755	4487	8292	3363	3233	4158
GP11_Immune_IFN.r=0.965_PerouLab_MInterferon_Cluster_Median_BMC_Med_Genomics_2011_PMID.21214954	PMID.21214954	Median Expression	6772	10068	54739	567	91543	94240	5696	5698	56829	3430	23586	388646	3627	6352	163351	4283	29126	85441	7318	3959	83666	10379	103	3433	8638	55601	64135	64108	115361	10561	4599	9636	684	11274	3434	4939	81030	54625	345611	6773	64761	6672	2633	116071	9111	146857	387751
GSEA_Median_GP1_Proliferation_DNA_repair.r=0.981_PUJANA_CHEK2_PCC_NETWORK		Median Expression	7465	2547	3662	472	3068	2968	27309	80143	990	5795	2091	9112	1353	3099	6599	5198	3735	5889	23019	6776	11065	9	143244	471	10024	6602	23306	2334	9521	22974	114908	30836	7023	7520	1058	22999	1660	10196	10899	10898	7037	4507	7027	23636	3015	5511	3932
GP19_1Q_amplicon.r=0.967_PerouLab_HS_Green17_Median_BMC_Med_Genomics_2011_PMID.21214954	PMID.21214954	Median Expression	10067	10092	10158	10228	10262	103	10456	10472	10623	1063	10638	10654	10712	10753	10765	10899	11243	11266	11279	116832	1196	123	1314	1382	142	159	1660	1942	1945	2029	2058	2155	2224	223	2271	22796	22874	22926	23219	23248	23385	23528	23623	2444	25782	25874	25896
GP4_MES_ECM.r=0.954_PerouLab_HS_Red7_Median_BMC_Med_Genomics_2011_PMID.21214954	PMID.21214954	Median Expression	10085	1009	10154	10184	10234	10398	10409	10417	10418	10457	10468	10484	10536	10544	10609	10630	10631	10699	10970	10981	11015	11027	11031	11075	11082	11096	11098	11117	11167	11183	112399	11259	113	11346	114899	1176	1272	1277	1278	1281	1282	1289	1290	1292	1293	1300	1301
GSEA_Median_GP1_Proliferation_DNA_repair.r=0.972_REACTOME_CELL_CYCLE_MITOTIC		Median Expression	10112	10121	10142	1017	1019	1021	10213	1022	1026	1027	10274	1029	1030	1031	1032	10382	10383	10393	10403	10426	10540	1058	1060	1069	10714	10726	10733	10735	10806	10844	10926	11004	11064	11065	11116	11130	11190	11243	11258	114791	1163	121441	132660	143471	1453	1454	147841
GSEA_Median_GP10_Fatty_acid_oxidation.r=0.930_CARBOXYLIC_ACID_METABOLIC_PROCESS		Median Expression	10840	5742	23428	11136	2678	6545	189	8140	3620	9057	8424	9056	2731	2184	2806	443	2805	5351	51540	4143	23564	23576	140838	4329	8565	1615	2628	55790	16	5860	23659	2687	1036	10455	10891	54938	5831	50640	4864	247	5917	54677	4199	26061	36	10873	2729
GSEA_Median_GP21_Anti_apoptosis_DNA_stability.r=0.925_MORF_MT4		Median Expression	22872	686	8425	7402	362	8834	364	3191	3801	27097	1663	8540	6433	27257	11103	23237	6093	1409	5291	3360	2155	25777	26048	6767	6755	1395	10978	4487	9857	8292	5981	3363	4158	91754	4034	267	119	8941	230	4580	783	4650	9263	8629	2483	15	8658
GSEA_Median_GP3_Tumor_suppressing_miRNA_targets.r=0.952_DACOSTA_UV_RESPONSE_VIA_ERCC3_DN		Median Expression	22920	3475	8732	25820	81550	7049	657	4802	7994	2317	116984	2250	23008	4891	23077	7158	136	23506	23201	9821	10443	7474	4067	9493	51232	9759	5055	10042	7050	9736	100288583	9678	1875	8805	25816	94134	2048	10006	4289	8613	8650	701	9962	55183	10667	9847	26037
GSEA_Median_GP13_Neural_signailng.r=0.959_MODULE_100		Median Expression	23345	23194	8543	2719	7102	4192	57509	216	1809	275	2628	2944	713	3485	358	6515	1113	23089	5168	4638	3679	8910	3708	7301	6414	5156	5187	1292	151987	501	1645	10278	55970	3655	4629	8406	7058	51035	2697	8490	2878	6422	1026	83604	10912	2260	6659
GP22_16Q22_24_amplicon.r=0.927_PerouLab_16q24x_Median_BMC_Med_Genomics_2011_PMID.21214954	PMID.21214954	Median Expression	23787	23294	5467	89845	7005	23174	9798	23417	54971	11060	23019	10300	65057	23450	27183	9100	23300	10664	9785	4775	81577	79726	55625	22980	5119	9780	23644	6687	9013	8558	10428	1783	2734	55794	10204	22879	7014
GSEA_Median_GP17_Basal_signaling.r=0.958_SMID_BREAST_CANCER_BASAL_UP		Median Expression	25984	54145	8140	2006	5317	60509	2049	1780	4507	2196	8581	10855	3070	4173	55506	1404	55165	4982	5784	5321	8028	6362	81620	1830	28965	10280	3887	1381	3934	26577	7804	10962	4237	54800	7850	8531	3889	3854	56603	4781	993	65987	2348	1515	79791	2762	5834
GSEA_Median_GP16_Protein_kinase_signailng_MAPKs.r=0.893_INTRACELLULAR_SIGNALING_CASCADE		Median Expression	57679	6139	9862	695	6885	9064	185	3351	4217	4216	4157	9077	1241	4293	9874	2785	11011	3352	23564	5609	890	23576	3355	3354	8754	23043	6093	6239	5291	84451	9968	9282	9969	4139	10017	2011	5810	6754	6755	55423	6752	6753	6751	3456	10025	9440	2147
GSEA_Median_GP16_Protein_kinase_signailng_MAPKs.r=0.885_REGULATION_OF_KINASE_ACTIVITY		Median Expression	57679	51776	1907	28984	9966	9088	51562	10333	6885	9064	4217	4216	1029	1030	9077	29969	1031	1032	4293	6997	200734	1139	161742	2785	9294	1956	29882	28988	23560	728	5934	8567	5291	84451	5933	9463	7070	51196	11183	9607	7186	10454	8851	8941	136	51495	2064
GSEA_Median_GP8_FOXO_stemness.r=0.931_TTGTTT_V$FOXO4_01		Median Expression	64577	4208	6328	25813	260425	6096	6095	373509	60509	23266	23284	92342	351	159195	22903	153743	143471	55893	8473	22907	55760	22859	10445	8577	55144	56160	83473	23294	51102	56751	343472	27346	55227	8927	284739	4140	80111	25777	4139	3728	5499	26037	171017	124637	26135	9451	8701
GP9_Cell_cell_adhesion.r=960_PerouLab_MClaudin_Cluster_Median_BMC_Med_Genomics_2011_PMID.21214954	PMID.21214954	Median Expression	83481	5792	27134	3815	7571	340371	10809	2068	6565	114569	163732	23254	113452	85462	1159	780	3898	1525	23286	79977	6663	11187	3664	7022	152189	55286	219738	85415	2001	54682	29841	349633	3775	146439	149428	91862	5652	153562	4950	3875	286077	254427	10653	27237	2886	200634	51599
GSEA_Median_GP6_Squamous_differentiation_development.r=0.902_RICKMAN_TUMOR_DIFFERENTIATED_WELL_VS_POORLY_DN		Median Expression	112399	7430	25921	801	100506714	5130	5756	80045	10509	8569	10890	84617	4644	5650	79650	257364	1839	8038	8609	25923	1827	9683	64768	27111	29985	9545	154761	80328	54978	3489	10053	81555	1318	79755	771	9454	29982	7171	84985	51734	11202	23307	147700	84752	837	23299	51304
GSEA_Median_GP14_Plasma_membrane_cell_cell_signaling.r=0.925_MORF_CNTN1		Median Expression	283761	7516	1944	9721	9088	1267	5589	27350	7040	4850	3508	80317	27069	9939	11143	23351	7275	11165	6257	6901	23550	4998	4245	9600	158	4598	6843	2740	49	51343	9719	5208	222642	8515	23307	156	22853	9742	51763	8703	5780	63036	2859	2962	8517	3681	10188
GSEA_Median_GP3_Tumor_suppressing_miRNA_targets.r=0.940_GTTTGTT.MIR_495		Median Expression	348093	1783	6801	6096	7355	5613	60509	6745	5616	491	627	26122	6430	112476	55187	80127	3192	8473	2309	79365	10735	64682	84858	259230	4140	390	4247	64858	10472	5597	122830	3725	9705	147339	5727	1605	3759	140730	9761	2048	9355	10972	577	55534	3188	3187	9295
GP5_MYC_targets_TERT.r=0.922_PerouLab_MM_Myc_1pFDR_UP_Median_Genome_Biology_2007_PMID.17493263	PMID.17493263	Median Expression	415116	285605	255411	170680	222642	352999	317781	392780	29968	94121	203197	66005	641371	376132	11341	339230	246777	388125	134637	349633	60559	117584	87178	164592	197322	167227	155185	140838	126003	159371	23779	146439	152926	157570	85476	132001	138802	142940	150962	161424	81894	51809	201595	113452	123355	144577	347734
GP2_Immune_Tcell_Bcell.r=0.949_PerouLab_Immune_cell_Cluster_Median_BMC_Med_Genomics_2011_PMID.21214954	PMID.21214954	Median Expression	7453	3620	6039	8477	4332	27074	25816	4067	7128	51316	3575	1439	3659	7133	27299	56833	55423	4050	5790	1236	9806	5341	972	3108	3122	3109	2207	7305	7805	3689	712	6772	6373	3627	2633	6890	5698	55303	5552	10875	3059	9938	3932	2124	55843	9595	3001
STAT3_Basal_Horvath_Median_PNAS.2014_PMID.25139989	PMID.25139989	Median Expression	1830	8581	8744	6398	2995	84230	355	4794	2015	3383	7096	7097	6518	101	1890	976	5272	330	864	3601	3134	6891	51513	3559	6352	4050	5293	3718	923	124460	9447	117289	26191	150365	441168	9473	10537	9235	169355	255231	197259	1535	8986	254102	200315	10019	84034
STAT3_Basal_Horvath_SHORT_Median_PNAS.2014_PMID.25139989	PMID.25139989	Median Expression	8744	6398	2995	84230	355	4794	2015	3383	7096	7097	6518	101	1890	976	5272	330	864	3601	3134	6891	51513	3559	6352	4050	5293	3718	923	124460	9447	117289	26191	150365	441168	9473	10537	9235	169355	255231	197259	1535	8986	254102	200315	10019	84034	27350	27071
Stingl_Day7_Upregulated_Median_Nat.Cell.Biol.2014_PMID.25173976	PMID.25173976	Median Expression	3854	11202	3853	6699	255324	11009	388533	23166	93099	64943	285973	414325	5173	284254	54361	374	8581	332	1033	154141	5473	595	5655	891	1159	6790	51200	900	63979	5347	9768	441478	81788	221143	4047	6241	51645	64976	26227	4085	10573	7136	2237	80152	84283	360	6624
Stingl_Day7_Downregulated_Median_Nat.Cell.Biol.2014_PMID.25173976	PMID.25173976	Median Expression	1116	3488	4629	4638	8572	27295	72	114907	25984	51285	3934	5166	1634	23336	10398	83716	7052	6876	23462	6663	1298	467	5549	84417	633	8324	59	6376	133	348	7018	140862	1907	51129	3437	1628	2633	23237	8613	165	9518	6515	58473	8660	1846	5507	7041
Stingl_Down_CLOW_High_Median_Nat.Cell.Biol.2014_PMID.25173976	PMID.25173976	Median Expression	5166	710	1282	1284	3672	7070	133	51129	4311	2006	59	70	6876	1490	1634	6387	9509	84935	8082	10335	4629	2934	55679	10398	8613	83716	6347	467	64651	23645	23764	9510	84417	10580	55084	8572	2719	7018	4616	51285	57664	64115	10628	23710
Stingl_Down_Basal_High_Median_Nat.Cell.Biol.2014_PMID.25173976	PMID.25173976	Median Expression	6663	5806	1116	3866	25984	72	8324	6376	8190	23336	83439	53826	114907	54206	342667
Stingl_Up_Basal_High_Median_Nat.Cell.Biol.2014_PMID.25173976	PMID.25173976	Median Expression	3783	3868	244	3853	3854	5655	11202	8581	26227	7136
Stingl_Up_Proliferation_Median_Nat.Cell.Biol.2014_PMID.25173976	PMID.25173976	Median Expression	4521	5985	9585	39	2618	1841	3619	1033	2237	891	6241	641	5888	4605	332	10615	8318	57405	56992	11004	6790	7298	9768	4085	55010	90417	10926	51155	55388	11164	9837	51256	51645	7037	151195	54069	63979
MICRORNA_138_Signature_Median_Cancer.Res.2014_PMID.25339353	PMID.25339353	Median Expression	688	836	896	934	956	1466	1583	1978	2146	2189	3014	3040	3589	4015	4068	4172	4277	4781	4784	5111	5427	5775	5887	5914	6241	6929	6938	7083	7298	7431	7703	7913	8061	8289	8412	8462	8701	8862	9134	9567	9575	9582	9683	9887	10979	11082	11113
UNC_Lim2009_MaSC_Median_Adam_PMID.25575446	PMID.25575446	Median Expression	1308	2922	8626	1592	4345	8128	84417	130733	65989	3852	3861	5021	6622	3038	5268	667	4908	84659	5243	9938	200150	3779	6876	84951	374946	4855	80206	27190	72	81029	57158	150572	8190	121551	2047	6263	84709	2817	6578	338376	9119	54997	1825	253827	140597	10485	11122
UNC_Lim2009_MatureLum_Median_Adam_PMID.25575446	PMID.25575446	Median Expression	79083	213	1917	2203	644151	155465	3169	54843	1907	80736	56521	646360	388743	94009	27324	771	91074	55653	7351	6898	130576	89846	1811	126410	92291	127845	120224	5104	256394	23555	253190	6833	3547	3899	401236	269	5618	55359	399665	8821	23584	26996	203328	92747	84966	79838	146691
UNC_Lim2009_Stroma_Median_Adam_PMID.25575446	PMID.25575446	Median Expression	6863	8788	5179	4060	1278	1293	10319	84935	5159	1290	8406	7058	1281	1634	117581	5730	7293	5396	131873	5156	7472	400169	9242	1289	149111	145581	27319	1277	5118	1513	623	9945	4239	9839	1910	3037	6423	5069	57124	56944	633	5649	25890	1805	221476	84870	2199
UNC_Lim2010_LumProg_Median_Adam_PMID.25575446	PMID.25575446	Median Expression	885	3906	255426	5570	387695	9058	642843	54102	92211	7103	6505	151056	23462	7368	84107	244	2299	4241	57126	401138	389384	146395	9459	6696	3111	5925	9075	41	3557	139065	259307	8645	92747	479	6640	2650	85366	64333	735	7351	55824	9780	10320	1850	3751	23052	140739
UNC_Lim2010_MaSC_Median_Adam_PMID.25575446	PMID.25575446	Median Expression	3852	72	4629	26002	1308	57451	4638	8626	6876	1001	170692	5649	84417	50805	51676	65989	10398	3485	80326	284116	9547	6785	284486	27190	284217	827	3400	10335	3084	23237	90161	89778	11197	157869	1294	7475	7169	3866	25928	2047	28514	644353	64919	420	84249	340706	3963
UNC_Lim2010_MatureLum_Median_Adam_PMID.25575446	PMID.25575446	Median Expression	8600	486	148	9121	29895	245935	56649	2328	25803	875	3757	5624	658	10900	653121	164656	9379	93010	9476	80723	6926	245930	541468	8344	137362	25907	65266	51090	84315	2539	256933	6821	6048	126961	166824	4351	78997	145957	90353	10747	224	55002	92370	347475	5051	84364	22921
UNC_Lim2010_Stroma_Median_Adam_PMID.25575446	PMID.25575446	Median Expression	1281	4314	4969	29106	26577	25890	2335	51365	7850	1800	2255	84034	7148	11185	2934	8644	55512	56265	1278	79987	3489	94031	55273	116039	22801	4239	8406	27286	8076	23768	7472	3908	7512	57124	1292	3290	64641	10350	2662	283298	168667	4015	4237	221091	1238	8745	4811
UNC_Pfefferle2012_LumProg_Median_Adam_PMID.25575446	PMID.25575446	Median Expression	6318	6590	6279	6317	3815	728715	56477	4316	652799	2173	144203	5284	200879	9982	10568	3866	2568	9076	4057	25984	27071	597	3934	8876	29842	6280	6523	8942	27151	1365	722	283234	5655	220	8685	10331	634	101	10648	221357	84803	93082	9751	388115	54763	8645	79705
UNC_Pfefferle2012_MaSC_Median_Adam_PMID.25575446	PMID.25575446	Median Expression	1308	8626	3038	57451	667	4638	27122	4345	80206	5268	5021	2078	84951	72	3852	347902	9938	3909	83857	4855	130733	3084	11122	23213	3655	79623	2268	2263	8714	148641	2621	1012	91624	374946	4908	4129	3861	4717	9413	8614	10512	4674	182	81029	55901	1592	57158
UNC_Pfefferle2012_MatureLum_Median_Adam_PMID.25575446	PMID.25575446	Median Expression	120224	10538	3169	79838	374	56521	56892	10551	9245	54843	55359	51280	9723	79083	92291	27324	36	2203	22998	2066	201895	10519	720	388743	5167	7802	4602	253012	161835	195814	23555	1501	22996	55653	255394	126353	155465	9	6659	8564	222484	5409	55173	6777	143098	222171	83464
UNC_Pfefferle2012_Stroma_Median_Adam_PMID.25575446	PMID.25575446	Median Expression	4319	1634	6387	4321	4060	1281	9839	6423	1910	1513	2192	1293	3569	5159	3075	286133	8406	4239	2191	4327	6913	623	185	1675	8490	23704	7291	3598	3082	25960	5156	387763	84870	94031	3479	7412	4312	10418	1514	11211	4969	4489	1278	216	2669	10417	8013
UNC_Shehata2012_ALDHneg_Median_Adam_PMID.25575446	PMID.25575446	Median Expression	4250	6590	3815	79949	10647	5284	4246	9073	760	2001	283491	260293	123036	64078	1525	1360	1356	256356	120	132671
UNC_Shehata2012_ALDHpos_Median_Adam_PMID.25575446	PMID.25575446	Median Expression	5266	260436	6280	6279	10562	6318	4316	8710	2173	2568	5918	3887	6590	220	728715	4057	5284	6317	6663	3815	1543	8842	8424	79949	3934	1515	9073	8942	6947	84171	57447	3866	9982	6422	10568	9076	10516	1591	83988	6291	94025	1827	2001	93082	84419	56477	4067
UNC_Shehata2012_Basal_Median_Adam_PMID.25575446	PMID.25575446	Median Expression	72	1308	59	3861	6876	27122	3852	3872	441019	3038	3854	2	4495	5021	644314	7169	4501	8626	4493	4489	50805	667	83700	894	117195	4502	165	1410	2995	4855	4638	114907	4629	857	5268	5621	5010	25999	25891	347733	1825	8714	2621	374946	558	5627	9651
UNC_Shehata2012_Erbb3neg_Median_Adam_PMID.25575446	PMID.25575446	Median Expression	1117	64127	53917	139741	202299	56977	8324	125144	283130	54059	29997	643433	85006	9722
UNC_Shehata2012_LumProg_Median_Adam_PMID.25575446	PMID.25575446	Median Expression	4316	260436	5266	6280	6590	728715	6279	10562	5284	2173	4250	8710	2568	6318	79949	3815	8942	8842	4057	6289	2001	6663	6291	5918	3887	9073	1117	93082	1543	220	100133941	6288	1672	1591	9076	3934	4067	57447	8424	6317	3866	92304	1365	56477	152007	83988	6364
UNC_Shehata2012_NCL_Median_Adam_PMID.25575446	PMID.25575446	Median Expression	91074	56892	56521	3169	79083	80303	80223	4604	118430	7035	64284	7020	54843	7033	10538	1917	563	644151	3315	4582	1528	7351	92291	9518	1287	6542	5004	481	4214	7052	27289	22998	629	158158	84689	94009	6376	240	7357	201895	80162	57535	150696	10519	24	79838	646360
UNC_Shehata2012_Stroma_Median_Adam_PMID.25575446	PMID.25575446	Median Expression	387763	1675	7058	5159	4314	1293	3569	4060	633	8406	6515	55384	1282	1514	1281	347	10468	8788	5179	2192	10630	1278	84935	4239	57007	1513	83716	220323	1290	5396	25890	6678	3489	4319	1910	7130	5743	1634	10409	2669	2199	2318	10457	7291	9945	7077	6424
UNC_Spike2012_aMaSC_Median_Adam_PMID.25575446	PMID.25575446	Median Expression	978	57158	59271	8291	360	7169	402778	27190	11170	348938	169693	2877	1241	134	684	83959	79153	9636	203427	3352	8626	223075	3779	7378	6900	51554	116159	11082	11067	100130519	5265	10561	54922	91683	57451	27111	84951	115572	90332	22915	55034	55652	80326	3574	221393	5696	64073
UNC_Spike2012_fMaSC_Median_Adam_PMID.25575446	PMID.25575446	Median Expression	140683	7368	9073	4118	2001	57348	116173	5365	11061	80059	212	4099	230	79370	2568	222553	26298	26576	143662	5588	349149	5354	131096	10202	160728	4155	81706	9915	90523	1297	11226	4359	2676	1448	341640	25928	9729	9283	4883	80070	2299	3507	4324	129642	389941	80864	771
UNC_Spike2012_fStr_Median_Adam_PMID.25575446	PMID.25575446	Median Expression	6474	761	651	3090	431707	3764	7035	203447	5737	8490	6356	285195	165215	55757	23460	10486	8418	8829	55901	388815	8277
UNC_fMaSC.refined1_Median_PMID.25575446	PMID.25575446	Median Expression	1824	2001	3696	3815	1410	6422	419	2568	7368	53335	81706	57348	80975	135112	25928	131096	29970
UNC_Keller2012_CD10_Median_Adam_PMID.25575446	PMID.25575446	Median Expression	810	3936	1308	54544	3861	9635	6698	374897	6273	9638	50805	388533	5307	54922	8626	9651	5646	284217	387914	4826	1464	8745	3038	80115	3552	27065	2026	56901	6513	51129	2878	9788	6704	118430	8140	1012	10630	5228	5210	133584	6622	353322	4094	54436	23767	6256	3229
UNC_Lim2009_LumProg_Median_Adam_PMID.25575446	PMID.25575446	Median Expression	2568	6317	1755	3815	8710	10568	1446	56477	389084	1448	79931	79949	10562	6291	728715	55350	1117	1591	79605	5653	9071	284340	3906	8876	202299	134	8685	64127	388115	2348	389336	64078	5295	51703	169044	55286	4145	6491	642120	10148	6271	7100	259307	722	728454	266977	344905
IMMUNE_PEREZ_87_Median_JCO.2015_PMID.2560586	PMID.2560586	Median Expression	3635	729230	3575	3133	3689	3487	7454	10870	3071	7494	81793	6352	7133	3385	3821	4049	3458	4050	959	3394	7412	5729	5734	941	4068	54106	973	2833	313	695	9934	120425	1235	4069	4065	7852	3683	915	5788	976	3561	3766	3932	913	2534	11126	6693
IMMUNE_PEREZ_14_Median_JCO.2015_PMID.2560586	PMID.2560586	Median Expression	84632	120425	6366	1233	913	959	6387	2534	3112	3487	3394	5729	5734	81793
Prosigna_Proliferation_18_Median_BMC.Med.Genomics.2015_PMID.26297356	PMID.26297356	Median Expression	54443	898	991	990	83540	1063	55165	9156	11004	10403	9833	4288	23594	9232	6241	7298	11065	29089
AGE_associated_SOOD_Median_Genome.Biol.2015_PMID.26343147	PMID.26343147	Median Expression	177	182	203	403	487	948	1277	1757	2128	2529	3084	3148	3594	4000	4185	4320	4329	4598	5101	5576	5833	5864	6327	6337	6693	6835	7036	7037	7049	7087	7755	8353	8482	8621	8667	8935	9379	9651	9902	10370	10495	10498	11033	11338	22924	23261	23408
Influenza_11genes_Metasignature_KHATRI_Median_Immunity.2015_PMID.26682989	PMID.26682989	Median Expression	952	51191	55008	2537	64135	3959	4061	4599	64761	64108	81030
FOXC1_Hair_Follicles_Wang_Median_SCIENCE.2016_P30C.LO.vs.WT_Negative_PMID.26912704	PMID.26912704	Median Expression	60	286	360	489	627	650	654	775	810	960	1285	1407	1611	1948	2246	2674	2762	3486	3491	3694	3899	4008	4643	4772	4803	4862	4897	5055	5212	5523	5618	5764	5791	5820	6092	6095	6274	6532	6533	7021	7091	7704	8796	8821	8853	9333	9723
FOXC1_Hair_Follicles_Wang_Median_SCIENCE.2016_P30C.LO.vs.WT_Positive_PMID.26912704	PMID.26912704	Median Expression	51141	2697	3371	79365	3006	54498	144165	771	9429	25849	63027	22903	7941	3084	79660	5270	1075	284379	25891	8671	12
PCBC_Stemness_Median_50		Median Expression	1441	2295	2299	2891	2994	3198	3199	3201	3202	3204	3211	3214	3217	3222	3224	3225	3226	3233	3234	3240	3990	4973	5055	5948	6003	6258	6280	6474	6588	6590	6699	6910	7104	7471	11082	27286	51442	92129	121506	137797	389336	606553	244	728113	56668	151427	25984
TNBC_Clinically_Relevant_Median_Good.26_BCR.2011_PMID.21978456	PMID.21978456	Median Expression	18	276	277	278	279	280	355	356	655	2550	2843	2999	3500	3501	3507	3514	3537	3736	3824	4283	6375	6752	6846	7551	7915	10537	10730	23175	23580	28396	50802	54997	55715	80833	648740	102465871	102466889
TNBC_Clinically_Relevant_Median_Poor.26_BCR.2011_PMID.21978456	PMID.21978456	Median Expression	3576	6319	360	5054	116372	5230	10484	8976	8339	23213	6696	54210	9245	3422	23174	4101	51029	7169	26585	6515	8970	266740
TNBC_Clinically_Relevant_Median_Good.230_BCR.2011_PMID.21978456	PMID.21978456	Median Expression	8339	8924	3853	5026	861	4018	6728	3013	1485	4101	1595	3694	51326	95	4837	4763	3576	6319	360	5054	116372	5230	10484	8976	23213	6696	54210	9245	3422	23174	51029	7169	26585	6515	3156	57214	50507	4319	133	7057	3556	4860	335	4015	6617	7045	8352
BPMS_7.Genes_Median_PLoS.One.2013_PMID.24349199	PMID.24349199	Median Expression	5037	7038	571	8091	4312	7852	6696
HRneg.Tneg_14.Genes_Median_BCR.2010_PMID.20946665	PMID.20946665	Median Expression	10563	53405	5999	6234	64864	23265	1404	7551	10214	3268	79057	28	5657	4146
IntClust_Amplification.50_Median_Genome.Biol.2014_PMID.25164602	PMID.25164602	Median Expression	3169	2625	2064	93210	55388	22796	8872	11164	84072	128061	898	28971	27338	79053	64801	55204	80139	283219	92105	9453	9156	51097	6905	55127	5214	84451	170597	57558	64216	8443	7913	84886	51029	84318	22929	55003	219654	63933	9712	148789	84284	51256	145814	25909	55526	28957	1207
IntClust_Deletion.50_Median_Genome.Biol.2014_PMID.25164602	PMID.25164602	Median Expression	79083	135295	1058	7494	2296	22827	113130	7272	65265	319108	23246	157313	54681	55355	191590	23784	79581	1537	78998	23594	146923	84232	1153	4137	54512	149563	64284	122970	388	51364	440044	8140	8318	23513	90417	28991	65263	27161	400566	80728	51160	3297	29899	85004	7553	440567	23303
IntClust_Amplification.50.Better.than_Median_Genome.Biol.2014_PMID.25164602	PMID.25164602	Median Expression	92105	28971	128061	79053	283219	8443	57558	64216	84284	51773	1207	6905	64801	9453	93210	55204	2064	4718	5058	9804	159	22796	3192	28957	25909	2271	6198	83932	2029	267002	170597	55127	80851	359948	9846	79894	51174	282679	7257	7163	55657	6894	23029	10806	116228	379004	64947
IntClust_Deletion.50.Better.than_Median_Genome.Biol.2014_PMID.25164602	PMID.25164602	Median Expression	65265	22827	84232	80728	1537	7553	51160	84948	23513	28991	78998	54512	81858	84988	65263	3297	8733	286077	2907	5747	22956	286075	8694	90990	26233	113655	7583	51337	79581	203054	22957	50626	79943	6132	23144	23246	7564	2738	9684	54108	26873	22958	55630	116447	83696	79792	29894
Tcell_EXH_Anti_PDL1_vs_control_treated_exhausted_CD8_T_cell_Metagene_1_Science.2016_PMID.27789795	PMID.27789795	Median Expression	65987	2766	3428	7444	55803	84875	27074	6672	25865	8775	51296	127544	355	715	7318	6373	1267	116071	3601	55013	10865	84930	201176	94240	10135	29126	3659	57169	83666	54625	129607	115361	4283	941	57162	85463	9753	51365	256586	26750	3574	79370	602	834	64853	388646	1616
Tcell_EXH_Exhausted_CD8_T_cell_vs_Naive_CD8_T_cell_Metagene_1_Science.2016_PMID.27789795	PMID.27789795	Median Expression	118788	7227	942	2650	941	929	952	57823	29992	80219	4067	55300	3552	5272	3606	10410	55281	3601	1390	10950	64135	3627	153020	84419	221079	91543	9246	629	3600	8676	51296	3669	6648	840	8743	9636	10581	3587	219972	10561	23429	79931	2820	84930	338339	64108	23424
Tcell_EXH_Exhausted_CD8_T_cell_vs_Naive_CD8_T_cell_Metagene_3_Science.2016_PMID.27789795	PMID.27789795	Median Expression	3001	30009	3897	3458	3683	54843	50515	10219	3672	10663	8809	23191	6284	3903	3092	29887	5795	3915	5551	8411	2207	356	4644	158219	54476	56994	960	493869	81615	214	23710	2149	2833	64065	9497	8807	22936	1231	6118	93663	3821	195	639	53637	22837	79158	29957
Tcell_EXH_Effector_CD8_T_cell_at_day_8_p.i_Armstrong_vs_Naive_CD8_T_cell_Metagene_1_Science.2016_PMID.27789795	PMID.27789795	Median Expression	967	4635	5355	411	84868	56925	952	158219	5359	8411	54502	10549	2745	840	3559	824	79180	4783	22822	5734	1326	6351	5341	57823	84419	197259	23710	1493	307	196383	5996	214	50515	125488	26031	116496	6310	493	201633	8836	2012	5272	11034	29887	639	2591	23692
Tcell_EXH_Memory_CD8_T_cell_a_vs_Naive_CD8_T_cell_Metagene_1_Science.2016_PMID.27789795	PMID.27789795	Median Expression	256586	55450	1154	5269	4953	8784	1493	29969	7133	8810	9446	2012	824	56253	140738	837	834	5167	115361	8553	1234	10402	3398	79180	8530	9047	11126	8829	8993	84525	8809	356	2833	3458	6352	3001	3003	1231	10219	5243	123	6645	836	10549	3587	23258	9094
Tcell_EXH_Memory_CD8_T_cell_a_vs_Naive_CD8_T_cell_Metagene_2_Science.2016_PMID.27789795	PMID.27789795	Median Expression	11238	29851	57105	22856	23092	2769	118788	23075	953	8524	23710	27120	94120	6310	493	201633	54836	54843	598	26031	245972	411	54476	79158	27293	11082	2081	2591	125488	389072	5576	7703	51201	2151	10663	5795	3903	6118	3897	3672	22837	960	5214	4542	6095	195	4644
Tcell_EXH_Memory_CD8_T_cell_a_vs_Naive_CD8_T_cell_Metagene_3_Science.2016_PMID.27789795	PMID.27789795	Median Expression	941	23670	3559	3662	6504	10538	64092	112574	81553	3555	22936	7227	952	5606	5272	4860	3627	3600	3665	64135	11274	5341	366	153020	5966	11080	23429	3606	10260	8444	221079	9693	80149	56300	8767	1647	10950	29933	1326	255231	3475	54206	597	8870	1847	9034	23135
PARP_sensitivity_MDACC_Median_NPJ.Syst.Biol.Appl. 2017_PMID.28649435	PMID.28649435	Median Expression	51097	3070	5393	8089	9014	152100	10657	4437	6138	55872	51143	983	10768	51271	9709	83737	84947	10076	84164	22913	55902	10904	50650	5909	1831	3554	81031
Pcorr_NKI70_Good_Correlation_Nature.2002_PMID.11823860	PMID.11823860	Special Model	9134	4318	56942	4175	1284	92140	10403	10874	57758	160897	2131	81624	85453	57211	169714	151126	51514	8659	79132	5019	2781	51377	9055	57593	7043	91283	10455	163	8833	2947	55321	79791	79888	57110	5984	6515	1058	51560	8293	1894	8840	11217	51203	8476	58475	83879	146760
GHI_RS_Model_NJEM.2004_PMID.15591335	PMID.15591335	Special Model	6790	4605	891	332	4288	2064	2886	2944	4320	1515	573	968	596	5241	57758	2099	2597	2990	60	7037	6908	6175
Pcorr_CSR_Activated_Correlation_PNAS.2005_PMID.15701700	PMID.15701700	Special Model	84836	8607	1854	5718	169611	10613	222865	9260	4035	5216	6876	4209	91351	26292	11010	22925	6611	8836	317649	2217	27258	50484	55631	10957	5329	79902	10213	70	55270	8555	5902	4060	27244	2224	28985	27113	9276	1497	728661	55701	4597	6182	28957	1028	131566	55651	25804
Pcorr_Breast2Lung_LM2_Correlation_Nature.2005_PMID.16049480	PMID.16049480	Special Model	2012	466	387509	1440	218	7805	2069	4155	4313	169611	8573	6678	3669	51360	28231	5270	30014	1364	5154	1435	2919	5920	8743	7739	8942	834	182	7852	8226	23002	60489	6091	3598	4628	4837	4237	9882	1277	3115	10150	4312	3397	4848	4147	4121	84612	1438
Pcorr_Breast2Lung_Parental_Correlation_Nature.2005_PMID.16049480	PMID.16049480	Special Model	2012	466	387509	1440	218	7805	2069	4155	4313	169611	8573	6678	3669	51360	28231	5270	30014	1364	5154	1435	2919	5920	8743	7739	8942	834	182	7852	8226	23002	60489	6091	3598	4628	4837	4237	9882	1277	3115	10150	4312	3397	4848	4147	4121	84612	1438
Pcorr_Hypoxia_High_Correlation_PLoS.Med.2006_PMID.16417408	PMID.16417408	Special Model	23036	11067	10397	6513	9123	2116	5351	284439	10144	9976	667	114907	283131	1808	3948	10903	4940	112399	6781	8819	5169	4015	901	3486	56477	57561	6531	665	5209	857	6659	133	123	675	54487	54940	8846	5033	5054	54775	6038	5214	64344	219539	1962	2026	51534
Pcorr_Hypoxia_Low_Correlation_PLoS.Med.2006_PMID.16417408	PMID.16417408	Special Model	23036	11067	10397	6513	9123	2116	5351	284439	10144	9976	667	114907	283131	1808	3948	10903	4940	112399	6781	8819	5169	4015	901	3486	56477	57561	6531	665	5209	857	6659	133	123	675	54487	54940	8846	5033	5054	54775	6038	5214	64344	219539	1962	2026	51534
UNC_Scorr_IE_Correlation_JCO.2006_PMID.16505416	PMID.16505416	Special Model	56994	960	84749	11190	3662	80173	5685	79733	200895	55765	1793	55308	4107	64377	27183	705	152	55344	55848	3249	81624	57763	24145	54920	9057	3134	3692	9547	3479	9631	5328	221294	55697	4145	81569	10204	151194	6019	7277	54205	22974	10370	3242	55173	4957	3009	84952
UNC_Scorr_IIE_Correlation_JCO.2006_PMID.16505416	PMID.16505416	Special Model	56994	960	84749	11190	3662	80173	5685	79733	200895	55765	1793	55308	4107	64377	27183	705	152	55344	55848	3249	81624	57763	24145	54920	9057	3134	3692	9547	3479	9631	5328	221294	55697	4145	81569	10204	151194	6019	7277	54205	22974	10370	3242	55173	4957	3009	84952
UNC_Scorr_P53_Mut_Correlation_BMC.Cancer.2006_PMID.17150101	PMID.17150101	Special Model	595	890	983	994	995	1026	1033	1063	1163	1643	2305	2625	3833	4085	4172	4288	4521	4605	4756	5424	5550	5984	6416	6790	6890	7153	7277	7832	7844	8836	9232	9319	9338	9493	9520	9674	11065	23048	25800	29028	29781	51313	54069	55165	55536	56204	83464
UNC_Scorr_P53_Wt_Correlation_BMC.Cancer.2006_PMID.17150101	PMID.17150101	Special Model	595	890	983	994	995	1026	1033	1063	1163	1643	2305	2625	3833	4085	4172	4288	4521	4605	4756	5424	5550	5984	6416	6790	6890	7153	7277	7832	7844	8836	9232	9319	9338	9493	9520	9674	11065	23048	25800	29028	29781	51313	54069	55165	55536	56204	83464
Pcorr_IGS_Correlation_NJEM.2007_PMID.17229949	PMID.17229949	Special Model	202	334	471	596	966	1052	1153	1213	1432	1457	1477	1788	2012	2066	2081	2113	2317	2597	3176	3337	3939	4057	4137	4256	4287	4291	4316	4850	5037	5062	5151	5230	5355	5686	5887	5977	6421	6451	6638	6729	6745	7071	7163	7430	7465	8027	8470
Pcorr_Dasatinib_L_Correlation_Cancer.Res.2007_PMID.17332353	PMID.17332353	Special Model	5412	3601	27242	10403	2131	50804	30011	7227	5099	2152	5621	7791	5696	10927	388228	11221	1806	317649	10206	84527	81539	7378	56704	7035	55742	23406	857	60686	23007	11167	1969	51747	92482	9411	1201	56994	2150	27250	55970	55323	283987	771	7048	5880	9120	53827	123099
Pcorr_Dasatinib_R_Correlation_Cancer.Res.2007_PMID.17332353	PMID.17332353	Special Model	5412	3601	27242	10403	2131	50804	30011	7227	5099	2152	5621	7791	5696	10927	388228	11221	1806	317649	10206	84527	81539	7378	56704	7035	55742	23406	857	60686	23007	11167	1969	51747	92482	9411	1201	56994	2150	27250	55970	55323	283987	771	7048	5880	9120	53827	123099
Scorr_PTEN_Absent_Correlation_PNAS.2007_PMID.17452630	PMID.17452630	Special Model	3983	5169	8510	2281	11337	1265	89122	55101	8576	4094	54838	10399	56977	25794	6228	5728	145781	27122	83700	5159	80031	26123	11257	140459	7284	1186	8848	10540	1848	10206	5797	2331	1311	221981	374868	84942	23613	1889	4629	5094	4038	6302	50861	400924	3705	9252	10975
Scorr_PTEN_Present_Correlation_PNAS.2007_PMID.17452630	PMID.17452630	Special Model	3983	5169	8510	2281	11337	1265	89122	55101	8576	4094	54838	10399	56977	25794	6228	5728	145781	27122	83700	5159	80031	26123	11257	140459	7284	1186	8848	10540	1848	10206	5797	2331	1311	221981	374868	84942	23613	1889	4629	5094	4038	6302	50861	400924	3705	9252	10975
UNC_Scorr_S329_L_Correlation_Br.J.Cancer.2008_PMID.18382427	PMID.18382427	Special Model	57508	90326	55857	200523	146434	57405	644267	26548	58487	9493	6636	6635	116211	9258	257000	89882	8365	65125	9456	7572	79861	64710	3557	9662	7471	2617	23020	51258	3035	8727	55810	1421	4259	4835	7832	10038	55089	7156	84229	54733	9129	79774	318	10151	51129	6773	6117
UNC_Scorr_S329_R_Correlation_Br.J.Cancer.2008_PMID.18382427	PMID.18382427	Special Model	57508	90326	55857	200523	146434	57405	644267	26548	58487	9493	6636	6635	116211	9258	257000	89882	8365	65125	9456	7572	79861	64710	3557	9662	7471	2617	23020	51258	3035	8727	55810	1421	4259	4835	7832	10038	55089	7156	84229	54733	9129	79774	318	10151	51129	6773	6117
UNC_Proliferation_11_Mean_JCO.2009_PMID.19204204	PMID.19204204	Special Model	9	332	573	596	644	891	898	990	991	1001	1063	1956	2064	2099	2264	2296	2886	3169	3852	3861	3872	4137	4193	4288	4320	4605	4609	5241	6241	6422	7298	8190	9156	9232	9833	10403	11004	11065	23594	25800	26227	26996	29089	51523	54443	55165	57180
UNC_ROR_S_Model_JCO.2009_PMID.19204204	PMID.19204204	Special Model	9	332	573	596	644	891	898	990	991	1001	1063	1956	2064	2099	2264	2296	2886	3169	3852	3861	3872	4137	4193	4288	4320	4605	4609	5241	6241	6422	7298	8190	9156	9232	9833	10403	11004	11065	23594	25800	26227	26996	29089	51523	54443	55165	57180
UNC_Scorr_Basal_Correlation_JCO.2009_PMID.19204204	PMID.19204204	Special Model	9	332	573	596	644	891	898	990	991	1001	1063	1956	2064	2099	2264	2296	2886	3169	3852	3861	3872	4137	4193	4288	4320	4605	4609	5241	6241	6422	7298	8190	9156	9232	9833	10403	11004	11065	23594	25800	26227	26996	29089	51523	54443	55165	57180
UNC_Scorr_Her2_Correlation_JCO.2009_PMID.19204204	PMID.19204204	Special Model	9	332	573	596	644	891	898	990	991	1001	1063	1956	2064	2099	2264	2296	2886	3169	3852	3861	3872	4137	4193	4288	4320	4605	4609	5241	6241	6422	7298	8190	9156	9232	9833	10403	11004	11065	23594	25800	26227	26996	29089	51523	54443	55165	57180
UNC_Scorr_LumA_Correlation_JCO.2009_PMID.19204204	PMID.19204204	Special Model	9	332	573	596	644	891	898	990	991	1001	1063	1956	2064	2099	2264	2296	2886	3169	3852	3861	3872	4137	4193	4288	4320	4605	4609	5241	6241	6422	7298	8190	9156	9232	9833	10403	11004	11065	23594	25800	26227	26996	29089	51523	54443	55165	57180
UNC_Scorr_LumB_Correlation_JCO.2009_PMID.19204204	PMID.19204204	Special Model	9	332	573	596	644	891	898	990	991	1001	1063	1956	2064	2099	2264	2296	2886	3169	3852	3861	3872	4137	4193	4288	4320	4605	4609	5241	6241	6422	7298	8190	9156	9232	9833	10403	11004	11065	23594	25800	26227	26996	29089	51523	54443	55165	57180
UNC_Scorr_Norm_Correlation_JCO.2009_PMID.19204204	PMID.19204204	Special Model	9	332	573	596	644	891	898	990	991	1001	1063	1956	2064	2099	2264	2296	2886	3169	3852	3861	3872	4137	4193	4288	4320	4605	4609	5241	6241	6422	7298	8190	9156	9232	9833	10403	11004	11065	23594	25800	26227	26996	29089	51523	54443	55165	57180
Pcorr_basal_CCR.2010_PMID.20643781	PMID.20643781	Special Model	23028	11013	6434	56997	4072	23020	752	3002	55603	2736	6280	4733	79838	51703	6318	79960	5791	330	30851	56548	8829	9616	8626	837	25780	4332	3298	2304	56649	89853	1969	3684	8508	5920	8975	7851	23048	1830	2709	64065	7056	50615	4199	2	6382	4319	6317
Pcorr_classical_CCR.2010_PMID.20643781	PMID.20643781	Special Model	23028	11013	6434	56997	4072	23020	752	3002	55603	2736	6280	4733	79838	51703	6318	79960	5791	330	30851	56548	8829	9616	8626	837	25780	4332	3298	2304	56649	89853	1969	3684	8508	5920	8975	7851	23048	1830	2709	64065	7056	50615	4199	2	6382	4319	6317
Pcorr_primitive_CCR.2010_PMID.20643781	PMID.20643781	Special Model	23028	11013	6434	56997	4072	23020	752	3002	55603	2736	6280	4733	79838	51703	6318	79960	5791	330	30851	56548	8829	9616	8626	837	25780	4332	3298	2304	56649	89853	1969	3684	8508	5920	8975	7851	23048	1830	2709	64065	7056	50615	4199	2	6382	4319	6317
Pcorr_secretory_CCR.2010_PMID.20643781	PMID.20643781	Special Model	23028	11013	6434	56997	4072	23020	752	3002	55603	2736	6280	4733	79838	51703	6318	79960	5791	330	30851	56548	8829	9616	8626	837	25780	4332	3298	2304	56649	89853	1969	3684	8508	5920	8975	7851	23048	1830	2709	64065	7056	50615	4199	2	6382	4319	6317
UNC_Differentiation.Score_Model_BCR.2010_PMID.20813035	PMID.20813035	Special Model	891	11065	332	10403	991	9232	6241	4288	7298	55165	83540
UNC_Euclidean_Distance_2_CLOW_Euclidean.Distance_BCR.2010_PMID.20813035	PMID.20813035	Special Model	6712	51599	7022	1969	79679	8611	51322	83459	10052	558	59346	54845	55055	57380	1973	4582	9697	112	8607	9955	10544	79160	649	2886	2791	29984	51293	1289	25984	3489	55635	23151	54908	928	57402	4276	57490	9993	3880	5159	3775	7718	80742	9887	11094	22822	1164
Pcorr_bronchioid_PLOS.2012_PMID.22590557	PMID.22590557	Special Model	701	983	9787	92086	10135	29923	55355	55332	79170	51557	3128	54440	7257	128872	55197	54845	25849	3620	55638	26010	3783	722	6236	4818	55872	3002	6440	5901	83442	7412	341	8857	2277	79838	6624	2065	3015	11113	3336	6059	259266	54	9404	22797	911	3394	837
Pcorr_magnoid_PLOS.2012_PMID.22590557	PMID.22590557	Special Model	701	983	9787	92086	10135	29923	55355	55332	79170	51557	3128	54440	7257	128872	55197	54845	25849	3620	55638	26010	3783	722	6236	4818	55872	3002	6440	5901	83442	7412	341	8857	2277	79838	6624	2065	3015	11113	3336	6059	259266	54	9404	22797	911	3394	837
Pcorr_squamoid_PLOS.2012_PMID.22590557	PMID.22590557	Special Model	701	983	9787	92086	10135	29923	55355	55332	79170	51557	3128	54440	7257	128872	55197	54845	25849	3620	55638	26010	3783	722	6236	4818	55872	3002	6440	5901	83442	7412	341	8857	2277	79838	6624	2065	3015	11113	3336	6059	259266	54	9404	22797	911	3394	837
Pcorr_Adenocarcinoma_JMD.2013_PMID.23701907	PMID.23701907	Special Model	10057	90	221	84168	782	822	10951	1003	1031	1113	10519	7123	80777	1796	1825	2237	8928	2709	3231	3249	8692	3382	7087	3642	3655	3958	3991	26020	22924	10873	23295	4608	4647	4783	10606	5058	5175	5286	22874	10213	79966	2810	6478	9892	3925	6928	6950
Pcorr_Carcinoid_JMD.2013_PMID.23701907	PMID.23701907	Special Model	10057	90	221	84168	782	822	10951	1003	1031	1113	10519	7123	80777	1796	1825	2237	8928	2709	3231	3249	8692	3382	7087	3642	3655	3958	3991	26020	22924	10873	23295	4608	4647	4783	10606	5058	5175	5286	22874	10213	79966	2810	6478	9892	3925	6928	6950
Pcorr_Small_Cell_Carcinoma_JMD.2013_PMID.23701907	PMID.23701907	Special Model	10057	90	221	84168	782	822	10951	1003	1031	1113	10519	7123	80777	1796	1825	2237	8928	2709	3231	3249	8692	3382	7087	3642	3655	3958	3991	26020	22924	10873	23295	4608	4647	4783	10606	5058	5175	5286	22874	10213	79966	2810	6478	9892	3925	6928	6950
Pcorr_Squamous_Cell_Carcinoma_JMD.2013_PMID.23701907	PMID.23701907	Special Model	10057	90	221	84168	782	822	10951	1003	1031	1113	10519	7123	80777	1796	1825	2237	8928	2709	3231	3249	8692	3382	7087	3642	3655	3958	3991	26020	22924	10873	23295	4608	4647	4783	10606	5058	5175	5286	22874	10213	79966	2810	6478	9892	3925	6928	6950
CD103_Ratio_Cancer.Cell.2014_PMID.25446897	PMID.25446897	Special Model	CD103_Positive_Median_Cancer.Cell.2014_PMID.25446897 - CD103_Negative_Median_Cancer.Cell.2014_PMID.25446897
Chemo_Endocrine_Score_CC_.2.LumA_subtract.by_CC.2.Basal_From_Aleix		Special Model	UNC_Scorr_LumA_Correlation_JCO.2009_PMID.19204204 - UNC_Scorr_Basal_Correlation_JCO.2009_PMID.19204204
CTLA4		Single gene	1493
PD1		Single gene	5133
PDL1		Single gene	29126
[truncated: 2,599 more columns]
