# Supplementary material for: Genetic determinants of the molecular portraits of epithelial cancers
Source: Nat Commun. 2019 Dec 11;10:5666. doi: 10.1038/s41467-019-13588-2 (PMC6906458; doi:10.1038/s41467-019-13588-2)
Supplement: Supplementary file 4 — Supplementary Data 3 [file 41467_2019_13588_MOESM4_ESM.xlsx]

## Sheet: Sheet1
Supplementary Data 3. Summary of Elastic Net models for gene expression signatures
Gene signature	AUC value				Beta coefficient
	TCGA training	TCGA testing	METABRIC validation		1.p wholearm.chr1:1-124300000	chr1:3756302-6867390.BeroukhimS2.1p36.31.del.	chr1:26377344-27532551.BeroukhimS2.1p36.11.del.	chr1:27351829-27460967.BeroukhimS5..amp.	chr1:39907605-40263248.BeroukhimS2.1p34.2.amp.MYCL1	chr1:41717036-43943775.Basal.1p34.2-1.amp	chr1:43945805-44960161.Basal.1p34.1-2.amp	chr1:46541957-46555032.Basal.1p33-3.amp	chr1:58658784-60221344.BeroukhimS2.1p32.1.amp.JUN	chr1:71284749-74440273.BeroukhimS2.1p31.1.del.NEGR1	chr1:110339388-119426489.BeroukhimS2.1p13.2.del.	chr1:114889793-115149999.BeroukhimS5..amp.	chr1:118282114-118807006.BeroukhimS5..amp.	chr1:119996566-120303234.BeroukhimS2.1p12.amp.	1.q wholearm.chr1:124300000-247249719	chr1:144078052-144943150.BeroukhimS5..amp.	chr1:148661965-149063439.BeroukhimS2.1q21.2.amp.MCL1	chr1:151026302-152973244.BeroukhimS5..amp.	chr1:158317017-159953843.BeroukhimS2.1q23.3.amp.	chr1:162199047-163197517.BeroukhimS5..amp.	chr1:163619952-164752515.BeroukhimS5..amp.	chr1:166729757-167532460.BeroukhimS5..amp.	chr1:168438419-168880930.BeroukhimS5..amp.	chr1:169549478-170484405.BeroukhimS2.1q24.3.amp.	chr1:174611641-175371076.BeroukhimS5..amp.	chr1:201678483-203358272.BeroukhimS2.1q32.1.amp.MDM4	chr1:223876038-247249719.BeroukhimS2.1q43.del.RYR2	chr1:241364021-247249719.BeroukhimS2.1q44.amp.	chr2:1-15244284.BeroukhimS2.2p25.3.del.	2.p wholearm.chr2:1-93300000	chr2:15977811-16073001.BeroukhimS2.2p24.3.amp.MYCN	chr2:32460827-55039898.BeroukhimS5..del.	chr2:53680282-53845245.BeroukhimS5..amp.	chr2:61834240-63151654.BeroukhimS5..amp.	chr2:79257340-80427237.BeroukhimS5..del.	2.q wholearm.chr2:93300000-242951149	chr2:121187279-122198612.BeroukhimS5..amp.	chr2:135029078-135167772.BeroukhimS5..amp.	chr2:138479322-143365272.BeroukhimS2.2q22.1.del.LRP1B	chr2:154436672-155018734.HER2-enriched.2q23.3-114.amp	chr2:156889194-159797412.HER2-enriched.2q24.1-115.amp	chr2:159800558-163403274.HER2-enriched.2q24.2-116.amp	chr2:164158152-168812365.HER2-enriched.2q24.3-117.amp	chr2:173927807-175001974.HER2-enriched.2q31.1-118.amp	chr2:204533830-206266883.BeroukhimS2.2q33.2.del.PARD3B
AGE_associated_SOOD_Median_Genome.Biol.2015_PMID.26343147	0.596488	0.515917	0.4977		0	0	0	0	0	0	0	0	0	0	0	0	0	0	0	0	0	0	0	0	0	0	0	0	0	0	0	0	0	0	0	0	0	0	0	0	0	0	0	0	0	0	0	0	0
B_Cell_cluster_Iglesia_Median_CCR.2014_PMID.24916698	0.811123	0.721014	0.7249		0.000977444	0	0.132112	0.1184	0	0	0.0115999	0	0	0	0	0.0517836	0.00490361	0	-0.0807212	0	0	-0.00060913	-0.0277512	-0.149164	-0.0770027	-0.0678977	-0.104757	-0.0926681	-0.0602445	-0.113218	-0.00812496	0	0	0	0	0	0	0	0.129014	0	0	0.153754	0	0	0	0	0	0	0
Bcell_IL10_MINUS_LIN_Median_J_Immunol.2014_PMID.25080484	0.843101	0.738578	0.6989		0.0111212	0.205213	0	0.0318759	0.0290785	0	0.040991	0	0	0.0532989	0	0.22143	0.027366	0	-0.0198129	0	0	0	-0.1054	-0.0142176	-0.0119271	-0.0308099	-0.0499923	0	-0.157038	-0.10815	0	0	0	0.079119	0	0.195245	0.297525	0	0	0.505459	0	0	0.0243584	0	0	0	0.140926	0.167939	0
Bcell_IL10_PLUS_LIN_Median_J_Immunol.2014_PMID.25080484	0.829209	0.743139	0.737		0	0	0.127931	0.0167432	0	0.0701225	0	0	0	0	0	0.149917	0.0478921	0	-0.043962	0	0	-0.101103	0	0	-0.00649532	-0.035172	-0.160364	-0.158566	-0.0673562	0	-0.0127707	-0.041843	-0.0903233	0	0	-0.00874538	0	0	0	0.27251	0	0.47299	0.342808	0.0259041	0	0	0	0	0.101134
Bcells_Centroblast_Median_J.Clin.Oncol.2015_PMID.25800755	0.833522	0.798917	0.8018		-0.000848788	-0.132265	-0.0964359	-0.0206736	0	-0.00495373	0	0	0	0	-0.0273998	0	0	0	0.0573059	0	0.0592624	0.0646598	0.0964103	0.0270622	0.0148355	0	0	0	0	0.0772347	0	0.0217715	0	0	0	0.00484415	0.00794051	0	0	0	0	-0.00806195	-0.0306084	0	-0.011645	0	0	0	0
Bcells_Centrocyte_Median_J.Clin.Oncol.2015_PMID.25800755	0.5	0.5	0.5		0	0	0	0	0	0	0	0	0	0	0	0	0	0	0	0	0	0	0	0	0	0	0	0	0	0	0	0	0	0	0	0	0	0	0	0	0	0	0	0	0	0	0	0	0
Bcells_Memory_Median_J.Clin.Oncol.2015_PMID.25800755	0.841193	0.650888	0.6569		0	0	0	0	-0.150179	0	0	0	0	0	0.39884	0	0.165229	0	-0.0197634	0	0	0	0	-0.110434	0	-0.16448	-0.0778465	-0.120163	0	-0.163811	-0.0621637	-0.11043	0	0	0	0	0	0	0	0.198594	0	0.284477	0.170354	0.698808	0.0140178	0	0.00926399	0.00509115	0.191838
Bcells_Naive_Median_J.Clin.Oncol.2015_PMID.25800755	0.865323	0.677605	0.7042		0	0	0.19325	0.195485	0.0609515	0	0	0	0	0.273833	0.0529202	0.0194849	0.0528158	0	0	0	-0.174902	-0.0665341	-0.175096	-0.0647529	-0.0224336	0	0	0	-0.014812	0	0	0	0	-0.019645	0	-0.0528947	-0.117505	-0.121904	0	0	0	0.356385	0.0482779	0	0.0255657	0	0	0.0149852	0.163762
Bcells_Plasmablast_Median_J.Clin.Oncol.2015_PMID.25800755	0.68903	0.626533	0.6166		0	0	0	0	0	0	0	0	0	0	0	0	0	0	-0.000328521	0	0	-0.0437053	-0.0298507	-0.0131747	-0.00711985	-0.00622688	0	0	0	0	0	0	0	0	0	0	0	0	0	0	0	0.0280358	0.0469123	0	0	0	0	0	0
BPMS_7.Genes_Median_PLoS.One.2013_PMID.24349199	0.779878	0.660055	0.6021		0	0	0	0	0	0	0	0	0	0.231566	-0.0121988	-0.118577	0	0	0	-0.00510309	0	0	0	0	0	0	0	-0.00186189	0	0	0	0.0173881	0	0	0	0	0.124605	0.0491568	0.132959	0.245897	0	0.0872911	0.102112	0.00643077	0	0	0	0	0.293776
CD103_Negative_Median_Cancer.Cell.2014_PMID.25446897	0.792856	0.641148	0.6552		0	0	0	0	0	0	0	0	0	0	0.0533313	0.0535786	0	0	-0.026539	0	0	-0.00684749	0	0	0	-0.0273004	-0.0710697	-0.0771267	-0.0694062	0	-0.0893158	-0.106038	0	0	0	0	0	0	0	0.142257	0	0	0	0.132966	0.141416	0	0.073355	0	0
CD103_Positive_Median_Cancer.Cell.2014_PMID.25446897	0.802246	0.73805	0.7222		0	0.050422	0.168229	0.166236	0	-0.000527887	0	0	0	0	0	0	0	0	-0.0946075	-0.0555624	-0.0695462	-0.112778	-0.0666922	-0.0634112	-0.157208	-0.101134	-0.085099	-0.03986	-0.0155113	-0.0164544	0	0	0	0	0	0	0	0	0	0.0323122	0	0.25612	0.203508	0	0	0	0	0	0
CD103_Ratio_Cancer.Cell.2014_PMID.25446897	0.696064	0.587332	0.5555		0	0	0	0	0	0	0	0	0	0	0	0	0	0	0	0	0	0	-0.046555	-0.0107956	0	0	0	0	-0.00415537	0	0	0	0	0	0	0	0	0	0	0	0	0	0	0	0	0	0	0	0
CD68_cluster_Iglesia_Median_CCR.2014_PMID.24916698	0.651822	0.576783	0.6264		0	0	0	0	0	0	0	0	0	0	0	0	0	0	0	0	0	0	0	-0.0734795	0	-0.0328489	-0.000357648	0	0	0	-0.0228658	-0.0361017	0	0	0	0	0	0	0	0	0	0.0033761	0	0	0	0	0	0	0
CD8_cluster_Iglesia_Median_CCR.2014_PMID.24916698	0.785224	0.740758	0.7449		0	0	0.0969265	0.154907	0	0	0	0	0	0	0.383243	0	0.0744994	0	0	-0.0865651	0	-0.234376	0	0	-0.15992	-0.0143118	0	0	-0.0346472	-0.00202423	0	0	0	0	0	0	0.0258732	0	0.0696495	0.414802	0	0	0	0	0	0	0	0	0.0935309
Chemo_Endocrine_Score_CC_.2.LumA_subtract.by_CC.2.Basal_From_Aleix	0.881597	0.834718	0.8383		0	0	0	0	-0.00885557	0	0	0	0	0	0	0	0	-0.00503217	0	0	0	0	-0.0347768	0	0	0	0	0	0	-0.101308	0	0	-0.132728	-0.337541	-0.0689758	-0.138019	0	-0.305252	-0.186304	0	0	0	0.132832	0.0762533	0	0	0	0	0
CIN70_Median_Nat.Genet.2006_PMID.16921376	0.913837	0.852511	0.8409		-0.00235898	-0.191033	0	0	0	-0.0588581	0	0	0.140293	0	0	0.0497126	0	0.0435026	0	0	0	0.053846	0	0.0253017	0.0537011	0	0	0	0	0	0	0	0	0.173621	0.0321129	0.225811	0.500215	0.185434	0.135242	0	0	-0.111136	-0.245623	-0.145093	-0.010498	-0.202802	0	0	-0.023621
CTLA4	0.77743	0.724981	0.7428		0	0	0	0	0	0.0231498	0.000227074	0.00178709	0	0	0.0829025	0.09608	0.0717226	0	-0.0666127	-0.0220188	-0.00249514	-0.0166854	0	-0.044595	-0.0698375	-0.0483978	-0.0579326	-0.0364508	-0.0327122	-0.0294427	-0.0336086	-0.00200099	0	0	0	0	0.010892	0	0.0681955	0	0	0	0	0.103415	0.0118518	0	0	0	0.0937417
Early_Relapse_ER.Pos_33_Median_JAMA.2011_PMID.21558518	0.714914	0.628513	0.6246		0	0	0	0	0	0	0	0	0	0	0	0	0	0	0	0	0	0	0	0	0	0	0	0	0	0	0	0	0	0	0	-0.0779668	-0.109963	0	0	0	0	0	0	0	0	0	0	0	0
Early_Response_ER.Neg_27_Median_JAMA.2011_PMID.21558518	0.798306	0.699322	0.5675		0	0.0745686	0	0	0.101284	0.0485297	0.0260727	0.0827175	0	0	0	-0.0337289	0	0	0.0310519	0.0271016	0.0462569	0.0990936	0	0	0	0	0	0	0	0.0342584	0.0385125	0.0388516	0	0	0	0	0	0.147545	0	0	0	0	-0.123748	0	-0.170127	-0.0959319	0	-0.00965798	-0.0802675
Excellent_Pathologic_Response_ER.Neg_55_Median_JAMA.2011_PMID.21558518	0.853739	0.705704	0.6596		0	0	0.0298667	0	-0.0276967	0	-0.187621	-0.128125	0	0	-0.274793	-0.153042	0	-0.0253006	0	0	0.0137934	0	0.0501161	0.0136543	0	0	0.0273201	0	0.0114448	0.215242	0	0	-0.18295	-0.374441	-0.228122	-0.272212	-0.115153	-0.0639057	-0.075305	-0.0968663	0	-0.0991426	0	0	0	-0.0697881	0	-0.182572	0
Excellent_Pathologic_Response_ER.Pos_39_Median_JAMA.2011_PMID.21558518	0.846458	0.730909	0.7027		0	0	-0.172907	-0.213857	0	0	0	0	0	0	0	0	0	0	0.0233888	0	0	0.0368488	0.07348	0.040213	0	0	0	0	0	0.000644003	0.0104669	0.0397607	0.0265725	0	0	0	0.121867	0.0257279	0.0140759	0	0	0	0	0	0	0	0	0	0
Extensive_Residual_Diesase_ER.Neg_54_Median_JAMA.2011_PMID.21558518	0.790674	0.659401	0.6206		0	0	-0.0291234	-0.0309071	0.0446517	0	0.0350276	0	0.102346	0	0	0	0	0.0887281	0	0.0574266	0	0	0	0	0	0	0	0	0	0	0	0	-0.030573	0	0	0	0	0	-0.00784922	-0.0644144	0	0	0	0	-0.247134	-0.0679845	0	0	-0.133866
Extensive_Residual_Diesase_ER.Pos_73_Median_JAMA.2011_PMID.21558518	0.818994	0.694408	0.6696		-0.190345	-0.104679	-0.0810439	-0.0316544	0	0	-0.0316427	-0.0348838	0	0	-0.146302	0	-0.059472	0	0.0199789	0	0.00915939	0	0	0.00634212	0	0.0421859	0.00275905	0	0	0.0443308	0	0	0	-0.0616301	0	-0.134776	0	-0.066482	-0.147333	0	0	-0.0268598	-0.00388948	0	0	0	0	-0.0423902	0
Fibromatosis_Median_Lab.Invest.2008_PMID.18414401	0.5	0.5	0.5		0	0	0	0	0	0	0	0	0	0	0	0	0	0	0	0	0	0	0	0	0	0	0	0	0	0	0	0	0	0	0	0	0	0	0	0	0	0	0	0	0	0	0	0	0
FOXC1_Hair_Follicles_Wang_Median_SCIENCE.2016_P30C.LO.vs.WT_Negative_PMID.26912704	0.735828	0.644957	0.6463		0	0	0	0	0	0	0	0	0	0	0	0	0	0	-0.0222124	0	-0.00827505	-0.0177892	-0.0125645	0	0	0	0	0	0	-0.059255	0	0	0	0	0	0	0	0	0	0.0573805	0	0.0994384	0.0745349	0	0.0363788	0.07273	0	0.022653	0
FOXC1_Hair_Follicles_Wang_Median_SCIENCE.2016_P30C.LO.vs.WT_Positive_PMID.26912704	0.5	0.5	0.5		0	0	0	0	0	0	0	0	0	0	0	0	0	0	0	0	0	0	0	0	0	0	0	0	0	0	0	0	0	0	0	0	0	0	0	0	0	0	0	0	0	0	0	0	0
GHI_RS_Model_NJEM.2004_PMID.15591335	0.951309	0.887276	0.7913		0	0	0	-0.122803	0	0	0	0	0.113681	0.070455	0	0.0477455	-0.25587	0	0	0	0.0128844	0.0221254	0	0	0	0	0	-0.025393	0	-0.146094	0	0	0	0.362658	0.302192	0.711493	0.747347	0.064793	0.0522965	0	0	0	-0.0626276	-0.470144	0	0	0.156691	0	0
GP11_Immune_IFN.r=0.965_PerouLab_MInterferon_Cluster_Median_BMC_Med_Genomics_2011_PMID.21214954	0.528572	0.509615	0.5005		0	0	0	0	0	0	0	0	0	0	0	0	0	0	0	0	0	0	0	0	0	0	0	0	0	0	0	0	0	0	0	0	0	0	0	0	0	0	0	0	0	0	0	0	0
GP19_1Q_amplicon.r=0.967_PerouLab_HS_Green17_Median_BMC_Med_Genomics_2011_PMID.21214954	0.946229	0.921289	0.9229		-0.139684	-0.212847	0	0	-0.022979	-0.190557	0	-0.228521	-0.120632	0	0	0	-0.0670616	0	0.907747	0	0	0.764142	0.0477938	0	0.300961	0.261994	0.498952	0.181864	0.0187563	0.518368	0.705503	0.258297	0	0	0	0	0	0	0.185007	0	0	0	-0.458144	0	0	0	0	0	-0.16078
GP2_Immune_Tcell_Bcell.r=0.949_PerouLab_Immune_cell_Cluster_Median_BMC_Med_Genomics_2011_PMID.21214954	0.787962	0.725121	0.7599		0.0409218	0	0.319843	0	0	0.0858216	0	0	0	0	0.127611	0.109459	0	0	-0.012127	-0.184943	0	0	0	0	0	0	-0.0315595	-0.00194496	-0.291988	0	0	0	0	0	0	0	0	0	0	0	0	0.193668	0	0	0	0	0	0	0.34861
GP22_16Q22_24_amplicon.r=0.927_PerouLab_16q24x_Median_BMC_Med_Genomics_2011_PMID.21214954	0.972647	0.95253	0.9092		0	0	0	0	0	0	0	0	0	-0.0165419	0	0	0	0	0	0.0575782	0	0.00239122	0	0	0	0	0	0	0	0	0	0	0	0	0	0	-0.10945	-0.0348082	-0.381377	0	0	-0.272402	-0.307113	-0.0081348	0	0	0	0	0
GP4_MES_ECM.r=0.954_PerouLab_HS_Red7_Median_BMC_Med_Genomics_2011_PMID.21214954	0.5	0.5	0.5		0	0	0	0	0	0	0	0	0	0	0	0	0	0	0	0	0	0	0	0	0	0	0	0	0	0	0	0	0	0	0	0	0	0	0	0	0	0	0	0	0	0	0	0	0
GP5_MYC_targets_TERT.r=0.922_PerouLab_MM_Myc_1pFDR_UP_Median_Genome_Biology_2007_PMID.17493263	0.828807	0.751074	0.6973		-0.149618	-0.0265124	-0.0705608	-0.0875195	0	-0.0714929	0	0	0	0	0	0	-0.123809	0	0.00145186	0	0	0	0	0	0.134278	0.045121	0.0514777	0	0.000169173	0	0.0309652	0.00819648	0.137803	0.0814676	0.256594	0.0610434	0.086356	0	0.102166	-0.301269	0	-0.472664	-0.277208	0	0	0	0	-0.120519	0
GP9_Cell_cell_adhesion.r=960_PerouLab_MClaudin_Cluster_Median_BMC_Med_Genomics_2011_PMID.21214954	0.79381	0.622892	0.6473		0	0	0	0	0	0.0264671	0	0	0	-0.027399	0	0	0	0	0.0863763	0.0137618	0	0.0482126	0	0	0	0.104574	0.0334767	0.0462212	0.0390564	0	0.0765074	0.0363681	0	0	0	0	0	0	0	0	0	-0.199639	-0.102574	-0.000120292	0	0	0	0	0
GSEA_Median_ALK_PATHWAY_BIOCARTA	0.5	0.5	0.5		0	0	0	0	0	0	0	0	0	0	0	0	0	0	0	0	0	0	0	0	0	0	0	0	0	0	0	0	0	0	0	0	0	0	0	0	0	0	0	0	0	0	0	0	0
GSEA_Median_BIOCARTA_AKT_PATHWAY	0.721133	0.632888	0.6311		0	0	0	0	0	0	0	0	0	0	-0.021286	-0.052648	-0.0165469	-0.01909	0	0	0	0	0	0	0	0	0	0	0	0	0	0	0	0	0	0	0	0	0	0	0	0	0	0	-0.0463881	-0.0459303	-0.0750133	0	0
GSEA_Median_BRCA_ATR_PATHWAY_BIOCARTA_ATRBRCA	0.895242	0.707298	0.664		-0.329523	-0.0765222	-0.40671	-0.139019	0	-0.219004	0	-0.00500338	0.276527	0.201152	0	0.0394962	0	0.0420138	0	0	0	0	0	0	0	0	0.146304	0.0260454	0	0.0321491	0	0	0	0	0	0.0110448	0.0170725	-0.155689	0	-0.271445	0.18228	0	-0.108089	-0.254852	-0.522863	-0.409216	0	-0.213878	-0.0822511
GSEA_Median_CASPASE_CASCADE_APOPTOSIS_SA	0.838629	0.680032	0.6527		0.212835	0.251772	0.455824	0.360291	0	-0.135107	0	0	0	0	0	0.0495111	0.279162	0	0	-0.0168244	-0.107272	0	0	0	0	-0.0653002	-0.059522	0	0	0.117565	0.0839271	0.0988637	-0.100716	0	0	0	0.325944	0	0	0	0	0.07851	0	0	0	0	-0.0706107	0	0
GSEA_Median_CTLA4_PATHWAY_BIOCARTA	0.809268	0.667952	0.7425		0	0	0.0588161	0.0024231	0	0	0.047722	0.103613	0	0	0.105987	0.0591159	0.142634	0	-0.0442238	-0.170207	0	-0.047651	-0.0653295	-0.0439403	-0.0791054	-0.0946331	-0.071893	-0.0102969	-0.0117968	-0.063625	0	0	-0.00689116	0	0	0	0	0	0.107507	0.372951	0.17326	0	0	0	0	0	0	0	0.0375752
GSEA_Median_GP1_Proliferation_DNA_repair.r=0.972_REACTOME_CELL_CYCLE_MITOTIC	0.907221	0.79719	0.8006		0	-0.306086	0	0	0	-0.0529172	0	-0.0882135	0.131818	0	0	0.00389981	0	0.16706	0	0	0	0.0216954	0.0262098	0	0.119141	0	0	0	0	0	0	0	0.33629	0	0.181839	0	0.0366117	-0.000689037	-0.119041	0	0	-0.163712	-0.517105	-0.331783	0	-0.0686673	0	0	0.053609
GSEA_Median_GP1_Proliferation_DNA_repair.r=0.981_PUJANA_CHEK2_PCC_NETWORK	0.878815	0.853115	0.7502		0	-0.0727449	0	0	0	0	0	0	0.0776546	0.0128294	0	0	0	0	0	0	0	0.0105406	0.077173	0	0	0	0	0	0	0	0	0	0	0	0	0	0.048319	0	0	0	0	-0.135803	-0.302757	-0.154966	0	0	0	-0.178071	0
GSEA_Median_GP10_Fatty_acid_oxidation.r=0.930_CARBOXYLIC_ACID_METABOLIC_PROCESS	0.734192	0.551975	0.5779		0	0	0	0	0	0	0	0	0	0	0	0	0	0	0	0	0	0	0	0	0	0	0	0	0	0	0	0	0	0	0	0	0	0	0	0	0	0	0	0	0	0	0	0	0
GSEA_Median_GP12_Hypoxia_glycolosis.r=0.939_SEMENZA_HIF1_TARGETS	0.866236	0.695472	0.7365		0	0	-0.0166418	0	0.0868201	0.248562	0	0	0	0.220144	-0.0342676	-0.167385	0	0	0	0	0	0.0184725	0	0	0	-0.151414	-0.0584379	-0.00254156	-0.121863	0	0	0	-0.0662191	0	-0.0430438	0	0	0.0759724	0.178434	0	0	0	-0.194772	0	-0.126713	0	0	0	0
GSEA_Median_GP13_Neural_signailng.r=0.894_NERVOUS_SYSTEM_DEVELOPMENT	0.66717	0.640351	0.5647		0	0	0	0	0	0	0	0	0	0	0	0	0	0	0	0	0	0	0	-0.0496839	0	0	0	0	0	0	-0.118395	0	0	0	0	0	0	0	0	0	0	0	0	0	0	0	0	0.105681	0
GSEA_Median_GP13_Neural_signailng.r=0.959_MODULE_100	0.804312	0.764983	0.6899		0	0.0859521	0.219133	0.247586	0	0	0	0	0	0	0	0	0.00616345	0	-0.0630426	0	0	-0.0158549	-0.0820867	-0.0256202	-0.0754384	-0.0145573	-0.0512859	-0.0232766	0	-0.0407461	-0.0333886	-0.0274565	0	0	0	0	0	0	0	0.20452	0	0.0234594	0	0.147684	0.142842	0	0	0	0.260012
GSEA_Median_GP14_Plasma_membrane_cell_cell_signaling.r=0.925_MORF_CNTN1	0.5	0.5	0.5		0	0	0	0	0	0	0	0	0	0	0	0	0	0	0	2.05e-17	0	0	0	9.37e-18	0	0	0	0	0	0	0	0	0	0	0	0	0	0	0	0	0	0	0	0	0	0	0	0	0
GSEA_Median_GP15_EGF_signailng.r=0.936_NAGASHIMA_EGF_SIGNALING_UP	0.683616	0.590973	0.541		0	0	0	0	0	0	0	0	0	0	0	0	0	0	0	0	0	0	0	0	0	0	0	0	0	0	0	0	0	0	0	0	0	0	0	0	0	0	0	0	0	0	0	0.0306775	0
GSEA_Median_GP16_Protein_kinase_signailng_MAPKs.r=0.885_REGULATION_OF_KINASE_ACTIVITY	0.720473	0.723324	0.632		0	0	0	0	0	0	0	0	0	0	0	0	0	0	0	0	0	0	0	0	0	0	0	0	0	0	0	0	0	0.0227232	0	0.0305921	0.0610378	0.00358656	0.126349	0	0.0805052	0	0	0	0	0	0	0.0207154	0
GSEA_Median_GP16_Protein_kinase_signailng_MAPKs.r=0.893_INTRACELLULAR_SIGNALING_CASCADE	0.5	0.5	0.5		0	0	0	0	0	0	0	0	0	0	0	0	0	0	0	0	0	0	0	0	0	0	0	0	0	0	0	0	0	0	0	0	0	0	0	0	0	0	0	0	0	0	0	0	0
GSEA_Median_GP17_Basal_signaling.r=0.958_SMID_BREAST_CANCER_BASAL_UP	0.964395	0.864867	0.905		0.196355	0	0	0	0.0989028	0.196098	0	0	0.106467	0.703168	0	0	0.0348462	0.0984807	0	0	0	0	0	0	-0.00371319	-0.0652553	-0.139347	-0.0691092	-0.162917	0	0	-0.0374448	0.410357	0.566091	0.29723	0.482551	0.0603023	0.298447	0	0.329682	0.0793065	0	0	0	0	0	0	0.0676729	0.183273
GSEA_Median_GP18_Vesicle_EPR_membrane_coat.r=0.877_MEMBRANE_COAT	0.774606	0.63919	0.5691		0	0	0	0	0	0	-0.070173	-0.0707983	0	0	0	0	0	0	0.0971746	0	0	0.0789239	0	0	0	0	0	0	0.181926	0.21353	0	0	0	0	0	0	0	0	0	0	0	0	0	0	0	0	0	-0.031125	0
GSEA_Median_GP2_Immune_Tcell_Bcell.r=0.964_KEGG_HEMATOPOIETIC_CELL_LINEAGE	0.873161	0.693055	0.7298		0.022393	0	0.321435	0.185011	0	0	0	0.0138615	0	0	0.110364	0.29456	0	-0.000833781	-0.0993279	-0.0492591	-0.0702582	-0.107663	-0.0190864	0	0	0	0	-0.0174581	-0.116536	-0.184804	-0.0816728	-0.0764799	-0.113366	0	0	0	0	-0.0475527	0.109811	0.551286	0	0.439499	0	0.0585145	0.0530853	0	0	0	0.313137
GSEA_Median_GP20_TAL1_Leukemia_erythropoiesis.r=0.935_GNF2_TAL1	0.690957	0.613004	0.5692		0	0	0	0	0	0	0	0	0	0	0	0	0	0	0	0	-0.00312473	0	0	0	0	0	0	0	0	0	0	0	0	0	0	0	0	0	0	0	0	-0.0836673	-0.0657109	0	0	0	0	0	0
GSEA_Median_GP21_Anti_apoptosis_DNA_stability.r=0.877_MORF_BCL2	0.821545	0.683003	0.6062		0	0	0.411839	0.445209	0	0	0	0.0109984	-0.177356	0	-0.148024	0	-0.0825039	-0.0223411	0	0	0	0	0	0	0	0	0	0	-0.0617474	0	0	0	-0.103207	0	0	0	0	0.0511989	0	0	0	0.129743	0	0.00711012	0	0	0	0	0
GSEA_Median_GP21_Anti_apoptosis_DNA_stability.r=0.898_MORF_STK17A	0.841127	0.654713	0.6892		0	0	0.17857	0.216031	0	0	0	0	-0.133044	0	-0.151807	-0.267501	0	-0.0460754	-0.000422108	0	0	-0.0332843	0	0	0	0	0	-0.00868993	0	0	0	-0.0115709	-0.0126189	-0.101399	-0.0401828	0	0	0	-0.411674	0	0	0	0	0	0	0	0	0	0
GSEA_Median_GP21_Anti_apoptosis_DNA_stability.r=0.925_MORF_MT4	0.756156	0.672365	0.5968		0	0	0	0	0	0.0952716	0.0685797	0	0	0	0	0	0	0	0	0	0	0.0141234	0.115174	0.0612914	0	0	0	0	0	0	0	0	0	0	0	0	0.12612	0	0	0	0	0	-0.123116	0	0	0	-0.046831	-0.173376	0
GSEA_Median_GP3_Tumor_suppressing_miRNA_targets.r=0.940_GTTTGTT.MIR_495	0.755544	0.556814	0.53		0	-0.0466712	0	0	-0.0168347	-0.103602	-0.0961549	0	0	0	0	0	0	0	0	0	0	0	0.000307693	0	0.0220874	0.0898406	0.0641948	0.000619819	0	0	0	0	0	0	0	0	0	0	0	0	0	0	0	0	0	0	0	-0.0870324	0
GSEA_Median_GP3_Tumor_suppressing_miRNA_targets.r=0.940_TGCTTTG.MIR_330	0.5	0.5	0.5		0	0	0	0	0	0	0	0	0	0	0	0	0	0	0	0	0	0	0	0	0	0	0	0	0	0	0	0	0	0	0	0	0	0	0	0	0	0	0	0	0	0	0	0	0
GSEA_Median_GP3_Tumor_suppressing_miRNA_targets.r=0.952_DACOSTA_UV_RESPONSE_VIA_ERCC3_DN	0.5	0.5	0.5		0	0	0	0	0	0	0	0	0	0	0	0	0	0	0	0	0	0	0	0	0	0	0	0	0	0	0	0	0	0	0	0	0	0	0	0	0	0	0	0	0	0	0	0	0
GSEA_Median_GP6_Squamous_differentiation_development.r=0.902_RICKMAN_TUMOR_DIFFERENTIATED_WELL_VS_POORLY_DN	0.843425	0.699174	0.7199		0	0	0	0	0	0	0	0.0252082	0	0	-0.187991	-0.150312	-0.10623	0	0	0	0	0	0	0	0	0	-0.0188445	-0.0219776	0	-0.111051	-0.0310029	-0.0943322	0	0	0	0	0	0.41011	0.0507124	0.00480263	0	0	0	0	0	0	0.124997	0.0568744	0.0645429
GSEA_Median_GP7_Estrogen_signaling.r=0.97_SMID_BREAST_CANCER_BASAL_DN	0.92713	0.856936	0.8595		0	0	0	0	-0.111434	-0.1682	-0.00863808	0	0	0	-0.15497	-0.0206259	-0.0893024	-0.169229	0	0	-0.158007	-0.011521	-0.0314265	0	0	0	0	0	0	0	0	0	0	-0.158633	0	-0.214698	0	-0.0321278	-0.176356	0	0	0.0511046	0.162373	0	0	0.0844439	0	0	0
GSEA_Median_GP8_FOXO_stemness.r=0.875_MORF_PTPRB	0.5	0.5	0.5		0	0	0	0	0	0	0	0	0	0	0	0	0	0	0	0	0	0	0	0	0	0	0	0	0	0	0	0	0	0	0	0	0	0	0	0	0	0	0	0	0	0	0	0	0
GSEA_Median_GP8_FOXO_stemness.r=0.931_TTGTTT_V$FOXO4_01	0.5	0.5	0.5		0	0	0	0	0	0	0	0	0	0	0	0	0	0	0	0	0	0	0	0	0	0	0	0	0	0	0	0	0	0	0	0	0	0	0	0	0	0	0	0	0	0	0	0	0
GSEA_Median_HDAC_TARGETS_DN_HELLER	0.900282	0.778659	0.7801		0	0.218204	0	0	-0.166381	0	0	0	0	0	0	0	0.106782	0	0	0	0	0	0	-0.129845	-0.00332283	-0.0589174	-0.0411895	-0.0090896	-0.207503	0	0	0	-0.149758	0	-0.111634	0.132904	0.270243	0.490388	0	0.119011	0.0564147	0.0806653	0	0	0	0	0	0	0
GSEA_Median_IGF1R_PATHWAY_BIOCARTA	0.826703	0.722321	0.6401		0	0.00971509	0	0	0	0	0	0	0	0	0	0	0	0	0	0	0	0	0	0	0	0	0	0	0	0	-0.0237876	-0.0136641	0	-0.148609	-0.0180972	-0.0927063	-0.224619	-0.00219302	0	-0.144904	0	0	0	0	0	0	0	-0.020108	0
GSEA_Median_MTOR_PATHWAY_BIOCARTA	0.8356	0.662629	0.6152		0	0	0.117513	0	0	0.13633	0.0546828	0	0.188454	0	0	0	0	0	0	0	0	0	0	0	0	0	0	0	0	0.0228408	0	0	0	0	0	0	0	0	0	0	0.372473	0	0	-0.0565456	-0.31031	0	-0.301288	0	0
GSEA_Median_MYC_amplified_chr8q24	0.959671	0.94804	0.9454		0	0	0	0	0	0	0	0	0	0	0	0	0	0	0	0	0	0	0	0	0	0	0	0	0	0	0	0	0	0	0	0	0	0	0	0	0	0	0	0	0	0	0	0	0
GSEA_Median_PD1_SIGNALING_REACTOME	0.810806	0.681432	0.7328		0	0	0.0287753	0.0541579	0	0	0	0.141528	0	0	0.133019	0	0.043475	-4.51e-05	-0.0851044	-0.157457	-0.00165665	-0.158107	-0.0772592	0	0	-0.0456813	-0.0615241	-0.0543894	-0.0493897	-0.0075176	0	0	0	0	0	0	0	0	0.349308	0.535296	0	0.0137111	0.00888135	0.0128479	0	0	0	0	0.0175564
GSEA_Median_PI3K_CASCADE_REACTOME	0.819909	0.773105	0.6521		0	0	-0.0110205	0	-0.0184686	-0.0359978	0	-0.0269318	0	0	-0.00143734	-0.0238254	0	0	0	0	0	0	-0.0200646	-0.00483218	0	0	0	0	0	0	0	0	-0.0164779	-0.189906	-0.0519109	-0.287663	-0.0286481	-0.0494413	-0.00956419	0	0	0	0	0	0	0	0	0	0
GSEA_Median_PTEN_PATHWAY_BIOCARTA	0.789519	0.701783	0.5945		-0.129312	0	0	0	0	0	-0.064602	-0.0985834	0	-0.106687	-0.0948392	-0.148223	0	0	0	0	0	0	0	0	0	0.0107272	0.0638576	0.000429314	0	0.00700245	0	0	-0.0161446	-0.0595691	0	0	0	0	-0.0572397	0	0.103762	0	0	0	0	0	-0.159905	0	0
GSEA_Median_RAS_PATHWAY_BIOCARTA	0.828125	0.664181	0.5722		0	0.0010734	0.0997335	0.0593811	0	0	0	0	0	0	-0.0827444	-0.0504845	0	0	-0.0331014	0	0	-0.0475289	0	0	0	0	0	-0.057062	0	0	-0.0849726	0	0	-0.179372	0	-0.33469	-0.0458831	0	-0.0322441	0	0	0	0	0	0	0	-0.192945	-0.0658345	0
GSEA_Median_RB_PATHWAY_BIOCARTA	0.868068	0.788184	0.6762		-0.000444548	-0.326855	-0.124226	-0.148751	0	0	0	0	0.151498	0.0391102	-0.0850517	0	0	0.0209419	0	0	0	0.0516877	0	0	0	0.0193371	0	0	0.0101555	0	0	0	0	0	0	0.170788	0.448995	0	0	-0.0148423	0	0	-0.234921	-0.263251	-0.223396	-0.240667	0	0	-0.0303967
GSEA_Median_RESPONSE_TO_ANDROGEN_UP_NELSON	0.5	0.5	0.5		0	0	0	0	0	0	0	0	0	0	0	0	0	0	0	0	0	0	0	0	0	0	0	0	0	0	0	0	0	0	0	0	0	0	0	0	0	0	0	0	0	0	0	0	0
GSEA_Median_RETINOL_METABOLISM_KEGG	0.734129	0.671817	0.5964		0	0	0	0	0	0	0	0	0	0	0	0	0	0	0	-0.0994009	-0.0510885	-0.0827266	-0.0560978	-0.0042003	0	0	0	0	0	0	0	0	0	0	0	0	0	0	0	0	0	0	0	0	0	0	0	0	0
GSEA_Median_VEGF_PATHWAY_BIOCARTA	0.880753	0.673155	0.612		0	-0.150685	0	0	0.0220843	0.00366633	0.0268218	0.145596	0.444129	0.366468	-0.353516	-0.297461	0	-0.153422	0	0	0.108364	0.0647531	0	0	0.0181877	0	0	0	0	0	-0.129811	-0.000175873	0.000465136	0	0	0	0.207949	0	-0.12884	-0.103615	0	0.131446	0	-0.396492	0	0	0	-0.0332826	0
HCK_Median_Breast.Cancer.Research.2008_PMID.19272155	0.804843	0.662155	0.6835		0	0	0	0	0	0	0	0	0	0	0.250446	0	0	0	-0.0103219	-0.129593	0	-0.0460367	0	0	0	0	-0.086517	0	0	0	-0.14973	-0.125002	0	0	0	0	0	0	0	0	0	0	0	0.338389	0	0	0	0	0
HER2_AMPLIFIED_PerouLab_HER2_Amplicon_Median_BMC_Med_Genomics_2011_PMID.21214954	0.939365	0.886202	0.8788		0	0	0	-0.030666	0	0	0	0	0	0	0	0	0	0	0	0	0	0	0	0	0	0	0	0	0	0	0	0	0	-0.162507	0	0	0	0	-0.358218	-0.0738525	0	0	-0.170782	0	0	0	0	0	0
HGF_down_Median_BCR.2013_PMID.24025166	0.717533	0.635992	0.6344		0	0	0	0	0	0	0	0	0	0	0	0	0	0	0	0	0	0	0	0	0	0	0	0	0	0	0	0	0	0	0	0	0	0	0	0	0	0	0	0	0	0	0	0	0
HGF_up_Median_BCR.2013_PMID.24025166	0.792821	0.648278	0.6067		0	0	0	0	0	0	0	0	0	0	0	0	1.77e-05	0	0	-0.00485896	0	0	0.0644262	0	0	0	0	0	0	0	0	0	0	0	0	0	0	0	0	0	0.00346409	3.11e-05	0	0	0	0	-0.000722115	0	0
HRneg.Tneg_14.Genes_Median_BCR.2010_PMID.20946665	0.66911	0.622242	0.545		0	0.00504699	0	0	0	0	0	0	0	0	0	0	0	0	0	-0.0263187	0	0	0	0	0	0	0	0	0	0	0	0	0	0	0	0	0	0	0	0	0	0	0	0	0	0	0	0	0
IgG_Median_Breast.Cancer.Research.2008_PMID.19272155	0.813287	0.704991	0.7005		0	0.0630032	0.199734	0.136044	0	-0.0309874	0	0	0	-0.0956914	0	0	0	-0.0290503	-0.0204527	0	0	-0.0597281	0	-0.104088	-0.0965957	-0.0961879	-0.114958	-0.0160558	-0.105909	0	-0.059102	-0.0402527	0.0339525	0	0	0	0	0	0.1154	0.212207	0	0.0882015	0	0	-0.0607014	0	0	0	0
IMMUNE_Bindea_Cell_aDC_Median_Immunity.2013_PMID.24138885	0.806241	0.738654	0.7367		0	0	0	0	0	0.0370014	0.0409624	0	0	0	0	0	0.0590573	0	-0.0511111	-0.0580327	-0.022175	-0.0263528	0	-0.0159054	-0.0218782	-0.0863338	-0.0319549	-0.0621685	-0.0973148	-0.0689819	0	0	-0.0108602	0	-0.0212298	0	0.0507842	0	0.0623985	0.148843	0	0.0172979	0.0641167	0	0	0	0	0	0
IMMUNE_Bindea_Cell_B_cells_Median_Immunity.2013_PMID.24138885	0.855835	0.760362	0.7511		0	0	0.172245	0.196385	0	0	0	0	0	0	0.0337066	0	0.0211867	-0.059066	-0.112681	-0.137303	-0.0525054	-0.0934421	-0.126715	-0.10906	0	-0.02361	-0.0673786	-0.0705335	-0.0388489	-0.0714876	0	0	0	0	-0.0040616	0.0293273	0.0345677	0	0.0838895	0.118185	0	0.229032	0.257375	0	0	0	0	0	0.0259214
IMMUNE_Bindea_Cell_Blood_vessels_Median_Immunity.2013_PMID.24138885	0.5	0.5	0.5		0	0	0	0	0	0	0	0	0	0	0	0	0	0	0	0	0	0	0	0	0	0	0	0	0	0	0	0	0	0	0	0	0	0	0	0	0	0	0	0	0	0	0	0	0
IMMUNE_Bindea_Cell_CD8_T_cells_Median_Immunity.2013_PMID.24138885	0.5	0.5	0.5		0	0	0	0	0	0	0	0	0	0	0	0	0	0	0	0	0	0	0	0	0	0	0	0	0	0	0	0	0	0	0	0	0	0	0	0	0	0	0	0	0	0	0	0	0
IMMUNE_Bindea_Cell_Cytotoxic_cells_Median_Immunity.2013_PMID.24138885	0.815575	0.743456	0.7482		0	0.228333	0.018178	0	0	0	0	0	0	0	0.0714428	0.0842798	0.0728095	-0.0129355	-0.0741674	-0.137949	-0.0288445	-0.00416351	-0.00617922	-0.100091	-0.0352812	-0.118798	-0.104912	-0.0392344	-0.00171525	-0.0672418	0	-0.0182208	0	0	0	0.165792	0.0804842	0	0.250875	0.216113	0	0	0	0	0	-0.0258322	0	0	0.0939622
IMMUNE_Bindea_Cell_DC_Median_Immunity.2013_PMID.24138885	0.821545	0.67859	0.7012		0	0	0.181878	0.26362	0	0	0	0	0	0	0	0.0968577	0	0	-0.0717474	-0.0220015	0	-0.0559034	-0.156031	-0.104491	-0.0365611	-0.0994773	-0.0706072	-0.0243199	0	0	0	0	0	0.0508429	0	0.193953	0.0179506	0	0	0.104407	0	0	0	0.141147	0	0	0.179239	0.0553353	0
IMMUNE_Bindea_Cell_Eosinophils_Median_Immunity.2013_PMID.24138885	0.851822	0.696415	0.6521		-0.0023016	0	-0.200985	0	-0.195629	-0.0383262	-0.0489548	-0.173797	-0.0603099	0	0.0657824	0.00553936	-0.0600769	-0.0581597	0	-0.0113946	-0.0066988	0	0	0	0	0	0	0.00119727	0.0715395	0.032386	0	0	0	-0.0183939	0	0	-0.0232967	-0.509643	-0.0184471	0	0	0	0	-0.00655832	0	0	0	0	-0.167307
IMMUNE_Bindea_Cell_iDC_Median_Immunity.2013_PMID.24138885	0.82356	0.657082	0.6863		0	0	0.115358	0	0	0	0	0	0	0	0.00573483	0.00996579	0	0.000218139	-0.130175	0	0	-0.15213	-0.0608148	-0.136562	-0.00958886	0	0	0	-0.0171529	-0.0628954	-0.140736	-0.0928501	0	0	0	0	0	0	0	0	0	0.348694	0.107163	0	0	0	0	0	0
IMMUNE_Bindea_Cell_Lymph_vessels_Median_Immunity.2013_PMID.24138885	0.721871	0.597064	0.5572		0	0	0	0	0	0	0	0	0	0	0	0	0	0	-0.0147443	-0.00905788	0	0	-0.0187005	-0.0138964	0	-0.0202081	-0.00599961	0	0	0	0	0	0	0	0	0	0	0	0	0	0	0	0.0962804	0	0.0638844	0.0257428	0	0.00278597	0
IMMUNE_Bindea_Cell_Macrophages_Median_Immunity.2013_PMID.24138885	0.639592	0.661844	0.6067		0	0	0	0	0	0	0	0	0	0	0	0	0	0	0	0	0	0	0	0	0	-0.0491374	-0.0276834	0	0	0	0	0	0	0	0	0	0	0	0	0	0	0.149749	0	0	0	0	0	0	0
IMMUNE_Bindea_Cell_Mast_cells_Median_Immunity.2013_PMID.24138885	0.836576	0.713872	0.641		0	0	0	0	-0.0201827	-0.0400245	0	0	-0.0988545	0	0	0	0	0	-0.104575	-0.0565886	-0.0748976	-0.199028	-0.165828	-0.0198255	-0.100911	-0.0199606	-0.0543885	-0.00866469	-0.000857919	0	-0.0612452	-0.0054757	-0.189309	-0.185182	-0.237622	-0.0952578	0	-0.240537	0	0	0	0	0	0.150666	0	0	0	0.0729332	0.130039
IMMUNE_Bindea_Cell_Neutrophils_Median_Immunity.2013_PMID.24138885	0.847245	0.705377	0.6546		0	0	0.0994045	0.0512542	0	0	0	0	0	0.282034	0.000443526	0	0	0	-0.0212803	-0.0702738	-0.0239922	-0.0836748	-0.0352538	0	-0.0116908	-0.0103799	-0.156675	-0.0993672	0	0	0	-0.0309144	-0.115507	0	-0.048521	0	0	-0.0702942	0	0.134341	0	0.339446	0.16654	0.00741522	0.240065	0	0.108386	0.186096	0
IMMUNE_Bindea_Cell_NK_CD56bright_cells_Median_Immunity.2013_PMID.24138885	0.753121	0.655596	0.6445		0	0	0	0	-0.0217266	-0.0291582	-0.0959577	-0.0526535	0	-0.0591717	0	0	0	0	0	-2.29e-05	-0.0316896	-0.0589202	0	-0.000838873	0	0	-0.0049879	0	0	0	0	0	0	0	-0.0427104	0	0	0	0	0	-0.0260145	0	0	-0.107521	0	0	0	-0.230987	0
IMMUNE_Bindea_Cell_NK_CD56dim_cells_Median_Immunity.2013_PMID.24138885	0.703362	0.61053	0.6322		0	0	0	0	0	0	0	0	0	0	0	0	0	0	0	0	0	0	0	0	0	0	0	0	0	-0.0657624	0	0	0	0	0	0.0340038	0	0.178687	0	0.504992	0	0.20711	0.111302	0	0	0	0	0.00829632	0
IMMUNE_Bindea_Cell_NK_cells_Median_Immunity.2013_PMID.24138885	0.789399	0.691234	0.6139		-0.0903789	0	-0.14893	-0.110441	0	0	-0.0435608	0	0	0	-0.138954	-0.15281	0	0	0	0.000322051	0	0	0.0414256	0.0666004	0.0353862	0.0140972	0.0252546	0.0645181	0.000680709	0.0159734	0	0	-0.0180294	-0.0182392	-0.137592	-0.0365091	0	0	0	0	0	0.144345	0.00862322	0	0	0	0	0	0
IMMUNE_Bindea_Cell_Normal_mucosa_Median_Immunity.2013_PMID.24138885	0.591059	0.603809	0.511		0	0	0	0	0	0	0	0	0	0	0	0	0	0	0	0	0	0	0	0	0	0	0	0	0	0	0	0	0	0	0	0	0	0	0	0	0	0	0	0	0	0	0	0	0
IMMUNE_Bindea_Cell_pDC_Median_Immunity.2013_PMID.24138885	0.798371	0.662656	0.6008		0.00600913	0.0842921	0.15501	0.111236	0	0	0	0	0	0	0	0	0	0	-0.0999076	-0.0524992	-0.0471446	-0.0704694	-0.0607225	-0.0579835	0	0	0	0	-0.0166915	-0.0486468	-0.0517278	-0.0613482	0	0	0	0	0	0	0	0.0255751	0	0.0481807	0.191682	0.19028	0.06151	0	0	0.0741522	0.0478303
IMMUNE_Bindea_Cell_SW480_cancer_cells_Median_Immunity.2013_PMID.24138885	0.683651	0.625494	0.6495		0	0	0	0	0.0676241	0	0	0	0	0	0	0	0	0	0	0.0454796	0	0.0147587	0	0	0	0	0	0	0	-0.035965	0	0	0	0.0284988	0	0.0193865	0	0.0570673	0	0	0	0	0	0	0	0	0	0	0
IMMUNE_Bindea_Cell_T_cells_Median_Immunity.2013_PMID.24138885	0.821048	0.711107	0.7494		0	0	0.0996479	0.15564	0	0	0.0674285	0	0	0	0.134192	0.0970425	0.0585551	0	-0.0872519	-0.164879	-0.0669303	-0.100537	-0.0955486	0	-0.0427216	-0.0535149	-0.00651632	-0.00912014	-0.0521481	-0.0277001	0	0	0	0	0	0	0	0	0	0.117101	0	0.0275107	0	0	0	0	0	0	0.227205
IMMUNE_Bindea_Cell_T_helper_cells_Median_Immunity.2013_PMID.24138885	0.768326	0.617438	0.5167		0	-0.036741	0	0	0	-0.184672	0	0	0	0	-0.0302182	0	-0.124564	0	0	0	0	0	0	0	0	0	0	0	0	0	0	0.0105882	0	0	0	0	0	0	0	0	0	0	0	0	0	0	0	0	0
IMMUNE_Bindea_Cell_Tcm_Median_Immunity.2013_PMID.24138885	0.5	0.5	0.5		0	0	0	0	0	0	0	0	0	0	0	0	0	0	0	0	0	0	0	0	0	0	0	0	0	0	0	0	0	0	0	0	0	0	0	0	0	0	0	0	0	0	0	0	0
IMMUNE_Bindea_Cell_Tem_Median_Immunity.2013_PMID.24138885	0.806999	0.703323	0.5791		0	0	0	0	0	0	0	0	0	-0.43068	0	0	0	0	0	0	0	0	0	-0.0219941	0	0	-0.211157	0	0	0	0	0	-0.118922	0	0	0	0	0	-0.395012	0	0	0	0	0	-0.777485	0	0	0	0
IMMUNE_Bindea_Cell_TFH_Median_Immunity.2013_PMID.24138885	0.800453	0.605302	0.622		0	0.00156611	0.155779	0.233842	-0.0251507	-0.00246986	-0.00532427	-0.0578455	0	0	0	0	0.159202	0	-0.076829	-0.00544042	0	-0.00245686	0	0	0	-0.0349405	-0.023889	-0.0190495	0	-0.177207	-0.0264248	-0.0195798	0	0	0	0	0	0	0.0700185	0.145052	0	0	0	0.146259	0	0	0	0	0
IMMUNE_Bindea_Cell_Tgd_Median_Immunity.2013_PMID.24138885	0.5	0.5	0.5		0	0	0	0	0	0	0	0	0	0	0	0	0	0	0	0	0	0	0	0	0	0	0	0	0	0	0	0	0	0	0	0	0	0	0	0	0	0	0	0	0	0	0	0	0
IMMUNE_Bindea_Cell_Th1_cells_Median_Immunity.2013_PMID.24138885	0.806636	0.746036	0.7304		0	0	0.00206092	0	0	0	0	0	0	0	0	0	0.0983616	0	-0.00814927	-0.187541	-0.000247885	0	0	0	0	0	-0.303679	0	0	-0.241072	0	-0.122886	0	0	0	0.52557	0.361058	0	0	0.126471	0	0	0.00243533	0.132447	0	0	0	0	0.21037
IMMUNE_Bindea_Cell_Th17_cells_Median_Immunity.2013_PMID.24138885	0.840989	0.76987	0.6604		0	0	0	0	0	0	0	-0.00393976	0	0	0	0	0	0	0.275405	0	0.122065	0.325971	0	0	0	0	0	0.236563	0.0305675	0.237722	0	0	0	0	0	0	0	0	0	0	0	0	0	0	0	0	0	0	0
IMMUNE_Bindea_Cell_Th2_cells_Median_Immunity.2013_PMID.24138885	0.840583	0.741587	0.6516		0	0	-0.0523729	0	0	0	0	0	0	0	0	0.198226	0	0	0	0	0	0	0	0	0	0	0	0	0	0	0	0	0	0	0	0	0	0	0	0	0	0	0	0	-0.186406	0	0	-0.532382	0
IMMUNE_Bindea_Cell_TReg_Median_Immunity.2013_PMID.24138885	0.83227	0.708599	0.4839		0	0	0	0	0	0	0	0	0	0	0	0.078341	0.137151	0	0	0	0	0	0	0	-0.24566	0	0	0	0	-0.310315	0	-0.250216	0	0	0	0.0725589	0.625366	0.000876706	0	0	0	0.0306723	0	0	0	0	0	0	0.118944
IMMUNE_PEREZ_14_Median_JCO.2015_PMID.2560586	0.853081	0.779341	0.7601		0	0	0.219952	0.100636	0	0	0.0146483	0	0	0	0.0891951	0	0.0594995	0	-0.155594	0	0	-0.160664	0	-0.0690505	0	-0.13204	-0.130057	-0.00304309	0	-0.0262065	-0.211411	-0.135118	0	0	-0.00944697	0	0	0	0	0	0	0.250552	0.314201	0	0	0	0	0	0.0688358
IMMUNE_PEREZ_87_Median_JCO.2015_PMID.2560586	0.822439	0.74022	0.744		0	0	0.16451	0.104986	0	0	0	0.340716	0	0	0	0	0.127745	0	0	-0.161424	-0.101414	-0.012636	0	-0.109078	-0.0529558	-0.0368798	-0.0829862	-0.0148586	-0.034974	0	0	0	0	0	0	0	0.277087	0	0.0774801	0	0	0.626309	0.378405	0	0	0	0	0	0.0151105
Immune_Suppression_Kardos_Median_JCI.Insight.2016_PMID.27699256	0.843095	0.700383	0.7368		0	0	0	0	0	0	0.0367939	0	0	0	0.0831398	0.00509839	0	0	-0.107518	-0.12753	-0.0560472	-0.111521	-0.00781733	-0.163495	-4.45e-05	-0.0548848	-0.1072	-0.0380388	-0.0297081	-0.00513226	-0.0610287	-0.0757549	0	0	0	0.152293	0.255499	0	0.185188	0.380077	0	0.0443562	0.0430528	0	0	0	0	0	0.132873
Inflammatory_Breast_Cancer_491_IBC_Median_CCR.2013_PMID.23396049	0.928465	0.765497	0.7833		0	-0.145294	0	0	0	0.120296	0.00705607	0	0.269368	0.000197043	0.328666	0.102558	0.0615327	0	0	-0.0458168	0.0925653	0	0	0	0	-0.186917	-0.0982781	-0.244993	-0.0212002	0	-0.144026	-0.169502	-0.0865814	0.277044	-0.259009	0.299132	0.213624	0.105181	0.638543	0.768863	0.0599061	0.00715887	0.0187602	0	0	-0.275252	-0.358116	0	0.531154
Inflammatory_Breast_Cancer_491_nIBC_Median_CCR.2013_PMID.23396049	0.846225	0.748288	0.7944		0	0	0	0	0	0	-0.112009	-0.267258	0	0	0	0	0	0	0	0	0	0	0	0	0	0	0.11386	0	0	0.238717	0	0	0	-0.629305	0	-0.198346	-0.0145533	0	-0.356885	0	0	0	0	0	0	0	0	0	0
Inflammatory_Breast_Cancer_79_IBC_Median_CCR.2013_PMID.23396049	0.928337	0.816001	0.8336		0	0	0	0	0	0	0	0.100395	0	0.115127	0	0	0	0	0	0	0	0	0	0	0	-0.037097	-0.0183342	-0.0552707	0	-0.000383686	-0.0426537	-0.0121471	0	0.178967	0	0.0854873	0.206136	0.244162	0	0	0.00804792	-0.192956	-0.30014	0	0	-0.00447131	0	-0.0398938	0
Inflammatory_Breast_Cancer_79_nIBC_Median_CCR.2013_PMID.23396049	0.798433	0.705159	0.6759		0	-0.0980481	-0.0761013	0	0	0	0	0	0	0	0	-0.00333786	-0.089037	0	0.0719081	0	0	0.0363211	0.00834395	0.00896534	0.08701	0.0696061	0.142803	0.0388586	0.0680065	0.0393533	0	0	0	-0.0829871	0	-0.074996	-0.0699706	0	-0.104581	0	0	0	0	0	0	0	0	0	0
Influenza_11genes_Metasignature_KHATRI_Median_Immunity.2015_PMID.26682989	0.776224	0.718642	0.674		0	0	0	0	0	0	0	0	0	0	0	0	0	0	0	0	0	0	0	0	0	-1.21e-05	-0.0935626	0	-0.143629	0	0	0	0	0	0	0	0	0	0	0	0	0	0	0	0	0	0	0	0
IntClust_Amplification.50_Median_Genome.Biol.2014_PMID.25164602	0.930587	0.880461	0.8455		0	-0.770801	0	0	0	0	0	-0.207621	0	0	-0.0565248	0	-0.120373	0	0	0	0	0	0	0	0	0	0	0	0	0.372785	1.46996	0.30786	0	0	0	0	0.014114	0	0	-0.0759382	0	-0.46835	0	0	0	0	0	0	-0.0306492
IntClust_Amplification.50.Better.than_Median_Genome.Biol.2014_PMID.25164602	0.930932	0.89853	0.8785		-0.157063	-0.680095	0	0	0	0	0	0	0	0	-0.029011	0	0	0	0.12509	0	0	0	0	0	0.155452	0.0975165	0	0	0	0.13942	2.14184	0.573066	0	0	0	-0.0591749	0	0	0	0	0	-0.11792	0	0	0	0	0	-0.187915	0
IntClust_Deletion.50_Median_Genome.Biol.2014_PMID.25164602	0.898349	0.893531	0.8937		0	-0.0868495	0	-0.0527696	0	0	0	0	0	0	0	0	0	0	0	0	0	0	0	0	0	0	0	0	0	0	0	0	0	0	0	0	0	0	0	0	0	0	0	0	0	0	0	0	0
IntClust_Deletion.50.Better.than_Median_Genome.Biol.2014_PMID.25164602	0.904206	0.907215	0.9364		0	0	0	0	0	0	0	0	0	0	0	0	0	0	0	0	0	0	0	0	0	0	0	0	0	0	0	0	0	0	0	0	0	0	0	0	0	0	0	0	0	0	0	0	0
Interferon_Median_Breast.Cancer.Research.2008_PMID.19272155	0.634006	0.56601	0.5705		0	0	0	0	0	0	0	0	0	0	0	0	0	0	0	0	0	0	0	0	0	0	0	0	0	0	0	0	0	0	0	0	0	0	0	0	0	0	0	0	0	0	0	0	0
JANES_Oscillation_GDF11_TGFBR3_MedianNat.Cell.Biol.2014_PMID.24658685	0.84153	0.686275	0.557		-0.0343982	0	0	-0.117559	0	0	-0.102901	-0.0286693	-0.266235	0	0	-0.0558475	0.127061	0.0312821	0	0	0	0	0	0	0	0.0976536	0.110853	0	0	0.154227	0	-0.0107724	0	0	-0.0800463	0	0	-0.00761895	0	0	-0.0256558	-0.178657	0	-0.0244005	0	0	0	-0.0677249	0
JANES_Oscillation_JUND_KRT5_MedianNat.Cell.Biol.2014_PMID.24658685	0.605453	0.608166	0.5376		0	0	0	0	0	0	0	0	0	0	0	0	0	0	0	0	0	0	0	0	0	0	0	0	0	0	0	0	0	0	0	0	0	0	0	0	0	0	0	0	0	0	0	0	0
Knudsen_Neo_common_Median_Clin.Cancer.Res.2014_PMID.25047707	0.908355	0.831222	0.7917		0	0	0	0	0	0	0	0	0	0	0	0.0113224	0	0	0	0	0	0	0.181545	0	0.00794313	0	0	0	0	0	0	0	0.197839	0.00464933	0.0329337	0.0964456	0.241164	0	0	0	0	-0.308889	-0.0861424	0	0	-0.228331	-0.0582145	0	0
Knudsen_Neo_ER_negative_Median_Clin.Cancer.Res.2014_PMID.25047707	0.894541	0.789442	0.6709		0	0	0	0	0	0	0	0.0921001	0	0	0	0	0	0.0749381	0.0300721	0	0	0.153909	0	0	0.0871865	0	0	0	0	0.0823071	0	0	0	0	0	0	0	0	0.778596	0	0	0	-0.492116	0	0	0	-0.495551	0	0
Knudsen_Neo_ER_positive_Median_Clin.Cancer.Res.2014_PMID.25047707	0.89236	0.753407	0.6749		-0.181694	-0.36774	0	0	-0.0584662	0	0	0	0.197166	0	0	0	0	0.029685	0.0309627	0	0.129094	0.108831	0.0411166	0	0	0	0	0	0	0.0774075	0	0	0.0650219	0.0995282	0.133455	0.554258	0.144594	0	0	0	0	-0.45311	-0.125142	-0.0641464	0	-0.290095	0	0	0.114728
LCK_Median_Breast.Cancer.Research.2008_PMID.19272155	0.808385	0.737071	0.7755		0.044078	0	0.0449067	0	0	0	0	0	0	0	0.0791609	0.0430897	0.113177	0	-0.104099	-0.0954335	0	-0.0522258	-0.0812008	-0.113515	-0.0453864	-0.0930096	-0.061792	-0.0181475	-0.0636894	-0.0998798	-0.00501208	-0.0019997	0	0	0	0	0	0	0.101306	0	0	0.116748	0	0.173232	0	0	0	0	0
Lim.et.al.2010.Conserved.aMaSC_Median_BCR.2010_PMID.20346151	0.501029	0.5	0.5		0	0	7.3e-17	0	0	0	0	0	0	0	0	0	0	0	0	0	0	0	0	-1.72e-17	-1.05e-17	0	0	0	0	0	0	0	0	0	0	0	0	0	0	0	0	0	0	0	0	0	0	0	0
Lim.et.al.2010.Conserved.Luminal.Progenitor_Median_BCR.2010_PMID.20346151	0.873808	0.846147	0.8104		0.0287685	0	0	0	0.0445071	0.0441473	0.183047	0.276985	0.03871	0.120285	0	0	0	0	0	0	0	0	0	0	0	0	0	0	0	-0.0862646	0	0	0	0.159641	0	0.168561	0.198665	0.00795042	0.129872	0.168854	0.0241288	0.0731703	0	0	0	0	0	0	0.0131686
Lim.et.al.2010.Conserved.Mature_Median_BCR.2010_PMID.20346151	0.802319	0.755041	0.7935		0	0	0	0	0	0	0	0	0	0	0	0	0	0	0	0	0	0	0	0	0	0	0	0	0	0.0635319	0.000289026	0	0	0	0	0	-0.0187701	0	-0.0144632	0	0	0	0	0	0	0	0	0	0
Luminal_Progenitor_Down_Median_Nat.Med.2009_PMID.19648928	0.836214	0.78088	0.6978		0	0	0	0.0398418	0.0247223	0	0	0.16447	0	0.0988448	0	-0.0269058	0	0	-0.0531258	-0.0212763	-0.121647	-0.114086	-0.0798128	-0.0346567	0	0	0	0	0	-0.0103292	0	0	0	-0.0396019	0	0	-0.191351	-0.333578	-0.101528	0	0	0	0.331263	0	0	0.0913396	0	0.0312734	0.188906
Luminal_Progenitor_Up_Median_Nat.Med.2009_PMID.19648928	0.925428	0.822209	0.8758		0.153826	0	0	0	0.229603	0.0635874	0.254528	0.274283	0.107789	0.175349	0.129235	0.0236334	0.262837	0.11441	0	0	0	0	0	0	0	0	0	0	-0.0729599	-0.0884415	0	0	0.160175	0.291643	0.0399035	0.203609	0.146365	0.22156	0.049632	0.0449366	0.0108282	0	0	0	0	0	0	0.0505184	0
M2_Macrophage_Median_Blood.2006_PMID.16556895	0.667274	0.669529	0.6376		0	0	0	0	0	0	0	0	0	0	0	0	0	0	-0.0305544	0	0	-0.11743	0	0	0	0	0	0	0	0	0	0	0	0	0	0	0	0	0	0	0	0	0	0	0	0	0	0	0
MacTh1_cluster_Iglesia_Median_CCR.2014_PMID.24916698	0.794892	0.688434	0.734		0.0604922	0	0.0848444	0.0476803	0	0	0	0	0	0	0.224469	0.161865	0	0	-0.0587392	-0.0823397	0	0	0	-0.0151346	0	-0.0833182	-0.0342778	-0.0590197	-0.0760297	-0.0429219	-0.0328408	-0.0887692	-0.100292	0	0	0	0	0	0	0.164989	0	0.0650704	0	0.303517	0	0	0	0	0
MASC_Down_Median_Nat.Med.2009_PMID.19648928	0.814129	0.731825	0.7687		0	0	0	0	-0.137567	-0.0882826	-0.0677335	-0.14998	-0.0137312	-0.206009	0	0	-0.082252	0	0.0672431	0	0	0	0.0153187	0.0141515	0.0915534	0.0177307	0.0285945	0	0.0798713	0.102754	0.0349202	0.013083	0	0	0	0	0	0	0	0	0	0	0	0	0	0	0	0	0
MASC_Up_Median_Nat.Med.2009_PMID.19648928	0.718224	0.601708	0.6112		0	0.052432	0.0195606	0	0	0	0	0	0	0	0	0	0	0	-0.00230736	0	0	0	0	0	0	0	-0.0399917	-0.069704	-0.0394887	0	0	0	0	0	0	0	0	0	0	0	0	0.0773057	0.144801	0	0.0580129	0	0	0	0
Mature_Lumina_Up_Median_Nat.Med.2009_PMID.19648928	0.891231	0.841044	0.8113		0.0011431	0.154105	0	0	0	0	0	0.0710758	0	0	-0.0153833	-0.156347	-0.0899637	-0.0192544	0	0	0	0	0	0	0	0	0	0	0.0433867	0.0391267	0.033169	0.0278392	-0.028541	-0.00850749	-0.0421166	0	0	-0.115392	0	0	0	0.181747	0.220776	0	0	0	0	0	0
Mature_Luminal_Down_Median_Nat.Med.2009_PMID.19648928	0.851869	0.843917	0.8294		0.105129	0	0.069119	0.0804797	0	0.112053	0.0298494	0.0346596	0	0.15619	0	0	0	0.00199564	0	0	0	0	0	0	-0.00920455	0	-0.000908205	-0.0173018	-0.0369369	-0.0896877	0	0	0	0.130192	0.00695064	0.167296	0.118735	0.0288941	0.0815221	0.202275	0.0586883	0.0938829	0.0703444	0	0.0315763	0	0	0	0
MDACC_P53_ER.Pos_Median_CCR.2011_PMID.21248301	0.883835	0.811474	0.7606		0	-0.0154818	-0.184334	-0.209216	0	0	0.172762	0.042732	0.112717	0	0	0	0	0	0	0	0	0.0532459	0.151481	0	0	0	0	0	0	0	0	0	0	0.422538	0	0.000135867	0.638262	0.619729	0	0	0	0	0	0	0	0	0	0	0
MDACC.FNA.1_MedianJ.Clin.Oncol.2010_PMID.20805453	0.830063	0.675204	0.6961		0.00251051	0	0.063019	0.00332823	0.0396947	0	0.0710112	0.0883112	0	0	0.0103375	0	0	-0.169308	-0.0297883	-0.0974519	0	-0.00628438	0	0	-0.0153292	0	-0.0562287	-0.0943782	-0.0541635	-0.0390242	-0.000747267	-0.0959483	0	0	0	0	0	0	0.135606	0.241547	0.15763	0.0256226	0	0	0	0	0	0	0.173176
MDACC.FNA.2_MedianJ.Clin.Oncol.2010_PMID.20805453	0.5	0.5	0.5		0	0	0	0	0	0	0	0	0	0	0	0	0	0	0	0	0	0	0	0	0	0	0	0	0	0	0	0	0	0	0	0	0	0	0	0	0	0	0	0	0	0	0	0	0
MDSC_Granulocytic_Youn_J_Leukoc_Median_Biol.2012_PMID.21954284	0.613086	0.612981	0.5012		0	0	0	0	0	0	0	0	0	0	0	0	0	0	0	0	0	0	0	0	0	0	0	0	0	0	0	0	0	0	0	0	0	0	0	0	0	0	0	0	0	0	0	0	0
MDSC_Neutrophil_Youn_J_Leukoc_Median_Biol.2012_PMID.21954284	0.813409	0.71055	0.6983		0.0642374	0	0	0	0	0.0101295	0.172957	0.0178636	0	0.0837808	0	0	0	0	0	0	0	0	0	0	-0.009246	-0.100821	-0.0768388	-0.0772921	-0.105383	0	0	0	-0.0983757	0	0	0	0	0.0670103	0	0.568865	0.0638094	0.38104	0.152494	0	0	0	0	0.101788	0.0712362
MDSC_tumor_MO_Schlecker_Median_J.Immunol.2012_PMID.23152559	0.777092	0.687416	0.6628		0.0174626	0	0	0	0	0	0.135077	0.0353186	0	0	0.103689	0	0	0	-0.0389322	-0.0099681	0	-0.0164571	0	0	0	-0.0560471	-0.0188066	0	0	-0.0985494	0	-0.0148991	0	0	0	0	0.0566735	0.0159274	0.0816916	0.353176	0.040119	0.0759155	0	0	0	0	0	0	0
MDSC_tumor_Schlecker_Median_J.Immunol.2012_PMID.23152559	0.807358	0.690394	0.6612		0	0	0	0	0	0	0	0	0	0.330193	0.0862406	0.0247153	0	0	0	0	0	0	0	0	-0.153093	-0.0872968	-0.115206	-0.244642	0	0	0	0	0	0	0	0	0	0	0.0930083	0.270368	0.0810994	0.295726	0.198923	0.197327	0	0	0	0	0
MHC_Forero_11_Median_Cancer.Immunol.Res.2016_PMID.26980599	0.5	0.5	0.5		0	0	0	0	0	0	0	0	0	0	0	0	0	0	0	0	0	0	0	0	0	0	0	0	0	0	0	0	0	0	0	0	0	0	0	0	0	0	0	0	0	0	0	0	0
MHC_Forero_24_Median_Cancer.Immunol.Res.2016_PMID.26980599	0.855113	0.721784	0.6744		0	0	0.0793083	0.141085	-0.0187951	-0.0944087	0	0	0	0	0.270557	0	0.164452	0	-0.0160365	-0.0979844	-0.076089	-0.0739076	-0.115894	-0.158265	-0.0404237	0	0	0	-0.0200094	0	0	-0.0711108	-0.0347176	0	-0.0074252	0	0	0.0737638	0	0.589434	0	0.0155402	0	0.396481	0	0	0.011327	0.0524897	0.293803
MHC.I_Median_Breast.Cancer.Research.2008_PMID.19272155	0.552032	0.564717	0.5		0	0	0	0	0	0	0	0	0	0	0	0	0	0	0	0	0	0	0	0	0	0	0	0	0	0	0	0	0	0	0	0	0	0	0	0	0	0	0	0	0	0	0	0	0
MHC.II_Median_Breast.Cancer.Research.2008_PMID.19272155	0.731306	0.579444	0.6772		0	0.104952	0	0	0	0	0	0	0	0	0	0	0	0	-0.37806	-0.0550082	0	0	0	0	0	0	0	0	0	-0.00938532	0	0	0	0	0	0	0	0	0	0.000535962	0	0	0	0	0	0	0	0	0
MICRORNA_138_Signature_Median_Cancer.Res.2014_PMID.25339353	0.850043	0.763082	0.6845		0	0	0	0.000785546	-0.140046	-0.148546	0	0	0.118421	0.201196	0	0.0383028	-0.0209154	0	0	-0.0589613	0	0	0.0515078	0.100918	0	0	0	0	0	0	0	0	0.0136875	0.155791	0	0.307542	0.236264	0	0.00569595	0	0.1627	-0.000214657	-0.149022	-0.279236	0	0	0	0	0
Murat_G07_Median_J.Clin.Oncol.2008_PMID.18565887	0.5	0.5	0.5		0	0	0	0	0	0	0	0	0	0	0	0	0	0	0	0	0	0	0	0	0	0	0	0	0	0	0	0	0	0	0	0	0	0	0	0	0	0	0	0	0	0	0	0	0
Murat_G18_Median_J.Clin.Oncol.2008_PMID.18565887	0.796356	0.683839	0.6636		0.116532	0.00204768	0.126185	0.170772	0.164074	0.0956704	0.0103262	0.317489	0	0.0836232	-0.0420188	0	0	0.0401372	0	0	-0.0402512	0	0	0	0	0	0	-0.03232	0	0	0	0	-0.0360605	0	0	-0.150063	-0.000858347	0	0	0	0	0	0	0.0244035	0	0	0	0	0
Murat_G24_Median_J.Clin.Oncol.2008_PMID.18565887	0.829175	0.657754	0.687		0	0.104314	0	0	0	0	0	0	0	0	0.0425363	0	0	-0.0556592	0	0	0	0	0	-0.0576227	0	-0.0637911	-0.142801	-0.131879	-0.0742173	0	-0.10625	-0.101645	0	0	0	0	0	0	0.071205	0.165365	0	0	0	0.452637	0	0	0	0	0
Parity_signature_Troester_251_Median_BCR.2014_PMID.25005139	0.797536	0.693428	0.6977		0	0	0	0	0	0	0	0	0	0	0.197109	0.12965	0.0442833	0	-0.0924044	-0.0470218	0	-0.111606	-0.118455	0	-0.0251173	-0.0176619	-0.0512624	-0.0324693	-0.0314848	0	-0.0480727	-0.088288	-0.139223	0	-0.0774783	0	0	0	0.125324	0.157936	0	0.103154	0.0515532	0.13245	0.153323	0	0	0	0
Parity_signature_Troester_40_Median_BCR.2014_PMID.25005139	0.81736	0.656133	0.6792		0	0	0	0	0	0	0.164722	0	0	0.0786302	0.147567	0.0990726	0.146589	0	-0.0617299	-0.12287	0	-0.0785226	0	-0.0502412	-0.0151896	-0.0787281	-0.0980466	-0.109908	-0.0288096	0	-0.0219439	-0.0191876	0	0	0	0	0.0208658	0.0165887	0.127101	0.327685	0	0.215584	0.109965	0.191421	0.0984209	0	0	0.0227058	0.0427948
PARP_sensitivity_MDACC_Median_NPJ.Syst.Biol.Appl. 2017_PMID.28649435	0.77284	0.736703	0.6781		-0.0912955	-0.239012	0	-0.0359039	0	0	0	0	0	0	0	0	0	0	0	0	0	0	0	0	0	0	0	0	0	0	0	0	0	0	0	0	0	0	0	0	0	-0.343764	-0.314041	0	0	0	0	-0.0449702	0
PCBC_Stemness_Median_50	0.783325	0.637369	0.6192		0	0	0	0	0	0	0	0	0	0	0	0	0	0	0	0	0	0	0	0	0	0	-0.00219521	0	0	-0.0298782	0	0	0	0	0	0	0.0394698	0	0	0.0687024	0	0.167113	0.340823	0.194163	0.103455	0.0792294	0	0	0
Pcorr_Adenocarcinoma_JMD.2013_PMID.23701907	0.821104	0.635219	0.5492		0	0	0	0.00324092	0	0	0	0.0927872	0	0	0.0884103	0.100667	0.015721	0.0319868	0	0.0237097	0	0	0	0	0	0	0	0	0	0	0	0	0	0	0	0	0	0	0	0	0	0	0	0	0.350938	0.0842545	0.113038	0	0
Pcorr_basal_CCR.2010_PMID.20643781	0.80176	0.697862	0.7255		0	0	0	0	0	0.0514646	0	0	0	0.100836	0	0	0	0	0	0	0	0.0340286	0	0	0.00840809	0	0	0	0	0	0	0	0.157926	0.158136	0.0677082	0.0631857	1.5e-05	0.234365	0.288347	0	0	0	0	0	0	0	0	0	0
Pcorr_Breast2Lung_LM2_Correlation_Nature.2005_PMID.16049480	0.691599	0.635452	0.5694		0	0	0	0	0	0	0	0	0	0	0	0	0	0	0	0	0	0	0	-0.0221908	0	0	0	0	0	0	0	0	0	0	0	0	0	0	0	0	0	0	0	0	0	0	0	0	0
Pcorr_Breast2Lung_Parental_Correlation_Nature.2005_PMID.16049480	0.5	0.5	0.5		0	0	0	0	0	0	0	0	0	0	0	0	0	0	0	0	0	0	0	0	0	0	0	0	0	0	0	0	0	0	0	0	0	0	0	0	0	0	0	0	0	0	0	0	0
Pcorr_bronchioid_PLOS.2012_PMID.22590557	0.893652	0.807552	0.807		0.140662	0	0	0	0	0	0	0	0	0	0.339132	0.0168985	0.114377	0	0	0	-0.0487089	-0.0797484	-0.17958	-0.0158465	0	0	0	0	0	0	0	0	0	-0.0565828	0	-0.000884673	-0.0063098	-0.231873	0	0	0	0.0155086	0.215205	0.00328765	0.0235351	0	0	0	0
Pcorr_Carcinoid_JMD.2013_PMID.23701907	0.798528	0.658701	0.5911		0	0	0	-0.0915693	0	0	0	-0.144683	-0.120977	0	0	0	0	0	0	0	0	0	0	0	0	0	0	0	0.000427091	0.244367	0	0	0	-0.411101	0	-0.0774432	-0.0692525	-0.482772	-0.386728	0	0	0	0	0	0	0	0	0	0
Pcorr_classical_CCR.2010_PMID.20643781	0.750354	0.722687	0.6702		0	0	0	0	0	0	0	0	0	0	0	0	0	0	0	0	0	0	0	0	0	0	0	0	0	-0.0652056	0	0	0.0357123	0.0789851	0.0361541	0.131479	0.0188981	0.0469655	0	0	0	0	0	0	0	0	0	0	0
Pcorr_CSR_Activated_Correlation_PNAS.2005_PMID.15701700	0.928712	0.874437	0.8332		0	0	0	0	0	0	0	0	0	0	0	0.114645	0	0.0315821	0	0	0.0616794	0.0351129	0.0404042	0	0	0	0	0	0	-0.0156866	0	0	0.14004	0.370185	0.0706855	0.434624	0.303665	0.284869	0	-0.0477523	0	-0.24852	-0.0202651	-0.133383	0	-0.151077	0	-0.117437	-0.356568
Pcorr_Dasatinib_L_Correlation_Cancer.Res.2007_PMID.17332353	0.865715	0.810099	0.7977		-0.200035	0	-0.121647	-0.164764	-0.0660476	0	0	-0.0926372	-0.00523313	-0.240928	0	0	0	0	0.00189718	0	0	0	0	0	0	0.0345071	0.0797896	0	0.0620885	0.00339606	0	0	0	-0.0129905	-0.0236066	0	0	0	0	-0.129837	-0.0350048	0	-0.0684162	0	0	0	0	-0.308062	0
Pcorr_Dasatinib_R_Correlation_Cancer.Res.2007_PMID.17332353	0.930502	0.84492	0.8649		0.327594	0.0441402	0.0859483	0.116888	0.141269	0	0.064043	0.00231364	0	0.710027	0.235872	0.104137	0	0	-0.0401704	-0.0257135	0	0	-0.0323333	-0.0131911	-0.00563976	-0.00784153	0	0	0	-0.279073	0	-0.00431389	0	0.178357	0.0941417	0.26725	0.377504	0.00364704	0.445052	0.489081	0	0	0	0	0	0	0	0	0
Pcorr_Hypoxia_High_Correlation_PLoS.Med.2006_PMID.16417408	0.677211	0.612351	0.549		0	0	0	0	0	0	0	0.0393054	0.0283094	0.0977243	0	0	0	0	0	0	0	0	0	0	0	0	0	0	0	-0.00134687	0	0	0	0.0785241	0.0866962	0.00656887	0	0	0	0.125272	0.0114165	0	0.00789373	0	0.0466184	0	0	0	0
Pcorr_Hypoxia_Low_Correlation_PLoS.Med.2006_PMID.16417408	0.679379	0.559856	0.5802		0	0	0	0	0	-0.0275756	-0.0336183	-0.0420488	0	-7.71e-05	0	0.0108572	0	0	0	0	0	0	0.000117073	0	0	0	0	0	0	0	0	0	0	0	0	0	0	0	0	-0.11771	-0.00951886	0	0	0	0	0	0	-0.0562764	-0.0147817
Pcorr_IGS_Correlation_NJEM.2007_PMID.17229949	0.893378	0.84144	0.5782		0	0	0	0	0	0	0	0	0	0	-0.258537	-0.171082	0	0	0	0	0	0	0	0	0	0	0	0	0	0	0	0	0	0	0	0	0.303533	0	0.564987	0	0	0	0	0	0	0	0	0	0
Pcorr_magnoid_PLOS.2012_PMID.22590557	0.827707	0.750233	0.7291		-0.136706	-0.0427569	-0.172848	-0.167838	0	0	0	-0.0241504	0	-0.0108314	-0.1317	0	-0.117637	0	0.0442659	0.0326828	0.0365832	0.0690966	0	0	0	0	0.0856826	0.0404316	0.0182011	0.0619227	0	0	0.100416	0	0	0	0	0	0	-0.232869	0	-0.0578029	-0.0967475	-0.115777	0	0	0	-0.00959131	0
Pcorr_NKI70_Good_Correlation_Nature.2002_PMID.11823860	0.921261	0.882235	0.8669		0.163061	0.460254	0	0	0	0	0	0	0	0	0.435712	0	0	0	0	0	-0.176011	0	-0.0996073	-0.0283442	0	0	0	0	0	0	0	0	0	-0.205361	-0.0180099	-0.0331274	-0.265829	-0.266387	0	0	0	0	0	0.40631	0	0	0	0	0
Pcorr_primitive_CCR.2010_PMID.20643781	0.840141	0.759754	0.728		-0.00714165	0	-0.13393	-0.32286	-0.115539	0	0	-0.140398	0	-0.145879	0	0	-0.0110167	0	0	0	0	0	0	0	0	0	0	0	0	0.207457	0	0	-0.117271	-0.312646	0	-0.0139312	0	0	-0.375628	-0.167405	-0.212737	0	0	0	0	0	0	-0.835401	0
Pcorr_secretory_CCR.2010_PMID.20643781	0.687954	0.68068	0.6224		0	0	0	0	0	0	0	0	0	0	0	0	0	0	0	0	0	0	0	0	0	0	0	0	0	0	0	0	-0.0110698	-0.0665812	0	0	0	-0.0352811	0	0	0	0	0	0	0	0	0	0	0
Pcorr_Small_Cell_Carcinoma_JMD.2013_PMID.23701907	0.799657	0.644185	0.5551		0	0	0	0	0	0	0	0	0	0	0	0	0	0	0	0	0	0	0	0	0	0	0	0	0	0.19327	0	0	-0.243347	-0.329595	-0.228026	-0.181261	-0.0300283	-0.214664	0	0	-0.112505	0	-0.138079	0	0	-0.0609048	-0.0750208	-0.0627831	0
Pcorr_squamoid_PLOS.2012_PMID.22590557	0.882089	0.81702	0.7905		0.0123854	0	0.000241385	0	0	0	0	0.285936	0	0.162934	0	0	0	-0.0424503	-0.0568406	-0.0254572	0	0	0	-0.0289488	-0.0414733	-0.112382	-0.0921469	-0.0624611	-0.0221422	-0.0568255	-0.0711823	-0.083011	0	0.18249	0.0454709	0.414818	0.31107	0.136291	0.251501	0.214504	-0.10595	0.000941352	0	0.228148	0.0591026	0	0	0	0.173192
Pcorr_Squamous_Cell_Carcinoma_JMD.2013_PMID.23701907	0.800009	0.761576	0.6859		0.197378	0.0698455	0.0100859	0.0765184	0.0796147	0	0.0639584	0.216929	0	0.125568	0	0	0	0	0	0	0	0	0	0	0	0	0	0	0	-0.148569	0	0	0	0.190074	0	0.167904	0.0294575	0.14032	0.184473	0	0	0	0	0	-0.0206548	0	0	0	0
PD1	0.706679	0.680355	0.7005		0.00652406	0	0.081419	0	0	0	0	0	0	0	0	0	0	0	0	0	0	0	0	0	0	0	-0.00287472	0	-0.00611634	-0.180229	0	0	0	0	0	0	0	0	0	0.131645	0	0	0	0	0	0	0	0	0
PDL1	0.5	0.5	0.5		0	0	0	0	0	0	0	0	0	0	0	0	0	0	0	0	0	0	0	0	0	0	0	0	0	0	0	0	0	0	0	0	0	0	0	0	0	0	0	0	0	0	0	0	0
Prosigna_Proliferation_18_Median_BMC.Med.Genomics.2015_PMID.26297356	0.921415	0.84466	0.8349		0	-0.0337909	-0.00290324	-0.178554	0	-0.0361512	0	0.1794	0.175923	0.199357	-0.000137455	0.0405228	-0.245605	0	0	0	0	0.0379009	0.115075	0.0181736	0	0	0	0	0	0	0.0153425	0.00636551	0.0882635	0.178563	0.148019	0.227651	0.128084	0.1345	0.132185	0	0	-0.362346	-0.334073	-0.238686	0	0	0	0.0485112	-0.00608269
RB_LOSS_Median_J.Clin.Invest.2007_PMID.17160137	0.886308	0.82227	0.8364		0	-0.127471	-0.121576	-0.0796729	0	0	0	0	0.00545967	0	0	0	0	0.0442586	0	0.0274017	0	0.0136559	0.0485818	0.0165014	0	0	0	0	0	0	0	0	0	0.00466473	0	0.0259534	0.299719	0.0929186	0.00247697	0	0	0	-0.074942	-0.035591	0	0	0	0	0
Scorr_PTEN_Absent_Correlation_PNAS.2007_PMID.17452630	0.895825	0.883775	0.8618		0	0.00712234	0.202362	0.209761	0	0	0	0	0	0	0	-0.0535462	0	-0.00693719	0	0	-0.0379543	0	-0.0613884	0	0	0	0	0	0	-0.0994122	0	0	-0.000183222	-0.122613	0	-0.0307791	-6.55e-06	-0.245596	0	0	0	0.044967	0.182585	0	0	0	0	0.0780798	0
Scorr_PTEN_Present_Correlation_PNAS.2007_PMID.17452630	0.922844	0.858383	0.842		0	0	0	0	0	0	0	0	0.126504	0	0	0	0	0	0	0	0.0510187	0	0.040559	0	0	0	0	0	0	0	0	0	0.0658752	0.0466104	0	0.647849	0	0.219755	0	0	0	0	-0.305342	0	0	0	0	0	0
Shipitsin_CD44_A_Median_Cancer.Cell.2007_PMID.17349583	0.912483	0.792447	0.7409		0.0330028	0	0.000317271	0.112411	0.0250277	0.190918	0	0	0	0.45272	0	0	-0.00186582	-0.066648	0	0	0.131117	0.0417018	0.0430334	0	0	0	0	0	0	0	-0.105153	-0.144426	0	0	0	0	0	0.245807	0.0631323	0.124211	0.112392	0.0716074	0	0	0.0554326	0	0	0	0
Shipitsin_CD44_B_Median_Cancer.Cell.2007_PMID.17349583	0.786968	0.708459	0.6123		0	0	0	0	0	0	0	-0.102076	0	0	0	0	-0.054466	-0.0372967	0	0	0	0	0	0	0	0	0	0	0.0169637	0	0	0	0	-0.19763	0	-0.0484184	-0.0336683	-0.144855	-0.049331	0	0	-0.0147588	-0.283422	0	0	0	0	-0.0481899	0
STAT1_Median_Breast.Cancer.Research.2008_PMID.19272155	0.856898	0.679097	0.7233		-0.043417	-0.0380327	0	0	0	0	0	0	0	-0.000549009	0.0154001	0.0165345	0.216153	0.0808977	-0.019089	-0.0659731	-0.0952636	-0.0138338	0	-0.0203278	-0.113713	-0.00926537	-0.00864376	-0.0356478	-0.0482867	0	0	0	-0.000100566	0.00714344	-0.061048	0	0.214881	0	0.373888	0.200785	0	0.217393	0.288933	0	0.0329977	0	0	0	0
STAT3_Basal_Horvath_Median_PNAS.2014_PMID.25139989	0.813475	0.683439	0.7785		0	0	0	0	0	0	0.298166	0	0	0	0	0	0.0156106	0	-0.395566	-0.0911269	0	0	0	0	0	0	0	-0.0239583	-0.0685288	-0.244862	0	0	0	0	0	0	0	0	0.398897	0.660241	0	0	0	0	0	0	0	0	0
STAT3_Basal_Horvath_SHORT_Median_PNAS.2014_PMID.25139989	0.828164	0.702745	0.7939		0	0	0	0	0	0	0.0770745	0	0	0	0	0.0830076	0.0710307	0	0	0	0	0	0	0	0	-0.0694191	0	-0.134044	-0.134193	-0.20546	0	-0.0804987	0	0	0	0.13734	0	0	0	0.680625	0	0	0	0	0.241551	0	0	0	0
Stingl_Day7_Downregulated_Median_Nat.Cell.Biol.2014_PMID.25173976	0.743191	0.780139	0.6432		0	0.0363791	0.0300942	0.0129554	0	0	0	0	0	0	0	0	0	0	-0.0575909	0	-0.00989138	-0.0413494	-0.0299522	-0.0215669	-0.00485744	-0.0109336	-0.0317832	-0.0349772	0	-0.0348724	-0.00558645	-0.011085	0	0	0	0	0	0	0	0.139992	0	0.18386	0.076239	0.0145652	0	0.022399	0	0.0169641	0.0105282
Stingl_Day7_Upregulated_Median_Nat.Cell.Biol.2014_PMID.25173976	0.910652	0.815696	0.8194		0	0	0	0	0.0473864	0.0101218	0.0720838	0.033296	0	0	0	0	-0.186669	0	0.00350374	0	0.0277486	0.133623	0.191795	0.0209	0.0529324	0	0	0	0	0	0	0	0.230977	0.584127	0.0951552	0.41812	0.387404	0	0.200373	0	0	-0.220602	-0.231756	-0.19094	-0.00675447	0	0	0	-0.441889
Stingl_Down_Basal_High_Median_Nat.Cell.Biol.2014_PMID.25173976	0.860518	0.796979	0.7788		0.331573	0.134627	0.147396	0.150338	0.112257	0.0221855	0.0700041	0.149173	0.0581822	0.137605	0	0	0	0.0165331	0	0	0	0	0	0	0	0	0	0	0	-0.0096768	0	0	0	0.0322068	0	0.0462103	0.0231968	0.186938	0.0124571	0.140117	0	0	0	0	0	0	0	0.0735573	0
Stingl_Down_CLOW_High_Median_Nat.Cell.Biol.2014_PMID.25173976	0.5	0.5	0.5		0	0	0	0	0	0	0	0	0	0	0	0	0	0	0	0	0	0	0	0	0	0	0	0	0	0	0	0	0	0	0	0	0	0	0	0	0	0	0	0	0	0	0	0	0
Stingl_Up_Basal_High_Median_Nat.Cell.Biol.2014_PMID.25173976	0.850419	0.787388	0.7769		0.19594	0	0	0	0.105256	0	0	0.0897456	0	0.0972672	0	0	0	0.29185	0	0.069061	0	0	0	0	0	0	0	0	0	-0.0840464	0	0	0.247654	0.23521	0.152869	0.256849	0	0.0393109	0	0	0	0	0	0	0	0	0	0	0
Stingl_Up_Proliferation_Median_Nat.Cell.Biol.2014_PMID.25173976	0.898665	0.885355	0.8287		0	0	-0.0681465	0	0	0	0	0	0	0	-0.0724076	0	0	0	0	0	0	0	0	0.00449237	0	0	0	0	0	0	0	0	0	0	0	0.261979	0.46093	0	0	0	0	0	0	-0.569936	0	0	0	0	-0.0169697
Stromal_Down_Median_Nat.Med.2009_PMID.19648928	0.79556	0.666853	0.6459		0.0410943	0.0188601	0.0732661	0.0682032	0	0	0	0	0.0192851	0	0	0	0	0.0128426	0	0.0466052	0	0.140808	0.0533956	0	0.112154	0	0	0	0	0	0	0	0.0805174	0.178955	0.142568	0.0382592	0.00043941	0.0555753	0	0	0.135359	0	0	0	0	0.0996734	0	0	-0.00933543
Stromal_Signature_Median_Nat.Med.2008_PMID.18438415	0.836231	0.722302	0.7301		0.035433	0	0.199025	0.127597	0	0	0	0	-0.0200131	0	0.101086	0	0	0	-0.126498	-0.190511	-0.0818132	-0.108842	-0.111425	-0.0639972	0	-0.0124642	-0.0169499	-0.00733684	0	-0.0357427	-0.0986135	-0.0884192	-0.0254527	0	-0.0579162	0	0	0	0.0931261	0.226965	0	0.331183	0.243017	0.159604	0	0	0	0.000276105	0.330856
Stromal_Up_Median_Nat.Med.2009_PMID.19648928	0.5	0.5	0.5		0	0	0	0	0	0	0	0	0	0	0	0	0	0	0	0	0	0	0	0	0	0	0	0	0	0	0	0	0	0	0	0	0	0	0	0	0	0	0	0	0	0	0	0	0
T_Cell_cluster_Iglesia_Median_CCR.2014_PMID.24916698	0.824216	0.718241	0.7435		0.0137657	0.16011	0.0344796	0.05485	0	-0.0839774	0	0.0519981	0	0	0.112612	0	0.207781	0	-0.11166	-0.113563	-0.13694	-0.0661295	0	-0.0580234	-0.00133282	-0.0911284	-0.108434	-0.0748794	-0.133037	-0.0754468	0	0	0	0	0	0.145469	0.118988	0	0.166494	0.260087	0	0.133283	0.196241	0.0880665	0	0	0	-0.014384	0.0550138
Taube_EMT_down_Median_PNAS.2010_PMID.20713713	0.798954	0.69378	0.7242		0	-0.103725	0	0	0	0	0	0	0	0	-0.0798703	0	-0.097916	0	0.00370538	0	0	0.0281344	0.00187591	0	0.0270408	0.0108028	0.0382949	0	0	0.105965	0	0	0	0.201872	0	0.288392	0.115276	0.064725	0.172892	0	0	-0.0796249	-0.105816	-0.0659958	-0.0269142	0	0	0	-0.0531741
Taube_EMT_up_Median_PNAS.2010_PMID.20713713	0.692325	0.661688	0.5671		0	0	0	0	0	0	0	0	0	0	-0.0520049	0	-0.0274524	-0.00519481	0	0	0	0	0	0	0	0	0	0	0	0	0	0	0	0	0	0	0	0	0	0	0	0	0	0	0	0	0	0	0
Tcell_EXH_Anti_PDL1_vs_control_treated_exhausted_CD8_T_cell_Metagene_1_Science.2016_PMID.27789795	0.799635	0.6434	0.677		0.0247967	0	0.023635	0	0	0	0.0250542	0	0.0728401	0	0	0	0	0	0	0	0	-0.00859092	0	-0.0767466	-0.0498905	-0.0826387	-0.105307	-0.0903592	-0.0901292	0	0	-0.0017792	0	0	0	0	0	0	0	0.104309	0	0.0036005	0	0.0492289	0.152984	0	0	0	0
Tcell_EXH_Effector_CD8_T_cell_at_day_8_p.i_Armstrong_vs_Naive_CD8_T_cell_Metagene_1_Science.2016_PMID.27789795	0.823242	0.731128	0.7536		0	0	0.0189426	0	0	0	0.0316466	0	0	0.0255893	0.190807	0.0646025	0	0	-0.041006	-0.0159524	0	0	-0.00935222	-0.0474729	-0.0223602	-0.107069	-0.13715	-0.0874589	-0.0459399	-0.0660525	-0.027403	-0.0513504	-0.0199516	0	0	0.0286522	0	0	0.0172975	0.173031	0	0.236106	0.0893593	0.104482	0	0	0	0	0.0741828
Tcell_EXH_Exhausted_CD8_T_cell_vs_Naive_CD8_T_cell_Metagene_1_Science.2016_PMID.27789795	0.839629	0.640896	0.7202		0.165175	0.0229161	0	0	0	0.0171379	0.13296	0	0	0.0473759	0.0321695	0	0.0804647	0	-0.0233189	-0.00846048	0	0	0	-0.0954127	-9.28e-05	-0.09464	-0.114868	-0.126135	0	0	-0.0871601	-0.0518393	-0.0340009	0	0	0	0	0	0.147317	0.313808	0.0351125	0.112793	0.215683	0.108072	0	0	0.0697534	0	0
Tcell_EXH_Exhausted_CD8_T_cell_vs_Naive_CD8_T_cell_Metagene_3_Science.2016_PMID.27789795	0.827529	0.7053	0.7386		0	0	0.133556	0.0668464	0.0237693	0.132024	0.0186055	0	0	0.171617	0	0	0	0	-0.0428665	-0.00327438	0	0	0	-0.0352535	0	-0.0444183	-0.136214	-0.139482	-0.126794	-0.0585036	-0.049962	-0.0167623	-0.0627218	0	0	0	0	0.00224382	0.185405	0.270208	0.133423	0.269556	0.141558	0.13871	0	0	0	0	0.138417
Tcell_EXH_Memory_CD8_T_cell_a_vs_Naive_CD8_T_cell_Metagene_1_Science.2016_PMID.27789795	0.776132	0.766526	0.7559		0	0.124639	0.0749368	0.0223286	0	0	0	0	0	0.112168	0	0	0	-0.0326092	0	-0.0276102	0	0	0	0	0	-0.078456	-0.0821457	-0.0941442	-0.072662	0	-0.0748936	-0.078896	0	0	0	0	0	0	0	0.332697	0	0.0583464	0	0	0	0	0	0	0.128295
Tcell_EXH_Memory_CD8_T_cell_a_vs_Naive_CD8_T_cell_Metagene_2_Science.2016_PMID.27789795	0.824914	0.723814	0.7532		0	0	0.074098	0.0170488	0	0	0	0	0	0	0.116391	0.057171	0.1108	0	-0.168733	-0.0350928	0	-0.0423538	-0.0317633	-0.0084688	0	-0.0127225	-0.0506022	-0.078741	-0.00990161	-0.0787978	-0.0793478	-0.000198937	-0.161182	0	-0.132351	0	0	0	0.146053	0.285292	0	0.195428	0.286042	0	0	0	0	0	0.450076
Tcell_EXH_Memory_CD8_T_cell_a_vs_Naive_CD8_T_cell_Metagene_3_Science.2016_PMID.27789795	0.852475	0.691481	0.7263		0.0189995	0	0	0.0283225	0	0.115643	0.110899	0.0485339	0	0.20265	0.040457	0.0506912	0.210411	0	0	-0.160094	0	0	-0.0136161	-0.123394	0	-0.064694	-0.0911687	-0.147684	-0.0897885	0	0	0	-0.066435	0	-0.110419	0	6.65e-05	0	0	0.0478263	0	0.13706	0	0.186602	0.0447721	0	0.0484459	0.339507	0.176075
TNBC_Clinically_Relevant_Median_Good.230_BCR.2011_PMID.21978456	0.715563	0.671537	0.6416		0	-0.19332	0	0	0	0	0	0	0	0	-0.201407	0	0	0	0	0	0	0	0	0	0	0	0	0	0	0	0	0	0	0	0	0	0	0	0	0	0	0	0	0	0	0	0	0	0.0442174
TNBC_Clinically_Relevant_Median_Good.26_BCR.2011_PMID.21978456	0.699752	0.695715	0.677		0	0	0	0	0	0	0	0.00889541	0	0	0	0	0	0	-0.0301687	-0.0470315	0	0	0	0	0	-0.0347374	-0.048735	-0.0253983	-0.042473	0	0	0	0	0	0	0	0	0	0	0	0	0	0	0	0	0	0	0	0
TNBC_Clinically_Relevant_Median_Poor.26_BCR.2011_PMID.21978456	0.819858	0.740618	0.6764		0	-0.0145852	0	0	0	0	0	0.0734047	-0.0527631	0	-0.147025	-0.0852358	0	0	0	-0.0239643	0	0	0.0169967	0	0	0	0	0	0	0	0.0387105	0.027293	-0.0113036	0	0	0	0	0	0	0.0940498	0	0	0	0	0	0	0.057609	0	0
Tumour_hypoxia_causes_DNA_hypermethylation_by_reducing_TET_activity_Median_Nature.2016_PMID.27533040	0.861711	0.776467	0.7732		0	0.135658	0	0	0	0.0144478	0.0278303	0	0.217074	0.0253172	0	-0.0638288	0	0	0	0	0	0	0	0	0	-0.0415165	0	-0.0486012	0	0	0	0	0	0.0844176	0	0.198127	0.0418217	0.313313	0	0	0	-0.15481	-0.114098	0	0	0	0	0	-0.0172938
UNC_10.GATA3.induced.genes_Median_Oncogene.2004_PMID.15361840	0.757733	0.618247	0.6827		0	0	-0.0984727	-0.111407	0	0	0	0	0	0	0	0	0	0	0.0330969	0	0	0	0	0	0	0	0	0	0	0.0834006	0.0501829	0.00170807	0	0	0	0	0	0	0	0.000935939	0	0	0	0	0	0	0	0	0.107225
UNC_11q13_Amplicon_Median_BMC.Med.Genomics.2011_PMID.21214954	0.920373	0.857249	0.8102		0	0	0	0	0	0	0	0	0	0	0	0	0	0	0	0	0	0	0	0	0	0	0	0	0	0	0	0	0	0	0	0	0	0	0	0	0	-0.771139	0	0	0	0	0	0	0
UNC_12qMDM4_Median_BMC.Med.Genomics.2011_PMID.21214954	0.908727	0.806759	0.7965		-0.111511	0	-0.00993239	0	0	-0.279351	0	0	-0.000219978	-0.253796	0	0	0	0	0	0	0	0	0	0	0	0	0	0	0	0	0	0	0	0	0	0	0	0	-0.207461	0	0	-0.333757	0	0	0	0	0	-0.0843694	0
UNC_13q14_Amplicon_Median_BMC.Med.Genomics.2011_PMID.21214954	0.906571	0.868885	0.8639		0	-0.13412	-0.17616	-0.0542407	0	0	0	0	0	0	0	0	-0.000392405	0	0	0.00016668	0.0377734	0.0271482	0	0	0	0	7.83e-05	0.0286383	0	0.042476	0	0.000459459	0	0	0	-0.0721457	-0.200761	-0.13165	0	-0.0890422	0	-0.696885	0	-0.293898	0	0	0	0	0
UNC_15q25_Amplicon_Median_BMC.Med.Genomics.2011_PMID.21214954	0.896768	0.838157	0.8162		-0.39019	-0.0725989	-0.240069	-0.0180289	-0.0525909	0	-0.0214291	-0.455774	0	0	0	0	0	0	0	0	0	0	0	0	0	0	0	0	0	0	0	0	0	0	0	0	0	0	0	-0.355698	0	0	0	0	0	0	0	-0.175069	0
UNC_16.13_Amplicon_Median_BMC.Med.Genomics.2011_PMID.21214954	0.843699	0.852325	0.8788		0	0	0	0	0	0	0	-7.48e-06	0	0	0	0	0	0	0	0	0	0	0	0	0	0	0	0	0	0	0.0663779	0	0	0	0	0	0	0	-0.348114	-0.0404382	0	-0.15432	0	0	0	0	0	0	0
UNC_16q23_Amplicon_Median_BMC.Med.Genomics.2011_PMID.21214954	0.947005	0.946322	0.9579		0	0	0	0	0	0	0	0	0	0	0	0	0	0	0	0	0	0	0	0	0	0	0	0	0	0	0	0	0	0	0	0	0	0	0	-0.0730252	0	-0.412068	-0.00363277	0	0	0	0	0	0
UNC_16q24x_Median_BMC.Med.Genomics.2011_PMID.21214954	0.972647	0.95253	0.9092		0	0	0	0	0	0	0	0	0	-0.0165419	0	0	0	0	0	0.0575782	0	0.00239122	0	0	0	0	0	0	0	0	0	0	0	0	0	0	-0.10945	-0.0348082	-0.381377	0	0	-0.272402	-0.307113	-0.0081348	0	0	0	0	0
UNC_17PP13_Amplicon_Median_BMC.Med.Genomics.2011_PMID.21214954	0.915689	0.887138	0.9006		-0.177498	-0.196192	-0.0112326	0	0	0	0	0	0	0	0	0	0	0	0	0.0169787	0	0	0.106803	0	0.0348339	0	0	0	0	0	0	0	0	0	0	0.13705	0	0	0	0	0	-0.402337	-0.338011	0	0	0	0	0	0
UNC_17q25x_Median_BMC.Med.Genomics.2011_PMID.21214954	0.898135	0.854696	0.8409		0	0	0	0	0	0	0	0	0	0	0	0	0	0	0	0.0125338	0	0	0	0	0	0	0	0	0	0	0	0	0	0	0	0	0	0.124749	0	0	0	0	0	0	0	0	0	0	-0.0221097
UNC_19p13_Amplicon_Median_BMC.Med.Genomics.2011_PMID.21214954	0.789369	0.6538	0.7383		0	0	0	-0.0908064	0	0	0	0	0	0	-0.00931536	-0.0590526	0	0	0	0	0	0	0	0	0	0	0	0	0	0	0	0	0	0	0	0	0	0	0	0	0	-0.484041	0	0	0	0	-0.00266821	0	0
UNC_1p36_Amplicon_Median_BMC.Med.Genomics.2011_PMID.21214954	0.854723	0.730956	0.7961		0.434256	1.10986	2.89924	0	0	0	0	0	0	0.429512	0	0	0	0	0	0	0	0	0	0	0	0	0	0	0.172454	0	0	0	0	0	0.0255479	0.0751772	0	0	0	0	0	-0.0677229	0	0	0	0	0	0	0
UNC_383.MCF7.E2.induced.genes_Median_JCO.2006_PMID.16505416	0.83843	0.738953	0.7079		0	-0.0979327	-0.0627328	-0.0686024	0.0956111	0.0292322	0.00375644	0	0	0.255414	0	0	0	0	0	0	0	0.06663	0.0758663	0	0	0	0	0	0	0	0	0	0.0420595	0	0	0.0663251	0	0.255116	0	0	0.00120203	0	-0.247672	0	-0.0389534	0	0	0	-0.42937
UNC_3p21_Amplicon_Median_BMC.Med.Genomics.2011_PMID.21214954	0.862063	0.750821	0.8075		-0.258086	0	0	-0.320501	-0.255503	0	0	0	0	-0.192741	0	0	0	-0.131682	0	0	0	0	0	0	0	0	0	0	0	0	0.0465985	0.0642348	0	-0.0563051	0	0	-0.277743	0	0	0	0	-0.197347	0	0	0	0	0	0	0
UNC_407.GATA3.induced.genes_Median_JCO.2006_PMID.16505416	0.818236	0.743713	0.7349		0	0	0	0	0	0	0	0	0	-0.102839	0	0	0	0	0	0	0	0	0.0163211	0	0.0388854	0	0	0	0	0	0.0254933	0.00498176	0	0	0	0	0	0	0	0	0	0	0	0	0	0.364158	0	0	0
UNC_4p16_Amplicon_Median_BMC.Med.Genomics.2011_PMID.21214954	0.91588	0.825056	0.752		0	0.477959	0	0	0	0	0	0	-0.00959055	-0.0112165	-0.0800766	-0.106631	0	-0.141736	0	0	0	0	0.310629	0	0	0	0	0	0	0	0.175217	0	-0.312763	0	-0.154845	0	0	-0.0856029	-0.0925927	0	0	0	0	0	0	0	0	-0.224512	-0.405156
UNC_574.MCF7.E2.repressed.genes_Median_JCO.2006_PMID.16505416	0.785417	0.763314	0.8043		0	0	0	0	0	0	0	-0.0569585	0	-0.0198787	0	0	0	0	0	0	0	0	0	0	0	0.00321373	0.0124606	0	0	0.0424518	0	0	0	-0.10742	0	-0.05347	0	-0.0896406	-0.112972	0	0	0	0	0	0	0	0	-0.0353753	0
UNC_5Q_Median_Breast.Cancer.Res.Treat.2012_PMID.22048815	0.881656	0.809933	0.7882		-0.130272	0	0	-0.012569	-0.0697943	-0.0818781	-0.265273	-0.432328	0	-0.0124058	0	0	0	0	0	0	0	0	0	0	0	0	0	0	0	0	0	0	-0.0246627	-0.329395	-0.15827	-0.235427	-0.0108835	-0.22535	-0.062402	-0.202594	0	0	0	0	0	0	-0.0101938	0	-0.293668
UNC_8q_Amplicon_Median_BMC.Med.Genomics.2011_PMID.21214954	0.9756	0.932039	0.9431		-0.168783	-0.286195	0	-0.243871	0	-0.0679398	0	0	0	0	0	0	0	0	0	0	0	0	0	0	0	0	0	0	0	0	-0.202974	-0.200877	0	0	0	0	0	0	0.0328678	0	0	0	0	0	0	0	0	0	0
UNC_8p22_Amplicon_Median_BMC.Med.Genomics.2011_PMID.21214954	0.957661	0.911061	0.9176		-0.344283	0	-0.28087	-0.106221	-0.0542922	-0.0690242	-0.0815896	-0.0171945	0	0	0	0	0	0	0.0987718	0.0184897	0	0.025149	0	0	0	0	0	0	0.19028	0.00412066	0	0	0	0	0	0	-0.065933	0	0	0	0	0	0	0	0	0	0	0	0
UNC_Activate.Endothelium_Median_Clin.Exp.Metastasis.2014_PMID.23975155	0.94327	0.819483	0.7371		0	-0.111113	-0.129565	-0.223227	0.0847122	0	0.280287	0.366573	0	0.141551	-0.318082	-0.0997295	-0.0447896	0.0249916	0	-0.00251004	0	0	0.0707815	0.0965636	0	0	0	0	0	0	0	0	0.262347	0.220821	0.117491	0.378659	0.575522	0	0.0235172	0	0	-0.0155416	-0.108229	-0.534471	0	0	0.1584	0	0
UNC_ADM_S100A10_A110NDGR1_Cluster_Median_BMC.Med.Genomics.2011_PMID.21214954	0.888972	0.847227	0.865		0	0	0	0	0	0.20005	0.0356246	0	0.111752	0.118197	0	0	0	0	0	0	0.0576294	0	0.00254631	0	0	0	0	0	0	0	0	0	0.0875122	0.513041	0.000691337	0.637279	0.0658462	0.189491	0	0	0	0	0	0	0	0	0	0.100672	0
UNC_AMPH_EPIREGULIN_Cluster_Median_BMC.Med.Genomics.2011_PMID.21214954	0.847502	0.811987	0.6875		0.161174	0	0.102988	0.0775171	0	0	0	0.0287638	0	0	0.19361	0.0924095	0.0165017	0	-0.0853066	-0.0385563	-0.0150327	-0.00523483	-0.249607	-0.0565093	-0.0353183	0	0	0	0	-0.0547777	0	0	0	0	0	0	0	0	0	0	0	0.0530566	0.158313	0	0.0554088	0	0	0.17851	0
UNC_BASAL_Cluster_Median_BMC.Med.Genomics.2011_PMID.21214954	0.866881	0.81334	0.8148		0.227199	0.0541749	0.0533292	0.0980466	0.160982	0.00635077	0.071568	0.113814	0	0.233492	0	0	0	0	0	0	0	0	0	0	0	0	0	0	-0.0184867	-0.145559	0	0	0.00194828	0.137522	0.0909858	0.0524247	0	0.127325	0	0	0	0	0	0	0	0	0	0	0
UNC_bMYB_Signature_Median_Oncogene.2009_PMID.19043454	0.927883	0.805545	0.8263		0	-0.13062	-0.202834	-0.237133	0	0	0	0.034529	0.185454	0	0	0.11977	0	0.0914887	0	0	0	0	0	0	0	0	0	0	-0.0598682	0	0	0	0	0.122506	0	0.214924	0.161838	0.458737	0.152422	0	0	-0.138974	-0.457454	-0.183855	0	0	0	-0.0217728	0
UNC_C_MYB_Signature_Median_PLoS.One.2010_PMID.20949095	0.800599	0.699643	0.6594		0	-0.669108	-0.418178	0	0	0	0	0	0	0.0717711	0	0	0	0	0	0	0	0	0	0	0	0	0.231057	0	0	0	0	0	0	0	0	0	0	0	0	0	0	-0.0380608	0	0	0	0	0	0	0
UNC_CD34_CD36_Cluster_Median_BMC.Med.Genomics.2011_PMID.21214954	0.818119	0.736795	0.6928		0.0147935	0.0806099	0.0445832	0.0470184	0	0	0	0.0382742	0	0	0	0	0	-0.00103317	-0.0729654	-0.0648208	-0.0275427	-0.125128	-0.182039	-0.0959364	-0.057285	0	0	0	0	-0.00675539	0	-0.0251711	0	0	0	0	0	0	0	0.0432569	0	0.0987001	0.127499	0.00924754	0.253838	0.227169	0.175653	0.0486655	0
UNC_Chromogramin_Median_BMC.Med.Genomics.2011_PMID.21214954	0.783011	0.650718	0.6307		0	-0.0109106	0	0	0	0	0	0	0	0	0	0.067013	0	-0.0213056	-0.0405916	0	0	0	-0.0248136	0	-0.00508455	0	-0.038249	-0.020352	0	-0.0299228	-0.00311072	0	0	0	0	0	0	0	0	0	0	0	0	0	0	0	0	0	0
UNC_Claudin_High_Median_Genome.Biol.2007_PMID.17493263	0.833606	0.75929	0.7742		0.0893751	0	0.200818	0.12751	0	0	0	0	0	0.066875	0.18914	0.189634	0.0107484	0	-0.115009	-0.141724	-0.0331464	-0.0286594	0	-0.0153893	0	-0.0160042	-0.0661714	-0.0819276	-0.0732319	-0.0991859	-0.0583296	-0.0542108	-0.0693024	0	0	0	0	0	0	0.306226	0	0.116896	0.0731202	0.281223	0	0	0	0	0.111256
UNC_Claudin_Low_29_Median_Cancer.Res.2009_PMID.19435916	0.855638	0.793456	0.7716		-0.167933	-0.158223	-0.0730044	-0.0960865	0	0	-0.0732939	-0.135665	-0.0323709	0	0	0	0	0	0	0	0	0	0	0.0246851	0	0.0158447	0.00428016	0	0.0168176	0.0758226	0	0	0	-0.0687552	0	-0.175695	-0.345957	-0.0346875	-0.120846	-0.0326495	0	0	-0.10648	-0.0523032	-0.0605728	0	0	0	-0.0711351
UNC_Claudin_Low_Median_Genome.Biol.2007_PMID.17493263	0.850419	0.712285	0.7729		-0.071845	0	-0.10019	-0.0577514	0	0	0	-0.128785	0.0186386	0	0	0	-0.000796067	-0.0304193	0.0969516	0	0	0.011735	0.0299048	0.0882477	0.060175	0.0340269	0.0535248	0	0.027128	0.0819145	0.151366	0.153889	0	-0.0519786	0	-0.0927522	-0.16211	0	-0.140666	0	0	-0.149592	-0.0717237	-0.116705	-0.00937721	0	0	0	0
UNC_Differentiation.Score_Model_BCR.2010_PMID.20813035	0.834719	0.81404	0.7808		0	0	0	0	-0.183132	0	0	-0.114464	0	-0.083215	0	0	0	0	0.014093	0	0	0	0.0396493	0.0202559	0	0	0	0	0.123741	0.157956	0.0126138	0.0138077	0	-0.176599	0	-0.396142	0	0	-0.18291	-0.344119	0	0	0	0	0	0	0	-0.16054	-0.0660146
UNC_Duke_Module01_acidosis_Median_Mike_PMID.20335537	0.753089	0.654593	0.6654		0.0261929	0	0	0	0	0	0	0	0	0.057521	0	0	0	0	0	0	0	0	0	0	0	0	0	0	0	0	0	0	0	0	0	0	0	0	0	0.00329231	0	0.15882	0.158911	0	0	0	0	0	0
UNC_Duke_Module02_akt_Median_Mike_PMID.20335537	0.799614	0.601895	0.5717		0	0	0.116967	0	0	0	0	0	0	0	-0.128157	-0.0428429	-0.0118979	-2.54e-05	0.0256577	0	0	0	0.00144643	0.0414978	0.0392641	0	0.019418	0	0.0389297	0	0.0420958	0.0442598	0	0	0	0.0140886	0.0958243	0	0	0	0.310275	-0.0331529	0	0	0	0	0	0	0
UNC_Duke_Module03_betacatenin_Median_Mike_PMID.20335537	0.900539	0.845594	0.7679		0	-0.0183069	0	-0.015958	0	0	0	0	0.0655358	0.133901	0	0.0164694	0	0	0	0	0.0517073	0.0457485	0	6.17e-05	0.00483284	0	0	0	0	0	0	0	0	0	0	0.137608	0.0248919	0	0	0	0	-0.202523	-0.371034	-0.027545	0	0	-0.162164	0	0
UNC_Duke_Module04_e2f1_Median_Mike_PMID.20335537	0.781842	0.683978	0.6182		-0.004168	-0.269056	-0.174359	0	0	0	0	0	0	0	0	0	0	0	0	0	0	0	0	0	0	0	0	0	0	0	0	0	0	0	0	0.00601767	0	0	0	0	0	0	0	-0.00611506	-0.123195	0	0	0	0
UNC_Duke_Module05_egfr_Median_Mike_PMID.20335537	0.5	0.5	0.5		0	0	0	0	0	0	0	0	0	0	0	0	0	0	0	0	0	0	0	0	0	0	0	0	0	0	0	0	0	0	0	0	0	0	0	0	0	0	0	0	0	0	0	0	0
UNC_Duke_Module06_er_Median_Mike_PMID.20335537	0.885725	0.786176	0.822		-0.163732	0	-0.270962	-0.204264	-0.177445	-0.0839854	-0.128542	0	-0.157797	-0.108199	0	0	-0.128025	0	0	0	-0.00367565	0	0	0	0	0	0	0	0	0	0	0.0303597	0	-0.0403826	0	-0.10219	-0.0251001	0	-0.0969261	0	0	0	0	-0.0659462	-0.123517	-0.00659009	0	-0.111638	-0.018281
UNC_Duke_Module07_glucosedepletion_Median_Mike_PMID.20335537	0.820125	0.752791	0.7531		0	0	0	0	0	0	0.0417645	0.0257868	0.0161205	0	0	0	0	0	0	0	0	0	0	0	0	0	-0.000491986	0	0	0	-0.00974031	-0.0293002	0	0	0	0	0	0	0	0	0	0	-0.00389465	0	0	0	-0.125573	-0.0832502	0
UNC_Duke_Module08_her2_Median_Mike_PMID.20335537	0.741338	0.660428	0.7131		0	0	0	0	0	0	0	0	0	0	0	0	0	0	0	0	0	0	0	0	0	0	0	0	0	0	0	0	0.112633	0.168613	0	0	0	0	0	0	0	0.0216324	0	0	0	0.123137	0	0	0
UNC_Duke_Module09_hypoxia_Median_Mike_PMID.20335537	0.800352	0.650249	0.6116		0	0	0	0	0	0	0	0	0	0.10501	0	0	-0.0223057	0	0.0621835	0	0.0869226	0.130314	0	0	0	0	0.00328056	0	0.0167715	0.049679	0	0.0319527	0	0	0	0.0764181	0.0178199	0	0	0	0	0	0	-0.198567	0	0	0	0	0
UNC_Duke_Module10_ifna_Median_Mike_PMID.20335537	0.522634	0.516839	0.5		0	0	0	0	0	0	0	0	0	0	0	0	0	0	0	0	0	0	0	0	0	0	0	0	0	0	0	0	0	0	0	0	0	0	0	0	0	0	0	0	0	0	0	0	0
UNC_Duke_Module11_ifng_Median_Mike_PMID.20335537	0.5	0.5	0.5		0	0	0	0	0	0	0	0	0	0	0	0	0	0	0	0	0	0	0	0	0	0	0	0	0	0	0	0	0	0	0	0	0	0	0	0	0	0	0	0	0	0	0	0	0
UNC_Duke_Module12_lacticacidosis_Median_Mike_PMID.20335537	0.794976	0.664793	0.6425		-0.192038	0	-0.0369632	-0.207553	-0.0311521	0	0	0	0	-0.153479	0	0	-0.0574101	0	0.0252063	0.0213213	0.0398937	0.0101096	0	0.0371182	0.0125197	0.011532	0	0	0.0254312	0	0.00868783	0	0	0	0	0	0	0	0	0	0	0	0	0	0	-0.0038951	-0.071514	-0.0408863	0
UNC_Duke_Module13_myc_Median_Mike_PMID.20335537	0.874871	0.842384	0.7454		0	0	0	0	0	0	0	0	0	0.0699979	0	0	-0.0223364	0	0.030923	0	0.00629635	0.100637	0	0.00519042	0.0160933	0	0.02596	0	0.00193064	0	0.00233153	0.00395134	0	0.0391129	0.0399886	0.152632	0	0.00176681	0	-0.24182	0	-0.407477	-0.308624	0	0	0	0	-0.189633	0
UNC_Duke_Module14_p53_Median_Mike_PMID.20335537	0.916051	0.853015	0.8858		0	0.0141183	0.000478873	0	-0.00546613	0	-0.0608693	-0.08197	0	0	0	0	-0.012865	-0.00842579	0.0142807	0	0.00787473	0	0	0	0	0.080253	0.028788	0.0336191	0.0756443	0.00930011	0	0	0	-0.121154	0	-0.0626611	-0.099547	-0.161835	-0.196149	-0.205175	0	-7.51e-05	-0.173767	0	0	0	-0.00386212	-0.0850344	0
UNC_Duke_Module15_p63_Median_Mike_PMID.20335537	0.870893	0.754866	0.7154		0	-0.105725	0	0	-0.0288549	-0.0203627	0	0	0	0	-0.025297	0	0	0	0	0	0	0.00239235	0	0	0	0	0	0	0.0851031	0	0.0231102	0.0167094	0	0.0945767	0	0.138831	0.136972	0	0.0806541	0	0.00224445	-0.113687	-0.253012	-0.153463	0	0	0	0	0
UNC_Duke_Module16_pi3k_Median_Mike_PMID.20335537	0.811229	0.734168	0.7024		0	-0.10875	-0.348316	0	-0.0203269	0	0	0	0.0421257	0	-0.0618273	-0.0811986	0	0	0	0	0.116589	0.14925	0	0	0	0	0	0	0	0.0773356	0	0	0	0	0	0.179702	0	0	0	0	0	0	-0.233551	0	-0.091795	-0.171549	0	0	0
UNC_Duke_Module17_pr_Median_Mike_PMID.20335537	0.83149	0.803131	0.8166		0	0	0	0	0	0	0	0	0	-0.280844	0	0	-0.0269118	0	0	0	0	0	0	0	0	0	0	0	0	0	0	0	0	-1.28478	0	0	0	0	-0.386871	0	0	0	0	0	0	0	0	0	0
UNC_Duke_Module18_ras_Median_Mike_PMID.20335537	0.824504	0.810353	0.7419		0	0	0	0	0	0	0	0	0	0.156249	0	0	0	0.00749463	0	0	0	0	0	0	0	0	0	0	0	0	0	0	0	0.00610981	0.0358723	0.0138057	0.0853076	0.0208378	0	0	0	0	0	0	0	0	0	0	0
UNC_Duke_Module19_src_Median_Mike_PMID.20335537	0.789861	0.65576	0.629		0	0	0	0	0	0	0	0	0	0	0	0.0664426	0	-0.000517181	0	0	0	0	0	0	0	0	0	0	0	0	0	0	0	0.0755721	0.122236	0	0	0.0600021	0	0	0	-0.0734673	0	0	-0.0337951	0	0	-0.0633865	0
UNC_Duke_Module20_stat3_Median_Mike_PMID.20335537	0.793504	0.697251	0.7419		0	0	0	0	0	0	0	0.275697	0	0.391921	0	0	0	0	0	0	0	0	0	0	0	0	0	0	0	-0.00104135	0	0	0	0.153442	0	0.00171159	0	0	0	0	0.0981112	0	0	0	0	0	0	0	0
UNC_Duke_Module21_tgfb_Median_Mike_PMID.20335537	0.644601	0.56404	0.5246		0	0	0	0.0732429	0	0	0	0	0	0	0	0	0	0	0	0	0	0	0	0	0	0	0	0	0	0	0	0	0	0	0	0	0	0	0	0	0	0.145913	0.0620494	0	0	0	0	0	0
UNC_Duke_Module22_tnfa_Median_Mike_PMID.20335537	0.82049	0.720072	0.7491		0	0	0	0	0	0	0.113057	0.0528664	0.130953	0.103248	0	0	0	0	0	-0.0601003	0	0	0	-0.0207468	0	-0.070624	-0.0274064	-0.051318	-0.062271	-0.0136738	0	0	-0.107391	0	0	0.0548572	0	0	0.0742684	0.0410389	0	0	0	0	0.016741	0	0.10497	0.112118	0
UNC_Euclidean_Distance_2_CLOW_Euclidean.Distance_BCR.2010_PMID.20813035	0.819847	0.72351	0.7419		0	0	0	0	0	0	-0.0440303	-0.276385	0	-0.21402	0	0	-0.0621372	0	0.0486568	0	0	0	0.0219797	0	0.0103363	0.0188534	0.139556	0.0568993	0.0438149	0.11048	0	0	0	0	0	0	0	0	-0.0795686	-0.227418	0	-0.0391299	0	-0.0401806	0	0	0	-0.0371615	-0.119795
UNC_Fibrinogen_Cluster_Median_BMC.Med.Genomics.2011_PMID.21214954	0.74682	0.59893	0.5307		0	0	0	-0.0082407	0	0	0	0	0	0	0	0	0	0.0297494	0.0315601	0	0	0	0.0149628	0.00998812	0	0	0	0.0667594	0	0	0.0964473	0.0778459	0	0	0	0	0	0	0	-0.0823624	-0.0232943	-0.00101031	-0.114217	-0.034154	0	0	0	0	-0.03075
UNC_Fibroblast_Cluster_Median_BMC.Med.Genomics.2011_PMID.21214954	0.5	0.5	0.5		0	0	0	0	0	0	0	0	0	0	0	0	0	0	0	0	0	0	0	0	0	0	0	0	0	0	0	0	0	0	0	0	0	0	0	0	0	0	0	0	0	0	0	0	0
UNC_fMaSC.refined1_Median_PMID.25575446	0.861098	0.829721	0.8109		0.19401	0	0.0277558	0.0607632	0.128794	0.0898094	0.116959	0.0401997	0	0.118403	0	0	0	0.171038	0	0.0191763	0	0	0	0	0	0	0	0	0	-0.107311	0	0	0	0.132483	0.0657327	0.0809003	0.131602	0.14228	0	0.000816507	0	0.0965091	0.0673131	0	0	0	0	0	0
UNC_FOS_JUN_Cluster_Median_BMC.Med.Genomics.2011_PMID.21214954	0.800573	0.696602	0.5697		0	0	0	0	0	0	0	0	0	0	0	0	0	0	0	0	-0.0509054	-0.0131997	-0.100962	-0.0842443	-0.0126423	-0.0250463	-0.00428416	0	0	0	0	0	0	0	0	0	0	0	0	0.182128	0	0	0	0	0	0.203649	0.0231182	0.109393	0.0550245
UNC_Glycolysis_Signature_Median_BMC.Med.2009_PMID.19291283	0.866461	0.804153	0.7934		0	0.137617	0	0	0	0	0	0	0.100184	0	0	0	0	-0.142578	0	0	0	0	0	0	0	0	0	0	0	-0.0124695	0	0	0	0.154483	0	0.152441	0.118568	0.310253	0.361555	0	0	-0.14975	0	0	0	0	0	0	0
UNC_HER1_Cluster1_Median_BMC.Genomics.2007_PMID.17663798	0.86262	0.775816	0.7916		0	0	0	0	0.173437	0	0	0	0.36544	0	0	0	0	0	0	0	0	0	0	0	0	0	0	0	0	0	0	0.0440073	0.0833045	0.151226	0.202818	0.703326	0	0	0	0	0	0	0	0	0	0	-0.369307	0	0
UNC_HER1_Cluster2_Median_BMC.Genomics.2007_PMID.17663798	0.944376	0.897223	0.9005		0	0	0	0	0	0	0	0	0	0	0	0.00216406	0	0.0950256	0	0	0	0	0	0	0.0147686	0	0	0	0	0	0	0	0	0.699558	0.0314995	0.0616127	0	0.00192594	0	0	0	0	0	0	0	0	0	0	0
UNC_HER1_Cluster3_Median_BMC.Genomics.2007_PMID.17663798	0.84585	0.812506	0.737		0	0	-0.0573726	-0.0318416	0	0	0	0	0.0948645	0	0	0	0	0	0.0531668	0	0	0.0301118	0.0389101	0	0.0402061	0	0.0684098	0.0208567	0	0	0.0372971	0.00782064	0	0	0	0	0	0	0	-0.0430173	0	-0.011142	-0.058462	-0.00121299	0	0	0	-0.135592	0
UNC_HER2_Amplicon_Median_BMC.Med.Genomics.2011_PMID.21214954	0.939365	0.886202	0.8788		0	0	0	-0.030666	0	0	0	0	0	0	0	0	0	0	0	0	0	0	0	0	0	0	0	0	0	0	0	0	0	-0.162507	0	0	0	0	-0.358218	-0.0738525	0	0	-0.170782	0	0	0	0	0	0
UNC_HISTONE_Median_BMC.Med.Genomics.2011_PMID.21214954	0.878072	0.773712	0.7484		0	0	0	0	0	0	-0.238498	0	0	-0.064254	0	0	0	0	0	0	0	0	0.000427576	0	0	0	0	0	0	0	0	0	0	0	0	0	-0.0013809	0	0	0	0	0	0	0	0	0	0	0	0
UNC_HouseKeeping_Median_Genome.Biol.2004_PMID.15287981	0.773919	0.688338	0.6106		0	-0.182262	0	0	0	0	0	0	0	0	0	0	0	0	0	0	0	0	0	0	0	0	0	0	0	0	0	0	0	0.351087	0.108958	0.149509	0	0.344668	0.0923072	0	0	0	0	0	0	0	0	0	0
UNC_HS_Green1_Median_BMC.Med.Genomics.2011_PMID.21214954	0.886653	0.816047	0.8473		0	0	0	0	0	0	-0.0234085	0	0	0	0	0	0	0	0	0	0	0	0	0	0	0	0	0	0	0	0	0	0	-0.173689	0	-0.13571	-0.214432	-0.0468593	-0.0165623	0	0	0	0	0	0	0	0	0	0
UNC_HS_Green10_Median_BMC.Med.Genomics.2011_PMID.21214954	0.928712	0.880847	0.8875		0	-0.28504	-0.0175751	0	0	0	0	0	0.125632	0	0	0	0	0.0267596	0	0	0	0.143548	0.0487064	0	0	0	0	0	0	0	0	0.0460701	0	0.171343	0	0.336206	0.712004	0.0567613	0	0	0	-0.116329	-0.138216	-0.360407	0	0	0	0	-0.248393
UNC_HS_Green11_Median_BMC.Med.Genomics.2011_PMID.21214954	0.796774	0.693661	0.5516		-0.285993	-0.212212	-0.192058	-0.205009	0	-0.000611721	-0.0849699	-0.0870155	0	0	0	0	0	-0.00230269	0	0	0	0.0144993	0	0	0	0.0505849	0.0501605	0	0	0.0704366	0	0	-0.0356559	0	-0.0615242	-0.181518	0	0	0	0	0	-0.0484345	-0.0248404	0	-0.0611194	0	0	-0.0476644	0
UNC_HS_Green12_Median_BMC.Med.Genomics.2011_PMID.21214954	0.874323	0.828224	0.8443		0.0927539	0	0.230769	0.222111	0.0668164	0.00818817	0.155284	0.0491551	0	0	0	0.000184597	0	0	-0.112905	0	0	0	-0.0767793	-0.0726295	0	-0.000444227	0	-0.0515792	-0.1645	-0.125073	0	0	0	0	0	0.0409682	0.109753	0	0.000160953	0.233745	0.208732	0.185084	0.235636	0	0	0	0	0	0
UNC_HS_Green13_Median_BMC.Med.Genomics.2011_PMID.21214954	0.874187	0.838446	0.8033		0	0	0	0	0	0	0	0	0	-0.000492269	0	0	0	0	0.0605994	0.060662	0	0	0	0	0	0.129466	0.14129	0.118309	0.0380313	0.0492954	0.0474783	0.0308585	0	0	0	0	-0.0944155	-0.330476	-0.319375	0	0	0	0	0	0	0	0	-0.0737074	0
UNC_HS_Green14_Median_BMC.Med.Genomics.2011_PMID.21214954	0.881237	0.757235	0.7215		0	0	0.057568	0.0633072	0	0	0	0	-0.10107	0	0.186585	0.0814571	0.228347	0	-0.0968194	0	-0.0464627	-0.170276	-0.253454	-0.0632947	-0.0539292	0	-0.0277441	0	0	0	-0.092375	-0.0332523	0	-0.12903	-0.0406408	-0.0175293	-0.244745	-0.197509	0	0.615612	0.0711249	0	0.0340884	0.221253	0	0	0.283238	0.272539	0.466917
UNC_HS_Green15_Median_BMC.Med.Genomics.2011_PMID.21214954	0.75486	0.601008	0.5493		0	0	0	0	0	0	0.00312616	0	0	0	0	0	0	0.0203334	0.00308734	0.00403477	0	0	0.0158958	0.00203172	0	0.0336641	0.000835487	0	0.000154444	0	0	0	0	0	0	0	-0.17671	0	0	0	9.91e-06	-0.137732	-0.0847581	0	0	0	0	0	0
UNC_HS_Green16_Median_BMC.Med.Genomics.2011_PMID.21214954	0.5	0.5	0.5		0	0	0	0	0	0	0	0	0	0	0	0	0	0	0	0	0	0	0	0	0	0	0	0	0	0	0	0	0	0	0	0	0	0	0	0	0	0	0	0	0	0	0	0	0
UNC_HS_Green17_Median_BMC.Med.Genomics.2011_PMID.21214954	0.946229	0.921289	0.9229		-0.139684	-0.212847	0	0	-0.022979	-0.190557	0	-0.228521	-0.120632	0	0	0	-0.0670616	0	0.907747	0	0	0.764142	0.0477938	0	0.300961	0.261994	0.498952	0.181864	0.0187563	0.518368	0.705503	0.258297	0	0	0	0	0	0	0.185007	0	0	0	-0.458144	0	0	0	0	0	-0.16078
UNC_HS_Green18_Median_BMC.Med.Genomics.2011_PMID.21214954	0.906824	0.864403	0.867		0	0.273972	0	0	0	0	0	0	0	0	0	0	-0.125504	-0.179908	0	0	0	0	0	0	0	0	0	0	0	0	0	0	0	-0.394028	0	-0.360612	-0.0753423	-0.170828	-0.116776	0	0	0	-0.0720511	0	0	0	0	0	-0.064164
UNC_HS_Green19_Median_BMC.Med.Genomics.2011_PMID.21214954	0.779312	0.577623	0.6618		0	0	0	0	0	0	0	0	0	0	-0.274484	0	0	0	0	0	0	0	-0.000184496	0	0	0	0	0	0	0	0	0	0	0	0	0.508063	0	0	0	0	0	0	0	0.115913	0	0.0024256	0	0	0
UNC_HS_Green2_Median_BMC.Med.Genomics.2011_PMID.21214954	0.898699	0.820668	0.7735		0	0	0	0	0	0	0.0383813	0.0528659	0.165021	0.150948	-0.0869759	-0.066572	0	-0.000231843	0	-0.0936732	0	0	0	0	0	-0.0323456	0	0	0	0	0	0	0	0	0	0	0.378804	0.141086	0.314656	0	0.0480393	0	0	0	0	0	0	0	0
UNC_HS_Green20_Median_BMC.Med.Genomics.2011_PMID.21214954	0.834068	0.706443	0.7179		0	-0.012857	0	0	0	0.148142	0	0	0	0.133963	0	0	0	0	0	0	0	0	0	0	0	-0.0905702	-0.133705	-0.0130349	0	0	0	0	0	0	0	0.299718	0.0782307	0	0.0276635	0.604362	0.222341	0.364338	0	0	0	0	0	0	0.186267
UNC_HS_Green21_Median_BMC.Med.Genomics.2011_PMID.21214954	0.828812	0.756968	0.7508		0.222189	0.160907	0.136255	0.132271	0.00549729	0	0	0.0238323	0	0.11243	0	0	1.59e-07	0.0468491	0	0	0	0.0230444	0	0	0.0303656	0.0455965	0.00780645	0	0	0	0.0212989	0.0311838	0	0.0275279	0.0565765	0.147323	0.041867	0	0	0.284481	0	0	0.111207	0	0.0228007	0.109207	0.0522846	0.0128927	0
UNC_HS_Green22_Median_BMC.Med.Genomics.2011_PMID.21214954	0.56638	0.569175	0.4996		0	0	0	0	0	0	0	0	0	0	0	0	0	0	0	0	0	0	0	0	0	0	0	0	0	0	0	0	0	0	0	0	0	0	0	0	0	0	0	0	0	0	0	0	0
UNC_HS_Green23_Median_BMC.Med.Genomics.2011_PMID.21214954	0.822713	0.759107	0.7693		0	0	0	0	0	-0.268019	0	0	0	0	0	0	0	0	0	0	0	0	0	0	0	0	0	0	0	0	0	0	0	0	0	0	0	0	0	0	0	0	0	0	0	0	0	0	0
UNC_HS_Green24_Median_BMC.Med.Genomics.2011_PMID.21214954	0.903234	0.900392	0.8561		0	0	0	0	0	0	0	0	0	0	0	0	0	0	0	0	0	0	0	0	0.173493	0	0	0	0	0	0	0	0	0	0	0	0	0	0	-0.013722	0	0	-0.0915946	-0.462429	-0.294436	0	0	0	0
UNC_HS_Green25_Median_BMC.Med.Genomics.2011_PMID.21214954	0.876446	0.835465	0.8316		0	0	-0.0209263	0	0	0	0	0	0	-0.23876	-0.0670363	-0.0551891	-0.0539901	0	0	0	0	0	0	0	0	0.00967539	0.0926375	0.043872	0.0519458	0.00716863	0.0462797	0.0487238	0	-0.0675513	0	-0.208978	-0.183974	-0.236479	0	0	0	0	0	0	0	0	0	0	0
UNC_HS_Green3_Median_BMC.Med.Genomics.2011_PMID.21214954	0.887217	0.811214	0.6916		0.530976	0.0169574	0.312417	0.180815	0.276085	0.0291239	0.139992	0.243161	0.00188971	0.216796	0	0	0	0	-0.0534421	0	0	0	0	0	-0.0353817	0	0	-0.0412555	-0.105714	-0.1931	0	-0.01361	0.000449827	0.386037	0.239486	0.551002	0.0609673	0.169344	0	0	0	0.0212986	0	0	0	0.0295576	0.0257817	0	0
UNC_HS_Green4_Median_BMC.Med.Genomics.2011_PMID.21214954	0.801805	0.689974	0.6831		0	0	0	0	0	0	0	0	0	0	0	0	0	0	0	0	0	0	0	0	0	0	-0.25684	-0.0800815	-0.00248557	-0.248876	0	0	0	0	0	0	0	0	0	0.11113	0	0.901048	0.0578255	0	0	0	0	0	0
UNC_HS_Green5_Median_BMC.Med.Genomics.2011_PMID.21214954	0.822282	0.693408	0.7355		0	0	0	-0.0151585	0	0	0	0	0	0	0	0	0	0.0242696	0	0	0	0.0559324	0.0838034	0.0575371	0.010319	0	0	0	0	0	0	0	0	0.0645727	0	0	0	0.050197	0	0	0	-0.358095	0	0	0	0	0	0	-0.00547311
UNC_HS_Green6_Median_BMC.Med.Genomics.2011_PMID.21214954	0.813621	0.724421	0.7616		0.127145	0.05753	0.0520379	0.0169449	0	0	0.0351003	0.0227197	0	0.00602203	0.112443	0.120863	0	0	-0.112233	-0.101199	0	-0.0215084	-0.0426042	-0.0649219	0	-0.0472605	-0.0384827	-0.0811689	-0.0732985	-0.170544	-0.00779493	-0.0232024	-0.000822211	0	0	0.022759	0.0688727	0	0	0.436277	0	0.0713774	0	0	0	0	0	0	0.318627
UNC_HS_Green7_Median_BMC.Med.Genomics.2011_PMID.21214954	0.7388	0.664955	0.6552		-0.168184	-0.0819403	-0.071096	-0.0298396	-0.0108934	-0.0492876	-0.0416687	-0.132389	0	0	0	0	0	0	0	0	0	0	0	0	0	0	0	0	0	0.036699	0	0	0	-0.156325	0	-0.188098	-0.0564152	-0.101842	0	-0.12097	-0.0168784	-0.0597324	-0.0124553	-0.0126782	0	0	0	-0.00394692	0
UNC_HS_Green8_Median_BMC.Med.Genomics.2011_PMID.21214954	0.896168	0.80759	0.8455		0	0.285612	0	0	0	0	0	0	0	0	0	0	0	0	0	0	0	0	0	0	0	0.0394238	0.0860933	0	0	0	0.0612475	0.10357	-0.0712827	-0.448895	0	-0.140341	-0.0298566	-0.220527	-0.406687	0	0	0	0	0	0	0	0	0	0
UNC_HS_Green9_Median_BMC.Med.Genomics.2011_PMID.21214954	0.5	0.5	0.5		0	0	0	0	0	0	0	0	0	0	0	0	0	0	0	0	0	0	0	0	0	0	0	0	0	0	0	0	0	0	0	0	0	0	0	0	0	0	0	0	0	0	0	0	0
UNC_HS_Red1_Median_BMC.Med.Genomics.2011_PMID.21214954	0.952577	0.897479	0.9054		0.014231	0	0	0	0	0.00401099	0.128459	0.248134	0.125624	0.135289	0	0	0	0	0	0	0	0	0	0	0	-0.00530932	0	0	-0.0638257	-0.01703	0	0	0.151092	0.442606	0.0945687	0.391151	0.420207	0.341335	0.188305	0	0	0	0	0	0	0	0	0	0
UNC_HS_Red10_Median_BMC.Med.Genomics.2011_PMID.21214954	0.829491	0.751431	0.6876		0	0	0	0.0820474	0	0	0	0.0169174	0	0	0	0	0	0	0	0	0	0	-0.419417	-0.0977778	0	0	0	0	0	0	0	0	0	0	0	0	-0.292031	0	0	0.315454	0	0.0392564	0	0	0.0853102	0.19173	0.366724	0.163402	0
UNC_HS_Red11_Median_BMC.Med.Genomics.2011_PMID.21214954	0.848152	0.664628	0.7445		0	0	-0.0771039	0	-0.154594	-0.116925	-0.000340671	-0.0532716	0.0250326	0	0	0.0215656	0	0	0	0.00113801	0	0	0	0	0	0.0919346	0.0741325	0.0298842	0	0.0888434	0	0.0820848	0	-0.177515	0	-0.105358	0	-0.265752	-0.0566505	0	0	0	0	0	-0.0321635	0	0	0	-0.195539
UNC_HS_Red12_Median_BMC.Med.Genomics.2011_PMID.21214954	0.894404	0.802186	0.815		-0.0277411	-0.0477182	-0.0168939	-0.0835935	0	0	0	0	0	-0.204453	-0.295746	0	0	0	0	0	0	0	0	0.129928	0.0688864	0	0	0.144987	0.0159365	0.255052	0	0	0.00550652	0	0	5e-05	0	0	0	0	-0.107525	0	0	0	0	0	0	0	0
UNC_HS_Red13_Median_BMC.Med.Genomics.2011_PMID.21214954	0.934797	0.891406	0.9182		0	0	0	0	0	0	0	0	0.297128	0.305742	0	0	0	0	0	0	0	0	0	0	0	0	0	0	0	0	0	0	0	0.113336	0	0.36307	0.0766948	0.994206	0	0	0	0	0	0	0	0	0	0	0
UNC_HS_Red14_Median_BMC.Med.Genomics.2011_PMID.21214954	0.97488	0.92809	0.9186		-0.666177	0	-0.322875	0	0	0	0	0	0	0	0	0	0	0	-0.0629129	0	-0.0228971	-0.0883772	-0.129694	0	0	0	-0.0850182	-0.0472324	0	0	0	0	0	-0.934066	0	-0.0385096	-0.132443	-0.284647	-0.544412	-0.691691	0	-0.527818	-0.476245	0	0	0	0	0	-0.365978
UNC_HS_Red15_Median_BMC.Med.Genomics.2011_PMID.21214954	0.958804	0.912761	0.9267		0	0	-0.0548773	0	0	-0.0369291	0	-0.468309	0	0	0	0	-0.214265	0	0.978829	0	0	0.418229	0.0901743	0.16061	0.418954	0.416712	0	0.0475851	0.817886	0.339751	0.84022	0.225758	0	-0.0363107	0	-0.0650504	0	-0.411483	0	-0.630972	0	0	0	0	0	0	0	-0.000350688	0
UNC_HS_Red16_Median_BMC.Med.Genomics.2011_PMID.21214954	0.691136	0.642224	0.6013		0	0	0	0	0	0	0	0	0	0	0	0	0	0	0	0	0	0	0	0	0	-0.040479	-0.0203694	0	0	0	0	0	0	0	0	0	0	0	0	0	0	0	0	0	0	0	0	0	0
UNC_HS_Red17_Median_BMC.Med.Genomics.2011_PMID.21214954	0.759182	0.691132	0.5403		0	-0.0454151	0	-0.0624651	0	0	0	0	0	0	-0.138115	-0.0154453	-0.0448755	0	0	0	0	0	0	0	0	0	0	0	0	0.0019875	0	0	0	-0.0648521	0	-0.106207	0	0	0	0	0	0	0	0	0	0	0	0	0
UNC_HS_Red18_Median_BMC.Med.Genomics.2011_PMID.21214954	0.845919	0.788823	0.7303		0.152193	0.124546	0.1104	0.0964762	0.0615829	0	0.0404586	0	0	0	0	0	0	0	0	0	-0.095683	0	-0.0295187	0	0	0	0	0	0	0	0	0.0191713	0	-0.0544527	0	0	-0.173248	-0.130653	0	0	0	0	0	0	0	0	0	0	0
UNC_HS_Red19_Median_BMC.Med.Genomics.2011_PMID.21214954	0.87245	0.807366	0.8519		0	0	0	0	-0.0920532	-0.0277702	-0.0255256	-0.03786	0	0	0	0	0	0	0.0408795	0	0	0.0258919	0	0.00591937	0	0	0	0	0.0245573	0	0.0873974	0.0348681	0	-0.173408	-0.0208228	-0.191202	-0.0268189	-0.021796	-0.080064	0	0	0	0	0.0580225	0	0	0	0	0
UNC_HS_Red2_Median_BMC.Med.Genomics.2011_PMID.21214954	0.901689	0.764389	0.7747		0	0	0	0	-0.470288	-0.229156	-0.120202	-0.410976	0.0411318	0.193038	0	0	0.0393946	0.0121489	0	0.0353823	0	0	0.0427129	0	0.0485151	0.03959	0.018841	0	0	0.0832378	0	0	-0.0672443	-0.326155	-0.296641	-0.161631	-0.159106	-0.111391	-0.106181	0	0	-0.165552	0	0	0	0	0	-0.488215	-0.110104
UNC_HS_Red20_Median_BMC.Med.Genomics.2011_PMID.21214954	0.804355	0.733683	0.7751		0.0256459	0.093847	0.114858	0.129871	0	0	0	0.109338	0	0	0	0.199114	0.0987812	0	-0.113034	-0.111958	-0.00426553	-0.0981894	-0.0439505	-0.118018	-0.0419948	-0.0411261	-0.0428512	-0.019824	-0.0300605	-0.0381067	-0.0394863	-0.0526804	0	0	0	0	0	0	0.069903	0.108065	0	0.0913996	0.197544	0	0	0	0	0	0.15694
UNC_HS_Red21_Median_BMC.Med.Genomics.2011_PMID.21214954	0.587924	0.510526	0.5002		0	0	0	0	0	0	0	0	0	0	0	0	0	0	0	0	0	0	0	0	0	0	0	0	0	0	0	0	0	0	0	0	0	0	0	0	0	0	0	0	0	0	0	0	0
UNC_HS_Red22_Median_BMC.Med.Genomics.2011_PMID.21214954	0.789679	0.662398	0.5185		0	-0.00127485	-0.168336	-0.121331	-0.157275	-0.0356461	0	0	0	0	0	0.0111098	0.0314161	0	0	0	0	0	0	0	0	0	0	0	0	0.0276931	0	0	0	0	0	0	0	0.00676199	0	0	0	-0.322013	-0.25046	0	0	0	0	-0.00156504	0
UNC_HS_Red23_Median_BMC.Med.Genomics.2011_PMID.21214954	0.894814	0.829909	0.8075		0	-0.20347	-0.0169076	-0.0375875	-0.00076699	-0.0475543	0	0	0.0156911	0.221304	0	0	-0.0655503	0.0062755	0	0	0	0	0	0	6.57e-05	0	0	0	0	0	0	0	0	0.0473642	0.05337	0.0818073	0.338276	0	0	0.0023551	0.0290496	0	0	0	-0.0895682	-0.00025767	0	0	0
UNC_HS_Red24_Median_BMC.Med.Genomics.2011_PMID.21214954	0.810695	0.732916	0.5809		0	0	0	0	0	0	0	0	0	0	0.0182291	0	0	0	0	0	-0.03738	0	-0.11479	-0.058011	-0.0295834	0	0	0	0	0	0	0	0	0	0	-0.0722366	-0.0997153	0	0	0.35179	0	0.0372662	0.0144797	0.387403	0.0905996	0	0.0284248	0	0.0184656
UNC_HS_Red25_Median_BMC.Med.Genomics.2011_PMID.21214954	0.962159	0.937722	0.9043		-0.60039	0	0	0	-0.094818	-0.0683133	-0.325229	-0.617422	0	0	0	0	0	0	0	0	0	0	0	0	0	0	0	0	0	0	0	0	0	-0.0864669	0	0	-0.210876	-0.498119	-0.213185	0	0	0	0	0	0	0	0	-0.201797	0
UNC_HS_Red3_Median_BMC.Med.Genomics.2011_PMID.21214954	0.82448	0.745333	0.6768		0	0	0.0945496	0.0591199	0	0	0.0613893	0.455301	0	0	0	0	0	0	-0.0498299	0	-0.156813	-0.0814846	-0.218802	0	0	0	0	0	0	-0.0402738	0	0	-0.158826	-0.097024	0	-0.125594	0	0	0	0	0	0.302939	0	0	0.0140664	0.0467421	0	0	0.0838316
UNC_HS_Red4_Median_BMC.Med.Genomics.2011_PMID.21214954	0.782153	0.750047	0.7614		0	0	0.0425315	0	0	0.0573664	0.135922	0.0265382	0	0	0	0.0800852	0.00129629	0	-0.114946	-0.125003	-0.0260636	-0.116918	0	-0.0079108	0	-0.0329984	-0.0884939	-0.0642931	-0.0873215	-0.0190152	-0.0486893	-0.0359015	0	0	0	0.0689401	0.058691	0	0.125292	0.281283	0.0273323	0	0	0	0	0	0	0	0
UNC_HS_Red5_Median_BMC.Med.Genomics.2011_PMID.21214954	0.739673	0.625	0.5817		0	0	0	0	0	0	0	0	0	0	0.000603455	0.115477	0	0	0	0.0376446	0	0	0	0.000105438	0.013318	0	0	0	0	0	0	0	0	0	0	0	0	0	0	0	-0.0367969	0	0	0	0	0	0	0	0
UNC_HS_Red6_Median_BMC.Med.Genomics.2011_PMID.21214954	0.909594	0.818646	0.8588		-0.118594	-0.321072	-0.0670952	-0.156412	0	0	0	0	0	0	0	0	-0.00463151	0	0	0	0	0.000310931	0	0.0109047	0	0	0	0	0	0.0513444	0	0.00673409	0	0.322858	0.180125	0.364224	0	0.468391	0.248115	0	0	-0.533031	-0.316557	-0.152595	0	0	0	-0.0752508	-0.188238
UNC_HS_Red7_Median_BMC.Med.Genomics.2011_PMID.21214954	0.5	0.5	0.5		0	0	0	0	0	0	0	0	0	0	0	0	0	0	0	0	0	0	0	0	0	0	0	0	0	0	0	0	0	0	0	0	0	0	0	0	0	0	0	0	0	0	0	0	0
UNC_HS_Red8_Median_BMC.Med.Genomics.2011_PMID.21214954	0.878927	0.863564	0.8442		0.416923	0	0.125828	0.203389	0.101777	0	0	0.045887	0	0.323856	0	0	0	0	0	0	0	0	0	0	0	0	0	0	0	0	0	0	0	0.0788176	0.0901509	0.0371831	0	0	0	0	0	0	0	0	0	0	0	0	0
UNC_HS_Red9_Median_BMC.Med.Genomics.2011_PMID.21214954	0.812011	0.751986	0.8123		0	0	0	0	0	0	0	0	-0.11838	0	0	0	0	0	0	0	0	0	0	0	0	0	0	0	0	0	0	0	0	-1.60997	0	0	0	0	0	0	0	0	0	0	0	0	0	0	0
UNC_IGG_Cluster_Median_BMC.Med.Genomics.2011_PMID.21214954	0.810237	0.679937	0.7388		0	0.0102351	0.200153	0.0761933	0	0	0	0	0	0	0	0	0.186513	0	-0.0428131	0	0	-0.0263981	0	-0.0705804	-0.107532	-0.0883813	-0.0890238	-0.0460534	-0.0393499	0	-0.0887493	-0.109811	0	0	0	0	0	0	0.0098198	0.0575016	0	0.181644	0.159713	0.0381316	0	0	0	0	0.0268192
UNC_Interferon_Cluster_Median_BMC.Med.Genomics.2011_PMID.21214954	0.745098	0.603622	0.6383		0	0	0	0	0	0.0263904	0	0	0	0.0910382	0	0	0	0	0	0	0	0	0	0	-0.00524352	-0.00866191	-0.0813752	-0.0459973	0	0	0	0	0	0	0	0	0	0	0	0	0	0	0	0	0	0	0	0	-0.00168606
UNC_Keller2012_CD10_Median_Adam_PMID.25575446	0.805213	0.733544	0.7176		0.0252985	0.0439526	0.215822	0.119925	0	0.112528	0	0.0780248	0	0.446477	-0.0213932	-0.12531	-0.0269551	0	0	0	0	0	0	0	0	0	-0.000557958	0	0	-0.0842269	-0.0698642	-0.101485	0	0	0	0.106825	0	0	0.0830413	0.111643	0	0.167741	0.197988	0.0532134	0	0	0	0.0284854	0.0826074
UNC_KRAS_amplicon_Median_Genome.Biology.2007_PMID.17493263	0.82963	0.783853	0.7366		-0.483146	-0.287098	0	0	0	0	0	0	0	0	0	0	0	0	0	0	0.127283	0	0	0	0	0	0	0	0	0.161414	0	0	0	0	0	0	0	0	0	0	0	-0.0896672	0	0	0	0	0	0	0
UNC_Lim2009_LumProg_Median_Adam_PMID.25575446	0.883573	0.851475	0.8351		0	0	0	0	0	0	0.104544	0.100897	0.148829	0.00339118	0	0	0	0.0439094	0	0.087233	0.0127477	0.0802257	0.0219421	0.0544447	0.0478285	0	0	0	0	0	0	0	0.0711408	0.324097	0.00693781	0.236774	0.0919734	0.266442	0.112503	0	0	0	0	-0.136228	-0.0520044	-0.041728	-0.0276659	0	0
UNC_Lim2009_MaSC_Median_Adam_PMID.25575446	0.813912	0.708038	0.6992		0	0.155836	0.122418	0.0615494	0	0	0	0	0	0.00124522	0	0	0	0	-0.0232528	0	-0.0177308	0	-0.0217342	-0.036394	-0.0458751	-0.0128956	-0.0481299	-0.073919	-0.0679428	-0.133048	0	0	0	0	0	0	0	0	0	0.150155	0.0620638	0.184503	0.087924	0	0.130697	0	0	0.11843	0
UNC_Lim2009_MatureLum_Median_Adam_PMID.25575446	0.860987	0.815836	0.8495		0	0.0146979	0	0	0	0	0	0	0	0	0	0	0	0	0	0	0	0	0	0	0	0	0	0	0	0	0	0	0	-0.172624	-0.0142668	-0.0969648	0	-0.131009	-0.167524	0	0	0	0	0	0	0	0	-0.0167004	0
UNC_Lim2009_Stroma_Median_Adam_PMID.25575446	0.805278	0.751994	0.6661		0	0	0.0899673	0.057281	0	0	0	0	0	0	0	0	0	0	-0.102165	0	-0.0344009	-0.0483185	-0.0787836	-0.0341653	-0.0304953	0	-0.0406499	0	0	-0.113207	-0.039735	0	-0.0434697	0	0	0	0	0	0	0.236315	0	0.149401	0	0.0122223	0.0520746	0.114828	0.0142868	0.0834889	0.329603
UNC_Lim2010_LumProg_Median_Adam_PMID.25575446	0.788365	0.679458	0.5903		0	0	0	0	0	0	0	0	0	0	0	0	0	0	-0.00368257	-0.0147036	-0.0841592	-0.0978221	-0.0281894	0	0	0	0	0	0	0	0	0	0	0	0	0	0	0	0	0.150051	0	0.26459	0.0469056	0	0	0.141539	0.0184694	0	0
UNC_Lim2010_MaSC_Median_Adam_PMID.25575446	0.825248	0.688294	0.6941		0.029116	0.0102	0.109683	0.132456	0.0512553	0.0691517	0	0.140079	0	0.187713	0	0	0	0	-0.0148311	-0.00661428	-0.066523	-0.0621469	-0.0163249	0	0	0	-0.0302311	0	0	-0.0490346	0	0	-0.121843	0	-0.0755201	0	0	0	0	0.00745575	0.124573	0.0728783	0	0	0.128717	0.000543533	0	0.0889286	0
UNC_Lim2010_MatureLum_Median_Adam_PMID.25575446	0.831674	0.699449	0.6683		0	0.0818092	0	0	-0.00879819	0	0	-0.401873	0	0	0	0	0	-0.0693475	0	0	0	0	0	0	0	0	0	0.0723072	0	0	0	0	0	0	-0.00396626	0	-0.168141	0	0	0	0	-0.363146	0	0	0	0	0	0	0
UNC_Lim2010_Stroma_Median_Adam_PMID.25575446	0.5	0.5	0.5		0	0	0	0	0	0	0	0	0	0	0	0	0	0	0	0	0	0	0	0	0	0	0	0	0	0	0	0	0	0	0	0	0	0	0	0	0	0	0	0	0	0	0	0	0
UNC_LUMINAL_Cluster_Median_BMC.Med.Genomics.2011_PMID.21214954	0.922608	0.805175	0.8471		0	0	0	0	0	-0.0315457	-0.272646	-0.445499	0	0	0	0	0	0	0.034276	0	0	0	0.0134854	0	0	0.103863	0.0979482	0	0.0537352	0.0281336	0	0.0563673	0	-0.244902	-0.115287	-0.319914	-0.17592	-0.153036	0	-0.167335	0	-0.42325	-0.0418213	0	0	0	0	-0.0742934	-0.101023
UNC_Lung.WNT.DiMeo_Median_Cancer.Res.2009_PMID.19549913	0.786071	0.656833	0.6368		0.0931795	0.0596069	0	0	0.0445352	0.0115748	0.0905566	0.174105	0	0.00603705	0	0	0	0	0	0	0	0	0	0	0	0	0	0	0	0	0	0	-0.0176711	0	-0.174023	-0.0124083	-0.00791852	0	0	0.223029	0	0.193369	0.166488	0.0908761	0.0382916	0	0.0808203	0	0.278801
UNC_MBASAL_Median_BMC.Med.Genomics.2011_PMID.21214954	0.690939	0.63975	0.6		0	0.208726	0	0	0	0	0	0	0	0	0	0	0	0	0	0	0	0	0	0	0	0	0	0	0	0	0	0	0	0	0	0	0	0	0	0	0	0.253647	0	0	0	0	0	0	0
UNC_MCD3_CD8_Median_BMC.Med.Genomics.2011_PMID.21214954	0.810079	0.707291	0.7617		0.0206302	0	0.19742	0.0784514	0	0	0.115304	0.0309793	0	0	0	0.000405061	0.196149	0	-0.109749	-0.0637503	-0.0380997	-0.0490064	-0.0744099	-0.0283054	-0.0798615	-0.0839958	-0.0970037	-0.0362908	-0.0805908	-0.156885	0	-0.0054431	0	0	0	0.0425529	0	0	0.175389	0	0	0.000929926	0	0	0	0	0	-0.00897579	0
UNC_MClaudin_Cluster_Median_BMC.Med.Genomics.2011_PMID.21214954	0.79381	0.622892	0.6473		0	0	0	0	0	0.0264671	0	0	0	-0.027399	0	0	0	0	0.0863763	0.0137618	0	0.0482126	0	0	0	0.104574	0.0334767	0.0462212	0.0390564	0	0.0765074	0.0363681	0	0	0	0	0	0	0	0	0	-0.199639	-0.102574	-0.000120292	0	0	0	0	0
UNC_MECM_Median_BMC.Med.Genomics.2011_PMID.21214954	0.825675	0.642978	0.6325		0	0	0	0	0	0	0	0	0	0	0	-0.00606525	0	0	-0.492534	0	-0.00209578	-0.0620558	0	0	0	0	0	0	0	0	0	0	0	0	0	0	0	0	0	0.762116	0.435111	0.429577	0	0	0	0	0	0.162111	0.0530117
UNC_METAPLASTIC_Up_Median_CanRes.2009_PMID.19435916	0.815897	0.734503	0.7283		0.103281	0.0732659	0.11251	0.155869	0	0.0680908	0.156915	0.0277239	0	0.167974	0	0	0	0	-0.092417	0	0	-0.110452	-0.00379143	0	-0.0327982	0	-0.0497628	-0.054824	0	-0.0474504	-0.0210431	-0.00467609	-0.000357537	0	-0.0851999	0	0	0	0	0.305948	0	0.192535	0.0423845	0.185564	0.0311653	0.187998	0.0806196	0.173169	0.0665846
UNC_MFGFR2_Median_BMC.Med.Genomics.2011_PMID.21214954	0.727712	0.714993	0.6226		0	0	0	0.0398079	0	0	0	0	0.00119871	0	0	0	0	0	0	-0.0117461	0	0	0	-0.000731419	0	0	0	0	0	0	0	0	0	0	0	0	0	0	0	0.0780286	0	0	0	0.0558088	0.0576076	0.118843	0.0968099	0.166595	0.0791769
UNC_MHistone_Median_BMC.Med.Genomics.2011_PMID.21214954	0.862543	0.728899	0.716		0	0	0	0	-0.0960382	0	-0.297008	0	0	0	0	0	0	0	0	0	0	0	0	0	0	0	0	0	0	0	0	0	0	0	0	0	0	0	0	0	0	0	0	0	0	0	0	0	0
UNC_MInterferon_Cluster_Median_BMC.Med.Genomics.2011_PMID.21214954	0.528572	0.509615	0.5005		0	0	0	0	0	0	0	0	0	0	0	0	0	0	0	0	0	0	0	0	0	0	0	0	0	0	0	0	0	0	0	0	0	0	0	0	0	0	0	0	0	0	0	0	0
UNC_MITO1_Median_BMC.Med.Genomics.2011_PMID.21214954	0.753894	0.623567	0.5928		0	-0.0224308	0	0	-0.0136667	0	-0.0302882	0	0	0	0	0	-0.00559594	0	0	0	0	0	0	0	0	0	0	0	0	0	0.0251656	0.0397706	0	0	0.12026	0	0	0	0	0	0	-0.263403	-0.0346487	0	0	0	0	0	0
UNC_MITO2_Median_BMC.Med.Genomics.2011_PMID.21214954	0.753303	0.697582	0.533		-0.0100308	0	-0.0795643	-0.0850698	-0.0158302	0	-0.019519	0	0	0	0	0	0.0052182	0	0	0	0	0	0	0	0.00380866	0	0.0353015	0	0	0.0369795	0	0	0.123125	0.0408582	0	0.0344958	0	0.0685022	0	0.0135425	0	0	-0.00104612	0	0	0	0	0	0
UNC_MK14_K17_Median_BMC.Med.Genomics.2011_PMID.21214954	0.769037	0.699729	0.7095		0	0	0	0	0.0661176	0	0	0.267182	0	0.275344	0	0	0	0.0495859	0	0.0109623	0	0.0782764	0.00140034	0	0.00139437	0	0	0	0	0	0	0	0.275524	0.148056	0.0262733	0.0673308	0	0.143808	0	0	0	0	0	0	0	0	0	0	0
UNC_MKRAS_amplicon_Median_BMC.Med.Genomics.2011_PMID.21214954	0.788236	0.734037	0.6794		-0.156287	-0.098931	-0.0477809	0	0	0	0	0	0	0	-0.0548926	0	0	0	0.000518121	0	0	0.0304037	0	0	0	0	0.0325413	0	0	0.036899	0	0.0279475	0	0	0	0	0	0	0	-0.11721	0	0	-0.0389505	-0.0341183	0	-0.0470607	-0.0699449	0	-0.0302733
UNC_MM_BRCAwnt_1pFDR_UP_Median_Genome.Biology.2007_PMID.17493263	0.825736	0.779266	0.674		0	-0.0916207	-0.00492063	0	0	0	0	0	0.0300299	0	-0.157877	0	-0.024899	0	0.0193554	0.0397428	0.103939	0.0374416	0.0396222	0	0	0.0379497	0	0	0	0.0812779	0	0	0	0	0	0	0	0	0	0	0.0732366	0	0	-0.225298	-0.0311882	0	-0.102988	-0.0297119	0
UNC_MM_C3Tag_1pFDR_UP_Median_Genome.Biology.2007_PMID.17493263	0.927601	0.823329	0.7997		0	-0.0633215	0	0	0.0382752	0	0	0.141299	0.176161	0	0	0.249541	0	0	0	0	0.117356	0.0421466	0.0648148	0.0238121	0	0	0	0	0	0	0	0	0.0824659	0.242945	0.116245	0.127225	0.221977	0.141683	0	0	0	0	-0.148468	-0.0824367	-0.0737844	-0.0809067	0	-0.125617	-0.0299199
UNC_MM_C3Tag.2012_Median_Genome.Biol.2013_PMID.24220145	0.882306	0.829158	0.792		0	-0.0717472	0	0	0	0	0	0	0.193385	0	0	0	0	0	0	0	0	0.0711052	0	0	0	0	0	0	0	0	0	0	0.0248777	0	0	0.108997	1.21616	0	0	0	0	0	0	0	0	0	0	0	0
UNC_MM_Class3_Median_Genome.Biol.2013_PMID.24220145	0.67571	0.603109	0.5201		0	0	0	0	0	0	0	0	0	0	0	0	0	0	0	0	0	0	0	0	0.0179519	0.0124938	0	0	0.0321377	0	0	0	0	0	0	0	0	0	0	0	0	0	0	0	0.0200054	0	0	0	0
UNC_MM_Class8_Median_Genome.Biol.2013_PMID.24220145	0.669499	0.579444	0.6047		0	0	0	0	0	0	0	0	0	0	0	0	0	0	0	0	0	0	0	0	0	0	0	0	0	0	0	0	0	0	0	0	0	0	0	0	0	0	0	0	0	0	0	0	0
UNC_MM_Claudinlow_Median_Genome.Biol.2013_PMID.24220145	0.5	0.5	0.5		0	0	0	0	0	0	0	0	0	0	0	0	0	0	0	0	0	0	0	0	0	0	0	0	0	0	0	0	0	0	0	0	0	0	0	0	0	0	0	0	0	0	0	0	0
UNC_MM_DMBAwnt_1pFDR_UP_Median_Genome.Biology.2007_PMID.17493263	0.805989	0.683252	0.6266		0.0215484	0	0.219862	0.242159	0	0.102578	0	0.0444535	0	0.241284	0	0	0	0	-0.0423342	-0.0119463	-0.0325681	0	0	-0.00559411	-0.0681284	0	-0.01523	-0.0173261	0	-0.032504	0	-0.0643793	0	-0.0126717	-0.0324586	0	-0.192185	-0.0209488	0	0.00990214	0	0.198696	0.0320126	0	0	0	0	0.285314	0.0531051
UNC_MM_Erbb2.like_Median_Genome.Biol.2013_PMID.24220145	0.794704	0.686286	0.7291		0	-0.0459292	0	-0.00627689	0	0.0188915	0	0	0	0	0	0	0	0	0	0	0	-0.000718212	0	-0.0406335	-0.0390547	-0.0258795	-0.068294	-0.031215	0	0	0	0	0	0	0	0	0	-0.0138722	0	0	0	0.395898	0.341592	0	0	0.00825741	0.27201	0.0383965	0
UNC_MM_Green1_Median_BMC.Med.Genomics.2011_PMID.21214954	0.830123	0.687776	0.6955		0.02391	0.0331095	0.109697	0.061496	0	0	0	0.00259301	0	0.0735331	0	0	0	0	-0.0415111	0	0	-0.00646516	0	-0.170755	-0.186402	-0.0631504	-0.0668165	-0.0715462	-0.0305527	0	-0.0528588	-0.0261866	-0.078773	0	-0.0278655	0	0	0	0	0.279037	0	0.261695	0.293987	0.0848194	0	0	0	0	0.0138988
UNC_MM_Green10_Median_BMC.Med.Genomics.2011_PMID.21214954	0.5	0.5	0.5		0	0	0	0	0	0	0	0	0	0	0	0	0	0	0	0	0	0	0	0	0	0	0	0	0	0	0	0	0	0	0	0	0	0	0	0	0	0	0	0	0	0	0	0	0
UNC_MM_Green11_Median_BMC.Med.Genomics.2011_PMID.21214954	0.705784	0.708411	0.6549		0	0	0	0	0	0	0	0	0	0	0	0	0	0	0	0	0	0	0	0	0	0	0	0	0	0	0	0	0	0	0.0310468	0	0	0.00136862	0	0	0	-0.0580846	0	0	0	0	0	0	0
UNC_MM_Green12_Median_BMC.Med.Genomics.2011_PMID.21214954	0.651982	0.666151	0.5815		0	0.0538703	0	0	0	0	0	0	0	0	0	0	0	0	0	0	0	0	0	0	0	0	0	0	0	0	0	0	0	0	0	0	-0.0443216	0	-0.00116379	0	0	0	0	0	0	0	0	0	0
UNC_MM_Green13_Median_BMC.Med.Genomics.2011_PMID.21214954	0.688407	0.63975	0.6235		0	0	0	0	0	0	0	0	0	0	0	0	0	0	0	0	0	0	0	0	0	0	0	0	0	0	0	0	0	0	0	0	0	0	0	0	0	0	0	0	0	0	0	0	0
UNC_MM_Green14_Median_BMC.Med.Genomics.2011_PMID.21214954	0.680125	0.537248	0.5727		0	0.0273262	0	0	0	0	0	0	0	0	0	0	0	0	0	0	0	0	0	0.00221851	0	0	0	0	0	0	0	0	0	0	0	0	0	0	0	0	0	0	0	0	0	0	0	0	0
UNC_MM_Green15_Median_BMC.Med.Genomics.2011_PMID.21214954	0.736531	0.646072	0.6707		0	0	0	0	0	0	0	0	0	0.040365	0	0	0	0	-0.013716	-0.0145527	0	-0.00312597	0	0	0	0	0	0	0	-0.0174848	-0.0264331	-0.038734	0	0	0	0	0	0	0.11934	0.0527795	0.044799	0.100704	0.0883158	0	0	0	0	0.0975029	0
UNC_MM_Green16_Median_BMC.Med.Genomics.2011_PMID.21214954	0.831439	0.742184	0.7121		0	0.195886	0.131054	0.0218695	0	0	0.0146401	0	0	-0.08796	0.0922	0.0744603	0.179108	0	-0.0503254	-0.129374	-0.10285	-0.149815	-0.0394402	-0.0769673	0	0	-0.0327373	-0.035177	-0.0500314	0	0	0	-0.062584	0	-0.00260801	0	0	0	0	0.142939	0	0.238371	0.0885727	0.262551	0.135307	0	0	0.0760623	0.0883641
UNC_MM_Green17_Median_BMC.Med.Genomics.2011_PMID.21214954	0.737312	0.573376	0.5936		-0.0509969	-0.180667	-0.00280351	0	-0.011759	0	0	0	0	0	0	0	0	0	0	0.0271179	0.10361	0	0.043475	0.0325492	0.0383744	0	0.0176248	0	0	0	0	0	0	0	0	0	0	0	0	0	0	0	0	0	0	0	0	0	0
UNC_MM_Green18_Median_BMC.Med.Genomics.2011_PMID.21214954	0.836786	0.720091	0.6736		0	0	0	0	-0.148948	0	0	0	0	0.122717	0	0	0	0	-0.0126386	-0.00186196	-0.114701	-0.0386783	-0.0696098	-0.0319383	-0.0511435	0	0	0	0	-0.00568804	0	0	-0.026417	0	0	0	0	-0.165965	0	0.215238	0	0.142715	0.484263	0.131681	0	0.00328195	0.101167	0.0851378	0.104516
UNC_MM_Green19_Median_BMC.Med.Genomics.2011_PMID.21214954	0.88655	0.803865	0.8104		0	-0.115207	-0.0115888	-0.00798347	0	0	0	0	0	0.0615997	0	0.0334177	0	0.122548	0	0	0	0.0137602	0	0	0	0	0	0	0	0	0.0168506	0.0435553	0	0.0464591	0.0365461	0.289378	0.241294	0	0	0	0	-0.173817	-0.0750027	-0.221574	-0.0515446	-0.0783959	0	0	-0.0182211
UNC_MM_Green2_Median_BMC.Med.Genomics.2011_PMID.21214954	0.863906	0.801459	0.7616		-0.137171	-0.106497	-0.152543	-0.113595	0	0	0	0	0	0	-0.0201596	0	-0.0217292	0	0.0194642	0.023526	0	0.0568213	0.104214	0.0534612	0.0722846	0.0321806	0.0096953	0	0	0	0	0	0	0	0	0.046505	0	0	0	0	0	-0.320879	-0.228711	-0.19527	0	0	0	-0.0539574	0
UNC_MM_Green20_Median_BMC.Med.Genomics.2011_PMID.21214954	0.5	0.5	0.5		0	0	0	0	0	0	0	0	0	0	0	0	0	0	0	0	0	0	0	0	0	0	0	0	0	0	0	0	0	0	0	0	0	0	0	0	0	0	0	0	0	0	0	0	0
UNC_MM_Green21_Median_BMC.Med.Genomics.2011_PMID.21214954	0.82056	0.617625	0.6684		0	-0.179239	0	0	0	0	0.101213	0.0266243	0.162906	0	0	0	0.0194651	0	0	-0.0557	-0.142178	-0.0526306	0	-0.0793838	0	-0.12715	-0.0559147	-0.00695609	0	0.00613086	0	0	-0.171577	0	-0.0803105	0	0	0	0.000161108	0.284243	0	0.0849883	0	0.00226612	0.162877	0	0.266385	0	0
UNC_MM_Green22_Median_BMC.Med.Genomics.2011_PMID.21214954	0.681357	0.625607	0.5518		0	0	0	0	0	0	0	0	0	0	0	0	0	0	0	0	0	0	0	0	0	0	0	0	0	0	0	0	0	0	0	0	0	0	0	0	0	0	0	0	0	0	0	0	0
UNC_MM_Green23_Median_BMC.Med.Genomics.2011_PMID.21214954	0.727126	0.683328	0.5164		0	-0.148028	0	0	0	0	0	0	0	0	0	0	0	0	0.0221279	0	0	0	0.0758208	0	0	0	0	0	0	0	0.0298457	0.0496031	0	0	0	0	-0.0199467	0	0	0	0	0	0	0.000270402	0	0	0	0	0
UNC_MM_Green24_Median_BMC.Med.Genomics.2011_PMID.21214954	0.75231	0.60829	0.5861		-0.119828	-0.0896438	0	-0.0755055	-0.105685	-0.121637	0	0	0	0	0	0	-0.0138471	0	0.0600037	0.00766131	0	0.0114161	0	0	0	0.036894	0.0469003	0.0888101	0.0202552	0.135217	0	0	0	-0.124172	0	-0.210488	0	-0.15879	-0.0679794	-0.0364632	-0.123965	-0.0114298	-0.00162575	0	0	0	0	-0.146581	-0.0490582
UNC_MM_Green25_Median_BMC.Med.Genomics.2011_PMID.21214954	0.703335	0.597714	0.609		0	0	0	0	0	0	0	0	0	0	0	0	0	0	0	0	0	0	0	0	0	0	0	0	0	0	0	0	-0.149516	0	0	0	0	0	0	0	0	0	0	0	0	0	0	0	0
UNC_MM_Green3_Median_BMC.Med.Genomics.2011_PMID.21214954	0.74348	0.748833	0.7567		0	0	0	0	0	0	0	0	0	0	0	0	0	0	0.00769422	0	0	0	0	0	0.0162271	0.0465461	0	0	0.092253	0	0.0369899	0.0117508	0	0	0	0	-0.0841586	0	-0.0888467	0	0	-0.0336971	0	0	0	0	0	0	0
UNC_MM_Green4_Median_BMC.Med.Genomics.2011_PMID.21214954	0.845369	0.582193	0.5205		0	-0.00603075	-0.246983	-0.177749	-0.293076	-0.215974	0	-0.0190037	0	0	0	0	-0.00289594	0	0	0	0	0	0	0	0	0	0.0163862	0	0.0520126	0.0955305	-0.0195363	0	0.0501467	0	0.00946135	0	0	0	0.00566867	0	0.152357	-0.466245	-0.372513	0	-0.0299616	-0.119892	0	0	0
UNC_MM_Green5_Median_BMC.Med.Genomics.2011_PMID.21214954	0.794547	0.72941	0.6551		0	0	0	0	0	0	0	0	0	0	0	0	0.0269224	0	-0.00761093	0	0	0	0	0	0	-0.00826138	-0.0306391	-0.0873854	0	-0.120084	0	-0.0451834	-0.305128	-0.0862951	0	0	-0.185377	0	0	0.0785583	0	0.187203	0.16431	0.00966755	0	0.365004	0.114806	0.250779	0
UNC_MM_Green6_Median_BMC.Med.Genomics.2011_PMID.21214954	0.95529	0.83523	0.8317		0	-0.361425	-0.104923	-0.0815601	0	0	0	0.0435873	0.151133	0	0	0.252007	-0.0147576	0.107857	0	0	0	0	0.18916	0.185569	0	0	0	0	0	-0.076837	0.00838886	0.0212164	0.0140918	0	0.106813	0.262657	0.170271	0	0	0	0	-0.559151	-0.609262	-0.180293	0	-0.139669	0	-0.468585	-0.499688
UNC_MM_Green7_Median_BMC.Med.Genomics.2011_PMID.21214954	0.746331	0.667302	0.5754		0.00659732	0	0.0191798	0.0728066	0	0	0	0.210602	0	0	0	0	0	-0.00245028	0	-0.0123839	-0.0165221	0	0	0	0	0	0	0	0	-0.0581992	0	0	-0.047181	0	0	0	0	0	0	0	0	0.129536	0.116098	0	0	0	0	0	0
UNC_MM_Green8_Median_BMC.Med.Genomics.2011_PMID.21214954	0.769576	0.590459	0.6367		0.000591832	0	0.00484789	0	0	0	0	0.0067694	0	0	0	0	0	0	0	0	0	0	0	0	0	0	0	0	0	0.0316732	0	0	-0.00244488	0	0	0	0	0.0363888	0	0.136945	0	0	0	0.0216415	0	0	0	0	0.0701842
UNC_MM_Green9_Median_BMC.Med.Genomics.2011_PMID.21214954	0.709886	0.625677	0.6617		0	0	0	0	0	0	0	0	0	0	0	0	0	0	0.0739593	0	0	0.0296759	0	0	0.00019664	0.0146993	0.0119715	0.0155045	0	0	0.147303	0.0997102	0.0539308	0.217762	0	0.361165	0.100593	0	0	0	0	0	0	0	0	0	0	0	0
UNC_MM_Myc_1pFDR_UP_Median_Genome.Biology.2007_PMID.17493263	0.828807	0.751074	0.6973		-0.149618	-0.0265124	-0.0705608	-0.0875195	0	-0.0714929	0	0	0	0	0	0	-0.123809	0	0.00145186	0	0	0	0	0	0.134278	0.045121	0.0514777	0	0.000169173	0	0.0309652	0.00819648	0.137803	0.0814676	0.256594	0.0610434	0.086356	0	0.102166	-0.301269	0	-0.472664	-0.277208	0	0	0	0	-0.120519	0
UNC_MM_Myc.2012_Median_Genome.Biol.2013_PMID.24220145	0.878541	0.836523	0.7734		0	0	0	0	0.0369717	0	0	0	0.0880763	0	0	0	-0.0485976	0	0.0316209	-0.000915759	0	0	0.045198	0	0.161448	0.0402609	0.0851938	0.0543716	0	0.0261556	0.038055	0.0165668	0.164242	0.13523	0.13197	0.291472	0.122141	0.0402774	0	0	-0.159977	-0.379071	-0.0874328	-0.192399	-0.165797	-0.0193927	0	0	0
UNC_MM_Myoepithelioma.like_Median_Genome.Biol.2013_PMID.24220145	0.820857	0.717456	0.6979		0	0	0	0	0	0	0	0	0	0	0	-0.00889571	0	0	-0.0833671	0	-0.0701564	-0.228692	-0.11021	0	0	0	0	0	0	0	0	0	0	0	-0.00176786	0	-0.128526	-0.223005	0	0	0	0.134503	0	0	0	0	0	0.473668	0
UNC_MM_Neu.2012_Median_Genome.Biol.2013_PMID.24220145	0.792814	0.777922	0.7218		0	0	0	0	0	0	0	-0.0621917	0	-0.0511049	0	0	0	0	0	0	-0.0315431	0	0	0	0	0	0	0	0.00238798	0	0	0	-0.115795	0	-0.0585417	0	0	0	0	0	0	0.0101382	0.318213	0	0	0	0	0.0744328	0
UNC_MM_NeuPyMT_1pFDR_UP_Median_Genome.Biology.2007_PMID.17493263	0.810721	0.668896	0.7028		-0.082229	0	0	0	-0.180597	-0.000622945	-0.0194811	-0.226039	-0.0384716	-0.0232956	0	0	0	0	0	0	0	0	0	0	0.0325257	0	0.0685573	0	0.0495833	0.0621152	0	0	0	-0.104721	-0.0926607	-0.0490387	-0.0944057	-0.0415432	-0.0133248	-0.0513087	0	-0.000355626	0	0	0	0	0	0	0
UNC_MM_Normal_1pFDR_UP_Median_Genome.Biology.2007_PMID.17493263	0.812663	0.740898	0.7038		0	0	0.00636732	0	-0.0424531	0	0	0	-0.098699	0	0	0	0	0	0	-0.0635733	-0.156383	-0.089203	-0.152883	-0.0491109	0	0	0	0	0	0	0	0	0	0	0	0	0	0	0	0.223726	0	0	0	0	0	0.125984	0.0205384	0.0715524	0.111002
UNC_MM_Normal.like_Median_Genome.Biol.2013_PMID.24220145	0.828867	0.65716	0.6875		0	0.0550881	0	0	0	0	0.0236691	0.141588	0	0	0.108314	0.0241324	0	0	-0.0160471	-0.0389442	-0.0208495	-0.0454346	-0.212107	-0.0969688	-0.0688166	0	0	0	0	0	0	0	0	0	-0.0908869	0	0	0	0	0.0766974	0	0.103913	0	0.0931307	0.0665567	0.211515	0.0618402	0	0.109959
UNC_MM_p53null_1pFDR_UP_Median_Genome.Biology.2007_PMID.17493263	0.798434	0.646145	0.6354		0	-0.171022	0	0	0	0.0223094	0.0865455	0	0	0	0	0	0.036378	0	0	0	0	0	0	0	-0.000313698	-0.118157	-0.000348389	-0.0332841	-0.0102809	0	0	0	-0.166175	0	-0.00047839	0	0	-0.0703798	0	0.150479	0	0.115175	0.0192263	0	0	0	0	0	0
UNC_MM_p53null.Basal_Median_Genome.Biol.2013_PMID.24220145	0.829295	0.726804	0.7174		0	0	0	0	0	0.126021	0	0	0	0.443806	0	0	0	0	0	0	0	0	0	0	0	0	0	0	0	0	0	0	-0.086731	0	0	0	0	0.0206684	0	0	0	0	0	0	0	0	0	0.455024	0
UNC_MM_p53null.Luminal_Median_Genome.Biol.2013_PMID.24220145	0.879671	0.828977	0.7884		0	0	0	0	0	0.0563495	0.110681	0.127098	0.151898	0.291561	-0.00612278	0	0	0	0	-0.0526526	0	0	0	0	0	0	0	-0.0108745	0	0	0	0	0	0.151959	0.135884	0	0.192719	0.0704499	0.00876318	0	0	-0.0950282	-0.0284893	0	0	0	0	0	-0.0889776
UNC_MM_Potluck_1pFDR_UP_Median_Genome.Biology.2007_PMID.17493263	0.677473	0.616389	0.5333		0	0	0	0	0	0	0	0	0	0	0	0	0	0	-2.04e-16	0	0	0	0	0	0	0	0	0	0	-1.82e-16	-6.04e-18	0	0	0	0	0	0	0	0	0	0	0	0	0	0	0	0	0	0
UNC_MM_PyMT.2012_Median_Genome.Biol.2013_PMID.24220145	0.821884	0.719064	0.68		0	-0.335345	-0.0449376	-0.168816	0	0	0	0	0	0	0	-0.0135313	-0.00322398	0	0	0	0	0	0	0.0585872	0	0	0	0	0	0.0943027	0	0	0	0	0	0	0	0	0	0.0127876	0	0	0.064005	0.213922	0	0.0662994	0	0.0315513	0
UNC_MM_Red1_Median_BMC.Med.Genomics.2011_PMID.21214954	0.842816	0.750964	0.713		0	0	0.202458	0.126211	-0.0475873	0	0	0	-0.00781374	0	0	0	0.00379142	0	-0.122438	0	0	-0.114466	-0.115665	-0.0965892	0	0	-0.120131	-0.0322342	-0.00473844	-0.0716834	-0.0890028	-0.085545	-0.192242	-0.00253769	-0.0727944	0	0	-0.047605	0	0.155982	0	0.37914	0.45587	0	0	0	0	0.16424	0
UNC_MM_Red10_Median_BMC.Med.Genomics.2011_PMID.21214954	0.915563	0.84326	0.8034		0	0	0.000153287	0	0	0	0	0	0.159268	0.0102362	0	0.206681	-0.025273	0.109553	0	0.104449	0.0483833	0.0415678	0.182671	0.10102	0	0	0	0	0	0	0	0	0.114189	0.164833	0.0668556	0.4904	0.0494095	0	0	0	0	0	-0.359989	-0.0712805	0	0	0	0	-0.0975854
UNC_MM_Red11_Median_BMC.Med.Genomics.2011_PMID.21214954	0.805236	0.752147	0.6971		-0.021765	-0.0792829	-0.18597	-0.220862	0	0	0	-0.0372855	0	0	-0.046192	0	-0.0196352	0	0.0797985	0.0071224	0	0.0579824	0.0497334	0	0.0977194	0.0246878	0.0429379	0.00306735	0.0439685	0.0510893	0.00745824	0.0219714	0.0774261	0	0.00120984	0.0333139	0.0165605	0.0320087	0	0	0	-0.215778	-0.0831773	-0.136777	-0.0580364	0	0	-0.234084	0
UNC_MM_Red12_Median_BMC.Med.Genomics.2011_PMID.21214954	0.853029	0.695762	0.5465		0.237574	0	0.154762	0.23719	0.220491	0.158134	0.200414	0.0418067	0	0	0.178856	0.0605822	0.0348465	0.0759562	0	0.0541446	0	0	0	0	0	0	0	0	-0.0947689	-0.160119	0	0	-0.0315511	0	-0.328414	0	-0.173096	0	-0.00239104	0.0278415	0	0.267457	0.05407	0	0	0.349331	0.332926	0.107027	0
UNC_MM_Red13_Median_BMC.Med.Genomics.2011_PMID.21214954	0.811995	0.681292	0.5631		0.0783853	0	0.133772	0.11117	0	0	0	0	0	0	0.0694746	0	0.136514	0	-0.02011	0	-0.12174	-0.224278	-0.113142	-0.0117487	0	0	0	0	0	0	0	0	0	0	0	0	0	0	0	0.132855	0	0	0.00248409	0.0627564	0.132417	0	0.14932	0.103509	0
UNC_MM_Red14_Median_BMC.Med.Genomics.2011_PMID.21214954	0.857546	0.632702	0.6162		-0.14914	-0.000726056	-0.0812531	-0.0304884	0	0	0	-0.200741	0	0	-0.025811	0	-0.0226943	-0.048481	0	-0.0129435	-0.0635328	-0.105097	0	-0.0111295	0	-0.0233722	-0.0630369	-0.128199	0	0.206332	0.0423298	0	0	0	0	0	0	0	0.30039	0.0906971	0	0.0273301	0.24213	0	0	0	0.217122	0.487371	0
UNC_MM_Red15_Median_BMC.Med.Genomics.2011_PMID.21214954	0.503189	0.5	0.5009		0	0	0	0	0	0	0	0	0	0	0	0	0	0	0	0	0	0	0	0	0	0	0	0	0	0	0	0	0	0	0	0	0	0	0	0	0	0	0	0	0	0	0	0	0
UNC_MM_Red16_Median_BMC.Med.Genomics.2011_PMID.21214954	0.653678	0.624146	0.5613		0	0	0	0	0	0	0	0	0	0	0	0	0	0	0	0	0	0	0	0	0	0	0	0	0	0	0	0	0	0	0	0	0	0	0	0	0	0	0	0	0	0	0	0	0
UNC_MM_Red17_Median_BMC.Med.Genomics.2011_PMID.21214954	0.84153	0.691763	0.6207		0	0	0	0	0	0	0.00279953	0	0	0	0	0.105665	0	0	-0.122885	0	-0.0123582	-0.114302	0	0	-0.0679273	-0.0324898	-0.0166647	-0.0301185	0	-0.0851306	-0.14292	-0.130385	0	0	0	0	0	0	-0.0229306	0	0	0	0	0	0	0	0	0	0
UNC_MM_Red18_Median_BMC.Med.Genomics.2011_PMID.21214954	0.62464	0.496539	0.5668		0	0	0	0	0	0	0	0	0	0	0	0	0	0	0	0	-0.0369899	0	0	-0.0117342	0	-0.00815642	-0.0179588	-0.0361572	-0.0273207	0	0	0	0	0	0	0	0	0	0	0	0	0	0	0	0	0	0	0	0
UNC_MM_Red19_Median_BMC.Med.Genomics.2011_PMID.21214954	0.506057	0.535708	0.5		0	0	0	0	0	0	0	0	0	0	0	0	0	0	0	0	0	0	0	0	0	0	0	0	0	0	0	0	0	0	0	0	0	0	0	0	0	0	0	0	0	0	0	0	0
UNC_MM_Red2_Median_BMC.Med.Genomics.2011_PMID.21214954	0.82808	0.667616	0.6278		-0.0699592	-0.101661	0	0	-0.113967	-0.054615	0	-0.366159	0	-0.147302	0	0.0379583	0	0.0848743	0	0	0	0	0	0	0.0397652	0	0	0	0.00632227	0.232059	0	0	0	-0.0347556	-0.090951	-0.147564	-0.108942	0	-0.0536483	0	0	-0.202399	0	0	0	0	0	0	0
UNC_MM_Red20_Median_BMC.Med.Genomics.2011_PMID.21214954	0.838195	0.760031	0.7983		0.184464	0	0.243713	0.241734	0	0	0	0.0636031	0	0.147878	0	0	0	0	0	0	0	0	0	0	0	0	0	0	0	-0.0728578	0	0	0	0.0769824	0	0.146706	0.0161743	0.00767093	0	0.0953015	0	0.0165545	0	0	0	0	0	0	0
UNC_MM_Red21_Median_BMC.Med.Genomics.2011_PMID.21214954	0.748817	0.593766	0.6368		0	0	0	0	0	0	0	0	0	0	0	0	0	0	0	0	0	0	0	0	0	0	0	0	0	0	0	0	0	0.112895	0	0	0	0	0	0	0	0	0	0	0	0	0	0	0
UNC_MM_Red22_Median_BMC.Med.Genomics.2011_PMID.21214954	0.847306	0.690032	0.7536		0	0	0.0578392	0	0	0	0	0	0	0	0.101615	0.114266	0	0	-0.133489	-0.0944338	-0.0429201	-0.0207569	0	-0.0891209	0	-0.0260071	-0.0943103	-0.114198	-0.0768299	-0.134736	-0.138158	-0.0762632	0	0	0	0	0	0	0.0305163	0.499284	0.078066	0.134031	0.0711059	0	0	0	0	0	0
UNC_MM_Red23_Median_BMC.Med.Genomics.2011_PMID.21214954	0.828129	0.740187	0.7216		-0.105902	0	0	0	0	0	-0.05216	-0.057391	-0.0556769	-0.0715577	0	0	0	-0.0287412	0	0	0	0	0	0	0	0	0	0.0290923	0.0442938	0.0277646	0	0.0176053	0	0	0	0	-0.0377294	-0.15858	0	0	0	0	0	0	0	0.078358	0.0457339	0.100895	0
UNC_MM_Red24_Median_BMC.Med.Genomics.2011_PMID.21214954	0.5	0.5	0.5		0	0	0	0	0	0	0	0	0	0	0	0	0	0	0	0	0	0	0	0	0	0	0	0	0	0	0	0	0	0	0	0	0	0	0	0	0	0	0	0	0	0	0	0	0
UNC_MM_Red25_Median_BMC.Med.Genomics.2011_PMID.21214954	0.690655	0.661448	0.6043		0	0	0	0	0	0	0	0	0	0	0	0	0	0	-0.0126923	0	-0.0388727	-0.0267817	0	0	0	0	-0.000415948	-0.0126644	0	0	0	0	0	0	0	0	0	0	0	0.0226852	0	0	0.0667731	0	0	0	0	0.209665	0.049101
UNC_MM_Red3_Median_BMC.Med.Genomics.2011_PMID.21214954	0.5	0.5	0.5		0	0	0	0	0	0	0	0	0	0	0	0	0	0	0	0	0	0	0	0	0	0	0	0	0	0	0	0	0	0	0	0	0	0	0	0	0	0	0	0	0	0	0	0	0
UNC_MM_Red4_Median_BMC.Med.Genomics.2011_PMID.21214954	0.857957	0.759755	0.7273		-0.184894	-0.0335052	-0.106009	-0.137092	0	-0.0858264	-0.0591614	-0.0302216	0	-0.0930028	-0.0146328	0	-0.00651798	0	0	0	0	0	0.0432048	0	0.0969422	0.0279956	0.113387	0.0375646	0	0.0096023	0	0	0.0312477	0.0741058	0.169813	0.139843	0.206589	0	0.0510392	-0.195701	0	-0.4375	-0.223987	-0.076919	0	-0.0925077	-0.00180291	-0.32971	0
UNC_MM_Red5_Median_BMC.Med.Genomics.2011_PMID.21214954	0.890931	0.863191	0.8365		0	0	0	0	0.165382	0	0.00651184	0.0150812	0.0972297	0	0	0.000956239	0	0	0	0	0	0	0.0507704	0.0930522	0	0	0	0	0	0.0691011	0	0	0	0.0228776	0	0.0799087	0.0370433	0.072634	0	0	0.0561541	0	0	0	-0.0481045	0	0	0	-0.0257501
UNC_MM_Red6_Median_BMC.Med.Genomics.2011_PMID.21214954	0.68708	0.659962	0.627		0	0	0	0	0	0	0	0	0	0	0	0	0	0	0	0	0	0	0	0	0	0	0	0	0	0	0	0	0	0	0	0	0	0	0	0	0	0.22162	0.00701305	0	0	0	0	0	0
UNC_MM_Red7_Median_BMC.Med.Genomics.2011_PMID.21214954	0.5	0.5	0.5		0	0	0	0	0	0	0	0	0	0	0	0	0	0	0	0	0	0	0	0	0	0	0	0	0	0	0	0	0	0	0	0	0	0	0	0	0	0	0	0	0	0	0	0	0
UNC_MM_Red8_Median_BMC.Med.Genomics.2011_PMID.21214954	0.829706	0.631768	0.6403		0	-0.437102	0	0	0	0	0	0	0	0.0207081	0	0	0	0.0900261	0.0572907	0	0	0	0.108094	0	0	0.0875661	0.0772178	0.00789967	0	0.186899	0	0.158459	0.0366903	0	0	0	0	0	0	0	0.19743	0	0	-0.183345	-0.328497	0	0	0	0
UNC_MM_Red9_Median_BMC.Med.Genomics.2011_PMID.21214954	0.5	0.5	0.5		0	0	0	0	0	0	0	0	0	0	0	0	0	0	0	0	0	0	0	0	0	0	0	0	0	0	0	0	0	0	0	0	0	0	0	0	0	0	0	0	0	0	0	0	0
UNC_MM_Squamous.like_Median_Genome.Biol.2013_PMID.24220145	0.791821	0.701584	0.687		0	0	0.122271	0.163353	0	0	0	0	0	0.125712	-0.0223187	0	0	0	-0.0764602	-8.14e-05	0	0	0	-0.0272722	0	-0.0302976	-0.0590677	-0.0356094	-0.00770795	-0.163708	-0.0407575	-0.0250028	0	0	0	0.0393559	0	0	0	0.23568	0	0.170887	0.44588	0.185388	0.00559732	0	0	0.0804597	0
UNC_MM_Stat1_Median_Genome.Biol.2013_PMID.24220145	0.5	0.5	0.5		0	0	0	0	0	0	0	0	0	0	0	0	0	0	0	0	0	0	0	0	0	0	0	0	0	0	0	0	0	0	0	0	0	0	0	0	0	0	0	0	0	0	0	0	0
UNC_MM_WapINT3_1pFDR_UP_Median_Genome.Biology.2007_PMID.17493263	0.729029	0.585962	0.6078		0	-0.128802	0	0	0	0	0	0	0	0	0	0	0	0.00732545	0	0.0233825	0	0	0	0	0	0	0	0	0	0.0239501	0	0.0927935	0.0357195	0	0	0	0	0	0	0	0	0	0	0	0	0	0	0	0
UNC_MM_WapINT3.2012_Median_Genome.Biol.2013_PMID.24220145	0.802225	0.650252	0.6516		0	0	0.0379026	0.131373	0	0	0	0	-0.00528393	0	-0.107222	-0.110464	-0.0303874	0.0417475	0.102044	0.0582377	0.0232427	0.0758119	0	0	0	0.0715967	0.00532638	0	0.0412179	0.105172	0.0676174	0.0709304	0.0135951	0	0	0	0	0	0	0.18677	0.0365025	0	0	0	0	0	0	0	0
UNC_MM_WAPTag_1pFDR_UP_Median_Genome.Biology.2007_PMID.17493263	0.867015	0.847619	0.8114		0	-0.179959	0	0	0	0	0	0	0.0236334	0	0	0	0	0	0	0.0153692	0.0237289	0.013666	0.105011	0	0.0359416	0	0	0	0	0	0	0	0	0	0	0.0916814	0.105164	0.135901	0	0	0	0	-0.032395	-0.0863404	0	0	0	0	0
UNC_MM_Wnt1.Early_Median_Genome.Biol.2013_PMID.24220145	0.5	0.5	0.5		0	0	0	0	0	0	0	0	0	0	0	0	0	0	0	0	0	0	0	0	0	0	0	0	0	0	0	0	0	0	0	0	0	0	0	0	0	0	0	0	0	0	0	0	0
UNC_MM_Wnt1.Late_Median_Genome.Biol.2013_PMID.24220145	0.5	0.5	0.5		0	0	0	0	0	0	0	0	0	0	0	0	0	0	0	0	0	0	0	0	0	0	0	0	0	0	0	0	0	0	0	0	0	0	0	0	0	0	0	0	0	0	0	0	0
UNC_Mmyosin_Median_BMC.Med.Genomics.2011_PMID.21214954	0.689781	0.6837	0.5459		0	0	0	0	0	0	0	0	0	0	0	0	0	-0.0433356	0	0	0	0	0	-0.00636861	0	0	0	0	0	0	0	0	0	0	0	0	-0.0426321	0	0	0	0	0	0	0	0	0	0	0	0
UNC_MNADH_CYTochrome_Median_BMC.Med.Genomics.2011_PMID.21214954	0.873041	0.603762	0.5892		-0.125891	0	-0.305736	-0.585377	-0.220231	-0.139907	-0.161831	-0.148812	0.0335991	0	-0.0898935	0	-0.161206	0.0702678	0	-0.0828541	0	0	-0.000564415	-0.0361962	0	-0.0731467	0	-0.0190587	0	0.101335	0	0	0.220497	0	0.0204916	0	0	0	0	0	-0.217959	-0.0618476	-0.50888	0	0	0	0	0	0.163511
UNC_MNB1_Median_BMC.Med.Genomics.2011_PMID.21214954	0.5	0.5	0.5		0	0	0	0	0	0	0	0	0	0	0	0	0	0	0	0	0	0	0	0	0	0	0	0	0	0	0	0	0	0	0	0	0	0	0	0	0	0	0	0	0	0	0	0	0
UNC_MNB2_Median_BMC.Med.Genomics.2011_PMID.21214954	0.771047	0.702063	0.6229		0	0	0.059993	0	0	0	0	0	0	0	0	0	0	0	0	0	0	-0.012117	-0.191938	-0.0124432	0	0	0	0	0	0	0	0	0	0	0	0	0	-0.0043945	0	0	0	0	0.0532985	0	0	0	0	0	0
UNC_MNB3_Median_BMC.Med.Genomics.2011_PMID.21214954	0.79657	0.676658	0.6073		0	0	0	0	0	0	0	0	-0.000322191	0	0	0	0	0	-0.0324273	0	0	0	-0.0522454	-0.00286266	-0.0494103	0	-0.0111148	0	0	-0.0774266	-0.023909	-0.0196137	0	0	0	0	-0.0178764	0	0	0	0	0	0	0	0.168487	0.0867011	0.0380635	0.0091216	0
UNC_MNOtch4_Median_BMC.Med.Genomics.2011_PMID.21214954	0.5	0.5	0.5		0	0	0	0	0	0	0	0	0	0	0	0	0	0	0	0	0	0	0	0	0	0	0	0	0	0	0	0	0	0	0	0	0	0	0	0	0	0	0	0	0	0	0	0	0
UNC_MProliferation_Median_BMC.Med.Genomics.2011_PMID.21214954	0.892621	0.850233	0.8364		0	-0.224555	0	0	0	0	0	0	0	0	0	0	-0.016707	0.0865139	0	0	0.0215418	0.0599458	0.0180817	0	0	0	0	0	0	0	0	0	0.0829646	0.193395	0.0957409	0.250553	0.109758	0	0	0	0	-0.119795	-0.205424	-0.211802	0	0	0	0	0
UNC_MProtocadherin_Median_BMC.Med.Genomics.2011_PMID.21214954	0.825712	0.784503	0.6743		0	0	0	0	0	0.0520927	0.00222873	0	0	0	0.036696	0	0	-0.00951881	-0.0451284	-0.0517375	0	-0.0478873	-0.0373207	-0.0247725	-0.0557365	0	0	0	0	0	-0.0375976	-0.0337503	-0.00303492	-0.0542848	0	0	0	-0.0876843	0	0	0	0.208767	0	0.257338	0.0548397	0.00928678	0.0151785	0.00676147	0
UNC_MPYMT_NEU_Cluster_Median_BMC.Med.Genomics.2011_PMID.21214954	0.5	0.5	0.5		0	0	0	0	0	0	0	0	0	0	0	0	0	0	0	0	0	0	0	0	0	0	0	0	0	0	0	0	0	0	0	0	0	0	0	0	0	0	0	0	0	0	0	0	0
UNC_MRibosomal_Median_BMC.Med.Genomics.2011_PMID.21214954	0.654917	0.560177	0.6006		0	0	0	0	0	0	0	0	0	0	0	0	0	0	0	0	0	0	0	0	0	0	0	0	0	0	0	0	0	0	0	0	0	0	0	0	0	0	0	0	0	0	0	0	0
UNC_MS_CD44_DOWN_Median_PNAS.2009_PMID.19666588	0.800625	0.781787	0.7365		-0.159421	-0.113152	-0.0379341	0	0	0	-0.0503974	-0.0736738	0	-0.0610983	-0.00376485	0	0	-0.000211032	0.0530196	0	0	0.00862242	0.0623822	0.0868683	0	0.0825673	0.0840879	0.0213561	0.0239119	0.0165607	0.00477058	0.00619474	0	-0.0801013	-0.0038693	-0.0655636	-0.0292175	-0.0404443	0	-0.174967	0	0	0	0	-0.102647	0	0	-0.00772013	0
UNC_MS_CD44_UP_Median_PNAS.2009_PMID.19666588	0.80166	0.691374	0.7342		0.123386	0.0745523	0.137579	0.186879	0	0	0	0	0	0	0	0	0	0	-0.0917656	-0.0286171	-0.00408562	-0.0724945	-0.0620054	-0.0868577	-0.065092	-0.0174988	-0.0694761	-0.0416364	-0.0201249	-0.0818801	-0.0302979	-0.0576402	0	0	0	0	0	0	0	0.0805836	0.101604	0.149124	0.0316147	0.0198006	0.000148539	0	0	0	0.0736536
UNC_MSquamous_Median_BMC.Med.Genomics.2011_PMID.21214954	0.759105	0.694941	0.5962		0	0	0	0	0.0333999	0	0	0.483227	0	0.121075	0	0	0	0	0	0	0	0	0	0	0	0	0	0	0	0	0	0	0	0.213393	0	0.404626	0	0.176042	0	0	0	0	0	0	0	0	0	0	0
UNC_MUnknown_1_Median_BMC.Med.Genomics.2011_PMID.21214954	0.663013	0.510082	0.573		0	0	-0.0760526	-0.109859	0	0	0	0	0	0	0	0	0	0	0	0	0	0	0	0	0.0374221	0	0	0	0	0	0	0	0	0	0	0	0	0	0	0	0	0	0	0	0	0	0	0	0
UNC_MUnknown_10_Median_BMC.Med.Genomics.2011_PMID.21214954	0.738552	0.595967	0.5785		-0.167949	-0.090785	-0.234152	-0.138685	-0.106003	-0.104979	0	0	0	0	0	0	0	0	0	0	0	0	0	0	0	0	0	0	0	0	0	0	0	-0.0678944	0	-0.0926359	0	-0.166956	0	0	0	-0.0098871	0	0	-0.00860877	-0.0183113	0	-0.0282978	0
UNC_MUnknown_11_Median_BMC.Med.Genomics.2011_PMID.21214954	0.801814	0.73231	0.7181		0	0	0	0	0	0	0	0	0	0.0867466	0	0	0	0	0	0	0.0178666	0	0	0	0	0	0	0	0	0	0.0422519	0.0438021	0.0905217	0.220944	0.153208	0.152684	0	0.19039	0.0198238	0	0	0	0	0	0	0	0	0	0
UNC_MUnknown_12_Median_BMC.Med.Genomics.2011_PMID.21214954	0.841316	0.675737	0.6311		0	0	0	0	0	0	0	0	0	0	-0.263976	0	-0.214047	0	0	0	0.0551653	0	0.112243	0.0384693	0	0	0	0	0	0.0761627	0	0.0250447	0	0	-0.0649706	0	0	0	0	0	0	-0.271017	-0.270886	0	0	0	0	-0.614232	0.0140762
UNC_MUnknown_13_Median_BMC.Med.Genomics.2011_PMID.21214954	0.843724	0.703535	0.629		-0.0118754	-0.114409	0	0	-0.0807827	0	0	-0.124647	0	0	-0.166281	0	-0.310548	0	0	0	0.0884997	0.0496226	0.114552	0.0411891	0	0	0	0	0	0.143883	0	0	0	0	0	0	0.0591064	0	0	0	0	-0.276952	-0.225359	0	0	0	-0.120699	-0.133385	0
UNC_MUnknown_14_Median_BMC.Med.Genomics.2011_PMID.21214954	0.747702	0.633298	0.6195		0	0	0	0	-0.0199018	-0.00704961	0	-0.0613715	0	0	0	0	0	0	0	0	0.02043	0	0	0	0	0.00789469	0.0484989	0	0	0.102285	0	0	0	0	0	-0.0894416	0	-0.0549888	0	0	0	0.0013449	0	0	0	0	0	0	0
UNC_MUnknown_15_Median_BMC.Med.Genomics.2011_PMID.21214954	0.782495	0.691047	0.5625		0	0	0	0	-0.233486	-0.110361	-0.106407	-0.103916	0	0	0	0	0	0	0	0	0.0324562	0	0	0	0.000329722	0.00795554	0.0153371	0.00275807	0	0	0	0	0	-0.0889115	-0.0070914	-0.27555	-0.0546892	0	0	-0.168119	0	-0.24767	-0.0603636	0	-0.187892	0	0	-0.068062	0
UNC_MUnknown_16_Median_BMC.Med.Genomics.2011_PMID.21214954	0.657489	0.551553	0.5918		0	0	0	0	0	-0.000356721	-0.0476703	-0.058419	0	0	0	0	0	0	0	0	0	0	0	0	0	0	0	0	0.00694352	0.0198412	0.0170114	0	0	0	0	0	0	0	0	0	0	-0.00310989	0	0	0	0	0	0	0
UNC_MUnknown_17_Median_BMC.Med.Genomics.2011_PMID.21214954	0.5	0.5	0.5		0	0	0	0	0	0	0	0	0	0	0	0	0	0	0	0	0	0	0	0	0	0	0	0	0	0	0	0	0	0	0	0	0	0	0	0	0	0	0	0	0	0	0	0	0
UNC_MUnknown_18_Median_BMC.Med.Genomics.2011_PMID.21214954	0.835104	0.70085	0.6171		0	0	0	0	0	0	0	0	0	0	0	0	0	0	-0.0386051	0.000458547	-0.0800184	-0.0968799	-0.127566	-0.0579916	0	0	0	0	0	-0.0834616	-0.038848	-0.0348649	-0.00663587	0	-0.0775043	0	0	0	0	0	0	0	0	0.0671856	0	0	0	0.0413597	0
UNC_MUnknown_19_Median_BMC.Med.Genomics.2011_PMID.21214954	0.5	0.5	0.5		0	0	0	0	0	0	0	0	0	0	0	0	0	0	0	0	0	0	0	0	0	0	0	0	0	0	0	0	0	0	0	0	0	0	0	0	0	0	0	0	0	0	0	0	0
UNC_MUnknown_2_Median_BMC.Med.Genomics.2011_PMID.21214954	0.700197	0.659774	0.64		0	0	0	0	0	0	0	0	0	0	0	0	0	0	0	0	0	0	0	0	0	0	0	0	0	0	0	0	0	0	0	0	0	0	0	0	0	0	0	0	0	0	0	0	0
UNC_MUnknown_20_Median_BMC.Med.Genomics.2011_PMID.21214954	0.828183	0.741271	0.6471		0	0	0	0	0	0	0	0	0	0	0	0	0	0	0	0	0	0	0	0	0.0257445	0	0	0	0	0	0.0300013	0.0188416	0	0	0	0	-0.0236241	0	-0.00666715	0	-0.0944728	-0.292185	-0.273411	-0.256883	0	0	0	-0.0254624	-0.360112
UNC_MUnknown_21_Median_BMC.Med.Genomics.2011_PMID.21214954	0.803765	0.615618	0.6676		0	0	0	-0.251038	0	0	-0.123286	-0.145638	0	0	0	0	0	0	0	0	0	0	0	0	0	0	0	0	0	0	0	0	0	0	0	0	0	0	0	0	0	0	0	-0.123665	0	0	0	0	0
UNC_MUnknown_22_Median_BMC.Med.Genomics.2011_PMID.21214954	0.770467	0.607249	0.6246		0	0.104456	0.23634	0.177868	0	0	0	0	-0.0822096	-0.0424456	0	0	0	0	0.0305093	0	0	0	0	0	0	0	0	0.0209872	0.109003	0.104739	0.0214135	0	0	0	0	-0.098981	-0.228337	0	0	0	0	0	0	0	0	0	0	0	0
UNC_MUnknown_23_Median_BMC.Med.Genomics.2011_PMID.21214954	0.789776	0.71812	0.7249		0	0	0	0	0	0	0	0	0	0	0.0306557	0.229338	0	0	-0.0280257	-0.233418	0	0	0	0	0	0	0	-0.0348929	0	0	-0.085998	-0.212371	-0.0203641	0	0	0	0	-0.0280484	0	0.0301526	0	0.321148	0	0.119077	0	0	0	0	0.0131156
UNC_MUnknown_24_Median_BMC.Med.Genomics.2011_PMID.21214954	0.853961	0.724833	0.702		0	0	0.493047	0	0	0	0	0.155558	0	0.0879057	0.00683534	0	0	0	0	0	0	0	0	0	0	0	-0.0289425	0	0	0	0	-0.0221858	0	0	0	0.204789	0	0.0398039	0	0	0.119944	0.456069	0	0	0	0	0	0	0
UNC_MUnknown_25_Median_BMC.Med.Genomics.2011_PMID.21214954	0.5	0.5	0.5		0	0	0	0	0	0	0	0	0	0	0	0	0	0	0	0	0	0	0	0	0	0	0	0	0	0	0	0	0	0	0	0	0	0	0	0	0	0	0	0	0	0	0	0	0
UNC_MUnknown_26_Median_BMC.Med.Genomics.2011_PMID.21214954	0.742284	0.532866	0.5847		0	0	0	0	0	0	0	0	0	0	0	0.0435776	0	0	0	0.0120277	0	0	0.0242731	0.00506317	0	0	0	0	0	0	0	0	0	0	0	0	0	0	0	0	0	0	0	0	0	0	0	0	0
UNC_MUnknown_27_Median_BMC.Med.Genomics.2011_PMID.21214954	0.808325	0.753194	0.6886		0	0	0	0	0	0	0	0	0.0318001	0	0	0	0	0.0211412	0	0.0579607	0	0	0	0.0203883	0.00676025	0.0135543	0.0322107	0	0	0	0	0	0	0.105236	0.0927251	0.121392	0	0.0454733	0	0	0	-0.158399	0	0	0	0	0	0	-0.0103014
UNC_MUnknown_28_Median_BMC.Med.Genomics.2011_PMID.21214954	0.826252	0.673526	0.6008		0	0	0	0	0.216043	0.117472	0	0	0.209095	0.0725088	-0.0327966	-0.0771171	0	-0.0446811	0	0	0.0221084	0	0.0983559	0	0	-0.02423	0	0	0	0.0928272	0.0255055	0.0391536	0	0	0	-0.0241855	0	0	0	0	0	0	0	0	0	0.0570106	0	0	0.0981438
UNC_MUnknown_29_Median_BMC.Med.Genomics.2011_PMID.21214954	0.731644	0.617178	0.5951		-0.0177661	0	-0.00236669	0	0	0	0	-0.0224942	0	0	0	0	0	0	0	0	0	0	0	0.108747	0.0323761	0	0.0488476	0	0.054237	0	0	0	0	0	0	0	0.0147236	0	0	0	0	0	0	0	0	0	0	0	0
UNC_MUnknown_3_Median_BMC.Med.Genomics.2011_PMID.21214954	0.684114	0.580806	0.6138		0	0	0	0	0	0	0	0	0	0	0	0	0	0	0	0	0	0	0	0	0	0	0	0	0	0	0	0	0	0	0	0.0783342	0	0.102049	0	0	0	0	0	0	0	0	0	0	0
UNC_MUnknown_30_Median_BMC.Med.Genomics.2011_PMID.21214954	0.732195	0.657674	0.5741		0	0	0	0	0	0	0	0	0	0.0439001	0	0	0.0981768	0.00500873	0	0	0	0	0.0131165	0	0	0.0295406	0	0	0	0	0	0	0	0	0	0	0	0	0	0	0	0	0	0	0	0	0	0	0
UNC_MUnknown_31_Median_BMC.Med.Genomics.2011_PMID.21214954	0.76365	0.691983	0.6269		-0.16379	-0.128099	-0.0738941	-0.109352	0	-0.0126656	0	0	0	0	-0.16506	-0.0114458	-0.0224782	0	0	0	0	0	0	0	0	0	0	0	0	0	0	0	0	0	0	0	0	0	0	0	0	-0.0560422	0	-0.0645242	0	-2.71e-05	-0.0364658	0	0
UNC_MUnknown_32_Median_BMC.Med.Genomics.2011_PMID.21214954	0.739442	0.634475	0.4993		0	0	0.0557847	0.0721606	-0.000774455	0	0	0	0	0	0	0	-0.0294522	0	0	0.0764769	0.00420123	0	0.0690716	0	0	0.00559608	0	0	0	0	0.0174	0.0379607	0.0865185	0.0914647	5.44e-05	0.0545546	0	0.00677092	0	0	0	0	0	0	0	0	0.000251267	0	0
UNC_MUnknown_33_Median_BMC.Med.Genomics.2011_PMID.21214954	0.818364	0.740465	0.6463		0	0	0.0897111	0.0754484	-0.000308041	0	0	0	-0.000322569	0	0	0	0	0	-0.0312895	-0.14413	-0.0612377	-0.159104	-0.0116859	-0.104877	0	0	-0.0194976	0	0	0	0	0	-0.100995	0	0	0	0	-0.181249	0	0.404318	0.0387621	0.183342	0.0959017	0	0	0	0	0	0.0589657
UNC_MUnknown_34_Median_BMC.Med.Genomics.2011_PMID.21214954	0.628978	0.511311	0.5495		0	0	0	0	0	0	0	0	0	0	0	0	0	0	0	0	0	0	0	0	0	0	0	0	0	0	0	0	0	0	0	0	0	0.0162505	0.0200325	0.0350194	0	0	0	0	0	0	0	0	0
UNC_MUnknown_35_Median_BMC.Med.Genomics.2011_PMID.21214954	0.834238	0.806595	0.6441		0	0.185642	0.0337101	0.0103861	0	0	0.0415157	0.0465804	0	0	0	0	-0.0673973	0	0.0409358	0	0	0.0611521	0.199931	0.053775	0.127392	0.111005	0.0308965	0.055586	0	0	0	0.00661413	0	0.229961	0	0.371891	0	0.0629227	0	0.261843	0.0554275	0	0	0	0	0	0.0552256	0.444216	0
UNC_MUnknown_4_Median_BMC.Med.Genomics.2011_PMID.21214954	0.796184	0.691561	0.6548		0	0	0	0	0	0	0	0	0	0	0	0	0	0	0	0	0	0	0	0	0	0	0	0	0	0	0	0	0	0	0	0	0	0	0	0	0	-0.862643	0	0	0	0	0	0	0
UNC_MUnknown_5_Median_BMC.Med.Genomics.2011_PMID.21214954	0.731374	0.643484	0.5337		5.72e-05	0.142948	0	0	0	0.0340133	0	0	0	0	0	0	0	0	0	-0.00996816	0	-0.00801473	0	0	0	0	0	0	0	0	0	0	0	0	0	0	0	0	0	0	0	0	0	0	0	0	0	0.109079	0
UNC_MUnknown_6_Median_BMC.Med.Genomics.2011_PMID.21214954	0.83187	0.797283	0.6479		0	0	-0.137563	0	0	0	0	0	0	0	0	0	-0.0142107	0	0.0195963	0	0	0.206258	0	0	0	0	0	0	0	0	0	0	0	0	0	0	0	0.185962	0	0	0	-0.878126	0	0	0	0	0	-0.461235	-0.0511169
UNC_MUnknown_7_Median_BMC.Med.Genomics.2011_PMID.21214954	0.825607	0.724515	0.732		0	0	-0.0376213	-0.0222799	0	0	0	0	0	0	0	0.0373884	0	0.0159462	0	0.0137248	0.029614	0.0924009	0.00711583	0.0323086	0	0	0	0.00130838	0	0	0	0	0	0.0574828	0	0.141545	0	0.130782	0.0113569	0	0	-0.39373	-0.111661	-0.0990457	0	0	0	0	-0.11604
UNC_MUnknown_8_Median_BMC.Med.Genomics.2011_PMID.21214954	0.800796	0.693895	0.6228		0	0	0.0598774	0.0212876	-0.00701985	0	0	0	0	0	0	0.0181475	-0.0457501	-0.0389491	0	0	-0.0794601	-0.000121197	0	0	0	0	0	0	0	0	0	0	0	-0.0293394	0	0	0	0	-0.0773382	0	0	-0.0444735	-0.024776	0	0	0	0	-0.255039	0
UNC_MUnknown_9_Median_BMC.Med.Genomics.2011_PMID.21214954	0.5	0.5	0.5		0	0	0	0	0	0	0	0	0	0	0	0	0	0	0	0	0	0	0	0	0	0	0	0	0	0	0	0	0	0	0	0	0	0	0	0	0	0	0	0	0	0	0	0	0
UNC_MVEGFC_Median_BMC.Med.Genomics.2011_PMID.21214954	0.815745	0.708996	0.7125		0	0	0	0	0	0	0	0	0	0	0	0	0	0	-0.0739874	-0.00198217	-0.016218	-0.102791	-0.100243	-0.01077	-0.0194534	0	0	0	0	-0.01923	-0.0344841	0	-0.0310785	-0.146432	-0.0251879	0	-0.147368	-0.213617	0	0	0	0	0.0285861	0.131392	0	0.0810506	0.216338	0.0400012	0.0451286
UNC_Pfefferle2012_LumProg_Median_Adam_PMID.25575446	0.904988	0.84592	0.8586		0.141448	0	0	0	0.316953	0.057629	0.0486738	0.0278883	0.0325389	0.0446716	0.0170792	0	0.120902	0.0707915	0	0	0	0	0	0	0	0	0	0	0	-0.0504656	0	0	0.177956	0.483466	0.200409	0.389586	0.144316	0.22923	0.355713	0.0719226	0.293609	0	0.0309733	0	0	0	0	0	0
UNC_Pfefferle2012_MaSC_Median_Adam_PMID.25575446	0.754783	0.676391	0.6931		0	0.0874546	0	0	0	0	0	0	0	0.0779755	0	0	0	0	-0.00917172	0	0	0	0	-0.04119	-0.0319779	0	-0.000751352	-0.000319817	-0.010233	-0.0270462	0	0	0	0	0	0	0	0	0	0.146641	0	0.0327121	0	0	0.159223	0.103519	0	0	0
UNC_Pfefferle2012_MatureLum_Median_Adam_PMID.25575446	0.861704	0.792242	0.8239		0	0	0	0	0	0	0	0	0	0	-0.217627	-0.0584067	0	0	0.0469616	0	0	5.37e-05	0	0	0.0870298	0.0886906	0	0.0266345	0.0112979	0.0201995	0.0215944	0.0409776	-0.0777828	-0.189672	-0.0953461	-0.087917	-0.232602	-0.141663	-0.293084	0	0.0445198	0.117904	0	0	0	0	0	0	0
UNC_Pfefferle2012_Stroma_Median_Adam_PMID.25575446	0.826001	0.662061	0.6571		0	0	0.217934	0.126908	0	0	0	0	0	0.167779	0	-0.0306992	0	0	-0.115743	-0.0323543	-0.0375037	-0.0589683	-0.109971	-0.0381917	-0.0538247	-0.00874063	-0.0639285	0	0	0	-0.0818514	-0.00102899	-0.0457119	0	0	0	0	0	0	0.106982	0	0.3243	0.375247	0	0	0	0	0.0193899	0
UNC_PIK3CA.Hutti_Median_Cancer.Res.2012_PMID.22552288	0.90249	0.834928	0.7832		0	-0.0648105	0	-0.0233245	0	0	0	0.0209139	0	0.372431	0	0	0	0	0	-0.00459206	0	0.00770725	0.00441302	0	0	0	0	0	0	0	0	0	0	0.126859	0	0.237942	0.171694	0.0200567	0	0.063003	0.0422863	0	0	0	0	0	0	0.169587	0
UNC_Proliferation_11_Mean_JCO.2009_PMID.19204204	0.910065	0.84322	0.7482		0	0	0	0	0	0	0.043825	0.188163	0.0631749	0.128496	0	0	0	0	0	0	0	0	0	0	0	0	0	0	-0.0031547	-0.00948239	0	0	0	0.263916	0.0339952	0.467912	0.281967	0.275423	0.120861	0	0	-0.132082	0	0	0	0	0	0	0
UNC_Proliferation_Cluster_Median_BMC.Med.Genomics.2011_PMID.21214954	0.918198	0.831731	0.8526		0	-0.0613562	0	0	0	0	0	0.0683748	0.127233	0	0	0	-0.0196777	0.0512087	0	0.0202501	0	0.120153	0.108902	0	0	0	0	-0.000480754	0	0	0.00839025	0	0.00837303	0.145136	0.0858618	0.159646	0	0.288827	0.0565578	0	0	-0.205258	-0.0112333	-0.222556	-0.0883657	0	0	0	0
UNC_RB_LOH_Median_Breast.Cancer.Res.2008_PMID.18782450	0.954141	0.873043	0.8879		0	0	-0.0775523	-0.0103928	0.0898478	0	0	0	0.37273	0	0	0	-0.0930156	0	0.0150247	0.00777653	0.111807	0.0674063	0.0302294	0.0727759	0.0726672	0	0	0	0	0	0.0545692	0.0403166	0.186073	0.347289	0.174483	0.373541	0.0915403	0.212486	0	0	0	-0.317966	-0.327171	-0.403054	0	0	0	0	-0.345283
UNC_RESPgenes.Usary_Median_Clin.Cancer.Res.2013_PMID.23780888	0.80249	0.710885	0.6677		0	0	0	0	0	0	0	0	-0.0355256	0	0.0408458	0	0	0	0	0	-0.0440333	-0.0952474	-0.15359	-0.0751432	0	0	0	0	0	0	0	0	0	0	0	0	0	0	0	0	0	0	0.00494521	0.165151	0.031301	0.121404	0	0	0
UNC_Ribosomal_Cluster_Median_BMC.Med.Genomics.2011_PMID.21214954	0.757351	0.634874	0.5722		0	0	0	0	0	0	0	0	0	0	0	0	0	0	0	0	0	0	0	0	0	0	0	0.00713667	0	0	0	0	0	0	0	0	0	0	0	0	-0.167886	-0.0972341	0	0	0	0	0	0	0
UNC_ROR_S_Model_JCO.2009_PMID.19204204	0.967659	0.90534	0.8122		0	0	0	0	0	0	0	0	0.551488	0	0	0	0	0	0	0	0	0	0	0	0	0	0	0	0	0	0	0	0	0.820228	0	1.29468	1.31358	0	0.00012304	0	0	0	0	0	0	0	0	0	0
UNC_S100A9_A8_Median_BMC.Med.Genomics.2011_PMID.21214954	0.911173	0.848016	0.8846		0	0	0	0	0.118759	0.0192949	0.0263777	0	0.229752	0.212592	0	0	0.0451215	0.0795301	0	0	0	0	0.0804709	0	0	0	0	0	0	0	0.0730308	0.0504804	0.0196725	0.242894	0	0.525448	0	0	0	0.224711	0	0	0.105427	0	0	0	0	0	0
UNC_Scorr_Basal_Correlation_JCO.2009_PMID.19204204	0.944359	0.895065	0.9251		0	0	0.00173997	0	0.100672	0	0	0	0.243894	0.228983	0	0	0	0	0	-0.0426608	0	0	0	0	0	0	0	0	0	-0.100266	0	0	0.0590366	0.37827	0.134155	0.307996	0.443544	0.228921	0.237677	0	-0.00204169	-0.133851	-0.0819366	-0.188983	0	0	-0.00693169	0	-0.178707
UNC_Scorr_Her2_Correlation_JCO.2009_PMID.19204204	0.87626	0.809263	0.7532		0	0	-0.205629	0	-0.195819	0	0	0	0	0	0	0	0	0	0	0	0	0	0	0	0	0	0	0	0	0.287726	0	0	0	0	0	0	0.752633	0.17339	0	0	-0.24653	-0.148691	0	0	0	0	0	0	0
UNC_Scorr_IE_Correlation_JCO.2006_PMID.16505416	0.945724	0.904028	0.9098		0.000389301	0.397974	0.188945	0.203296	0	0	0	0	0	0.000917055	0	-0.111052	-0.068189	0	0	0	0	0	0	0	0	0.0816888	0	0.0506873	0	0	0	0	0	0	0	0	-0.000331288	0	0	0	0	0	0.0632846	0	0	0	0	0	0
UNC_Scorr_IIE_Correlation_JCO.2006_PMID.16505416	0.936866	0.919543	0.8969		0	0.0172188	0	0	0	0	0.0611971	0.167166	0.000320026	0	0	0	0	-0.0178146	0	0	0	0	0	0	0	-0.0904726	-0.00610614	-0.185577	-0.149062	0	0	-0.0337826	0	0.76278	0	0.429672	0.235249	0.0201676	0.574646	0	0	0	0	-0.164627	0	0	0	-0.0150728	-0.0671106
UNC_Scorr_LumA_Correlation_JCO.2009_PMID.19204204	0.901824	0.815883	0.811		0.00040308	0.000615967	0.308256	0.332948	0	0	0	0	0	0	0.0258862	0	0	-0.0429723	0	0	-0.0637452	-0.00253867	0	0	0	0	0	0	0	-0.11374	0	0	-0.10555	-0.250491	0	-0.257815	-0.212745	-0.152963	0	0	0	0	0.269242	0	0	0	0	0	0
UNC_Scorr_LumB_Correlation_JCO.2009_PMID.19204204	0.87944	0.764143	0.781		-0.291426	0	-0.267362	-0.229877	-0.123664	0	-0.0918845	-0.174336	0	0	-0.111034	-0.0259032	-0.0171547	-0.121834	0.0194154	0	0	0	0.119462	0.0897533	0	0	0.0341517	0	0.0821367	0.210474	0	0	0	0	0	-0.0356781	0	-0.0133199	0	0	0	0	-0.174352	-0.1065	-0.0562957	0	0	-0.196071	0
UNC_Scorr_Norm_Correlation_JCO.2009_PMID.19204204	0.809711	0.764423	0.6967		0.153464	0	0.167211	0.251869	0.0367458	3.11e-05	0	0.00258374	0	0	0.205916	0	0.0230754	0	-0.0417535	0	-0.0758561	-0.0246698	0	0	0	0	0	0	0	-0.0813176	-0.00175095	-0.00538707	0	0	0	-0.0194868	0	-0.0547888	0	0	0.0145154	0.144031	0.0715394	0	0	0.012115	0	0	0
UNC_Scorr_P53_Mut_Correlation_BMC.Cancer.2006_PMID.17150101	0.972539	0.913132	0.9188		0	0	0	0	0	0	0	0	0.159084	0.139497	0.0381585	0	0	0.0107618	0	0	0	0	0.00366809	0.11146	0	0	0	0	-0.101792	-0.2088	0	0	0.173746	0.349194	0.250055	0.386613	0.19268	0.266823	0.0790319	0	0	-0.209042	-0.180189	-0.0925864	0	0	0	0	0
UNC_Scorr_P53_Wt_Correlation_BMC.Cancer.2006_PMID.17150101	0.93448	0.849281	0.8636		0	0.043812	0.123537	0.148689	0	0	0	0	-0.0827234	0	0	0	0	0	0	0.113805	0	-0.115648	-0.00268442	0	0	0	0	0	-0.00236052	0	-6.13e-05	-0.00634112	-0.0637286	-0.416052	-0.0519934	-0.378224	-0.155213	-0.456335	0	0	0	0	0.0666681	0.0584053	0.0649748	0.162393	0	0.0769891	0
UNC_Scorr_S329_L_Correlation_Br.J.Cancer.2008_PMID.18382427	0.817803	0.754198	0.6769		0.185823	0.00652293	0.134238	0.169301	0	0	0	0.00891588	0.104496	0.159067	0	0	0	0	-0.061025	0	0	0	0	-0.105318	-0.0937304	-0.033272	-0.033029	-0.0682562	-0.13795	-0.236559	-0.0648169	0	0	0	0	0	0	0	0	0	0	0.0274367	0	0.0140002	0	0	0	0	0
UNC_Scorr_S329_R_Correlation_Br.J.Cancer.2008_PMID.18382427	0.86983	0.776535	0.6921		-0.468536	-0.0804604	-0.114451	-0.149157	-0.123987	-0.0525016	-0.0630893	-0.340095	0	0	0	0	0	0	0	0	0	0	0	0.00222189	0	0	0.0315222	0	0	0.168067	0	0	0	-0.0511922	0	0	0	0	-0.194452	0	-0.393522	-0.250422	-0.238333	0	0	0	0	0	0.0455286
UNC_Secretoglobin_Median_BMC.Med.Genomics.2011_PMID.21214954	0.642893	0.607423	0.5905		0	0	0	0	0	0	0	0	0	0	0	0	0	0	0	0	0	0	0	0	0	0	0	0	0	0	0	0	0	0	0	0	0	-0.0282252	0	0	0	0	0	0	0	0	0	0	0
UNC_Shehata2012_ALDHneg_Median_Adam_PMID.25575446	0.793207	0.711678	0.6271		0	0	0	0	0	0	0	0	0	0	0	0.0490949	0.00825912	0.145092	0	0	0	0	0	0	0.0695457	0	0	0.017888	0.0290137	0.0338442	0	0	0	0	0	0	0	-0.187205	0	-0.0208402	-0.0804651	0	0	0	-0.00719718	0	0	0	-0.00628144
UNC_Shehata2012_ALDHpos_Median_Adam_PMID.25575446	0.884799	0.865611	0.8564		0.148535	0	0	0	0.0907812	0.0826651	0.130567	0.0939866	0	0.0259547	0	0	0.0531796	0.0310656	0	0	0	0	0	0	0	0	0	0	-0.0254709	-0.059939	0	0	0.0228212	0.204799	0.0446395	0.189407	0.0464567	0.207632	0.057335	0	0.00706617	0	0	0	0	0	0	0	0
UNC_Shehata2012_Basal_Median_Adam_PMID.25575446	0.822548	0.66772	0.634		0	0	0	0	0	0	0	0	0	0.733475	0	0	0	0	-0.0458458	0	-0.0999774	0	0	0	0	0	0	0	0	-0.230487	-0.0726498	0	0	0	0	0	0	0.0257754	0	0	0	0	0	0	0	0.149232	0	0.668918	0
UNC_Shehata2012_Erbb3neg_Median_Adam_PMID.25575446	0.862328	0.763533	0.6594		0	0	-0.000234195	0	0	0.0018766	0.0414987	0	0.095611	0	0	-0.179285	0	0.0619861	0	0.158736	0	0	0.0153606	0.0533986	0.0635298	0	0.0336167	0.0610276	0	0	0	0	0.360402	0	0.280503	0	0	0	0	0	-0.135475	0	0	0	0.0984828	0	0	0	0
UNC_Shehata2012_LumProg_Median_Adam_PMID.25575446	0.833488	0.782227	0.774		0.0697784	0	0.0512268	0.0669791	0	0	0	0	0	0.218718	0	0	0	0	0.0822466	0	0.0518529	0.193735	0	0	0.0832486	0.0178241	0.0254622	0.00753393	0	0	0.0936586	0.0396923	0	0.15845	0.242448	0.184854	0.225515	0.101003	0.128334	0	0	-0.028221	0	0	0	0	0	0	0
UNC_Shehata2012_NCL_Median_Adam_PMID.25575446	0.844873	0.771543	0.7881		0	0	0	0	-0.0996526	0	0	0	-0.0258425	-0.0861616	0	0	-0.185569	0	0	0	0	0	0	0	0	0.0326784	0	0	0.0940128	0.0205175	0	0	0	0	0	0	0	0	-0.472756	0	0	0	0	0	0	0	0	0	0
UNC_Shehata2012_Stroma_Median_Adam_PMID.25575446	0.677954	0.66859	0.6103		0	0	0	0	0	0	0	0	0	0	0	0	0	0	-0.0235933	0	0	-0.0345033	0	0	0	0	0	0	0	0	0	0	0	0	0	0	0	0	0	0	0	0.123408	0	0	0	0	0	0	0
UNC_Spike2012_aMaSC_Median_Adam_PMID.25575446	0.765904	0.649138	0.6213		0.343818	0.263219	0	0	0	0	0	0	0	0	0.0266838	0.0809826	0	0	-0.0848413	0	-0.0839491	0	0	-0.0442413	-0.0518855	0	0	0	-0.00495279	-0.0222646	0	-0.0317044	0	0	0	0	0	0	0	0.153323	0	0	0	0	0	0	0	0.47066	0
UNC_Spike2012_fMaSC_Median_Adam_PMID.25575446	0.849145	0.69317	0.599		0	0.0981106	0.19129	0.326032	0.116007	0.0157871	0	0	0	0	0	0	0.214311	0.0101523	-0.0195909	0	-0.0639838	-0.0218959	-0.0350349	-0.0682557	-0.0472366	0	-0.0596658	0	-0.0536799	-0.0725911	0	0	0	0	-0.170143	0	0	0	0	0	-0.00813389	0.316605	0.189367	0	0	0	0	0	0.000522789
UNC_Spike2012_fStr_Median_Adam_PMID.25575446	0.813732	0.756721	0.6427		0	0	0	0	0	0	0	0.0250161	0	0	0	0	0.151403	0	0	0	0	0	-0.597547	0	0	0	0	0	0	0	0	0	-0.0165981	0	0	0	0	0	0	0	0	0	0	0	0	0	0	0.498492	0
UNC_Troester_Wound_Signature_Median_Clin.Cancer.Res.2009_PMID.19887484	0.5	0.5	0.5		0	0	0	0	0	0	0	0	0	0	0	0	0	0	0	0	0	0	0	0	0	0	0	0	0	0	0	0	0	0	0	0	0	0	0	0	0	0	0	0	0	0	0	0	0
UNC_Unknown_1_Median_BMC.Med.Genomics.2011_PMID.21214954	0.664669	0.604513	0.618		0	0	0	0	0	0	0	0	0	0	0	0	0	0	0	0	0	0	0	0	0	0	0	0	0	0	0	0	0	0	0	0	0	0	0	0	0	0	0	0	0	0	0	0	0
UNC_Unknown_10_Median_BMC.Med.Genomics.2011_PMID.21214954	0.889943	0.762252	0.7218		0	-0.272303	-0.198458	-0.205722	0.101163	0.109478	0	0	0	-0.0161104	-0.181806	0	-0.0228711	0.118825	0	0.079358	0	0	0.133235	0	0.0302058	0	0	0	0	0	0	0	0	0.216085	0	0.35944	0	0.193511	0.225887	0	0.0446334	-0.00758709	0	0	0.369129	0	0	0	-0.0351702
UNC_Unknown_11_Median_BMC.Med.Genomics.2011_PMID.21214954	0.761533	0.639003	0.6983		0	0	0	-0.0624091	0	0	0	0	0	0	0	0	0	0	0	0.00738238	0	0	0.00949157	0.0252549	0	0	0	0	0	0	0.011416	0	0	0.0403941	0	0	0	0.160295	0	0	0	-0.278091	-0.140532	0	0	0	0	0	0
UNC_Unknown_12_Median_BMC.Med.Genomics.2011_PMID.21214954	0.900377	0.889395	0.883		0	0	0	0	0	0	0	0	0	0	0	0	0	0	0	0	0	0	0	0	0.219947	0	0.100194	0	0.0570172	0.115287	0	0	0	0	0	0	0	0	0	0	0	0	0	0	0	0	0	0	0
UNC_Unknown_13_Median_BMC.Med.Genomics.2011_PMID.21214954	0.964335	0.928415	0.9117		0	0	-0.413955	0	-0.0429867	-0.170907	0	0	0	0	0	0	0	0	0	0	0	0	0	0	0	0	0	0	0	0	0	0	0	-0.497641	0	0	0	0	0	0	0	0	0	0	0	0	-0.348791	0	0
UNC_Unknown_14_Median_BMC.Med.Genomics.2011_PMID.21214954	0.971511	0.929252	0.936		0	-0.149603	0	0	0	-0.170016	0	0	0	0	0	-0.274389	0	0.0138829	0	0.035737	0.0945304	0	0	0	0	0	0	0	0	0	0.0226694	0	0	0	0	0	0	0	0	0	0	0	-0.391269	-0.116453	-0.582497	0	0	0	0
UNC_Unknown_15_Median_BMC.Med.Genomics.2011_PMID.21214954	0.68894	0.632276	0.5517		0	0	0	0	0	0	0	0	0	0	0	0	0	0	0	0	0	0	0	0	0	0	0	0	0	-0.144723	0	0	0	0	0	0	0	0	0	0	0	0	0	0	0	0	0	0	0
UNC_Unknown_16_Median_BMC.Med.Genomics.2011_PMID.21214954	0.5	0.5	0.5		0	0	0	0	0	0	0	0	0	0	0	0	0	0	0	0	0	0	0	0	0	0	0	0	0	0	0	0	0	0	0	0	0	0	0	0	0	0	0	0	0	0	0	0	0
UNC_Unknown_2_Median_BMC.Med.Genomics.2011_PMID.21214954	0.745559	0.616017	0.605		-0.0484868	0	0	0	-0.429156	0	-0.268377	-0.710672	0	0	0	0	0	0	0	0	0	0	0	0	0	0	0	0	0	0	0	0	0	0	0	0	0	0	0	0	0	0	0	0	0	0	0	0	0
UNC_Unknown_3_Median_BMC.Med.Genomics.2011_PMID.21214954	0.878166	0.729836	0.6457		-0.118548	0	0	-0.000962028	-0.362411	-0.10571	-0.248493	-0.199273	0	0	0	0.0723856	0.0360651	0	0	0	0.00850022	0	0	0.00354782	0.0117615	0.0538415	0	0	0.0974507	0.0511443	0	0	0	-0.450489	-0.0710514	-0.606852	-0.145431	-0.212267	0	0	0	0	-0.00547488	0	0	0	0	-0.175299	0
UNC_Unknown_4_Median_BMC.Med.Genomics.2011_PMID.21214954	0.75607	0.648627	0.6259		0	0	0	0	-0.0113645	0	-0.0863652	-0.0548641	0	0	0	0	0	0	0	0	0	0	0	0	0	0.0465911	0.0123032	0	0	0.0927403	0	0.010619	0	-0.00832325	0	-0.0350738	0	0	0	-0.114533	0	0	0	-0.0807492	-0.0874983	0	-0.0599758	0	0
UNC_Unknown_5_Median_BMC.Med.Genomics.2011_PMID.21214954	0.947835	0.937313	0.8788		0	-0.299215	0	0	0	-0.0411019	0	-0.0228821	0	0	0	0	0	0	0.513326	0.00482386	0.0537906	0.406937	0.113005	0.151063	0.339416	0.333421	0.268305	0.292643	0.264075	0.291786	0.489983	0.383545	-0.0158229	-0.140016	0	0	0	-0.174547	0	0	0	-0.168079	-0.222812	0	-0.0460007	0	0	0	0
UNC_Unknown_6_Median_BMC.Med.Genomics.2011_PMID.21214954	0.732015	0.634487	0.594		0	0	0	0	0	0	0	0	0	0.0528833	0	0.0678894	0	0	0	0	0.00438469	0	0	0	0	0.000159873	0.0207527	0	0	0.0788439	0	0.00612816	0	-0.0889079	0	-0.262383	0	0	0	-0.127709	0	0	0	-0.0745917	-0.0699182	0	0	0	0
UNC_Unknown_7_Median_BMC.Med.Genomics.2011_PMID.21214954	0.930399	0.918036	0.9011		0	-0.762757	0	0	0	0	0	0	0	0	0	0	0	0	1.76562	0	0	0.147285	0	0	0	0.657859	0.209155	0.150928	0	0	1.15559	0	0	0	0	0	0	0	0	-0.162696	0	-0.0388724	-0.145071	-0.138542	0	0	0	0	0
UNC_Unknown_8_Median_BMC.Med.Genomics.2011_PMID.21214954	0.87936	0.835481	0.8379		0	0	0	0	0	0	0	0	0	0	0	0	-0.0570811	0	0	0	0	0	0	0	0	0	0	0	0	0	0	0	0	0	0	0	0	0	0	0	-0.193703	-0.132172	0	-0.135587	0	0	0	0	0
UNC_Unknown_9_Median_BMC.Med.Genomics.2011_PMID.21214954	0.820337	0.726895	0.7302		0	-0.0911666	0	0	0	0	0	0	-0.174652	-0.0692047	0	0	0	0	0.117994	0.0339005	0.0120824	0.0892862	0	0.0232908	0.0984118	0.0913048	0.022192	0.0732294	0.0250368	0	0.138332	0.109356	0	-0.0165298	0	0	-0.0173417	-0.145264	-0.0800767	-0.0532852	-0.112046	0	0	0	0	0	0	-0.11909	-0.0659927
UNC_UNTREATgenes.Usary_Median_Clin.Cancer.Res.2013_PMID.23780888	0.866556	0.749769	0.7724		0	0	-0.128283	-0.117357	0	0	0	0	0.169988	0	0	0	0	0	0.0191835	0	0	0.07921	0.161449	0.0303689	0	0	0	0	0.00205054	0.00141638	0	0.00581193	0	0	0	0.00557241	0	0.0977072	0.107278	0	0.160383	-0.0612907	-0.188057	-0.0160753	0	0	0	0	0
UNC_Vascular.Content_Median_Clin.Exp.Metastasis.2014_PMID.23975155	0.522438	0.528799	0.5		0	0	0	0	0	0	0	0	0	0	0	0	0	0	0	0	0	0	0	0	0	0	0	0	0	0	0	0	0	0	0	0	0	0	0	0	0	0	0	0	0	0	0	0	0
UNC_VEGF_13genes_Median_BMC.Med.2009_PMID.19291283	0.869268	0.838732	0.8351		0.130944	0.0166446	0	0	0.110386	0.237551	0.0267305	0	0.0544836	0.290837	0	0	0	0	0	0	0	0	0	0	0	0	0	0	0	-0.065034	0	0	0	0.310869	0	0.52843	0.308816	0.0900406	0	0	0.0787298	0	0	0	0	0	0	0	0
UNC_XRTinducedgenes.Oh_Median_PMID.24527691	0.923457	0.870674	0.8843		0.0321229	0	0	0	0.0774348	0.0608272	0.103045	0.0572518	0.0915218	0.0874746	0	0	0.110236	0.0255605	0	0	0	0	0	0	0	0	0	0	0	-0.0124174	0	0	0.120658	0.266834	0.12784	0.181469	0.149766	0.176239	0.14903	0.0415052	0	0	0	0	0	0.0620064	0.0422547	0.299138	0
Verhaak_Immune_Median_Nat.Commun.2013_PMID.24113773	0.829069	0.688174	0.7646		0.093731	0.0208282	0.0536343	0.0133215	0	0	0.0103379	0.0407716	0	0	0.108155	0.0921818	0.0480555	0	-0.0904868	-0.106209	0	-0.0633552	-0.0657064	-0.122234	0	-0.029011	-0.026079	0	-0.0436537	-0.122322	-0.0426659	-0.0638836	0	0	0	0	0	0	0.0824576	0.197335	0	0.152992	0	0	0	0	0	0	0.00538932
Verhaak_Stromal_Median_Nat.Commun.2013_PMID.24113773	0.806499	0.697403	0.6561		0	0	0.0018583	0	0	0	0	0	0	0	0.0971031	0	0	0.00698227	-0.0867413	0	-0.000290569	-0.0825375	-0.0764635	-0.0656364	-0.059126	0	-0.0397179	0	0	0	-0.0769302	-0.0292822	-0.11103	0	0	0	0	0	0	0.138448	0	0.0870303	0.139549	0.000731428	0	0	0.015033	0	0.281771
Wahl_aMaSC_Signature_Median_Cell.Stem.Cell.2012_PMID.22305568	0.5	0.5	0.5		0	0	0	0	0	0	0	0	0	0	0	0	0	0	0	0	0	0	0	0	0	0	0	0	0	0	0	0	0	0	0	0	0	0	0	0	0	0	0	0	0	0	0	0	0
Wahl_fMasC_Signature_Median_Cell.Stem.Cell.2012_PMID.22305568	0.807438	0.704757	0.6029		0.0079645	0.200997	0	0.119563	0	0	0	0	0	0	0	0	0.108484	0	-0.0279759	0	-0.16153	-0.0520003	-0.0972484	0	0	0	0	0	0	-0.0594099	0	0	0	0	0	0	0	0	0	0	0	0.314966	0.228152	0	0.0552995	0.266486	0	0	0
Wahl_fSTR_Signature_Median_Cell.Stem.Cell.2012_PMID.22305568	0.5	0.5	0.5		0	0	0	0	0	0	0	0	0	0	0	0	0	0	0	0	0	0	0	0	0	0	0	0	0	0	0	0	0	0	0	0	0	0	0	0	0	0	0	0	0	0	0	0	0
Wirapati_Proliferation_Median_Breast.Cancer.Res.2008_PMID.18662380	0.939575	0.834874	0.8036		0	-0.237357	0	0	0	-0.234731	0	0	0	0.300338	-0.0116617	0	-0.0340287	0	0	0	0	0.140163	0.000179369	0	0	0	0	0	0	0	0	0	0	0.249879	0	0.901184	0.210284	0.221155	0	0	0	-0.55876	-0.180069	0	0	0	0	0	-0.0009952
XBP1_Signature_Median_Nature.2014_PMID.24670641	0.73942	0.657546	0.6657		-0.0814413	-0.0564207	-0.0431653	-0.0836019	-0.106782	-0.0817853	-0.00268069	0	0	0	0	0	0	0	0.0335393	0	0.0465109	0	0	0.0104746	0.0149904	0.0422441	0.0132521	0	0	0.0316279	0	0	0	-0.13664	-0.0373343	-0.0500338	0	-0.167138	-0.00575564	0	0.0260279	0	0	0	-0.0389418	-0.0075553	0	-0.0954084	0
[truncated: 489 more columns]
