# Supplementary material for: Genetic determinants of the molecular portraits of epithelial cancers
Source: Nat Commun. 2019 Dec 11;10:5666. doi: 10.1038/s41467-019-13588-2 (PMC6906458; doi:10.1038/s41467-019-13588-2)
Supplement: Supplementary file 5 — Supplementary Data 4 [file 41467_2019_13588_MOESM5_ESM.xlsx]

## Sheet: Sheet1
Supplementary Data 4. Summary of Elastic Net models for molecular subtypes and histology in breast cancers
Molecular subtype	AUC value				Beta coefficient
	TCGA training	TCGA testing	METABRIC validation		1.p wholearm.chr1:1-124300000	chr1:3756302-6867390.BeroukhimS2.1p36.31.del.	chr1:26377344-27532551.BeroukhimS2.1p36.11.del.	chr1:27351829-27460967.BeroukhimS5..amp.	chr1:39907605-40263248.BeroukhimS2.1p34.2.amp.MYCL1	chr1:41717036-43943775.Basal.1p34.2-1.amp	chr1:43945805-44960161.Basal.1p34.1-2.amp	chr1:46541957-46555032.Basal.1p33-3.amp	chr1:58658784-60221344.BeroukhimS2.1p32.1.amp.JUN	chr1:71284749-74440273.BeroukhimS2.1p31.1.del.NEGR1	chr1:110339388-119426489.BeroukhimS2.1p13.2.del.	chr1:114889793-115149999.BeroukhimS5..amp.	chr1:118282114-118807006.BeroukhimS5..amp.	chr1:119996566-120303234.BeroukhimS2.1p12.amp.	1.q wholearm.chr1:124300000-247249719	chr1:144078052-144943150.BeroukhimS5..amp.	chr1:148661965-149063439.BeroukhimS2.1q21.2.amp.MCL1	chr1:151026302-152973244.BeroukhimS5..amp.	chr1:158317017-159953843.BeroukhimS2.1q23.3.amp.	chr1:162199047-163197517.BeroukhimS5..amp.	chr1:163619952-164752515.BeroukhimS5..amp.	chr1:166729757-167532460.BeroukhimS5..amp.	chr1:168438419-168880930.BeroukhimS5..amp.	chr1:169549478-170484405.BeroukhimS2.1q24.3.amp.	chr1:174611641-175371076.BeroukhimS5..amp.	chr1:201678483-203358272.BeroukhimS2.1q32.1.amp.MDM4	chr1:223876038-247249719.BeroukhimS2.1q43.del.RYR2	chr1:241364021-247249719.BeroukhimS2.1q44.amp.	chr2:1-15244284.BeroukhimS2.2p25.3.del.	2.p wholearm.chr2:1-93300000	chr2:15977811-16073001.BeroukhimS2.2p24.3.amp.MYCN	chr2:32460827-55039898.BeroukhimS5..del.	chr2:53680282-53845245.BeroukhimS5..amp.	chr2:61834240-63151654.BeroukhimS5..amp.	chr2:79257340-80427237.BeroukhimS5..del.	2.q wholearm.chr2:93300000-242951149	chr2:121187279-122198612.BeroukhimS5..amp.	chr2:135029078-135167772.BeroukhimS5..amp.	chr2:138479322-143365272.BeroukhimS2.2q22.1.del.LRP1B	chr2:154436672-155018734.HER2-enriched.2q23.3-114.amp	chr2:156889194-159797412.HER2-enriched.2q24.1-115.amp	chr2:159800558-163403274.HER2-enriched.2q24.2-116.amp	chr2:164158152-168812365.HER2-enriched.2q24.3-117.amp	chr2:173927807-175001974.HER2-enriched.2q31.1-118.amp	chr2:204533830-206266883.BeroukhimS2.2q33.2.del.PARD3B
Basal-like	0.9992	0.9925	0.8977		0.529783	0.462619	0.10633	0.185918	0.43031	0.279257	0.340309	0.38699	0.213036	0.0644301	0	0	-0.0980724	0	0	0.130875	0	0.112327	0.0468956	0	0	0	0	-0.0107324	-0.0743466	-0.547805	0	0	0.0815523	0.505216	0.588591	0.420952	0.295414	0.50245	0.0412215	0	0	0	0	0	0	0	0	0	-0.633879
Her2-enriched	0.9585	0.9197	0.8209		0	0	0	0	0	0	0	0	0	0	0	0	0	0	0	-0.068144	0	0	0	0	0	-0.154185	0	0	0	0	0	0	0	0	0	0.409929	0	0	0	0	0	0	0	0	0	0	0	0	0.0843829
Luminal A	0.8929	0.873	0.8157		0	0.0863834	0	0	0	0	0	0	0	0	0	0	0	0	0	0	0	0	-0.00598907	0	0	0	0	0	0	0	0	0	-0.145993	-0.319951	-0.14282	-0.265151	-0.339987	-0.148356	-0.0434272	0	0	0	0.195505	0	0	0	0	0	0
Luminal B	0.8913	0.8511	0.7603		-0.284489	-0.132308	-0.0812721	-0.0620159	-0.0492097	-0.000793804	-0.0610268	-0.030879	0	-0.0411226	0	0	0	0	0.00156418	0	0	0	0.0563995	0.00716422	0.018035	0.0689353	0.0657158	0.0224627	0.0489331	0.129679	0.0094161	0	0	0	0	0	0	-0.0352186	0	0	0	-0.0713033	-0.275348	0	0	0	0	-0.0746428	0
Histology: IDC vs. ILC	0.87	0.8	NA		0	0	0	0	0	0	0	0	0	0	0	0	0	0	0	0	0	0	0	0	0	0	0	0	0	0	0	0	0	0	0	0	0	0	0	0	0	0	0	0	0	0	0	0	0
[truncated: 489 more columns]
