# Supplementary material for: Genetic determinants of the molecular portraits of epithelial cancers
Source: Nat Commun. 2019 Dec 11;10:5666. doi: 10.1038/s41467-019-13588-2 (PMC6906458; doi:10.1038/s41467-019-13588-2)
Supplement: Supplementary file 6 — Supplementary Data 5 [file 41467_2019_13588_MOESM6_ESM.xlsx]

## Sheet: Sheet1
Supplementary Data 5. Summary of Elastic Net models for protein expressions and clinical receptor statuses in breast cancers
Protein	AUC value			Beta coefficient
	TCGA training	TCGA testing		1.p wholearm.chr1:1-124300000	chr1:3756302-6867390.BeroukhimS2.1p36.31.del.	chr1:26377344-27532551.BeroukhimS2.1p36.11.del.	chr1:27351829-27460967.BeroukhimS5..amp.	chr1:39907605-40263248.BeroukhimS2.1p34.2.amp.MYCL1	chr1:41717036-43943775.Basal.1p34.2-1.amp	chr1:43945805-44960161.Basal.1p34.1-2.amp	chr1:46541957-46555032.Basal.1p33-3.amp	chr1:58658784-60221344.BeroukhimS2.1p32.1.amp.JUN	chr1:71284749-74440273.BeroukhimS2.1p31.1.del.NEGR1	chr1:110339388-119426489.BeroukhimS2.1p13.2.del.	chr1:114889793-115149999.BeroukhimS5..amp.	chr1:118282114-118807006.BeroukhimS5..amp.	chr1:119996566-120303234.BeroukhimS2.1p12.amp.	1.q wholearm.chr1:124300000-247249719	chr1:144078052-144943150.BeroukhimS5..amp.	chr1:148661965-149063439.BeroukhimS2.1q21.2.amp.MCL1	chr1:151026302-152973244.BeroukhimS5..amp.	chr1:158317017-159953843.BeroukhimS2.1q23.3.amp.	chr1:162199047-163197517.BeroukhimS5..amp.	chr1:163619952-164752515.BeroukhimS5..amp.	chr1:166729757-167532460.BeroukhimS5..amp.	chr1:168438419-168880930.BeroukhimS5..amp.	chr1:169549478-170484405.BeroukhimS2.1q24.3.amp.	chr1:174611641-175371076.BeroukhimS5..amp.	chr1:201678483-203358272.BeroukhimS2.1q32.1.amp.MDM4	chr1:223876038-247249719.BeroukhimS2.1q43.del.RYR2	chr1:241364021-247249719.BeroukhimS2.1q44.amp.	chr2:1-15244284.BeroukhimS2.2p25.3.del.	2.p wholearm.chr2:1-93300000	chr2:15977811-16073001.BeroukhimS2.2p24.3.amp.MYCN	chr2:32460827-55039898.BeroukhimS5..del.	chr2:53680282-53845245.BeroukhimS5..amp.	chr2:61834240-63151654.BeroukhimS5..amp.	chr2:79257340-80427237.BeroukhimS5..del.	2.q wholearm.chr2:93300000-242951149	chr2:121187279-122198612.BeroukhimS5..amp.	chr2:135029078-135167772.BeroukhimS5..amp.	chr2:138479322-143365272.BeroukhimS2.2q22.1.del.LRP1B	chr2:154436672-155018734.HER2-enriched.2q23.3-114.amp	chr2:156889194-159797412.HER2-enriched.2q24.1-115.amp	chr2:159800558-163403274.HER2-enriched.2q24.2-116.amp	chr2:164158152-168812365.HER2-enriched.2q24.3-117.amp	chr2:173927807-175001974.HER2-enriched.2q31.1-118.amp	chr2:204533830-206266883.BeroukhimS2.2q33.2.del.PARD3B	chr2:241477619-242951149.BeroukhimS2.2q37.3.del.
ER-alpha	0.846966	0.833887		-0.1959	0	0	0	-0.0203866	-0.0364776	-0.00635637	-0.121833	0	-0.187112	-0.12009	0	0	-0.0704869	0.043865	0	0	0	0	0	0	0.0225781	0.0113693	0.0521716	0.10013	0.122386	0.0485688	0	-0.0220617	-0.121981	-0.0237084	-0.0581075	0	-0.0164874	0	-0.0579124	-0.0252888	-0.0558845	0	0	0	0	0	0	-0.0495217	0
p70S6K	0.878399	0.822962		0	-0.0150742	0	-0.0712229	0	-0.178043	0	0	0	0	0	0	0	0	0	0	0.183438	0	0	0	0.128814	0	0	0	0	0	0	0	0	0	0	0	0	0	0	0	0	0	0	0	0	-0.701448	0	0	0	0
ASNS	0.863904	0.822392		0	0	-0.0870625	0	0	0	0	0	0	0	0	0	0	0	0	0	0	0	0	0	0	0	-0.00344115	-0.0359432	-0.0185937	0	0	0	0.0245056	0.15231	0.130784	0	0.11012	0.173655	0	0	0	0	0	0	0	0	0	0	0	-0.145645
GATA3	0.868562	0.810764		0	0	0	0	-0.163001	-0.0597788	-0.00104098	-0.241135	-0.0539461	-0.0769689	0.117569	0.0128392	0	0	0.11175	0	0.0517208	0.0376021	0.00594135	0.0259243	0.0784061	0.136144	0.0428785	0.0820486	0.0261701	0.183664	0.0448628	0.0301108	-0.0169125	-0.267774	-0.10421	-0.29133	-0.119045	-0.209413	0	-0.427868	-0.0703211	0	0	0	0	0	0	-0.0858767	-0.295495	0
HER2	0.853319	0.794884		0	0	-0.152493	-0.134659	0	0	0	0	0	-0.0346986	0	0	0	0	0	0	0	0	0	0.109376	0.0744551	0	0	0	0	0	0	0	0	0	0	0	0	0	0	0	0	0	0	0	0	-0.272838	0	-0.380417	0	0
Cyclin_B1	0.858655	0.779958		0	0	0	0	0	0	0	0	0.0789403	0.255547	0	0	0	0	0	0	0	0	0	0	0	0.0427486	0	0	0	0	0.0509593	0.00639597	0	0	0	0	0	0	0	-0.0987539	0	-0.117347	-0.137197	-0.0391664	-0.157505	-0.307621	0	0	0	-0.0815323
JNK2	0.858441	0.779601		0	0	0	0	0	0	0	0	-0.135831	-0.117378	0	0.00074601	0	-0.000607028	0	0	0	0	0	0	0	0	0	0	0	0.119918	0	0	0	-0.0482449	0	0	-0.0203389	-0.347085	-0.0980162	0	-0.0259979	-0.112775	-0.147822	0	0	-0.297013	0	-0.118626	0	0.128651
Cyclin_E1	0.867665	0.776919		0	0	0	0	0.0210811	0	0.0595197	0.0692479	0	0.663304	0	0.0119177	0	0	0	0	0	0	0	0	0	0	0	0	0	-0.210623	0	0	0	0	0.00448371	0.266116	0	0	0	0	0	-0.237809	-0.238367	0	0	0	0	0	0	-0.17387
HER2_pY1248	0.82042	0.774751		0	0	0	0	0	0	0	0	0	0	0	0	0	0	0	0	0	0	0	0	0	0	0	0.0685131	0	0	0	0	0	0	0	0	-0.0159549	0	0	0	0	0	0	0	0	0	-0.560285	0	0	0
FoxM1	0.902997	0.774551		-0.0363492	-0.00470705	-0.0612446	-0.0220028	0	0	0	0	0	0	0	0	0	0	0	0	0.154989	0.0526093	0.0411271	0	0	0	0	0	0	0	0	0.149004	0	0	0	0	0	0.0165103	0	0	0	-0.309772	0	0	0	-0.00377051	0	0	0	-0.047964
14-3-3_zeta	0.802519	0.771561		0	0	0	0	0	0	0	0	0	0	0	0	0	0	0	0	0	0	0	0	0	0	-0.0258818	0	0	0	0	0	0	0	0	0	0	0	0	0	0	-0.274382	0	0	0	0	0	0	0	0
MSH6	0.832065	0.770963		0	0	-0.107013	-0.0706313	0	0	0	0	0	0	0	0	0	0	0	0	0.03603	0	0	0	0	0	0	0	0	0	0	0	0	0.203454	0	0.0499163	0.237206	0.0361894	0	0	0	0	0	0	0	-0.0640512	0	0	0	0
Bcl-2	0.871952	0.76897		0	0	0	0	0	0	0	0	0	0	0	0	0	-0.148402	0	0	0	0	0	0	0	0	0	0	0	0	0	0	0	-0.15523	-0.00168282	-0.373604	-0.0759337	0	0	0	0	0	0	0	0	0	0	0	-0.155164	0
4E-BP1	0.888462	0.767708		0	0	0	0	0	0	0	0	0	0	0	0.156459	0.0855425	0	0	0	0.0368528	0	0	0	0	0	0	0	0	0	0	0	0	0	0	0	0	0	0	0	0	0	0	0.29417	0	0	0	0	0	0
PREX1	0.825493	0.76392		0	0	0	0	0	0	0	0	0	0	0	0.024883	0	0	0	0	0	0	0	0	0	0	0	0	0	0	0	0	0	-0.296912	0	0	0	-0.00801963	-0.697263	-0.252156	0	-0.253947	0	0	0	0	-0.175	0	-0.164087	0
p62-LCK-ligand	0.837284	0.758538		-0.062501	0	-0.0851813	-0.0715934	-0.21372	0	-0.20834	-0.0781261	0	0	0	0	0	0	0	0	0	0	0	0.00753162	0	0	0	0	0	-0.00546546	0	0	-0.0036208	0	0	0	0	0	0	0	0	0	0	0	0	-0.0310725	-0.00810996	-0.20535	0	-0.0764871
AMPK_alpha	0.703322	0.746512		0	0	0	0	0	0	0	0	0	0	0	0	0	0	0	0	0	0	0	0	0	0	0	0	0	0	0	0	0	0	0	-0.0141206	0	-0.0239946	0	0	0	0	0	0	0	0	0	0	0	0
p90RSK	0.814262	0.743189		0.532122	0.276692	0.780792	0.550205	0	0.00119183	0	0	0	0	0	0.0517875	0	0	0	0	0	0	0	0	0	0	0	0	0	0	0	0	0	0	0.0675233	0	0	0	0	0	0	0	0	0	0	0	0	0	0	0
p16_INK4a	0.770169	0.739734		0.124584	0	0.162313	0	0.145154	0.0273023	0	0	0	0.260246	0	0	0	0	0	0.00489775	0	0.0688036	0	0	0	0	0	0	0	0	0	0	0	0	0	0	0	0	0	0	0	0	0	0	0	0	0	0	-0.210658	-0.0417133
Smac	0.794095	0.736953		0	0	0	0	0	0	0	0	0	0	0	0	0	0	0	-0.00331732	0	0	0	0	0	0	0	0	0	0	0	0	0	0	0	-0.0222841	0	0	0	0	-0.22809	0	0	0	-0.395967	0	0	0	-0.0497924	0
PDK1_pS241	0.770501	0.734559		0	0	0	0	-0.0506446	0	0	0	-0.000733879	0	0	0	0	0	0	0	0	0	0	0	0	0	0	0	0	0	0	0	0	0	0	0	0	0	0	0	0	0	0	0	0	0	0	0	0	0
eIF4E	0.775607	0.733953		0	-0.0160334	0	0	0	0	-6.04e-05	-0.111239	0	0	0	0	0	0	-0.0229905	0	0	0	0	0	0	0	-0.0111061	0	-0.0388715	-0.0573863	-0.0328621	0	0	0	0	0	0	0	0	0	0	0	0	0	0	0	0	0	0	0
INPP4B	0.805666	0.732687		0	0	0	0	0	-0.00882767	0	0	0	0	0	0	0	0	0	0	0	0	0	0	0	0	0	0	0	0.0836299	0	0	0	-0.130752	0	-0.284319	0	-0.447945	-0.207731	0	0	0	0	0	0	0	0	0	0	0
FASN	0.847225	0.728564		0	0	0.0142972	0	0	0	0	0	0	0	0	0	-0.308185	0	0	0	0	-0.0239692	0	0	0	0	0	0	0	0	0	0	0	0	0	0	0	0	0	0	0	0	0	0	0	0	-0.0293211	-0.119509	0	0
ER-alpha_pS118	0.872671	0.728106		0	0	0	0	0	0	0	-0.402079	0	0	-0.447998	-0.0924803	0	0	0	0	0	0	0.182857	0.253704	0	0	0	0	0	0.0265327	0	0	0	-0.84441	0	-0.399801	0	-0.0203591	-0.27061	0	0	0	0	0	0	0	0	0	0	0
PR	0.84204	0.726179		0	0	0	0	-0.00115846	-0.102261	-0.00276241	-0.00702644	0	0	0	0	-0.105479	-0.0600557	0	-0.00543864	0	0	0	0	0	0	0	0	0.15228	0	0	0	0	-0.18903	0	-0.274607	-0.274555	-0.108458	-0.131376	0	0	0	0	0	0	0	0	0	0	0
Raptor	0.744635	0.721329		0	0	0	0	0	0	0	0	0	0	0	0	0	-0.00419658	0	0	0	0	0	0	0	0	0	0	0	0	0	0	0	0	0	0	0	0	0	0	0	0	0	0	0	0	0	0	0	0
MSH2	0.752317	0.718206		0	0	0.0181612	0.0172993	0	0	0	0	0	0	0	0	0	0	0	0.0696684	0.108946	0.0216287	0	0	0	0.0125209	0	0	0	0	0	0	0.0388179	0.0244432	0.0462854	0.143655	0.275173	0	0	0	0	0	0	0	0	0	0	0	0	0
DJ-1	0.838325	0.7174		0.122861	0.668275	0.413632	0.350735	0	0	0	0	0	0	0	0	0	-0.128646	0	-0.0569008	0	-0.0454091	-0.00365585	0	0	0	0	0	0	0	0	0	0	-0.0169861	0	-0.0242189	0	0	0	0	0	0	0	0	0	0	0	0	0	0
BRD4	0.817152	0.717004		0	0	-0.130467	0	0	0	0	0	0.539607	0	0	0	0.132729	0	0	0	0	0	0	0	0	0.0714014	0	0	0	0	0	0	0	0.11458	0	0	0	0	0	0	0	0	0	-0.199236	0	-0.440468	-0.122397	0	0	-0.0267583
EGFR	0.797605	0.715282		0.108058	0	0.107367	0.079188	0.13878	0.278713	0.0684915	0.0434735	0	0	0	0	0	0	-0.023733	-0.0387743	0	0	0	-0.00127391	-0.0505603	0	0	-0.00928161	-0.00112261	-0.0664784	-0.075906	-0.0355496	0	0.156126	0	0.463895	0.0851191	0	0	0.0858344	0	0	0	0	0	0	0	0	0.0560821	0.119038
Rab25	0.843606	0.71119		0	0	0	0	0	-0.0476261	0	0	0	0	0	0	0	0	0.271454	0.177478	0.123287	0.354549	0.0240573	0	0.193932	0.0975667	0.0528691	0.081318	0.0356946	0	0.123847	0.143438	0.113396	0	0.0622553	0	0	0	0.183079	0	0	0	0	0.137442	0.012016	0	0	0	-0.0362285	0
Akt_pT308	0.811822	0.709143		0	0	0.116686	0	0	0.0896854	0.0465668	0	0	0	0	0.0385659	0	0	0	-0.000179876	0	0	0	0	-0.00909715	-0.0321968	-0.000605092	0	0	0	0	0	0.0582887	0	0.0271149	0	0	0.0405307	0.0671196	0	0	0	0	0	7.61e-05	0	0	0	0	0
DUSP4	0.808836	0.709103		0	0	0	0	0	0	0	0	0.0301547	0	0	0.0210916	0	0	0	0	0	0	0	0	0	0	0.0659706	0.0077565	0	0	0	-0.00544714	0.0457979	0	0.00860071	0	-0.0501095	0	0	0	0	0	0	0	0	0	0	0	0	-0.0177849
ADAR1	0.837711	0.705648		-0.170782	0	0	0	0	0	0	0	0	0	0	0	-0.236361	0	0	0.0723753	0.486144	0.710312	0.0535607	0	0	0	0	0	0	0	0	0	0	0	0	0	0	0	0	0	0	0	0	0	0	0	0	0	0	0
Caspase-8	0.780856	0.704981		0.0580855	0	0	0	0	0	0	0	0	0	0	0	0	0	0	-0.047686	0	0	-0.0267563	0	0	0	0	0	0	0	0	0	0	0	0	0	0	0	0	0.476416	0	0	0	0	0	0	0	0	0.793073	0.0164654
Chk2	0.830199	0.704585		0	0	0	0	0	0	0	0	-0.0857296	0	0	0.0757039	0	0.0503702	0	0.0549414	0.0315661	0.0361449	0	0	0	0	0	0	0	0	0	0	0	0	0	0	0	0	0	0	0	-0.339497	-0.300433	0	0	0	0	0	0	0
P-Cadherin	0.792032	0.704452		0	0	0.0120476	0	0.0322489	0	0.16619	0.0716956	0.0706751	0	0	0	0	0.0405438	0	0	0	0	0	0	0	0	0	0	0	0	0	0	0.23766	0.190503	0.20219	0.176461	0.0354926	0	0	0	0	0	0	0	0	0	0	0	0	0
eIF4G	0.781558	0.704186		0	0	0	0	0	0	0	0	0	0	0	0	0	0	0.00356538	0	0.0341725	0.0688192	0.0479885	0	0.0234041	0.0104412	0	0	0	0	0	0	0	0	0	0	0	0	0	0	0	-0.240127	-0.0848702	-0.0555155	0	-0.0173568	0	0	-0.002433	0
Rad50	0.851125	0.700951		0	0.115779	-0.25404	-0.190614	0	0	0	-0.193817	-0.00897568	-0.109857	0	0	0	0	0	0	0	0	0	0	0	0	0	0	0	0	-0.123322	-0.101717	0	0	0	0	0	0	0	-0.507093	-0.459888	-0.422543	-0.305458	0	0	0	0	0	0	-0.0163706
B-Raf	0.807116	0.700864		0	0	-0.0179427	0	0	0	0	0	0	0	0	0	0	0	0	0.0632415	0.0136585	0	0	0.0269059	0	0.0122025	0	0	0	0	0	0	0	0	0	-0.02881	-0.00498092	-0.00506453	-0.0812178	-0.000406559	-0.107329	-0.0346466	-0.266965	-0.258487	0	-0.0806803	0	-0.035247	0	0
Src	0.73566	0.700731		0	0	0	0	0	0	0	0	0	0	0	0	0	0	0	0	0	0	0	0	0	0	0	0	0	-0.00865825	0	0	0	0	0	0	0	0	0	0	0	0	0	0	0	0.0508644	0	0	0	0
VEGFR2	0.806519	0.69907		0	0	0	-0.211387	0	0	0	0	0	0	0	0	0	-0.00909037	0	0	0	0	0	0	0	0	0	0	0	0	0	0	0	0	0	0	0	0	0	0	0	0	-0.0178575	0	-0.0126342	0	0	0	-0.242661	0
AR	0.873342	0.69887		-0.133256	-0.147549	0	-0.0298995	-0.100233	-0.0606039	0	-0.000987982	0.0436537	0	0	0	0	0	0	0	0	0	0	0	0	0.0544141	0	0	0	0.00059251	0.0698685	0.0428635	-0.132536	-0.142802	-0.178514	0	0	-0.0109879	-0.201657	0	-0.143898	-0.122152	-0.233523	-0.252758	0	0	0.108847	0	-0.000158469	0
YAP_pS127	0.773973	0.697741		0	0	0	-0.175635	0	0	0	0	0	0	0	0	0	0	0	0	0	0	0	0	-0.00836268	0	0	0	0	0	0	0	0	0	0	0	0	0	0	0	0	0	0	0	0	0	0	0	0	0
Bim	0.819274	0.696611		0	0	0	0	0	0	0	0	0	0	0	0	0	0	0	0	0	0	0	0	0	0	0	0	0	0	0	0	0	0	-0.0291463	-0.518504	-0.234286	0	0	0	0.0892451	0	0	0	0	0	0	0	-0.133342	0
S6	0.733362	0.694742		0	0	-0.00163641	0	0	0	0	0	0	0	0	0	0	0	0	0	0.0585519	0.0203009	0	0	0	0	0	0	0	0	0	0	0.114597	0.136868	0.0409406	0.00643335	0	0.0385993	0	0	0	0	0	0	0	0	0	0	0	0
p53	0.779168	0.694618		0	0	0	0	0	0	0	0	0	0.113439	0	0	0.0174245	0	0	0	0	0	0	0	0	0	0	0	0	-0.0283686	0	0	0	0	0	0.232639	0	0.00599026	0.037237	0	0	0	0	0	0	0	0	0	0	0
XRCC1	0.763804	0.690698		0	-0.0505956	-0.0274371	-0.0556004	0	0	0	0	0	0	0.0361827	0	0	0	0	0	0	0	0	0	0	0	0	0	0	0	0	0	2.1e-07	0	0.0124386	0	0	0	0	0	0	0	0	0	0	-0.00251351	0	-0.0948219	0	0
B-Raf_pS445	0.7789	0.688904		0	0	0	0	0	0	0	0	0	0	0	0	0	0	0	0	-0.00288771	0	0	0	0	0	0	-0.00730501	0	0	0	0	0	0	0	0	0	-0.0680353	-0.0850077	0	0	0	0	0	0	0	0	0	-0.073204	0
4E-BP1_pT37_T46	0.761828	0.688638		0	0	0	0	0	0	0	0	0	0	0	0.0923347	0	0	0	0	0	0	0	0	0	0	0	0	0	0	0	0	0	0	0	0	0	0.036728	0	0	0	0	0	0	0	0	0	0	0	0
eEF2K	0.800971	0.688439		0	0	0	0	0	0	0	0	0	-0.0787592	0	0	0	0.0860864	0	0	0	0.000170076	0	0.0544408	0.117652	0.0294824	0.0607465	0.0180411	0	0	0	0	-0.0662979	0	-0.145675	0	0	0	0	0	0	0	0	0	0	0	0	-0.0226534	0	0
ACC_pS79	0.695652	0.686312		0	0	0	0	0	0	0	0	0	0	0	0	0	0	0	0	0	0	0	0	0	0	0	0	0	0	0	0	0	0	0	0	0	0	0	0	0	0	0	0	0	0	0	0	0	0
Bap1-c-4	0.733374	0.679218		0	0	0	0	0	0	0	0	0	0	0	0	0	0	0	0	0	0	0.0920917	0	0	0.0186217	0	0	0	0	0	0	0	0	0	0	0	0	0	0	0	-0.0245111	0	0	0	0	0	-0.177626	0	0
COG3	0.805092	0.679136		0	0	0	0	-0.156447	-0.0109909	-0.00594948	-0.231056	0	-0.129744	0	0	0	0	0.0426309	0	0	0	0	0.0350041	0.119626	0.0385298	0	0.0508461	0.0497849	0.101007	0.0759409	0	0	0	0	-0.0619853	-0.198586	0	0	0	0	0	0	0	0.0107974	0	0	0	0	0
PCNA	0.785501	0.679086		0	-0.101644	0	0	0	0.0255152	0	0	0	0	0	0	0	0	0	0	0	0	0	0	0	0	0	0	0	0	0	0	-0.0857773	0	0	0	0	0	0	0	0	-0.299858	-0.332003	-0.00547856	0	-0.0124103	0	0	0	0
PDK1	0.811518	0.678472		0	0	0	0	0	0	0	0	0	0	0	0	0	0	0	0	0	0	-0.0397615	0	0	0	0	0	0	0	0	0	0	0	0	-0.0926209	-0.190376	0	0	0	0	0	-0.0419929	0	0	0	0	0	0	0.195456
4E-BP1_pS65	0.818128	0.678206		0	0	0	0	-0.00547511	-0.0592631	0	0	0	0	-0.00734874	0	-0.0695722	0	0	0	0	0	0	0	0.0128753	0	0.0312459	0	0	0	0	0	0.161572	0.136847	0	0.142272	0	0	0	0	0	0	0	0	0	0	0	0.076652	0.0407564	0
4E-BP1_pT70	0.802727	0.678073		0	-0.461553	-0.124777	0	0	0	0	0	0	0	0	0	0	0	0	0	0	0	0	0	0	0	0	0	-0.154599	0	0	0	0	0	0	0.0294106	0	0	0	0	0	0	0	0	0.144043	0	0	0	0	0
CDK1_pY15	0.770978	0.677236		0	-0.147298	0	0	0.000707485	0	0.0236872	0	0.0145515	0.173559	0.0820448	0.0400553	0.0870713	0	0	0	0	0	-0.0131845	0	0	0	0	0	-0.0441733	-0.00883621	0	0	0	0	0	0	0.232109	0.030345	0	0	-0.0391382	0	0	-0.0458248	-0.0433532	0	0	0	-0.451058	0
GAPDH	0.712284	0.669767		0	0	0	0	0	0	0	0	0	0	0	0	0	0	0	0	0	0	0	0	0	0	0	0	0	0	0	0	0	0	0.0780864	0	0	0	0	0	0	0	0	0	0	0	0	0	0	0
53BP1	0.827688	0.668638		0	0	0	0	0	0	0	0	0	0	0	0	0	0	0	0.0104079	0.019401	0	0.00268774	0.0484484	0.052191	0.0988614	0.00425488	0	0	0.0282136	0	0	0	0	0	-0.0542658	-0.0491431	0	-0.00676661	0	0	-0.118227	0	0	0	0	0	-0.110493	0	0
Annexin_VII	0.762372	0.668516		0	0	0	0	0	0	0	0	0	0	0	0	0	0	0	0	0	0	0	0	0	0	0	0	0	0	0	0	-0.129487	0	0	0	0	0	0	0	0	0	0	0	0	0	0	0	0	0
Dvl3	0.706858	0.667973		0	0	-0.0171905	0	0	0	0	0	0	0	0	0	0	0	0	0	0	0	0	0.048754	0.00960595	0.00353432	0.0442875	0.0164096	0	0	0	0	0	0	0	0	0	0	0	0	0	0	0	0	-0.0339297	-0.0466855	0	0	0	0
Chk2_pT68	0.748171	0.667043		0	0	0	0	0	0	0.0483893	0	0	0	0	0	0	0	0	0	0	0	0	0	0	0	0	0	0	0	0	0	0	0	0	0	0	0.0545792	0	0	0	0	0	0	0	0	0	0	0	0
NF2	0.808592	0.666578		0	0	-0.118925	-0.0186266	0	0	0	0	0	0	0	0	0	0	0	0	0.0869392	0.00543247	0.0725407	0.00605656	0.00267291	0.0684214	0	0	0	0	0	0	0	0	0	-0.17436	0	-0.0935976	0	-0.250036	0	0	0	-0.198435	-0.184717	-0.293299	-0.15571	0	0	-0.2454
IRS1	0.689201	0.666047		0	0	-0.0250886	-0.0100527	0	0	-0.0219239	-0.0168583	0	0	0	0	0	0	0	0	0	0	0	0	0	0	0	0.00710539	0	0	0	0	0	0	0	0	-0.0203555	0	0	0	0	0	0	0	0	-0.0144074	0	0	0	0
PI3K-p110-alpha	0.745708	0.663455		0	0	0	0	0	0	0	0	0	0	0	0	0	0	0	0	0	-0.0620017	-0.136429	0	0	0	0	0	0	0	0	0	0	0	0	0	0	0	0	0	0	0	0	0	0	0	0	-0.083108	-0.146866	0
ERK2	0.64312	0.662259		0	0	0	0	0	0	0	0	0	0	0	0	0	0	0	0	0	0	0	0	0	0	0	0	0	0	0	0	0	0	0	0	0	0	0	0	0	0	0	0	0	0	0	0	0	0
Smad1	0.785501	0.661646		0	0	0	0	0	0	0	0	0	0	0	0	0	0	0	0	0	0	0	0.234347	0	0.121346	0	0	0.0652113	0	0	0	0	0	0	0	0	-0.486746	0	0	0	0	0	0	0	0	0	0	0	0
PI3K-p85	0.664082	0.660133		0	0	0	0	0	0	0	0	0	0	0	0	0	0	0	0	0	0	0	0	0	0	0	0	0	0	0	0	0	0	0	0	0	0	0	0	0	0	0	0	0	0	0	0	0	0
Akt_pS473	0.819518	0.658007		0	0	0	0	0	0	0	0	0	0	0	0	-0.035617	-0.0548495	0	0	0	0	0	-0.139337	-0.0149064	-0.10061	0	0	0	0	0	0	0	0	0	0	0	0	0	0	0	0	0	0	0	0	0	0	0	0
A-Raf_pS299	0.697688	0.656412		0	0	0	0	0	0	0	0	0	0	0	0	0	0	0.0492427	0	0	0.00436903	0	0	0	0	0	0.00506343	0	0	0.0761365	0.041891	0	0	0	0	0	0	0.00750523	0	0	0	0	0	0	0	0	0	0	0
ACC1	0.855404	0.656279		0	-0.260692	0.0723172	0.000233416	0	-0.0425594	0	0	0	0	0	0	0	-0.00022477	0	0.00356834	0	0	0	0	0	0	0	0	0.0215757	0	0	0	0	0	0	0	0	0	0	-0.0543299	-0.206267	-0.228686	0	0	0	0	0	0	0	0
cIAP	0.775217	0.651628		-0.103559	0	-0.0752512	-0.0309079	0	-0.169212	-0.0254849	0	-0.0233536	0	0	-0.014477	0	0	0	0	0	0	0	0	0	0	0	0	0	0	0	0	0	0	0	-0.0555969	0	0	-0.130918	-0.00215655	-0.00267061	0	0	0	0	0	0	-0.0522739	-0.140597	0
ARID1A	0.767531	0.648567		0	0.151303	0.909445	0	0	0	0	0	0	0	0	0	0	0	0	0	0	0	0.287712	0	0	0.0579252	0	0	0	0	0	0	0	0	0	0	0	0	0	0	0	-0.536273	0	0	0	0	0	-0.238195	0	0
RBM15	0.810019	0.647841		0	0.0106088	0	0	0	0	0	0	0	0	0.188505	0.218262	0	0	0	0	0.0102826	0.00279603	0.19722	0.0589301	0	0.00464139	0	0	0	0	0	0	0	0	0.0498653	0	0	0	0	0	0	-0.0940407	-0.0318388	0	-0.0759057	-0.125184	0	0	0	-0.0105948
Akt	0.782229	0.646844		0	0	0	0	0	0	-0.150085	-0.120964	0	0	0	0	0	0	0	0	-0.0857771	0	0	0	0	0	0	0.00586281	0	0	0	0	0	0	0	0	0	0	0	-0.0153925	0	0	0	0	0	0	0	0	0	0
Myosin-IIa_pS1943	0.696174	0.646254		0	0	0	0	0	0	0	0	0	0	0	0	0	0	0	0	0	0	0	0	0	0	0	0	0	0	0	0	0	0	0	0	0	0	0	0	0	0	0	0	0	0	0	0	0	0
MEK1	0.73176	0.645792		0	0	0	0	0	0	0	0	0	0	0.249269	0	0	0	0	-0.0827981	0	0	-0.148544	0	0	0	0	0	0	0	0	0	0	0	0	0	0	0	0	0	0	0	0	0	0	0	0	0	0	0
Tuberin	0.788301	0.644983		0	0	-0.278999	-0.0403502	0	0	0	0	0	0	0	0	0	0	0	0	0	0	0	0.241371	0	0.0539657	0	0	0.131712	0.0925078	0	0	0	0	0	0	0	0	0	0	0	0	0	0	0	0	0	0	0	0
14-3-3_epsilon	0.71365	0.644917		0	0	0	0	0	0	0	0	0	0	0	0	0	0	0	0	0	0	0	0	0	0	0	0	0	-0.0667586	0	0	0	0	0	0	0	0	0	0	0	0	0	0	0	0	0	0	0	0
GAB2	0.741891	0.642259		0	0	0	0	0	0	0	0	0	0	0	0	0	0	0	0.151778	0	0	0	0	0	0	0	0	0	0	0	0	0	0	0	0	0	0	0	0	0	0	0	0	0	0	0	-0.0634085	-0.12442	0
STAT5-alpha	0.848493	0.641711		0	0	0	0	0	0	0	0	0.314556	0	0.297329	0.259907	0	0	0	0	0	0	0.0982139	0	0.0414748	0	0	0	0	0	0	0	0.119294	0	0.130492	0	0	0	0	0.0523621	0	0.184739	0.0757775	0	0	0	0	0	0.0420782	0.066178
ATM	0.856648	0.639402		0.0794016	0.176084	0.031416	0.117692	0	0	0	0.293627	0.00052567	0	0	0	0	0	0	0	0	0	0	0.113271	0.0306306	0	0	0	0	0	-0.0262313	-0.0286732	0.224223	0	0.039546	0	0	0	0	0.153389	0	0	0.0607091	0	0	0	0	0	0.202509	0.00269832
Rb_pS807_S811	0.739862	0.638837		-0.137077	0	-0.118234	-0.344818	0	0	0	-0.0181023	0	0	0	0.0199986	0	0	0.0822364	0.0213473	0	0	0	0.0329554	0	0.065664	0.18185	0.016697	0	0.0630447	0	0	0.00247569	0	0.127728	0	0	0.216906	0	0	0	0	0	0	0	0	0	0	0	0
PKC-alpha_pS657	0.700932	0.637475		0.155693	0.0393882	0.0582098	0.041157	0	0.0104617	0	0.0136158	0	0	0	0	0	0	0	0	0	0	0	0	0	0	0	0	0	0	0	0	0	0	0	0	0	0	0	0	0	0	0	0	0	0	0	0.0179783	0	0
EGFR_pY1068	0.645449	0.635449		0	0	0	0	0	0	0	0	0	0	0	0	0	0	0	0	0	0	0	0	0	0	0	0	0	0	0	0	0	0	0	0	0	0	0	0	0	0	0	0	0	0	0	0	0	0
FOXO3a_pS318_S321	0.65154	0.635223		0	0	0	0	0	0	0	0	0	0	0	0	0	0	0	0	0	0	0	0	0	0	0	0	0	-0.027632	0	0	0.0411954	0	0	0	0	0	0	0	0.0593308	0.161138	0.0968419	0	0	0	0	0	0	0
C-Raf	0.732296	0.632553		0	0	0	0	0	0	0	0	0	0	0	0	0	0	0	0	0	0	0	0	0	0	0	0	0	0	-0.0397156	0	0	0	0	0	0	0	0	0	0	0	0	0	0	0	0	0	0	-0.412867
ERCC5	0.76868	0.630863		0	0	0	0	0	0	0	0	0	0	0.055469	0.144276	0.000252914	0	0	0	-0.0269514	-0.0291316	-0.035325	-0.0485062	0	0	0	0	0	-0.00921939	0	0	0	0	0	0	0	0	0	0	0	0	0	0	0	0	0	0	0	0.179298
HER3	0.691797	0.628419		0	0	-0.0577705	-0.0262179	0	0	0	0	0	0	-0.00877224	-0.0377611	0	0	0.0524406	0	0	0.011378	0.0092147	0.025402	0.0369858	0.0181935	0.0159857	0.00910229	0.0196721	0.0483981	0	0	0	-0.0449211	0	-0.0797561	-0.00937603	-0.0544136	0	0	0	0	0	0	0	0	0	0	0	0
Annexin-1	0.749413	0.626437		0	0	0.014564	0.113911	0.00340543	0	0	0	0	0	0	0	0	0	0	0	-0.0389862	0	0	-0.222202	-0.208779	-0.00465352	0	0	0	0	0	0	0	0	0	0	0	0	0	0	0	0	0	0	0	0	0	0.35732	0	0
YAP	0.679385	0.622392		0	0	0	0	0	0	0	0	0	0	0	0	0	0	0	0	0	0	0	0	0	0	0	0	0	0	0	0	0	0	0	0	0	0	0	0	0	0	0	0	0	0	0	0	0	0
Claudin-7	0.803221	0.622326		0	0	0	0	0	0	0	0	0	0	0	0	-0.0829307	0	0	0	0	0	0	0.0917426	0	0.015021	0	0.11622	0	0	0	0	0	0	0	0	-0.261435	0	0	0	0	0	0	0	0	0	0	0	0	0
eEF2	0.667789	0.622259		0	0	0	0	0	0	0	0	0	-0.0440045	0	0	0	0	0	0	0	0	0	0	0	0	0	0	0	0	0	0	0	0.0621372	0	0.0290549	0.0365712	0.0147901	0	0	0	0	0	0	0	0	0	0	0	0
NDRG1_pT346	0.704108	0.620359		0	0	0	0	0	0	0	0.623544	0	0	0	0	0	0	0	0	0	0	0	0	0	0	0	-0.000319149	0	0	0	0	0	0.0939012	0	0	0.145257	0	0	0	0	0	0	0	0	0	0	0	0	0
G6PD	0.82798	0.617608		0.00373444	0	0	0	0.0660827	0	0	0	0	0	0.0348067	0.0500807	0	0	-0.0536184	0	-0.0360243	-0.0643487	0	-0.0505939	-0.0663038	-0.121563	-0.0931416	-0.0665748	0	0	-0.00729328	-0.0620075	0	0.306506	0.0282903	0.121752	0	0	0.214107	0.173459	0.0588025	0	0	0.0464592	0.138157	0	0.141325	0	0.0926289	0
Cyclin_E2	0.774181	0.617542		0	0	0	0	0	0	0	0	0	0	0	0	0	0	0	0	0.0234782	0.00383086	0.0686211	0.0762923	0.0659673	0	0	0	0	0	0	0	0	0	0	0	0	0	0	0	0	-0.204291	-0.129187	0	0	-0.0405874	0	0	0	-0.0649632
PRDX1	0.780709	0.617255		0.153088	0	0	0	0	0	0.293113	0.459255	0.0761187	0	0.0138601	0	0	0	-0.0200331	0	0	0	0	-0.0676075	0	-0.00759699	-0.0815528	-0.0475215	0	-0.00901945	0	-0.0327031	0	0	0	0	0	0	0	0	0	0	0	0	0	0	0	0	0	0
N-Cadherin	0.652022	0.615814		0	0	0	0.0451761	0	0	0	0	0	0	0	0	0	0	0	0	0	0	0	-0.0266938	-0.0401802	-0.0179972	0	0	-0.00437713	0	0	0	0	0	0	0	0	0	0	0	0	0	0	0	0	0	0	0	0	0
AMPK_pT172	0.760389	0.615681		0	0	0	0	0	0	0	0	0	0	0	0	0	0	0	0	0.00108244	0	0	0.00023906	0.0217174	0	0	0	0	0.0265644	0	0	0	0	0	0	0	0	0	0	0	0	0.00356682	0	0	0	0	0	0	0
CDK1	0.740001	0.615349		0	0	0	-0.169072	0	0	0	0	0	0	0	0	0	0	0	0	0.00407655	0.0479939	0	0	0	0	0	0	0	0	0	0	0	0	0	0	0	0	0	0	0	0	-0.289434	0	0	0	0	0	0	0
Rictor_pT1135	0.647278	0.612492		0	0	0	0	0	0	0	0	0	0	0	0	0	0	0	0	0	0	0	0	0	0	0	0	0	0	0	0	0	0	0	0	0	0	0	0	0	0	0	0	0	0	0	0	0	0
Acetyl-a-Tubulin-Lys40	0.71326	0.612292		0	0	0	0	0	0	0	0	0	0	0	0	0	0	0.0663193	0	0.0223134	0.0629528	0.101885	0.0591369	0	0	0.0148117	0	0.0236784	0.00647356	0	0	0	0	0	0	0	0	0	0	0	0	0	0	0	0	-0.0198391	0	0	-0.0609139
TFRC	0.614891	0.611296		0	0	0	0	0	0	0	0	0	0	0	0	0	0	0	0	0	0	0	0	0	0	0	0	0	0	0	0	0	0	0	0	0	0	0	0	0	0	0	0	0	0	0	0	0	0
Paxillin	0.729465	0.611096		-0.123278	0	0	0	0	0	0	0	0	-0.0622647	-0.133357	0	-0.218005	0	0	0	0	0	0	0	0	0	0.0542783	0	0	0	0	0	0	0	0	0	0	0	0	0	0	0.0560466	0	0	0	0	0	0	0	0
JAB1	0.618704	0.607808		0	0	0	0	0	0	0	0	0	0	0	0	0	0	0	0	0	0	0	0	0	0	0	0	0	0	0	0	0	0	0	0	0	0	0	0	0	0	0	0	0	0	0	0	0	0
YB-1_pS102	0.685455	0.60615		0	0	0.058672	0.0224796	0	0.0247552	0	0	0	0	0	0	-0.00999349	0	0	0	0	0	0	0	0	0	0	0	0	0	0	0	0.0298886	0.0602332	0	0.111549	0.120937	0	0.0245312	0	0.0450781	0.0062691	0	0	0	0	0	0	0	0
HER3_pY1289	0.597295	0.603256		0	0	0	0	0	0	0	0	0	0	0	0	0	0	0	0	0	0	0	0	0	0	0	0	0	0	0	0	0	0	0	0	0	0	0	0	0	0	0	0	0	0	0	0	0	0
NF-kB-p65_pS536	0.791994	0.599131		0.255438	0	0	0	0	0.0733038	0	0.248402	0	0.187919	0	0	0	0	0	0	0	0	0	0	0	0	0	0	0	0	0	0	0	0	0	0	0	0	-0.179828	0	0	0	0	0	0	0	0	0	0	0
GSK3-alpha-beta	0.695969	0.59814		0	0	-0.193872	-0.133273	-0.0289178	0	0	0	0	0	0	0	0	0	0	0	0.00258553	0	0	0	0	0	0.007286	0	0	0	0	0	0.0309211	0	0	0	0	0	0	0	0	0	0	0	0	0	0	-0.133418	0	0
Tuberin_pT1462	0.586369	0.597371		0	0	0	0	0	0	0	0	0	0	0	0	0	0	0	0	0	0	0	0	0	0	0	0	0	0	0	0	0	0	0	0	0	0	0	0	0	0	0	0	0	0	0	0	0	0
Caspase-3	0.738867	0.595681		0	-0.257932	0	0	0	0	0	0	0	0	-0.00139275	-0.0361287	-0.0144486	0	0	0	0	0	0	0	0	0	0	0	0	0	0	0	0	0	0	0	0	0	0	0	0	0	0	0	0	0	0.0923864	0	0	0
Bcl-xL	0.75335	0.594596		0	0	-0.0123933	0	0	-0.011828	0	0	-0.109035	0	0	0	0	-0.00981451	-0.00993676	0	0	-0.0141413	-0.0374547	-0.0172482	-0.00568036	0	0	-0.00113861	-0.0616756	0	-0.0397698	-0.0884896	-0.0279785	0	0	0	0	0	-0.0268073	0	0	0	0	0	0	-0.0510232	0	-0.0798162	0	0
c-Kit	0.696256	0.594118		0	0	0.0159438	0.120201	0.0148766	0	0	0	0	0	0	0	0	0	0	0	0	0	0	0	0	0	0	0	0	-0.0188184	0	0	0	0	0	0	0	0	0	0	0	0	0	0	0	0	0	0	0	0
mTOR	0.741675	0.593605		0	0.222827	0	0	0	-0.0344338	-0.034443	-0.0282538	0	-0.181923	0	0	0	0	0.0512929	0	0.0293011	0.0479755	0	0.0221263	0	0.00661848	0	0	0	0.0458212	0.00369148	0	0	0	0	0	0	0	0	0	0	-0.124369	-0.0181946	0	0	0	0	0	0	0
S6_pS240_S244	0.656119	0.592691		0	0	0	0	0	0	0	0	0	0	0	0	0	0	0	0	0	0	0	0	0	0	0	0	0	0	0	0	0	0.0837439	0	0.115309	0.00175269	0.00109615	0.00474693	0	0	0	0	0	0	0	0	0	0	0
IGFBP2	0.780936	0.592625		-0.0342888	0	-0.0316108	-0.0733938	0	0	0	0	0	0	-0.0199432	-0.0457894	-0.00509592	0	0	-0.10029	-0.0320414	0	0	0.028876	0	0	0	0	0	0	0	0	0	0	0	0	0	0	0	0	0	0	0.0974402	0	0.0163995	0.172695	0.0544715	0	0	0
PKC-pan_BetaII_pS660	0.655489	0.588783		0	0.112101	0.103539	0.0644009	0	0	0	0	0	0	0	0	0	0	0	0	0	0	0	0	0	0	-0.0714227	-0.0114607	0	0	0	0	0.00812448	0	0	0	0	0	0	0	0	0	0	0	0	0	0	0	0	0
Chk1_pS345	0.711035	0.588436		0	0	0	0	0	0	0	0.0189949	0	0	0	0	0	0	0	0	0	0	0	0	0	0	0	-0.00282527	0	-0.0419049	0	0	0	0	0	0	0	0	0	0	0	0	-0.00039501	0	0	0	0	0	0	0
Cyclin_D1	0.740105	0.587701		0	0	0	0	-0.0177054	0	0	-0.0282821	0	0	0.00130289	0.00163831	0	0	0	0	0	-0.0201317	0	0	0	0	0	0	0	0	-0.068815	-0.0812784	0	0	0	0	0	-0.00276885	0	0	0	0	0	0	0	0	0	0	0	0
FOXO3a	0.769559	0.584718		0	-0.0210253	0	0	0	0	0	0	0	0	0	0.138593	0	0	0	0	0	0	-0.0219563	0	0	0	0	0	0	-0.0400876	0	0	0	-0.000674792	0	-0.0547853	0	-0.217151	0	0	0	0	0	0	0	0	0	0	-0.108932	-0.0772215
Snail	0.661045	0.582458		0	0	0	0	0.0177716	0	0.0187022	0	0.0520322	0.0163202	0	0	0	0	0	0	0	0	0	0	0	0	0	0	0	0	0	0	0	0	0	0	0	0	0	0	0	0	0	0	0	0	0	0	0	0
TSC1	0.755548	0.582392		0	0	0	0	0	0	0.0175651	0	0	0	0	0	0	-0.0686982	-0.0331434	-0.096012	-0.00761494	0	-0.00217136	0	-0.00122883	-0.024509	-0.0323495	0	0	0	0	0	0.226365	0.2169	0.186423	0.105367	0	0.0172583	0.264919	0.106096	0	0	0	0	0	0	0	0.0490167	0.0258881	0
Syk	0.717857	0.582126		0	0	0	0	0	0	0	0	0	0	0	0	0	0	0	0	0	0	0	0	0	0	0	0	0	0	0	0	0	0	0	0	0.445077	0	0.0375415	0.00838418	0.293349	0	0	0	0	0	0	0	0	0
Stathmin	0.765441	0.581751		0.0526701	0	0.221271	0.274901	0	0	0	0	0	0	0	0	0	0	0	0	0	0	0	-0.0586353	-0.0933936	-0.00252647	0	0	0	-0.0678566	0	0	0	0.0508162	0	0.274112	0	0.183392	0.0648336	0	0	0	0	0	0	0	0	0.119361	0	0
STAT3_pY705	0.676629	0.581063		0	0	0.0551741	0.27112	0	0	0	0	0	0.185551	0	0	0	0	0	0	0	0	0	0	0	0	0	0	0	0	0	0	0	0	0	0	0	0	0	0	0	0	0	0	0	0	0	0	0	0.232815
Notch1	0.748571	0.578008		0	0	0.00768287	0	0.0317004	0.0041344	0	0	0	0	0	0	0	0	0	0	0	0	0	0	0	0	0	0	0	-0.079278	0	0	0	0	0	0	0.058925	0.0295458	0	0	0.0144473	0	0	0	0	0	-0.0427996	0	0	0
BRCA2	0.6972	0.576811		0	0	0	0	0	0	0	0	0	0.0317927	0	0	-0.0245038	0	0	0	0	0	0	0	0	0	0	0	0	0	0	0	0	0	0	0	0	0	0	0	0	0	0	0	0	0	0	0	-0.00906358	-0.00650542
p38_MAPK	0.65496	0.574618		0	0	0	0	0	0	0	0	0	0	0	0	0	0	0	0	0	0	0	0	0	0	0	0	0	0.00127524	0	0	0	0	0	0	0	0	0	0	0	0	0	0	0	0	0	0	0	0
MIG-6	0.619043	0.572193		0	0	0	0	0	0	0	0	0.00455999	0	0	0	0	0	0	0	0	0	0	0	0	0	0	0	0	0	0	0	0	0	0	0	0	0.0117479	0	0	0	0	0	0	0	0	0	0	0	0
Rb	0.642864	0.569302		0	0	0	0.000215609	0	0	0	0	0	0	0	0	0	0	0	-0.00249108	0	0	0	0	0	0	0	0	0	0	0	0	0	0	0	0	0	0	0	0	0	0	0	0	0.000596327	0	0	0	0	0
PRAS40_pT246	0.75132	0.566912		0	0	0	0	0	0	0	0	0	0	0	0	-0.039324	0	0	0	0	0	0	0	0	0	0	0	0	0	0	0	0	0.0561063	0.132117	0.229691	0	0.0254356	0	0	0	0	0	0	0	0	0	0	0	0
PARP_cleaved	0.690299	0.566047		0	0	0	0	0	0	0	0	0	0	0	0	0	0	0.0459672	0	0	0.0423692	0	0	0	0	0	0	0	0	0.120253	0.0487105	0	0	0	0	0	0	0	0	0	0	0	0	0	0	0	0	0	0
TIGAR	0.666167	0.565847		0	0	0	0	0	0	0	0	8.15e-06	0	0	0	0	0	-0.000177882	0	0	-0.00188258	0	0	-0.0527566	0	-0.0195186	-0.00299246	0	0	0	0	0	0	0	0.125366	0	0	0	0.0958488	0.121186	0	0	0	0	0	0	0	0	0
E-Cadherin	0.746683	0.562591		-0.0433599	0	0	0	-0.0700205	-0.0466907	-0.0323662	-0.0981424	0	0	-0.0815733	-0.00668931	0	0	0	0.0179683	0	0	0	0	0	0	0	0	0	0	0	0	0	0	0	0	-0.0200633	0	-0.14719	-0.0309904	0	0	0	0	0	0	0.172409	0	-0.0221031	-0.231982
Ku80	0.711132	0.560361		0	0	-0.0736338	-0.0411709	0	0	-0.0132207	-0.0497077	0	0	0	0	0	0	0	0	0	0	0	0.00256272	0.00181069	0.030499	0	0	0	0	0	0	0	0	0	0	0	0	0	0	0	0	0	0	0	0	0	0	0.0146689	0
A-Raf	0.620202	0.55887		0	0	0	0	0	0	0	0	0	0	0	0	0	0	0	0	0	0	0	0	0	0	0	0	0	0	0	0	0	0	0	0	0	0	0	0	0	0	0	0	0	0	0	0	0	0
HSP70	0.647949	0.556678		0	0	0.0533997	0.0615683	0	0	0	0	0	0	0	0	0	0	0	0	0	0	0	-0.00920044	-0.0471341	0	-0.0272838	0	0	0	0	0	0	0	0	0	0	0	0	0	0	0	0	0	0	0	0	0	0	0
EPPK1	0.700066	0.556412		0	0	0	0	0	0	0	0	0	0	0	0	0	0	0	0	0	0	0	0	0	0	0	0	0.0994309	0	0	0	0	0	0	0	0	0	0	0	0	0	0	0	0	0	0	0	0	0
EGFR_pY1173	0.672739	0.555548		0.0114315	0	0.0628233	0.0672624	0	0	0	0	0	0	0	0	0	0	0	-0.0116568	0	0	0	0	0	0	0	0	0	0	0	0	0	0	0	0	0	0	0	0	0	0	0	0	0	0	0	0	0	0
c-Met	0.678495	0.55515		0	0	0	0	0	0	0	0	0	0	0	0	0	0	0	0	0	0	0	0	0	0	0	0	0	0	0	0	0	0	0	0	0	0	0	0	0	0	0	0	0	0	0	0	0	0.143697
p90RSK_pT359_S363	0.657411	0.552292		0	0	0	0	0	0	0	0	0	0	0	0	0	0	0	0	0	0	0	0	0	0	0	0	0	0	0	0	0.119013	0	0	0	0	0	0	0	0	0	0	0	0	0	0	0	0	0
beta-Catenin	0.616976	0.551362		0	0	0	0	0	0	0	0	0	0	0	0	0	0	0	0	0.0512584	0	0	0	0	0	0	0	0	0	0	0	0	0	0	0	0	0	0	0	0	0	0	0	0	0	0	0	0	0
mTOR_pS2448	0.641626	0.550271		0	0	0	0	0	-0.00784368	-0.00564072	0	-0.0118372	0	0	0	0	0	0	0	0	0	0	0	0	0	0	0	0	0	0	0	0	0	0	0	0	0	0	0	0	0	0	0	0	0	0	0	0	0
YB-1	0.657472	0.549967		0	0	0	0	0	0	0	0	0	0	0	0	0	0	0	0	0	0	0	0	0	0	0	0	0	0	0	0	0	0	0	0	0	0	0	0	-0.054395	0	0	0	0	-0.130841	-0.0609795	-0.211812	0	0
MEK1_pS217_S221	0.710967	0.549435		0	0	0	0	-0.0368929	0	0	0	-0.025482	0	-0.0197726	-0.0267484	0	0	0	0	0	0	0	-0.0355187	0	-0.0194986	0	0	0	0	0	0	0	0	0	0	0	0	0	0	0	0.18913	0.00662961	0	0	0	0	0	0	0
Chk1	0.650107	0.546844		0	0	0	0	0	0	0.539186	0	0	0	0	0	0	0	0	0	0	0	0	0	0	0	0	0	0	0	0	0	0	0	0	0	0	0	0	0	0	0	0	0	0	0	0	0	0	0
ETS-1	0.603344	0.545083		0	0	0	0	0	0	0	0	0	0	0	0	0	0	0	0	0	0	0	-6.99e-17	0	0	0	0	0	-5.28e-17	0	0	0	0	0	0	0	0	0	0	0	0	0	0	0	0	0	0	1.36e-16	0
Fibronectin	0.537751	0.544524		0	0	0	0	0	0	0	0	0	0	0	0	0	0	0	0	0	0	0	0	0	0	0	0	0	0	0	0	0	0	0	0	0	0	0	0	0	0	0	0	0	0	0	0	0	0
Smad4	0.674544	0.543189		0	-0.00709072	0	0	0	0	0	0	0	0	0	0	0	0	0	0	0	0	0	0	0	0	0	0	0	0	0	0	-0.000168205	0	0	0	0	0	0	0	0	0	0	0	0	0	0	0	0	0
N-Ras	0.61205	0.542392		0	0	0	0	0	0	0	0	0	0	0	0	0	0	0	0	0	0	0	0	0	0	0	0	0	0	0	0	0	0	0	0	0	0	0	0	0	0	0	0	0	0	0	0	0	0
Heregulin	0.608197	0.535606		0	0	0	0	0	0	0	0	0	0	0	0	0	0	0	0	0	0	0	0	0	0	0	0	0	0	0	0	0	0	0	0	0	0	0	0	0	0	0	0	0	0	0	0	0	0
CD26	0.680897	0.535017		0	0	0	0	0	0	0	0	0	0	0.19592	0.0585512	0	0	0	0	0	0	0	-0.0621269	0	0	0	0	0	0	0	0	0	0	0	0	0	0	0	0	0	0	0	0	0	0	0	0	0	0
c-Jun_pS73	0.693142	0.530783		0	0	0.0565337	0	0	0	0	0	0	0	0	0	0	0.0401402	0.0305108	0.069925	0.0420929	0.096708	0.0382907	0	0	0	0	0	0	0	0.00774214	0.0290661	0	0	0	0	0	0	0	0	0	0.262337	0	0	0	0	0	0	0	0
GSK3-alpha-beta_pS21_S9	0.672495	0.5301		0	0	0	0	0	0	0	0	0	0	0	0	0	0	0	0.000851523	0	0	0	0	0	0	0	0	0	0	0	0	0	0	0	-0.00333579	0	0	0	0	0	0	0	0	0	0	0	0	0	0
c-Myc	0.649193	0.519402		0	0	0	0	0	0	0	0	0	0	0	0	0	0	0	0	0	0	0	0	0	0	0	0	0	0	0	0	0	0	0	0	0	0	0	0	0	0	0	0	0	0	0	0	0	0.0039413
Chk1_pS296	0.5899	0.518804		0	0	0	0	0	0	0	0	0	0	0	0	0	0	0	0	0	0	0	0	0	0	0	0	0	0	0	0	0	0	0	0	0	0	0	0	0	0	0	0	0	0	0	0	0	0
PKC-delta_pS664	0.507536	0.517442		0	0	0	0	0	0	0	0	0	0	0	0	0	0	0	0	0	0	0	0	0	0	0	0	0	0	0	0	0	0	0	0	0	0	0	0	0	0	0	0	0	0	0	0	0	0
Rad51	0.749524	0.515083		0	-0.098485	-0.0753929	-0.0343104	0	0	0	0	0	0	0	0	0	0	0	0	0	0	0	0	0	0	0	0	0	0	0	0	-0.0115572	0	0	0	0	0	0	0.0906238	0	0	0	0	0	0	0	0	0	0.0326435
p21	0.527711	0.513588		-3.66e-17	0	0	0	0	0	0	0	0	0	0	0	0	0	0	0	0	0	0	0	0	0	0	0	0	0	0	0	0	0	0	0	0	0	0	0	0	0	0	0	0	0	0	0	0	0
SF2	0.698936	0.510305		0	0	0	0	0	0	0	0	-0.141589	0	0	0	0	0	0	0.0602778	0	0	0	0	0	0	0	0	0	0.0175288	0	0	0	0	0	0	0	0	0	0	0	0	0	0	0	0	0	0	0	0
c-Met_pY1235	0.653387	0.507375		0	0	0	0	0	0	0	0	0	0	0	0	0	0	0	0	0	0	0	0	0	0	0	0	0	0	0	0	0	0	0	0	0	0	0	0	0	0	0	0	0	0	0	0	0	-0.121551
Src_pY527	0.512145	0.505615		0	0	0	0	0	0	0	0	0	0	0	0	0	0	-1.03e-16	0	0	-6.72e-17	0	0	0	-2.98e-17	0	0	0	0	0	0	0	0	0	0	0	0	0	0	0	0	0	0	0	0	0	0	0	0
Bad_pS112	0.589829	0.505285		0	0	0	0	0	0	0	0	0	0	0	0	0	0	0	0	0	0	0	0	0	0	0	0	0	0	0	0	0	0	0	0	0	0	0	0	0	0	0	0	0	0	0	0	0	0
XBP1	0.591631	0.501196		0	0	0	0	0	0	0	0	0	0	0	0	0	0	0	0	0	0	0	0	0	0	0	0	0	0	0	0	0	0	0	0	0	0	0	0	0	0	0	0	0	0	0	0	0	0
14-3-3_beta	0.5	0.5		0	0	0	0	0	0	0	0	0	0	0	0	0	0	0	0	0	0	0	0	0	0	0	0	0	0	0	0	0	0	0	0	0	0	0	0	0	0	0	0	0	0	0	0	0	0
Bak	0.5	0.5		0	0	0	0	0	0	0	0	0	0	0	0	0	0	0	0	0	0	0	0	0	0	0	0	0	0	0	0	0	0	0	0	0	0	0	0	0	0	0	0	0	0	0	0	0	0
Bax	0.5	0.5		0	0	0	0	0	0	0	0	0	0	0	0	0	0	0	0	0	0	0	0	0	0	0	0	0	0	0	0	0	0	0	0	0	0	0	0	0	0	0	0	0	0	0	0	0	0
Bcl2A1	0.5	0.5		0	0	0	0	0	0	0	0	0	0	0	0	0	0	0	0	0	0	0	0	0	0	0	0	0	0	0	0	0	0	0	0	0	0	0	0	0	0	0	0	0	0	0	0	0	1.5e-16
Bid	0.5	0.5		0	0	0	0	0	0	0	0	0	0	0	0	0	0	0	0	0	0	0	0	0	0	0	0	0	0	0	0	0	0	0	0	0	0	0	0	0	0	0	0	0	0	0	0	0	0
CD20	0.5	0.5		0	0	0	0	0	0	0	0	0	0	0	0	0	0	0	0	0	0	0	0	0	0	0	0	0	0	0	0	0	0	0	0	0	0	0	0	0	0	0	0	0	0	0	0	0	0
CD31	0.5	0.5		0	0	0	0	0	0	0	0	0	0	0	0	0	0	0	0	0	0	0	0	0	0	0	0	0	0	0	0	0	0	0	0	0	0	0	0	0	0	0	0	0	0	0	0	0	0
CD49b	0.5	0.5		0	0	0	0	0	0	0	0	0	0	0	0	0	0	0	0	0	0	0	0	0	0	0	0	0	0	0	0	0	0	0	0	0	0	0	0	0	0	0	0	0	0	0	0	0	0
Collagen_VI	0.5	0.5		0	0	0	0	0	0	0	0	0	0	0	0	0	0	0	0	0	0	0	0	0	0	0	0	0	0	0	0	0	0	0	0	0	0	0	0	0	0	0	0	0	0	0	0	0	0
DIRAS3	0.5	0.5		0	0	0	0	0	0	0	0	0	0	0	0	0	0	0	0	0	0	0	0	0	0	0	0	0	0	0	0	0	0	0	0	0	0	0	0	0	0	0	0	0	0	0	0	0	0
ERCC1	0.5	0.5		0	0	0	0	0	0	0	0	0	0	0	0	0	0	0	0	0	0	0	0	0	0	0	0	0	0	0	0	0	0	0	0	0	0	0	0	0	0	0	0	0	0	0	0	0	0
IGF1R_pY1135_Y1136	0.5	0.5		0	0	0	0	0	0	0	0	0	0	0	0	0	0	0	0	0	0	0	0	0	0	0	0	0	0	0	0	0	0	0	0	0	0	0	0	0	0	0	0	0	0	0	0	0	0
IRF-1	0.5	0.5		0	0	0	0	0	0	0	0	0	0	0	0	0	0	0	0	0	0	0	0	0	0	0	0	0	0	0	0	0	0	0	0	0	0	0	0	0	0	0	0	0	0	0	0	0	5.57e-17
JNK_pT183_pY185	0.5	0.5		0	0	0	0	0	0	0	0	0	0	0	0	0	0	0	0	0	0	0	0	0	0	0	0	0	0	0	0	0	0	0	0	0	0	0	0	0	0	0	0	0	0	0	0	0	0
Jak2	0.5	0.5		0	0	0	0	0	0	0	0	0	0	0	0	0	0	0	0	0	0	0	0	0	0	0	0	0	0	0	0	0	0	0	0	0	0	0	0	0	0	0	0	0	0	0	0	0	0
LKB1	0.5	0.5		0	0	0	0	0	0	0	0	0	0	0	0	0	0	0	0	0	0	0	0	0	0	0	0	0	0	0	0	0	0	0	0	0	0	0	0	0	0	0	0	0	0	0	0	0	0
Lck	0.5	0.5		0	0	0	0	0	0	0	0	0	0	0	0	0	0	0	0	0	0	0	0	0	0	0	0	0	0	0	0	0	0	0	0	0	0	0	0	0	0	0	0	0	0	0	0	0	0
MAPK_pT202_Y204	0.501229	0.5		0	0	0	0	0	0	0	0	-7.45e-17	0	0	0	0	0	0	0	0	0	0	0	0	0	0	0	0	0	0	0	0	0	0	0	0	0	0	0	0	0	0	0	0	0	0	0	0	0
MYH11	0.5	0.5		0	0	0	0	0	0	0	0	0	0	0	0	0	0	0	0	0	0	0	0	0	0	0	0	0	0	0	0	0	0	0	0	0	0	0	0	0	0	0	0	0	0	0	0	0	0
PAI-1	0.5	0.5		0	0	0	0	0	0	0	0	0	0	0	0	0	0	0	0	0	0	0	0	0	0	0	0	0	0	0	0	0	0	0	0	0	0	0	0	0	0	0	0	0	0	0	0	0	0
PDCD4	0.5	0.5		0	0	0	0	0	0	0	0	0	0	0	0	0	0	0	0	0	0	0	0	0	0	0	0	0	0	0	0	0	0	0	0	0	0	0	0	0	0	0	0	0	0	0	0	0	0
PEA15	0.5	0.5		0	0	0	0	0	0	0	0	0	0	0	0	0	0	0	0	0	0	0	0	0	0	0	0	0	0	0	0	0	0	0	0	0	0	0	0	0	0	0	0	0	0	0	0	0	0
PEA15_pS116	0.5	0.5		0	0	0	0	0	0	0	0	0	0	0	0	0	0	0	0	0	0	0	0	0	0	0	0	0	0	0	0	0	0	0	0	0	0	0	0	0	0	0	0	0	0	0	0	0	0
PKC-alpha	0.5	0.5		0	0	0	0	0	0	0	0	0	0	0	0	0	0	0	0	0	0	0	0	0	0	0	0	0	0	0	0	0	0	0	0	0	0	0	0	0	0	0	0	0	0	0	0	0	0
PTEN	0.5	0.5		0	0	0	0	0	0	0	0	0	0	0	0	0	0	0	0	0	0	0	0	0	0	0	0	0	0	0	0	0	0	0	0	0	0	0	0	0	0	0	0	0	0	0	0	0	0
Rab11	0.5	0.5		0	0	0	0	0	0	0	0	0	0	0	0	0	0	0	0	0	0	0	0	0	0	0	0	0	0	0	0	0	0	0	0	0	0	0	0	0	0	0	0	0	0	0	0	0	0
Rictor	0.5	0.5		0	0	0	0	0	0	0	0	0	0	0	0	0	0	0	0	0	0	0	0	0	0	0	0	0	0	0	0	0	0	0	0	0	0	0	0	0	0	0	0	0	0	0	0	0	0
S6_pS235_S236	0.5	0.5		0	0	0	0	0	0	0	0	0	0	0	0	0	0	0	0	0	0	0	0	0	0	0	0	0	0	0	0	1.48e-18	8.46e-18	0	4.7e-17	3.18e-17	0	0	0	0	0	0	0	0	0	0	0	0	0
SCD	0.5	0.5		0	0	0	0	0	0	0	0	0	0	0	0	0	0	0	0	0	0	0	0	0	0	0	0	0	0	0	0	0	0	0	0	0	0	0	0	0	0	0	0	0	0	0	0	0	0
SETD2	0.5	0.5		0	0	0	0	0	0	0	0	0	0	0	0	0	0	0	0	0	0	0	0	0	0	0	0	0	0	0	0	0	0	0	0	0	0	0	0	0	0	0	0	0	0	0	0	0	0
SHP-2_pY542	0.5	0.5		0	0	0	0	0	0	0	0	0	0	0	0	0	0	0	0	0	0	0	0	0	0	0	0	0	0	0	0	0	0	0	0	0	0	0	0	0	0	0	0	0	0	0	0	0	0
Shc_pY317	0.5	0.5		0	0	0	0	0	0	0	0	0	0	0	0	0	0	0	0	0	0	0	0	0	0	0	0	0	0	0	0	0	0	0	0	0	0	0	0	0	0	0	0	0	0	0	0	0	0
Smad3	0.5	0.5		0	0	0	0	0	0	0	0	0	0	0	0	0	0	0	0	0	0	0	0	0	0	0	0	0	0	0	0	0	0	0	0	0	0	0	0	0	0	0	0	0	0	0	0	0	0
Src_pY416	0.5	0.5		0	0	0	0	0	0	0	0	0	0	0	0	0	0	0	0	0	0	0	0	0	0	0	0	0	0	0	0	0	0	0	0	0	0	0	0	0	0	0	0	0	0	0	0	0	0
TAZ	0.5	0.5		0	0	0	0	0	0	0	0	0	0	0	0	0	0	0	0	0	0	0	0	0	0	0	0	0	0	0	0	0	0	0	0	0	0	0	0	0	0	0	0	0	0	0	0	0	0
Transglutaminase	0.5	0.5		0	0	0	0	0	0	0	0	0	0	0	0	0	0	0	0	0	0	0	0	0	0	0	0	0	0	0	0	0	0	0	0	0	0	0	0	0	0	0	0	0	0	0	0	0	0
c-Abl	0.5	0.5		0	0	0	0	0	0	0	0	0	0	0	0	0	0	0	0	0	0	0	0	0	0	0	0	0	0	0	0	0	0	0	0	0	0	0	0	0	0	0	0	0	0	0	0	0	0
p27	0.5	0.5		0	0	0	0	0	0	0	0	0	0	0	0	0	0	0	0	0	0	0	0	0	0	0	0	0	0	0	0	0	-1.2e-16	0	0	0	0	-5.12e-17	0	0	0	0	0	0	0	0	0	0	0
p27_pT157	0.5	0.5		0	0	0	0	0	0	0	0	0	0	0	0	0	0	0	0	0	0	0	0	0	0	0	0	0	0	0	0	0	0	0	0	0	0	0	0	0	0	0	0	0	0	0	0	0	0
p27_pT198	0.5	0.5		0	0	0	0	0	0	0	0	0	0	0	0	0	0	0	0	0	0	0	0	0	0	0	0	0	0	0	0	0	0	0	0	0	0	0	0	0	0	0	0	0	0	0	0	0	0
p38_pT180_Y182	0.5	0.5		0	0	0	0	0	0	0	0	0	0	0	0	0	0	0	0	0	0	0	0	0	0	0	0	0	0	0	0	0	0	0	0	0	0	0	0	0	0	0	0	0	0	0	0	0	0
p70S6K_pT389	0.5	0.5		0	0	0	0	0	0	0	0	0	0	0	0	0	0	0	0	0	0	0	0	0	0	0	0	0	0	0	0	0	0	0	0	0	0	0	0	0	0	0	0	0	0	0	0	0	0
C-Raf_pS338	0.639877	0.499867		0	0	0	0	0	0	0	0	0	0	0	0	0	0	0	0	0	0	0	0	0	-0.0414597	-0.00971288	0	0	0	0	0	0	0	0	0	0	0	0	0	0.100198	0	0	0	0	0	0	0	0	0
Caspase-7_cleavedD198	0.498778	0.497126		0	0	0	0	0	0	0	0	0	0	0	0	0	0	0	0	0	0	0	0	0	0	0	0	0	0	0	0	0	7.63e-17	0	1.2e-16	7.42e-17	0	0	0	0	0	0	0	0	0	0	0	0	0
Caveolin-1	0.503667	0.497126		0	0	0	0	0	0	0	0	0	0	0	0	0	0	0	0	0	0	0	0	0	0	0	0	0	0	0	0	0	0	0	0	0	0	0	0	0	0	0	0	0	0	0	0	0	0
Mre11	0.671837	0.484651		0	0	0	0.0312462	0.0259263	0	0	0.090245	0	0	0	0	0	0	0	0	0	0	0	-0.00992779	-0.0234001	0	0	0	0	0	0	0	0	0	0	0	0	0	0	0	0	0	0	0	0	0	0	0	0	0
GSK3_pS9	0.701944	0.455741		0	0	0	0	0	0	0	0	0	0	0	0	0	0	0	0	0	0	0	0	0	0	0	0	0.00541638	0.0192136	0	0	0.0192938	0	0.00589219	0	0	0	0	0	0	0	0	0	0	0	0	0	0	0
ACVRL1	0.658107	0.44897		0	0	0.156293	0	0	0	0	0	0	0.0231962	0	0	0	0	-0.157616	0	-0.0406335	0	0	-0.00397187	0	0	0	0	0	-0.0639509	0	0	0	0	0	0	0	0	0	0	0	0	0	0	0	0	0	0	0	0
Beclin	0.712943	0.44392		0	0	0	0	0	-0.0113478	-0.101172	0	0	-0.0690743	0	0	0	0	0	0	0	0	0	0	0	0	0	0	0	0	0	0	0	-0.0928558	0	0	0	0	0	0	0	0	0	0	0	0	0	0	0	0
Receptor IHC status	AUC value				Beta coefficient
	TCGA training	TCGA testing	METABRIC validation		1.p wholearm.chr1:1-124300000	chr1:3756302-6867390.BeroukhimS2.1p36.31.del.	chr1:26377344-27532551.BeroukhimS2.1p36.11.del.	chr1:27351829-27460967.BeroukhimS5..amp.	chr1:39907605-40263248.BeroukhimS2.1p34.2.amp.MYCL1	chr1:41717036-43943775.Basal.1p34.2-1.amp	chr1:43945805-44960161.Basal.1p34.1-2.amp	chr1:46541957-46555032.Basal.1p33-3.amp	chr1:58658784-60221344.BeroukhimS2.1p32.1.amp.JUN	chr1:71284749-74440273.BeroukhimS2.1p31.1.del.NEGR1	chr1:110339388-119426489.BeroukhimS2.1p13.2.del.	chr1:114889793-115149999.BeroukhimS5..amp.	chr1:118282114-118807006.BeroukhimS5..amp.	chr1:119996566-120303234.BeroukhimS2.1p12.amp.	1.q wholearm.chr1:124300000-247249719	chr1:144078052-144943150.BeroukhimS5..amp.	chr1:148661965-149063439.BeroukhimS2.1q21.2.amp.MCL1	chr1:151026302-152973244.BeroukhimS5..amp.	chr1:158317017-159953843.BeroukhimS2.1q23.3.amp.	chr1:162199047-163197517.BeroukhimS5..amp.	chr1:163619952-164752515.BeroukhimS5..amp.	chr1:166729757-167532460.BeroukhimS5..amp.	chr1:168438419-168880930.BeroukhimS5..amp.	chr1:169549478-170484405.BeroukhimS2.1q24.3.amp.	chr1:174611641-175371076.BeroukhimS5..amp.	chr1:201678483-203358272.BeroukhimS2.1q32.1.amp.MDM4	chr1:223876038-247249719.BeroukhimS2.1q43.del.RYR2	chr1:241364021-247249719.BeroukhimS2.1q44.amp.	chr2:1-15244284.BeroukhimS2.2p25.3.del.	2.p wholearm.chr2:1-93300000	chr2:15977811-16073001.BeroukhimS2.2p24.3.amp.MYCN	chr2:32460827-55039898.BeroukhimS5..del.	chr2:53680282-53845245.BeroukhimS5..amp.	chr2:61834240-63151654.BeroukhimS5..amp.	chr2:79257340-80427237.BeroukhimS5..del.	2.q wholearm.chr2:93300000-242951149	chr2:121187279-122198612.BeroukhimS5..amp.	chr2:135029078-135167772.BeroukhimS5..amp.	chr2:138479322-143365272.BeroukhimS2.2q22.1.del.LRP1B	chr2:154436672-155018734.HER2-enriched.2q23.3-114.amp	chr2:156889194-159797412.HER2-enriched.2q24.1-115.amp	chr2:159800558-163403274.HER2-enriched.2q24.2-116.amp	chr2:164158152-168812365.HER2-enriched.2q24.3-117.amp	chr2:173927807-175001974.HER2-enriched.2q31.1-118.amp	chr2:204533830-206266883.BeroukhimS2.2q33.2.del.PARD3B
ER	0.9869	0.9052	0.8892		-0.285772	0.252047	-0.477575	0	-0.0057931	-0.0170496	0.257434	-0.0360569	0	-0.675103	0	0	-0.0487404	-0.00895335	0	-0.00242202	-0.11889	-0.337417	0	0.00382642	0	0.184883	0.159538	0.0943836	0.190733	0.301078	0	0	-0.000985068	-0.667116	-0.34623	-0.439381	-0.358734	-0.347244	0	-0.117568	-0.535346	-0.000353291	0	0	-0.0826373	0	0	-0.314809	0.320045
PR	0.9065	0.8524	NA		-0.171178	0	-0.100981	-0.000978479	0	-0.0514862	0	-0.189678	0	-0.0878769	0	0	0	-0.0446432	0	-0.100774	0	0	0	0.0273557	0	0	0.00954522	0.00923231	0	0	0	0	-0.273588	-0.37435	-0.341471	-0.165267	-0.248257	-0.139127	-0.302863	0	0	-0.0451309	0	0	0	0	0	0.291359	0
HER2	0.9261	0.923	0.938		-0.0525603	0	0	0	0	0	0	0	-0.0470259	0	0	0	0	0	0	0	0	0	0	0	0	0	0	0	0	0	0	0	0	0	0	0	0	0	0	0	0	0	0	0	0	0	0	0	0
[truncated: 489 more columns]
