# Supplementary material for: Genetic determinants of the molecular portraits of epithelial cancers
Source: Nat Commun. 2019 Dec 11;10:5666. doi: 10.1038/s41467-019-13588-2 (PMC6906458; doi:10.1038/s41467-019-13588-2)
Supplement: Supplementary file 7 — Supplementary Data 6 [file 41467_2019_13588_MOESM7_ESM.xlsx]

## Sheet: Sheet1
Supplementary Data 6. Summary of AUC values for the prediction of gene expression signatures and protein expressions using Foundation One genomic test genes in TCGA breast cancer
Gene list		Gene signature	AUC value					Protein	AUC value
ABL1			TCGA training	TCGA testing	METABRIC validation				TCGA training	TCGA testing
ABL2		AGE_associated_SOOD_Median_Genome.Biol.2015_PMID.26343147	0.62813	0.630203	0.5099			ASNS	0.896888	0.835947
ACVR1B		B_Cell_cluster_Iglesia_Median_CCR.2014_PMID.24916698	0.797668	0.702838	0.7298			p70S6K	0.843985	0.82283
AKT1		Bcell_IL10_MINUS_LIN_Median_J_Immunol.2014_PMID.25080484	0.824206	0.749367	0.7099			ER-alpha	0.833797	0.808239
AKT2		Bcell_IL10_PLUS_LIN_Median_J_Immunol.2014_PMID.25080484	0.833008	0.752007	0.7341			GATA3	0.862965	0.799801
AKT3		Bcells_Centroblast_Median_J.Clin.Oncol.2015_PMID.25800755	0.827555	0.762809	0.7904			HER2	0.853148	0.796744
ALK		Bcells_Centrocyte_Median_J.Clin.Oncol.2015_PMID.25800755	0.5	0.5	0.5			4E-BP1	0.859026	0.787508
AMER1		Bcells_Memory_Median_J.Clin.Oncol.2015_PMID.25800755	0.80931	0.722078	0.6532			FoxM1	0.884304	0.777741
APC		Bcells_Naive_Median_J.Clin.Oncol.2015_PMID.25800755	0.817582	0.708598	0.7218			MSH6	0.850027	0.773355
AR		Bcells_Plasmablast_Median_J.Clin.Oncol.2015_PMID.25800755	0.801703	0.666309	0.6273			PREX1	0.816628	0.767442
ARAF		BPMS_7.Genes_Median_PLoS.One.2013_PMID.24349199	0.710438	0.68526	0.5815			HER2_pY1248	0.794776	0.767176
ARFRP1		CD103_Negative_Median_Cancer.Cell.2014_PMID.25446897	0.5	0.5	0.5			Cyclin_E1	0.850086	0.766217
ARID1A		CD103_Positive_Median_Cancer.Cell.2014_PMID.25446897	0.798836	0.741085	0.7273			Bcl-2	0.88684	0.763721
ARID1B		CD103_Ratio_Cancer.Cell.2014_PMID.25446897	0.711704	0.624543	0.5668			JNK2	0.838491	0.762724
ASXL1		CD68_cluster_Iglesia_Median_CCR.2014_PMID.24916698	0.638227	0.619772	0.5967			14-3-3_zeta	0.785996	0.761728
ATM		CD8_cluster_Iglesia_Median_CCR.2014_PMID.24916698	0.812025	0.704558	0.7348			MSH2	0.739086	0.758937
ATRX		Chemo_Endocrine_Score_CC_.2.LumA_subtract.by_CC.2.Basal_From_Aleix	0.857948	0.829377	0.8313			AMPK_alpha	0.740733	0.757542
AURKA		CIN70_Median_Nat.Genet.2006_PMID.16921376	0.913212	0.845822	0.8159			PDK1_pS241	0.778091	0.754612
AURKB		CTLA4	0.793344	0.690476	0.7368			p62-LCK-ligand	0.819481	0.745648
AXIN1		Early_Relapse_ER.Pos_33_Median_JAMA.2011_PMID.21558518	0.723366	0.641057	0.6579			Cyclin_B1	0.881247	0.740388
AXL		Early_Response_ER.Neg_27_Median_JAMA.2011_PMID.21558518	0.809045	0.709017	0.5875			Smac	0.81445	0.738275
BAP1		Excellent_Pathologic_Response_ER.Neg_55_Median_JAMA.2011_PMID.21558518	0.837129	0.725453	0.6593			DJ-1	0.855562	0.730414
BARD1		Excellent_Pathologic_Response_ER.Pos_39_Median_JAMA.2011_PMID.21558518	0.866632	0.782273	0.7099			INPP4B	0.795205	0.729211
BCL2		Extensive_Residual_Diesase_ER.Neg_54_Median_JAMA.2011_PMID.21558518	0.813491	0.665822	0.6053			Bim	0.830468	0.727907
BCL2L1		Extensive_Residual_Diesase_ER.Pos_73_Median_JAMA.2011_PMID.21558518	0.825411	0.700476	0.6469			eIF4E	0.787545	0.720997
BCL2L2		Fibromatosis_Median_Lab.Invest.2008_PMID.18414401	0.5	0.5	0.5			AR	0.820493	0.72
BCL6		FOXC1_Hair_Follicles_Wang_Median_SCIENCE.2016_P30C.LO.vs.WT_Negative_PMID.26912704	0.779201	0.671303	0.643			Raptor	0.743976	0.719934
BCOR		FOXC1_Hair_Follicles_Wang_Median_SCIENCE.2016_P30C.LO.vs.WT_Positive_PMID.26912704	0.582647	0.589283	0.5534			p90RSK	0.827053	0.719867
BCORL1		GHI_RS_Model_NJEM.2004_PMID.15591335	0.934019	0.884192	0.7828			p16_INK4a	0.764462	0.717475
BLM		GP11_Immune_IFN.r=0.965_PerouLab_MInterferon_Cluster_Median_BMC_Med_Genomics_2011_PMID.21214954	0.699966	0.637804	0.6595			Akt_pT308	0.76676	0.715616
ATR		GP19_1Q_amplicon.r=0.967_PerouLab_HS_Green17_Median_BMC_Med_Genomics_2011_PMID.21214954	0.95259	0.919505	0.9078			Src	0.726332	0.715415
ARID2		GP2_Immune_Tcell_Bcell.r=0.949_PerouLab_Immune_cell_Cluster_Median_BMC_Med_Genomics_2011_PMID.21214954	0.796655	0.714526	0.7581			VEGFR2	0.839479	0.71196
BRAF		GP22_16Q22_24_amplicon.r=0.927_PerouLab_16q24x_Median_BMC_Med_Genomics_2011_PMID.21214954	0.946976	0.944624	0.8854			PR	0.834236	0.707641
BRCA1		GP4_MES_ECM.r=0.954_PerouLab_HS_Red7_Median_BMC_Med_Genomics_2011_PMID.21214954	0.5	0.5	0.5			Chk2	0.832175	0.707375
BRCA2		GP5_MYC_targets_TERT.r=0.922_PerouLab_MM_Myc_1pFDR_UP_Median_Genome_Biology_2007_PMID.17493263	0.823088	0.672906	0.7026			PDK1	0.797044	0.70505
BRD4		GP9_Cell_cell_adhesion.r=960_PerouLab_MClaudin_Cluster_Median_BMC_Med_Genomics_2011_PMID.21214954	0.814468	0.602035	0.6313			53BP1	0.829456	0.704983
BRIP1		GSEA_Median_ALK_PATHWAY_BIOCARTA	0.518364	0.504715	0.5018			EGFR	0.802105	0.704917
BTG1		GSEA_Median_BIOCARTA_AKT_PATHWAY	0.793925	0.613378	0.6177			P-Cadherin	0.808409	0.702791
BTK		GSEA_Median_BRCA_ATR_PATHWAY_BIOCARTA_ATRBRCA	0.822557	0.764157	0.6664			FASN	0.762384	0.700753
C11orf30		GSEA_Median_CASPASE_CASCADE_APOPTOSIS_SA	0.684642	0.667242	0.6299			ADAR1	0.837601	0.700598
CARD11		GSEA_Median_CTLA4_PATHWAY_BIOCARTA	0.775898	0.723768	0.7279			4E-BP1_pT37_T46	0.727844	0.697475
CBFB		GSEA_Median_GP1_Proliferation_DNA_repair.r=0.972_REACTOME_CELL_CYCLE_MITOTIC	0.877905	0.796829	0.7709			XRCC1	0.754195	0.695748
CBL		GSEA_Median_GP1_Proliferation_DNA_repair.r=0.981_PUJANA_CHEK2_PCC_NETWORK	0.889896	0.826363	0.764			Bap1-c-4	0.739707	0.695204
CCND1		GSEA_Median_GP10_Fatty_acid_oxidation.r=0.930_CARBOXYLIC_ACID_METABOLIC_PROCESS	0.77656	0.610118	0.5695			B-Raf_pS445	0.773071	0.69515
CCND2		GSEA_Median_GP12_Hypoxia_glycolosis.r=0.939_SEMENZA_HIF1_TARGETS	0.821569	0.761342	0.7321			ER-alpha_pS118	0.903046	0.694485
CCND3		GSEA_Median_GP13_Neural_signailng.r=0.894_NERVOUS_SYSTEM_DEVELOPMENT	0.50415	0.497596	0.5			Rab25	0.847372	0.693949
CCNE1		GSEA_Median_GP13_Neural_signailng.r=0.959_MODULE_100	0.843013	0.713104	0.686			BRD4	0.770795	0.693222
CD274		GSEA_Median_GP14_Plasma_membrane_cell_cell_signaling.r=0.925_MORF_CNTN1	0.5	0.5	0.5			YAP_pS127	0.780253	0.689169
CD79A		GSEA_Median_GP15_EGF_signailng.r=0.936_NAGASHIMA_EGF_SIGNALING_UP	0.52648	0.526419	0.5			eIF4G	0.782948	0.688306
CD79B		GSEA_Median_GP16_Protein_kinase_signailng_MAPKs.r=0.885_REGULATION_OF_KINASE_ACTIVITY	0.784047	0.694491	0.6175			S6	0.741956	0.687145
CDC73		GSEA_Median_GP16_Protein_kinase_signailng_MAPKs.r=0.893_INTRACELLULAR_SIGNALING_CASCADE	0.628786	0.590086	0.5			IRS1	0.771888	0.685183
CDH1		GSEA_Median_GP17_Basal_signaling.r=0.958_SMID_BREAST_CANCER_BASAL_UP	0.946004	0.904033	0.8983			RBM15	0.770961	0.68505
CDK12		GSEA_Median_GP18_Vesicle_EPR_membrane_coat.r=0.877_MEMBRANE_COAT	0.677541	0.642924	0.5657			eEF2K	0.745318	0.684186
CDK4		GSEA_Median_GP2_Immune_Tcell_Bcell.r=0.964_KEGG_HEMATOPOIETIC_CELL_LINEAGE	0.835592	0.753594	0.734			Tuberin	0.786692	0.681661
CDK6		GSEA_Median_GP20_TAL1_Leukemia_erythropoiesis.r=0.935_GNF2_TAL1	0.498973	0.504854	0.5			Rad50	0.847384	0.68153
CDK8		GSEA_Median_GP21_Anti_apoptosis_DNA_stability.r=0.877_MORF_BCL2	0.837106	0.603249	0.5839			B-Raf	0.828285	0.68
CDKN1A		GSEA_Median_GP21_Anti_apoptosis_DNA_stability.r=0.898_MORF_STK17A	0.827007	0.727367	0.6806			4E-BP1_pS65	0.822017	0.679402
CDKN1B		GSEA_Median_GP21_Anti_apoptosis_DNA_stability.r=0.925_MORF_MT4	0.714275	0.618247	0.5726			A-Raf_pS299	0.715101	0.67907
CDKN2A		GSEA_Median_GP3_Tumor_suppressing_miRNA_targets.r=0.940_GTTTGTT.MIR_495	0.698126	0.597911	0.5156			GAPDH	0.737806	0.677409
CDKN2B		GSEA_Median_GP3_Tumor_suppressing_miRNA_targets.r=0.940_TGCTTTG.MIR_330	0.642274	0.613564	0.5062			p53	0.779948	0.676346
CDKN2C		GSEA_Median_GP3_Tumor_suppressing_miRNA_targets.r=0.952_DACOSTA_UV_RESPONSE_VIA_ERCC3_DN	0.714658	0.538184	0.5267			Caspase-8	0.782005	0.675188
CEBPA		GSEA_Median_GP6_Squamous_differentiation_development.r=0.902_RICKMAN_TUMOR_DIFFERENTIATED_WELL_VS_POORLY_DN	0.808316	0.727366	0.7065			4E-BP1_pT70	0.802617	0.674884
CHD2		GSEA_Median_GP7_Estrogen_signaling.r=0.97_SMID_BREAST_CANCER_BASAL_DN	0.895002	0.855995	0.8766			CDK1_pY15	0.716381	0.673603
CHD4		GSEA_Median_GP8_FOXO_stemness.r=0.875_MORF_PTPRB	0.590627	0.526559	0.5288			COG3	0.780473	0.669369
CHEK1		GSEA_Median_GP8_FOXO_stemness.r=0.931_TTGTTT_V$FOXO4_01	0.517104	0.515051	0.4983			PCNA	0.812237	0.668186
CHEK2		GSEA_Median_HDAC_TARGETS_DN_HELLER	0.887975	0.778919	0.7677			STAT5-alpha	0.81373	0.666444
CIC		GSEA_Median_IGF1R_PATHWAY_BIOCARTA	0.858554	0.72216	0.6253			PI3K-p85	0.667313	0.662458
CREBBP		GSEA_Median_MTOR_PATHWAY_BIOCARTA	0.821905	0.676313	0.6218			Smad1	0.748814	0.661646
CRKL		GSEA_Median_MYC_amplified_chr8q24	0.909762	0.89143	0.8947			Chk2_pT68	0.795288	0.660133
CSF1R		GSEA_Median_PD1_SIGNALING_REACTOME	0.765795	0.695378	0.7143			ERK2	0.66663	0.659402
CTCF		GSEA_Median_PI3K_CASCADE_REACTOME	0.827661	0.757001	0.6529			NF2	0.857941	0.658605
CTNNA1		GSEA_Median_PTEN_PATHWAY_BIOCARTA	0.752435	0.64152	0.5901			S6_pS235_S236	0.638596	0.658272
CTNNB1		GSEA_Median_RAS_PATHWAY_BIOCARTA	0.811935	0.664068	0.6034			G6PD	0.783265	0.658007
CUL3		GSEA_Median_RB_PATHWAY_BIOCARTA	0.850856	0.752054	0.6439			EGFR_pY1068	0.74144	0.65588
CYLD		GSEA_Median_RESPONSE_TO_ANDROGEN_UP_NELSON	0.807819	0.636178	0.5997			Dvl3	0.719661	0.654551
DAXX		GSEA_Median_RETINOL_METABOLISM_KEGG	0.703072	0.602128	0.6069			Akt_pS473	0.789289	0.654219
DDR2		GSEA_Median_VEGF_PATHWAY_BIOCARTA	0.817618	0.665118	0.5968			ARID1A	0.801186	0.653059
DICER1		HCK_Median_Breast.Cancer.Research.2008_PMID.19272155	0.670739	0.620286	0.6626			Annexin_VII	0.761455	0.652464
DNMT3A		HER2_AMPLIFIED_PerouLab_HER2_Amplicon_Median_BMC_Med_Genomics_2011_PMID.21214954	0.948717	0.880601	0.8067			PKC-alpha_pS657	0.721503	0.650897
DOT1L		HGF_down_Median_BCR.2013_PMID.24025166	0.794942	0.654666	0.6536			CDK1	0.74372	0.650831
EGFR		HGF_up_Median_BCR.2013_PMID.24025166	0.785137	0.683554	0.5888			ATM	0.85327	0.647907
EP300		HRneg.Tneg_14.Genes_Median_BCR.2010_PMID.20946665	0.5	0.5	0.5			PI3K-p110-alpha	0.771534	0.646246
EPHA3		IgG_Median_Breast.Cancer.Research.2008_PMID.19272155	0.789203	0.712565	0.6856			Claudin-7	0.850682	0.646056
EPHA5		IMMUNE_Bindea_Cell_aDC_Median_Immunity.2013_PMID.24138885	0.799421	0.713716	0.7329			TFRC	0.631548	0.644784
EPHA7		IMMUNE_Bindea_Cell_B_cells_Median_Immunity.2013_PMID.24138885	0.85637	0.764575	0.7281			PKC-alpha	0.665898	0.643322
EPHB1		IMMUNE_Bindea_Cell_Blood_vessels_Median_Immunity.2013_PMID.24138885	0.5	0.5	0.5			cIAP	0.758572	0.642658
ERBB2		IMMUNE_Bindea_Cell_CD8_T_cells_Median_Immunity.2013_PMID.24138885	0.725607	0.559419	0.5883			ERCC5	0.78335	0.641234
ERBB3		IMMUNE_Bindea_Cell_Cytotoxic_cells_Median_Immunity.2013_PMID.24138885	0.796871	0.7184	0.7272			Myosin-IIa_pS1943	0.735697	0.639979
ERBB4		IMMUNE_Bindea_Cell_DC_Median_Immunity.2013_PMID.24138885	0.820072	0.723721	0.6897			ACC1	0.871256	0.638804
ERG		IMMUNE_Bindea_Cell_Eosinophils_Median_Immunity.2013_PMID.24138885	0.826132	0.708041	0.6634			Rb_pS807_S811	0.765259	0.638168
ERRFI1		IMMUNE_Bindea_Cell_iDC_Median_Immunity.2013_PMID.24138885	0.804954	0.640539	0.6797			GAB2	0.748012	0.636013
ESR1		IMMUNE_Bindea_Cell_Lymph_vessels_Median_Immunity.2013_PMID.24138885	0.5	0.5	0.5			HER3_pY1289	0.693396	0.634419
EZH2		IMMUNE_Bindea_Cell_Macrophages_Median_Immunity.2013_PMID.24138885	0.5	0.5	0.5			Cyclin_D1	0.707641	0.63135
FAM46C		IMMUNE_Bindea_Cell_Mast_cells_Median_Immunity.2013_PMID.24138885	0.811926	0.72351	0.6299			HER3	0.70346	0.630532
FANCA		IMMUNE_Bindea_Cell_Neutrophils_Median_Immunity.2013_PMID.24138885	0.823834	0.686022	0.6664			Akt	0.827541	0.629967
FANCC		IMMUNE_Bindea_Cell_NK_CD56bright_cells_Median_Immunity.2013_PMID.24138885	0.744775	0.662092	0.6242			N-Cadherin	0.672532	0.628704
FANCD2		IMMUNE_Bindea_Cell_NK_CD56dim_cells_Median_Immunity.2013_PMID.24138885	0.503099	0.517028	0.5005			YAP	0.664825	0.628173
FANCE		IMMUNE_Bindea_Cell_NK_cells_Median_Immunity.2013_PMID.24138885	0.811668	0.690621	0.6163			Annexin-1	0.715685	0.627626
FANCF		IMMUNE_Bindea_Cell_Normal_mucosa_Median_Immunity.2013_PMID.24138885	0.5	0.5	0.5			MEK1	0.742017	0.62756
FANCG		IMMUNE_Bindea_Cell_pDC_Median_Immunity.2013_PMID.24138885	0.5	0.5	0.5			p27	0.773081	0.624521
FANCL		IMMUNE_Bindea_Cell_SW480_cancer_cells_Median_Immunity.2013_PMID.24138885	0.70721	0.659358	0.6541			C-Raf	0.804121	0.621658
FAS		IMMUNE_Bindea_Cell_T_cells_Median_Immunity.2013_PMID.24138885	0.80036	0.698797	0.7161			p90RSK_pT359_S363	0.641206	0.619934
FAT1		IMMUNE_Bindea_Cell_T_helper_cells_Median_Immunity.2013_PMID.24138885	0.772548	0.612533	0.5312			FOXO3a_pS318_S321	0.640342	0.617717
FBXW7		IMMUNE_Bindea_Cell_Tcm_Median_Immunity.2013_PMID.24138885	0.5	0.5	0.5			AMPK_pT172	0.716016	0.616213
FGF10		IMMUNE_Bindea_Cell_Tem_Median_Immunity.2013_PMID.24138885	0.497947	0.502451	0.5			Rictor_pT1135	0.616793	0.609834
FGF14		IMMUNE_Bindea_Cell_TFH_Median_Immunity.2013_PMID.24138885	0.5	0.5	0.5			MIG-6	0.625891	0.606751
FGF19		IMMUNE_Bindea_Cell_Tgd_Median_Immunity.2013_PMID.24138885	0.5	0.5	0.5			IGFBP2	0.753256	0.606578
FGF23		IMMUNE_Bindea_Cell_Th1_cells_Median_Immunity.2013_PMID.24138885	0.840897	0.729136	0.7346			ETS-1	0.647729	0.606512
FGF3		IMMUNE_Bindea_Cell_Th17_cells_Median_Immunity.2013_PMID.24138885	0.836017	0.736285	0.633			eEF2	0.641864	0.604651
FGF4		IMMUNE_Bindea_Cell_Th2_cells_Median_Immunity.2013_PMID.24138885	0.82617	0.71775	0.651			TSC1	0.706968	0.604385
FGF6		IMMUNE_Bindea_Cell_TReg_Median_Immunity.2013_PMID.24138885	0.774537	0.720769	0.5048			Notch1	0.718515	0.602072
FGFR1		IMMUNE_PEREZ_14_Median_JCO.2015_PMID.2560586	0.881588	0.758028	0.7333			Caspase-7_cleavedD198	0.680281	0.600806
FGFR2		IMMUNE_PEREZ_87_Median_JCO.2015_PMID.2560586	0.818078	0.748086	0.7457			Bcl-xL	0.720257	0.60074
FGFR3		Immune_Suppression_Kardos_Median_JCI.Insight.2016_PMID.27699256	0.801334	0.7352	0.7353			mTOR	0.819487	0.599551
FGFR4		Inflammatory_Breast_Cancer_491_IBC_Median_CCR.2013_PMID.23396049	0.893474	0.775354	0.796			Paxillin	0.723186	0.59887
FH		Inflammatory_Breast_Cancer_491_nIBC_Median_CCR.2013_PMID.23396049	0.836959	0.785808	0.7886			PEA15	0.73066	0.597076
FLCN		Inflammatory_Breast_Cancer_79_IBC_Median_CCR.2013_PMID.23396049	0.931586	0.851065	0.8062			GSK3-alpha-beta	0.680348	0.596944
FLT1		Inflammatory_Breast_Cancer_79_nIBC_Median_CCR.2013_PMID.23396049	0.789134	0.734177	0.6584			YB-1_pS102	0.684993	0.591912
FLT3		Influenza_11genes_Metasignature_KHATRI_Median_Immunity.2015_PMID.26682989	0.734437	0.678118	0.6616			NDRG1_pT346	0.695257	0.591029
FLT4		IntClust_Amplification.50_Median_Genome.Biol.2014_PMID.25164602	0.936001	0.854442	0.8261			Smad3	0.740623	0.590432
FOXL2		IntClust_Amplification.50.Better.than_Median_Genome.Biol.2014_PMID.25164602	0.934086	0.886389	0.8564			Cyclin_E2	0.851819	0.589967
FOXP1		IntClust_Deletion.50_Median_Genome.Biol.2014_PMID.25164602	0.871122	0.848766	0.8484			TIGAR	0.742635	0.589967
FRS2		IntClust_Deletion.50.Better.than_Median_Genome.Biol.2014_PMID.25164602	0.855881	0.829981	0.8844			p38_pT180_Y182	0.672751	0.587575
FUBP1		Interferon_Median_Breast.Cancer.Research.2008_PMID.19272155	0.684826	0.637666	0.588			Syk	0.775851	0.587176
GABRA6		JANES_Oscillation_GDF11_TGFBR3_MedianNat.Cell.Biol.2014_PMID.24658685	0.778507	0.703814	0.5625			PRAS40_pT246	0.733196	0.586564
GATA1		JANES_Oscillation_JUND_KRT5_MedianNat.Cell.Biol.2014_PMID.24658685	0.687774	0.588219	0.6002			c-Kit	0.684981	0.586163
GATA2		Knudsen_Neo_common_Median_Clin.Cancer.Res.2014_PMID.25047707	0.895437	0.849329	0.7777			Snail	0.664899	0.584784
GATA3		Knudsen_Neo_ER_negative_Median_Clin.Cancer.Res.2014_PMID.25047707	0.84793	0.76629	0.6574			MEK1_pS217_S221	0.706992	0.584319
GATA4		Knudsen_Neo_ER_positive_Median_Clin.Cancer.Res.2014_PMID.25047707	0.858668	0.748734	0.6549			Acetyl-a-Tubulin-Lys40	0.710821	0.583654
GATA6		LCK_Median_Breast.Cancer.Research.2008_PMID.19272155	0.810451	0.718586	0.753			Lck	0.613434	0.580897
GID4		Lim.et.al.2010.Conserved.aMaSC_Median_BCR.2010_PMID.20346151	0.5	0.5	0.5			p38_MAPK	0.68436	0.579934
GLI1		Lim.et.al.2010.Conserved.Luminal.Progenitor_Median_BCR.2010_PMID.20346151	0.864981	0.831031	0.8016			p27_pT198	0.631723	0.57988
GNA11		Lim.et.al.2010.Conserved.Mature_Median_BCR.2010_PMID.20346151	0.860206	0.765764	0.7704			E-Cadherin	0.756134	0.578007
GNA13		Luminal_Progenitor_Down_Median_Nat.Med.2009_PMID.19648928	0.854618	0.749977	0.6937			S6_pS240_S244	0.638999	0.578007
GNAQ		Luminal_Progenitor_Up_Median_Nat.Med.2009_PMID.19648928	0.925149	0.844826	0.8715			EGFR_pY1173	0.677531	0.577276
GNAS		M2_Macrophage_Median_Blood.2006_PMID.16556895	0.831391	0.684093	0.639			Stathmin	0.709514	0.573463
GPR124		MacTh1_cluster_Iglesia_Median_CCR.2014_PMID.24916698	0.787852	0.727226	0.7412			Chk1_pS345	0.647007	0.572861
GRIN2A		MASC_Down_Median_Nat.Med.2009_PMID.19648928	0.759933	0.737397	0.7547			A-Raf	0.779156	0.572359
GRM3		MASC_Up_Median_Nat.Med.2009_PMID.19648928	0.5	0.5	0.5			beta-Catenin	0.741659	0.5699
GSK3B		Mature_Lumina_Up_Median_Nat.Med.2009_PMID.19648928	0.852122	0.799384	0.8197			PARP_cleaved	0.690494	0.568704
H3F3A		Mature_Luminal_Down_Median_Nat.Med.2009_PMID.19648928	0.863128	0.808524	0.8172			Smad4	0.663033	0.563854
HGF		MDACC_P53_ER.Pos_Median_CCR.2011_PMID.21248301	0.868087	0.79621	0.7232			PKC-pan_BetaII_pS660	0.627372	0.563615
HNF1A		MDACC.FNA.1_MedianJ.Clin.Oncol.2010_PMID.20805453	0.640056	0.573903	0.6645			NF-kB-p65_pS536	0.701693	0.56123
HRAS		MDACC.FNA.2_MedianJ.Clin.Oncol.2010_PMID.20805453	0.588651	0.584228	0.5092			c-Jun_pS73	0.695733	0.560972
HSD3B1		MDSC_Granulocytic_Youn_J_Leukoc_Median_Biol.2012_PMID.21954284	0.656609	0.634722	0.5849			Rab11	0.650156	0.559203
HSP90AA1		MDSC_Neutrophil_Youn_J_Leukoc_Median_Biol.2012_PMID.21954284	0.816162	0.73231	0.6843			CD26	0.683311	0.559136
IDH1		MDSC_tumor_MO_Schlecker_Median_J.Immunol.2012_PMID.23152559	0.775891	0.695609	0.6544			Chk1	0.653424	0.55794
IDH2		MDSC_tumor_Schlecker_Median_J.Immunol.2012_PMID.23152559	0.818998	0.70152	0.6258			BRCA2	0.730039	0.557276
IGF1R		MHC_Forero_11_Median_Cancer.Immunol.Res.2016_PMID.26980599	0.828441	0.669856	0.6462			FOXO3a	0.800934	0.556279
IGF2		MHC_Forero_24_Median_Cancer.Immunol.Res.2016_PMID.26980599	0.824547	0.687173	0.6735			GSK3_pS9	0.546883	0.551724
IKBKE		MHC.I_Median_Breast.Cancer.Research.2008_PMID.19272155	0.715364	0.6706	0.7026			PEA15_pS116	0.61055	0.549346
IKZF1		MHC.II_Median_Breast.Cancer.Research.2008_PMID.19272155	0.500051	0.502532	0.4987			c-Abl	0.682078	0.549214
IL7R		MICRORNA_138_Signature_Median_Cancer.Res.2014_PMID.25339353	0.868515	0.672797	0.6732			Tuberin_pT1462	0.623496	0.548751
INHBA		Murat_G07_Median_J.Clin.Oncol.2008_PMID.18565887	0.536764	0.501337	0.5			EPPK1	0.689652	0.548106
INPP4B		Murat_G18_Median_J.Clin.Oncol.2008_PMID.18565887	0.789074	0.671257	0.6736			Src_pY527	0.666423	0.545781
IRF2		Murat_G24_Median_J.Clin.Oncol.2008_PMID.18565887	0.788964	0.688375	0.7033			Bad_pS112	0.6128	0.545713
IRF4		Parity_signature_Troester_251_Median_BCR.2014_PMID.25005139	0.760388	0.678291	0.6866			HSP70	0.651912	0.53701
IRS2		Parity_signature_Troester_40_Median_BCR.2014_PMID.25005139	0.818001	0.682786	0.6507			C-Raf_pS338	0.606721	0.529502
JAK1		PARP_sensitivity_MDACC_Median_NPJ.Syst.Biol.Appl. 2017_PMID.28649435	0.776809	0.724904	0.6915			DIRAS3	0.549682	0.522989
JAK2		PCBC_Stemness_Median_50	0.767103	0.6545	0.6004			Rad51	0.710382	0.520997
JAK3		Pcorr_Adenocarcinoma_JMD.2013_PMID.23701907	0.5	0.5	0.5			p27_pT157	0.649741	0.520399
JUN		Pcorr_basal_CCR.2010_PMID.20643781	0.787536	0.676391	0.7251			GSK3-alpha-beta_pS21_S9	0.617617	0.513754
KAT6A		Pcorr_Breast2Lung_LM2_Correlation_Nature.2005_PMID.16049480	0.718727	0.650641	0.5595			Mre11	0.675227	0.511628
KDM5A		Pcorr_Breast2Lung_Parental_Correlation_Nature.2005_PMID.16049480	0.675905	0.581824	0.5279			SF2	0.715134	0.507068
KDM5C		Pcorr_bronchioid_PLOS.2012_PMID.22590557	0.888727	0.828455	0.8071			Fibronectin	0.568313	0.504294
KDM6A		Pcorr_Carcinoid_JMD.2013_PMID.23701907	0.810318	0.661418	0.561			PAI-1	0.622092	0.501329
KDR		Pcorr_classical_CCR.2010_PMID.20643781	0.763268	0.688066	0.7055			Src_pY416	0.502524	0.5001
KEAP1		Pcorr_CSR_Activated_Correlation_PNAS.2005_PMID.15701700	0.911739	0.86492	0.8225			14-3-3_beta	0.5	0.5
KEL		Pcorr_Dasatinib_L_Correlation_Cancer.Res.2007_PMID.17332353	0.866478	0.816047	0.7996			14-3-3_epsilon	0.5	0.5
KIT		Pcorr_Dasatinib_R_Correlation_Cancer.Res.2007_PMID.17332353	0.89683	0.878338	0.8635			ACC_pS79	0.5	0.5
KLHL6		Pcorr_Hypoxia_High_Correlation_PLoS.Med.2006_PMID.16417408	0.775618	0.642597	0.5379			Bcl2A1	0.5	0.5
KMT2A		Pcorr_Hypoxia_Low_Correlation_PLoS.Med.2006_PMID.16417408	0.723443	0.602542	0.5627			Bid	0.5	0.5
KMT2C		Pcorr_IGS_Correlation_NJEM.2007_PMID.17229949	0.889446	0.824964	0.5661			CD20	0.5	0.5
KMT2D		Pcorr_magnoid_PLOS.2012_PMID.22590557	0.824753	0.702717	0.7218			CD31	0.5	0.5
KRAS		Pcorr_NKI70_Good_Correlation_Nature.2002_PMID.11823860	0.909377	0.871359	0.8643			CD49b	0.5	0.5
LMO1		Pcorr_primitive_CCR.2010_PMID.20643781	0.837115	0.736947	0.7433			Caspase-3	0.5	0.5
LRP1B		Pcorr_secretory_CCR.2010_PMID.20643781	0.770542	0.64031	0.6201			Caveolin-1	0.5	0.5
LYN		Pcorr_Small_Cell_Carcinoma_JMD.2013_PMID.23701907	0.789614	0.651328	0.5658			Collagen_VI	0.5	0.5
LZTR1		Pcorr_squamoid_PLOS.2012_PMID.22590557	0.884091	0.804238	0.779			DUSP4	0.5	0.5
MAGI2		Pcorr_Squamous_Cell_Carcinoma_JMD.2013_PMID.23701907	0.809001	0.729571	0.681			ERCC1	0.5	0.5
MAP2K1		PD1	0.739247	0.685336	0.6664			Heregulin	0.5	0.5
MAP2K2		PDL1	0.730861	0.643764	0.5566			IGF1R_pY1135_Y1136	0.5	0.5
MAP2K4		Prosigna_Proliferation_18_Median_BMC.Med.Genomics.2015_PMID.26297356	0.911636	0.823889	0.8066			IRF-1	0.5	0.5
MAP3K1		RB_LOSS_Median_J.Clin.Invest.2007_PMID.17160137	0.896811	0.819901	0.8271			JAB1	0.5	0.5
MET		Scorr_PTEN_Absent_Correlation_PNAS.2007_PMID.17452630	0.884159	0.887935	0.8549			Jak2	0.5	0.5
MCL1		Scorr_PTEN_Present_Correlation_PNAS.2007_PMID.17452630	0.931594	0.857017	0.8209			Ku80	0.5	0.5
MDM2		Shipitsin_CD44_A_Median_Cancer.Cell.2007_PMID.17349583	0.898238	0.789348	0.7588			LKB1	0.5	0.5
MDM4		Shipitsin_CD44_B_Median_Cancer.Cell.2007_PMID.17349583	0.821022	0.632748	0.6245			MAPK_pT202_Y204	0.5	0.5
MED12		STAT1_Median_Breast.Cancer.Research.2008_PMID.19272155	0.78477	0.671451	0.731			MYH11	0.5	0.5
MEF2B		STAT3_Basal_Horvath_Median_PNAS.2014_PMID.25139989	0.81713	0.711897	0.7611			N-Ras	0.5	0.5
MEN1		STAT3_Basal_Horvath_SHORT_Median_PNAS.2014_PMID.25139989	0.814661	0.749507	0.7866			PDCD4	0.5	0.5
MITF		Stingl_Day7_Downregulated_Median_Nat.Cell.Biol.2014_PMID.25173976	0.5	0.5	0.5			PKC-delta_pS664	0.5	0.5
MLH1		Stingl_Day7_Upregulated_Median_Nat.Cell.Biol.2014_PMID.25173976	0.875744	0.832524	0.8121			PRDX1	0.5	0.5
MPL		Stingl_Down_Basal_High_Median_Nat.Cell.Biol.2014_PMID.25173976	0.858599	0.795466	0.7611			PTEN	0.5	0.5
MRE11A		Stingl_Down_CLOW_High_Median_Nat.Cell.Biol.2014_PMID.25173976	0.79495	0.681749	0.6426			Rb	0.5	0.5
MSH2		Stingl_Up_Basal_High_Median_Nat.Cell.Biol.2014_PMID.25173976	0.838876	0.780532	0.7873			Rictor	0.5	0.5
MSH6		Stingl_Up_Proliferation_Median_Nat.Cell.Biol.2014_PMID.25173976	0.922197	0.809681	0.8006			SCD	0.5	0.5
MTOR		Stromal_Down_Median_Nat.Med.2009_PMID.19648928	0.795833	0.673357	0.6428			SETD2	0.5	0.5
MUTYH		Stromal_Signature_Median_Nat.Med.2008_PMID.18438415	0.828069	0.753054	0.7123			SHP-2_pY542	0.5	0.5
MYC		Stromal_Up_Median_Nat.Med.2009_PMID.19648928	0.802281	0.743067	0.6502			STAT3_pY705	0.5	0.5
MYCL		T_Cell_cluster_Iglesia_Median_CCR.2014_PMID.24916698	0.800205	0.728715	0.7345			TAZ	0.5	0.5
MYCN		Taube_EMT_down_Median_PNAS.2010_PMID.20713713	0.760588	0.699819	0.7286			Transglutaminase	0.5	0.5
MYD88		Taube_EMT_up_Median_PNAS.2010_PMID.20713713	0.5	0.5	0.5			XBP1	0.5	0.5
NF1		Tcell_EXH_Anti_PDL1_vs_control_treated_exhausted_CD8_T_cell_Metagene_1_Science.2016_PMID.27789795	0.5	0.5	0.5			c-Met_pY1235	0.5	0.5
NF2		Tcell_EXH_Effector_CD8_T_cell_at_day_8_p.i_Armstrong_vs_Naive_CD8_T_cell_Metagene_1_Science.2016_PMID.27789795	0.825084	0.718796	0.7479			Shc_pY317	0.526961	0.499801
NFE2L2		Tcell_EXH_Exhausted_CD8_T_cell_vs_Naive_CD8_T_cell_Metagene_1_Science.2016_PMID.27789795	0.752872	0.643099	0.7214			Bax	0.671581	0.497276
NFKBIA		Tcell_EXH_Exhausted_CD8_T_cell_vs_Naive_CD8_T_cell_Metagene_3_Science.2016_PMID.27789795	0.85717	0.663228	0.7058			c-Met	0.729075	0.497209
NOTCH1		Tcell_EXH_Memory_CD8_T_cell_a_vs_Naive_CD8_T_cell_Metagene_1_Science.2016_PMID.27789795	0.832136	0.696462	0.7413			mTOR_pS2448	0.503833	0.494253
NOTCH2		Tcell_EXH_Memory_CD8_T_cell_a_vs_Naive_CD8_T_cell_Metagene_2_Science.2016_PMID.27789795	0.803876	0.753174	0.7305			JNK_pT183_pY185	0.513477	0.493717
NOTCH3		Tcell_EXH_Memory_CD8_T_cell_a_vs_Naive_CD8_T_cell_Metagene_3_Science.2016_PMID.27789795	0.800445	0.714526	0.7069			ACVRL1	0.689542	0.492625
NPM1		TNBC_Clinically_Relevant_Median_Good.230_BCR.2011_PMID.21978456	0.773272	0.690487	0.5985			p70S6K_pT389	0.600344	0.492558
NRAS		TNBC_Clinically_Relevant_Median_Good.26_BCR.2011_PMID.21978456	0.5	0.5	0.5			YB-1	0.65151	0.4901
NSD1		TNBC_Clinically_Relevant_Median_Poor.26_BCR.2011_PMID.21978456	0.804381	0.684861	0.6772			c-Myc	0.620647	0.48113
NTRK1		Tumour_hypoxia_causes_DNA_hypermethylation_by_reducing_TET_activity_Median_Nature.2016_PMID.27533040	0.845945	0.789815	0.7883			p21	0.631841	0.479402
NTRK2		UNC_10.GATA3.induced.genes_Median_Oncogene.2004_PMID.15361840	0.5	0.5	0.5			Chk1_pS296	0.606215	0.475316
NTRK3		UNC_11q13_Amplicon_Median_BMC.Med.Genomics.2011_PMID.21214954	0.880955	0.841486	0.7493			Bak	0.655899	0.474684
NUP93		UNC_12qMDM4_Median_BMC.Med.Genomics.2011_PMID.21214954	0.906229	0.823142	0.7747			Beclin	0.727856	0.467243
PAK3		UNC_13q14_Amplicon_Median_BMC.Med.Genomics.2011_PMID.21214954	0.899264	0.838032	0.8348
PALB2		UNC_15q25_Amplicon_Median_BMC.Med.Genomics.2011_PMID.21214954	0.887611	0.841206	0.7984
PARK2		UNC_16.13_Amplicon_Median_BMC.Med.Genomics.2011_PMID.21214954	0.849384	0.843278	0.8768
PAX5		UNC_16q23_Amplicon_Median_BMC.Med.Genomics.2011_PMID.21214954	0.972728	0.942119	0.946
PBRM1		UNC_16q24x_Median_BMC.Med.Genomics.2011_PMID.21214954	0.946976	0.944624	0.8854
PDCD1LG2		UNC_17PP13_Amplicon_Median_BMC.Med.Genomics.2011_PMID.21214954	0.931736	0.883333	0.8884
PDGFRA		UNC_17q25x_Median_BMC.Med.Genomics.2011_PMID.21214954	0.845068	0.872319	0.8018
PDGFRB		UNC_19p13_Amplicon_Median_BMC.Med.Genomics.2011_PMID.21214954	0.811465	0.686426	0.7406
PDK1		UNC_1p36_Amplicon_Median_BMC.Med.Genomics.2011_PMID.21214954	0.851882	0.763443	0.7812
PIK3C2B		UNC_383.MCF7.E2.induced.genes_Median_JCO.2006_PMID.16505416	0.813735	0.722999	0.7193
PIK3CA		UNC_3p21_Amplicon_Median_BMC.Med.Genomics.2011_PMID.21214954	0.833718	0.783094	0.825
PIK3CB		UNC_407.GATA3.induced.genes_Median_JCO.2006_PMID.16505416	0.846158	0.716066	0.7049
PIK3CG		UNC_4p16_Amplicon_Median_BMC.Med.Genomics.2011_PMID.21214954	0.865717	0.804813	0.7808
PIK3R1		UNC_574.MCF7.E2.repressed.genes_Median_JCO.2006_PMID.16505416	0.825369	0.74827	0.7699
PIK3R2		UNC_5Q_Median_Breast.Cancer.Res.Treat.2012_PMID.22048815	0.864201	0.824149	0.7828
PLCG2		UNC_8q_Amplicon_Median_BMC.Med.Genomics.2011_PMID.21214954	0.950009	0.947255	0.9197
PMS2		UNC_8p22_Amplicon_Median_BMC.Med.Genomics.2011_PMID.21214954	0.915954	0.892626	0.8696
POLD1		UNC_Activate.Endothelium_Median_Clin.Exp.Metastasis.2014_PMID.23975155	0.875599	0.862724	0.7447
POLE		UNC_ADM_S100A10_A110NDGR1_Cluster_Median_BMC.Med.Genomics.2011_PMID.21214954	0.920619	0.85843	0.8374
PPP2R1A		UNC_AMPH_EPIREGULIN_Cluster_Median_BMC.Med.Genomics.2011_PMID.21214954	0.862637	0.758396	0.6839
PRDM1		UNC_BASAL_Cluster_Median_BMC.Med.Genomics.2011_PMID.21214954	0.863865	0.841026	0.8182
PREX2		UNC_bMYB_Signature_Median_Oncogene.2009_PMID.19043454	0.903439	0.806339	0.8044
PRKAR1A		UNC_C_MYB_Signature_Median_PLoS.One.2010_PMID.20949095	0.816613	0.612426	0.6611
PRKCI		UNC_CD34_CD36_Cluster_Median_BMC.Med.Genomics.2011_PMID.21214954	0.820012	0.763023	0.702
PRKDC		UNC_Chromogramin_Median_BMC.Med.Genomics.2011_PMID.21214954	0.772365	0.675317	0.6168
PRSS8		UNC_Claudin_High_Median_Genome.Biol.2007_PMID.17493263	0.840563	0.772311	0.7505
PTCH1		UNC_Claudin_Low_29_Median_Cancer.Res.2009_PMID.19435916	0.864707	0.782114	0.7547
PTEN		UNC_Claudin_Low_Median_Genome.Biol.2007_PMID.17493263	0.833941	0.75042	0.7659
PTPN11		UNC_Differentiation.Score_Model_BCR.2010_PMID.20813035	0.864373	0.799048	0.7833
QKI		UNC_Duke_Module01_acidosis_Median_Mike_PMID.20335537	0.818652	0.658934	0.6489
RAC1		UNC_Duke_Module02_akt_Median_Mike_PMID.20335537	0.805707	0.610484	0.5692
RAD50		UNC_Duke_Module03_betacatenin_Median_Mike_PMID.20335537	0.903898	0.812412	0.7681
RAD51		UNC_Duke_Module04_e2f1_Median_Mike_PMID.20335537	0.854302	0.647903	0.6147
RAF1		UNC_Duke_Module05_egfr_Median_Mike_PMID.20335537	0.5	0.5	0.5
RANBP2		UNC_Duke_Module06_er_Median_Mike_PMID.20335537	0.857053	0.84939	0.8075
RARA		UNC_Duke_Module07_glucosedepletion_Median_Mike_PMID.20335537	0.846065	0.735216	0.7471
RB1		UNC_Duke_Module08_her2_Median_Mike_PMID.20335537	0.730084	0.692897	0.6761
RBM10		UNC_Duke_Module09_hypoxia_Median_Mike_PMID.20335537	0.744985	0.654434	0.5824
RET		UNC_Duke_Module10_ifna_Median_Mike_PMID.20335537	0.61404	0.590879	0.5616
RICTOR		UNC_Duke_Module11_ifng_Median_Mike_PMID.20335537	0.731264	0.615061	0.6959
RNF43		UNC_Duke_Module12_lacticacidosis_Median_Mike_PMID.20335537	0.764964	0.717513	0.6556
ROS1		UNC_Duke_Module13_myc_Median_Mike_PMID.20335537	0.86582	0.824309	0.7657
RPTOR		UNC_Duke_Module14_p53_Median_Mike_PMID.20335537	0.929678	0.841439	0.8771
RUNX1		UNC_Duke_Module15_p63_Median_Mike_PMID.20335537	0.877644	0.741131	0.7113
RUNX1T1		UNC_Duke_Module16_pi3k_Median_Mike_PMID.20335537	0.805496	0.740605	0.6982
SDHA		UNC_Duke_Module17_pr_Median_Mike_PMID.20335537	0.825248	0.784587	0.8094
SDHB		UNC_Duke_Module18_ras_Median_Mike_PMID.20335537	0.845291	0.796967	0.7421
SDHC		UNC_Duke_Module19_src_Median_Mike_PMID.20335537	0.825823	0.635864	0.5636
SDHD		UNC_Duke_Module20_stat3_Median_Mike_PMID.20335537	0.794875	0.717093	0.7589
SETD2		UNC_Duke_Module21_tgfb_Median_Mike_PMID.20335537	0.5	0.5	0.5
SF3B1		UNC_Duke_Module22_tnfa_Median_Mike_PMID.20335537	0.840475	0.711804	0.7316
SLIT2		UNC_Euclidean_Distance_2_CLOW_Euclidean.Distance_BCR.2010_PMID.20813035	0.810082	0.679054	0.7224
SMAD2		UNC_Fibrinogen_Cluster_Median_BMC.Med.Genomics.2011_PMID.21214954	0.758728	0.629674	0.5236
SMAD3		UNC_Fibroblast_Cluster_Median_BMC.Med.Genomics.2011_PMID.21214954	0.521458	0.526022	0.4987
SMAD4		UNC_fMaSC.refined1_Median_PMID.25575446	0.869007	0.806987	0.8057
SMARCA4		UNC_FOS_JUN_Cluster_Median_BMC.Med.Genomics.2011_PMID.21214954	0.797664	0.709765	0.5799
SMARCB1		UNC_Glycolysis_Signature_Median_BMC.Med.2009_PMID.19291283	0.907375	0.796023	0.7904
SMO		UNC_HER1_Cluster1_Median_BMC.Genomics.2007_PMID.17663798	0.810549	0.819221	0.7864
SNCAIP		UNC_HER1_Cluster2_Median_BMC.Genomics.2007_PMID.17663798	0.951181	0.894511	0.8746
SOCS1		UNC_HER1_Cluster3_Median_BMC.Genomics.2007_PMID.17663798	0.843264	0.78481	0.7306
SOX10		UNC_HER2_Amplicon_Median_BMC.Med.Genomics.2011_PMID.21214954	0.948717	0.880601	0.8067
SOX2		UNC_HISTONE_Median_BMC.Med.Genomics.2011_PMID.21214954	0.85715	0.776653	0.7428
SOX9		UNC_HouseKeeping_Median_Genome.Biol.2004_PMID.15287981	0.795007	0.675767	0.6227
SPEN		UNC_HS_Green1_Median_BMC.Med.Genomics.2011_PMID.21214954	0.888283	0.846515	0.8581
SPOP		UNC_HS_Green10_Median_BMC.Med.Genomics.2011_PMID.21214954	0.934395	0.865754	0.8686
SPTA1		UNC_HS_Green11_Median_BMC.Med.Genomics.2011_PMID.21214954	0.827353	0.699636	0.5325
SRC		UNC_HS_Green12_Median_BMC.Med.Genomics.2011_PMID.21214954	0.874239	0.831031	0.8492
STAG2		UNC_HS_Green13_Median_BMC.Med.Genomics.2011_PMID.21214954	0.889673	0.823982	0.7995
STAT3		UNC_HS_Green14_Median_BMC.Med.Genomics.2011_PMID.21214954	0.865554	0.773525	0.7156
STAT4		UNC_HS_Green15_Median_BMC.Med.Genomics.2011_PMID.21214954	0.783308	0.573389	0.5456
STK11		UNC_HS_Green16_Median_BMC.Med.Genomics.2011_PMID.21214954	0.641213	0.557552	0.5212
SUFU		UNC_HS_Green17_Median_BMC.Med.Genomics.2011_PMID.21214954	0.95259	0.919505	0.9078
SYK		UNC_HS_Green18_Median_BMC.Med.Genomics.2011_PMID.21214954	0.889956	0.852455	0.8638
TAF1		UNC_HS_Green19_Median_BMC.Med.Genomics.2011_PMID.21214954	0.77704	0.628699	0.6506
TBX3		UNC_HS_Green2_Median_BMC.Med.Genomics.2011_PMID.21214954	0.894841	0.832571	0.7505
TERC		UNC_HS_Green20_Median_BMC.Med.Genomics.2011_PMID.21214954	0.82103	0.740898	0.7127
TERT		UNC_HS_Green21_Median_BMC.Med.Genomics.2011_PMID.21214954	0.878797	0.749038	0.7366
TET2		UNC_HS_Green22_Median_BMC.Med.Genomics.2011_PMID.21214954	0.586526	0.526442	0.5028
TGFBR2		UNC_HS_Green23_Median_BMC.Med.Genomics.2011_PMID.21214954	0.858179	0.756056	0.7663
TNFAIP3		UNC_HS_Green24_Median_BMC.Med.Genomics.2011_PMID.21214954	0.907512	0.883275	0.8635
TNFRSF14		UNC_HS_Green25_Median_BMC.Med.Genomics.2011_PMID.21214954	0.880594	0.814164	0.8242
TOP1		UNC_HS_Green3_Median_BMC.Med.Genomics.2011_PMID.21214954	0.859774	0.812189	0.6966
TOP2A		UNC_HS_Green4_Median_BMC.Med.Genomics.2011_PMID.21214954	0.760211	0.741348	0.6929
TP53		UNC_HS_Green5_Median_BMC.Med.Genomics.2011_PMID.21214954	0.845996	0.681749	0.7118
TSC1		UNC_HS_Green6_Median_BMC.Med.Genomics.2011_PMID.21214954	0.772031	0.771238	0.7655
TSC2		UNC_HS_Green7_Median_BMC.Med.Genomics.2011_PMID.21214954	0.80486	0.710948	0.62
TSHR		UNC_HS_Green8_Median_BMC.Med.Genomics.2011_PMID.21214954	0.890144	0.814241	0.8348
U2AF1		UNC_HS_Green9_Median_BMC.Med.Genomics.2011_PMID.21214954	0.5	0.5	0.5
VEGFA		UNC_HS_Red1_Median_BMC.Med.Genomics.2011_PMID.21214954	0.95763	0.914665	0.8915
VHL		UNC_HS_Red10_Median_BMC.Med.Genomics.2011_PMID.21214954	0.846414	0.752601	0.6921
WISP3		UNC_HS_Red11_Median_BMC.Med.Genomics.2011_PMID.21214954	0.803652	0.741534	0.7377
WT1		UNC_HS_Red12_Median_BMC.Med.Genomics.2011_PMID.21214954	0.91943	0.824263	0.7481
XPO1		UNC_HS_Red13_Median_BMC.Med.Genomics.2011_PMID.21214954	0.936129	0.913969	0.9128
ZBTB2		UNC_HS_Red14_Median_BMC.Med.Genomics.2011_PMID.21214954	0.947865	0.946439	0.8961
ZNF217		UNC_HS_Red15_Median_BMC.Med.Genomics.2011_PMID.21214954	0.961046	0.896331	0.9165
ZNF703		UNC_HS_Red16_Median_BMC.Med.Genomics.2011_PMID.21214954	0.5	0.5	0.5
		UNC_HS_Red17_Median_BMC.Med.Genomics.2011_PMID.21214954	0.751046	0.68658	0.5307
		UNC_HS_Red18_Median_BMC.Med.Genomics.2011_PMID.21214954	0.834548	0.753594	0.7164
		UNC_HS_Red19_Median_BMC.Med.Genomics.2011_PMID.21214954	0.900188	0.785474	0.8198
		UNC_HS_Red2_Median_BMC.Med.Genomics.2011_PMID.21214954	0.873366	0.791822	0.7691
		UNC_HS_Red20_Median_BMC.Med.Genomics.2011_PMID.21214954	0.803354	0.718493	0.7582
		UNC_HS_Red21_Median_BMC.Med.Genomics.2011_PMID.21214954	0.495919	0.502416	0.5
		UNC_HS_Red22_Median_BMC.Med.Genomics.2011_PMID.21214954	0.803191	0.659074	0.4991
		UNC_HS_Red23_Median_BMC.Med.Genomics.2011_PMID.21214954	0.874134	0.853208	0.8086
		UNC_HS_Red24_Median_BMC.Med.Genomics.2011_PMID.21214954	0.813715	0.711959	0.592
		UNC_HS_Red25_Median_BMC.Med.Genomics.2011_PMID.21214954	0.966068	0.927511	0.8813
		UNC_HS_Red3_Median_BMC.Med.Genomics.2011_PMID.21214954	0.82067	0.732243	0.6641
		UNC_HS_Red4_Median_BMC.Med.Genomics.2011_PMID.21214954	0.807142	0.704232	0.7412
		UNC_HS_Red5_Median_BMC.Med.Genomics.2011_PMID.21214954	0.698282	0.638334	0.5645
		UNC_HS_Red6_Median_BMC.Med.Genomics.2011_PMID.21214954	0.891587	0.797073	0.8603
		UNC_HS_Red7_Median_BMC.Med.Genomics.2011_PMID.21214954	0.5	0.5	0.5
		UNC_HS_Red8_Median_BMC.Med.Genomics.2011_PMID.21214954	0.890012	0.851396	0.8368
		UNC_HS_Red9_Median_BMC.Med.Genomics.2011_PMID.21214954	0.838717	0.745808	0.8055
		UNC_IGG_Cluster_Median_BMC.Med.Genomics.2011_PMID.21214954	0.80862	0.688963	0.7258
		UNC_Interferon_Cluster_Median_BMC.Med.Genomics.2011_PMID.21214954	0.733685	0.654155	0.6288
		UNC_Keller2012_CD10_Median_Adam_PMID.25575446	0.780083	0.732949	0.7322
		UNC_KRAS_amplicon_Median_Genome.Biology.2007_PMID.17493263	0.86857	0.768941	0.698
		UNC_Lim2009_LumProg_Median_Adam_PMID.25575446	0.908611	0.850174	0.8572
		UNC_Lim2009_MaSC_Median_Adam_PMID.25575446	0.826072	0.698472	0.6257
		UNC_Lim2009_MatureLum_Median_Adam_PMID.25575446	0.858462	0.820948	0.8467
		UNC_Lim2009_Stroma_Median_Adam_PMID.25575446	0.827375	0.729967	0.6506
		UNC_Lim2010_LumProg_Median_Adam_PMID.25575446	0.821159	0.631393	0.5875
		UNC_Lim2010_MaSC_Median_Adam_PMID.25575446	0.5	0.5	0.5
		UNC_Lim2010_MatureLum_Median_Adam_PMID.25575446	0.866315	0.705507	0.6184
		UNC_Lim2010_Stroma_Median_Adam_PMID.25575446	0.821364	0.653099	0.6606
		UNC_LUMINAL_Cluster_Median_BMC.Med.Genomics.2011_PMID.21214954	0.860313	0.834553	0.8401
		UNC_Lung.WNT.DiMeo_Median_Cancer.Res.2009_PMID.19549913	0.816469	0.697078	0.642
		UNC_MBASAL_Median_BMC.Med.Genomics.2011_PMID.21214954	0.504141	0.5	0.5
		UNC_MCD3_CD8_Median_BMC.Med.Genomics.2011_PMID.21214954	0.813116	0.716393	0.7427
		UNC_MClaudin_Cluster_Median_BMC.Med.Genomics.2011_PMID.21214954	0.691855	0.603949	0.5872
		UNC_MECM_Median_BMC.Med.Genomics.2011_PMID.21214954	0.753268	0.714666	0.6564
		UNC_METAPLASTIC_Up_Median_CanRes.2009_PMID.19435916	0.829415	0.717606	0.7063
		UNC_MFGFR2_Median_BMC.Med.Genomics.2011_PMID.21214954	0.517402	0.521495	0.5
		UNC_MHistone_Median_BMC.Med.Genomics.2011_PMID.21214954	0.871937	0.755368	0.7016
		UNC_MInterferon_Cluster_Median_BMC.Med.Genomics.2011_PMID.21214954	0.699966	0.637804	0.6595
		UNC_MITO1_Median_BMC.Med.Genomics.2011_PMID.21214954	0.67097	0.584531	0.5371
		UNC_MITO2_Median_BMC.Med.Genomics.2011_PMID.21214954	0.790178	0.705937	0.5219
		UNC_MK14_K17_Median_BMC.Med.Genomics.2011_PMID.21214954	0.794584	0.677138	0.6919
		UNC_MKRAS_amplicon_Median_BMC.Med.Genomics.2011_PMID.21214954	0.790666	0.710652	0.6706
		UNC_MM_BRCAwnt_1pFDR_UP_Median_Genome.Biology.2007_PMID.17493263	0.793725	0.732942	0.6756
		UNC_MM_C3Tag_1pFDR_UP_Median_Genome.Biology.2007_PMID.17493263	0.898049	0.848861	0.7815
		UNC_MM_C3Tag.2012_Median_Genome.Biol.2013_PMID.24220145	0.864052	0.79398	0.7812
		UNC_MM_Class3_Median_Genome.Biol.2013_PMID.24220145	0.5	0.5	0.5
		UNC_MM_Class8_Median_Genome.Biol.2013_PMID.24220145	0.5	0.5	0.5
		UNC_MM_Claudinlow_Median_Genome.Biol.2013_PMID.24220145	0.704124	0.641195	0.6175
		UNC_MM_DMBAwnt_1pFDR_UP_Median_Genome.Biology.2007_PMID.17493263	0.799016	0.693428	0.6201
		UNC_MM_Erbb2.like_Median_Genome.Biol.2013_PMID.24220145	0.801803	0.692795	0.7247
		UNC_MM_Green1_Median_BMC.Med.Genomics.2011_PMID.21214954	0.809846	0.717047	0.6912
		UNC_MM_Green10_Median_BMC.Med.Genomics.2011_PMID.21214954	0.5	0.5	0.5
		UNC_MM_Green11_Median_BMC.Med.Genomics.2011_PMID.21214954	0.793947	0.651182	0.6688
		UNC_MM_Green12_Median_BMC.Med.Genomics.2011_PMID.21214954	0.669407	0.643353	0.6113
		UNC_MM_Green13_Median_BMC.Med.Genomics.2011_PMID.21214954	0.701475	0.637583	0.61
		UNC_MM_Green14_Median_BMC.Med.Genomics.2011_PMID.21214954	0.5	0.5	0.5
		UNC_MM_Green15_Median_BMC.Med.Genomics.2011_PMID.21214954	0.778362	0.601522	0.6528
		UNC_MM_Green16_Median_BMC.Med.Genomics.2011_PMID.21214954	0.816109	0.760626	0.7134
		UNC_MM_Green17_Median_BMC.Med.Genomics.2011_PMID.21214954	0.750448	0.610376	0.587
		UNC_MM_Green18_Median_BMC.Med.Genomics.2011_PMID.21214954	0.81813	0.742718	0.6723
		UNC_MM_Green19_Median_BMC.Med.Genomics.2011_PMID.21214954	0.87135	0.835198	0.8003
		UNC_MM_Green2_Median_BMC.Med.Genomics.2011_PMID.21214954	0.875402	0.741785	0.7428
		UNC_MM_Green20_Median_BMC.Med.Genomics.2011_PMID.21214954	0.587064	0.529692	0.5013
		UNC_MM_Green21_Median_BMC.Med.Genomics.2011_PMID.21214954	0.737226	0.628034	0.6344
		UNC_MM_Green22_Median_BMC.Med.Genomics.2011_PMID.21214954	0.72358	0.627661	0.5948
		UNC_MM_Green23_Median_BMC.Med.Genomics.2011_PMID.21214954	0.685661	0.573207	0.5405
		UNC_MM_Green24_Median_BMC.Med.Genomics.2011_PMID.21214954	0.750607	0.6243	0.5836
		UNC_MM_Green25_Median_BMC.Med.Genomics.2011_PMID.21214954	0.732869	0.594052	0.6133
		UNC_MM_Green3_Median_BMC.Med.Genomics.2011_PMID.21214954	0.756357	0.680545	0.731
		UNC_MM_Green4_Median_BMC.Med.Genomics.2011_PMID.21214954	0.798712	0.664134	0.5168
		UNC_MM_Green5_Median_BMC.Med.Genomics.2011_PMID.21214954	0.74952	0.716588	0.6448
		UNC_MM_Green6_Median_BMC.Med.Genomics.2011_PMID.21214954	0.918336	0.82747	0.8172
		UNC_MM_Green7_Median_BMC.Med.Genomics.2011_PMID.21214954	0.5	0.5	0.5
		UNC_MM_Green8_Median_BMC.Med.Genomics.2011_PMID.21214954	0.502109	0.495215	0.5
		UNC_MM_Green9_Median_BMC.Med.Genomics.2011_PMID.21214954	0.777805	0.620285	0.6334
		UNC_MM_Myc_1pFDR_UP_Median_Genome.Biology.2007_PMID.17493263	0.825573	0.687173	0.699
		UNC_MM_Myc.2012_Median_Genome.Biol.2013_PMID.24220145	0.86475	0.81362	0.7862
		UNC_MM_Myoepithelioma.like_Median_Genome.Biol.2013_PMID.24220145	0.827875	0.786174	0.6971
		UNC_MM_Neu.2012_Median_Genome.Biol.2013_PMID.24220145	0.796706	0.729229	0.7088
		UNC_MM_NeuPyMT_1pFDR_UP_Median_Genome.Biology.2007_PMID.17493263	0.771176	0.700943	0.7072
		UNC_MM_Normal_1pFDR_UP_Median_Genome.Biology.2007_PMID.17493263	0.824991	0.715288	0.7066
		UNC_MM_Normal.like_Median_Genome.Biol.2013_PMID.24220145	0.819798	0.673264	0.6765
		UNC_MM_p53null_1pFDR_UP_Median_Genome.Biology.2007_PMID.17493263	0.759454	0.642737	0.6182
		UNC_MM_p53null.Basal_Median_Genome.Biol.2013_PMID.24220145	0.818053	0.732683	0.7048
		UNC_MM_p53null.Luminal_Median_Genome.Biol.2013_PMID.24220145	0.837329	0.808287	0.7589
		UNC_MM_Potluck_1pFDR_UP_Median_Genome.Biology.2007_PMID.17493263	0.5	0.5	0.5
		UNC_MM_PyMT.2012_Median_Genome.Biol.2013_PMID.24220145	0.815264	0.719754	0.6875
		UNC_MM_Red1_Median_BMC.Med.Genomics.2011_PMID.21214954	0.821886	0.770024	0.7204
		UNC_MM_Red10_Median_BMC.Med.Genomics.2011_PMID.21214954	0.905802	0.822122	0.783
		UNC_MM_Red11_Median_BMC.Med.Genomics.2011_PMID.21214954	0.825161	0.744222	0.6923
		UNC_MM_Red12_Median_BMC.Med.Genomics.2011_PMID.21214954	0.776335	0.714012	0.521
		UNC_MM_Red13_Median_BMC.Med.Genomics.2011_PMID.21214954	0.816239	0.658747	0.5589
		UNC_MM_Red14_Median_BMC.Med.Genomics.2011_PMID.21214954	0.502058	0.5	0.5
		UNC_MM_Red15_Median_BMC.Med.Genomics.2011_PMID.21214954	0.750326	0.645468	0.5983
		UNC_MM_Red16_Median_BMC.Med.Genomics.2011_PMID.21214954	0.646893	0.611408	0.568
		UNC_MM_Red17_Median_BMC.Med.Genomics.2011_PMID.21214954	0.835657	0.676128	0.6234
		UNC_MM_Red18_Median_BMC.Med.Genomics.2011_PMID.21214954	0.5	0.5	0.5
		UNC_MM_Red19_Median_BMC.Med.Genomics.2011_PMID.21214954	0.716444	0.695202	0.6202
		UNC_MM_Red2_Median_BMC.Med.Genomics.2011_PMID.21214954	0.762333	0.670091	0.6797
		UNC_MM_Red20_Median_BMC.Med.Genomics.2011_PMID.21214954	0.872513	0.775589	0.769
		UNC_MM_Red21_Median_BMC.Med.Genomics.2011_PMID.21214954	0.728268	0.691281	0.66
		UNC_MM_Red22_Median_BMC.Med.Genomics.2011_PMID.21214954	0.787799	0.755181	0.7456
		UNC_MM_Red23_Median_BMC.Med.Genomics.2011_PMID.21214954	0.8346	0.749393	0.7175
		UNC_MM_Red24_Median_BMC.Med.Genomics.2011_PMID.21214954	0.705907	0.629489	0.6147
		UNC_MM_Red25_Median_BMC.Med.Genomics.2011_PMID.21214954	0.710734	0.669299	0.6005
		UNC_MM_Red3_Median_BMC.Med.Genomics.2011_PMID.21214954	0.72054	0.653673	0.5756
		UNC_MM_Red4_Median_BMC.Med.Genomics.2011_PMID.21214954	0.811647	0.760625	0.7258
		UNC_MM_Red5_Median_BMC.Med.Genomics.2011_PMID.21214954	0.889365	0.823049	0.8046
		UNC_MM_Red6_Median_BMC.Med.Genomics.2011_PMID.21214954	0.605374	0.59893	0.5564
		UNC_MM_Red7_Median_BMC.Med.Genomics.2011_PMID.21214954	0.5	0.5	0.5
		UNC_MM_Red8_Median_BMC.Med.Genomics.2011_PMID.21214954	0.786094	0.659219	0.6311
		UNC_MM_Red9_Median_BMC.Med.Genomics.2011_PMID.21214954	0.69514	0.605404	0.6524
		UNC_MM_Squamous.like_Median_Genome.Biol.2013_PMID.24220145	0.815434	0.676517	0.683
		UNC_MM_Stat1_Median_Genome.Biol.2013_PMID.24220145	0.499074	0.509778	0.4996
		UNC_MM_WapINT3_1pFDR_UP_Median_Genome.Biology.2007_PMID.17493263	0.71995	0.597018	0.587
		UNC_MM_WapINT3.2012_Median_Genome.Biol.2013_PMID.24220145	0.817197	0.704928	0.6685
		UNC_MM_WAPTag_1pFDR_UP_Median_Genome.Biology.2007_PMID.17493263	0.895182	0.790867	0.7792
		UNC_MM_Wnt1.Early_Median_Genome.Biol.2013_PMID.24220145	0.77654	0.677878	0.6562
		UNC_MM_Wnt1.Late_Median_Genome.Biol.2013_PMID.24220145	0.5	0.5	0.5
		UNC_Mmyosin_Median_BMC.Med.Genomics.2011_PMID.21214954	0.712029	0.644651	0.5475
		UNC_MNADH_CYTochrome_Median_BMC.Med.Genomics.2011_PMID.21214954	0.722419	0.693826	0.5694
		UNC_MNB1_Median_BMC.Med.Genomics.2011_PMID.21214954	0.5	0.5	0.5
		UNC_MNB2_Median_BMC.Med.Genomics.2011_PMID.21214954	0.5	0.5	0.5
		UNC_MNB3_Median_BMC.Med.Genomics.2011_PMID.21214954	0.821407	0.697582	0.5973
		UNC_MNOtch4_Median_BMC.Med.Genomics.2011_PMID.21214954	0.557289	0.525143	0.5057
		UNC_MProliferation_Median_BMC.Med.Genomics.2011_PMID.21214954	0.8884	0.847726	0.8031
		UNC_MProtocadherin_Median_BMC.Med.Genomics.2011_PMID.21214954	0.822217	0.751712	0.6574
		UNC_MPYMT_NEU_Cluster_Median_BMC.Med.Genomics.2011_PMID.21214954	0.5	0.5	0.5
		UNC_MRibosomal_Median_BMC.Med.Genomics.2011_PMID.21214954	0.78098	0.584998	0.6096
		UNC_MS_CD44_DOWN_Median_PNAS.2009_PMID.19666588	0.846082	0.76058	0.7229
		UNC_MS_CD44_UP_Median_PNAS.2009_PMID.19666588	0.829681	0.693083	0.7151
		UNC_MSquamous_Median_BMC.Med.Genomics.2011_PMID.21214954	0.782527	0.679937	0.5915
		UNC_MUnknown_1_Median_BMC.Med.Genomics.2011_PMID.21214954	0.659649	0.565438	0.5747
		UNC_MUnknown_10_Median_BMC.Med.Genomics.2011_PMID.21214954	0.5	0.5	0.5
		UNC_MUnknown_11_Median_BMC.Med.Genomics.2011_PMID.21214954	0.838529	0.7053	0.693
		UNC_MUnknown_12_Median_BMC.Med.Genomics.2011_PMID.21214954	0.873041	0.68582	0.6289
		UNC_MUnknown_13_Median_BMC.Med.Genomics.2011_PMID.21214954	0.853251	0.698796	0.6412
		UNC_MUnknown_14_Median_BMC.Med.Genomics.2011_PMID.21214954	0.5	0.5	0.5
		UNC_MUnknown_15_Median_BMC.Med.Genomics.2011_PMID.21214954	0.846476	0.594277	0.5925
		UNC_MUnknown_16_Median_BMC.Med.Genomics.2011_PMID.21214954	0.745225	0.600269	0.5895
		UNC_MUnknown_17_Median_BMC.Med.Genomics.2011_PMID.21214954	0.5	0.5	0.5
		UNC_MUnknown_18_Median_BMC.Med.Genomics.2011_PMID.21214954	0.775977	0.724671	0.6041
		UNC_MUnknown_19_Median_BMC.Med.Genomics.2011_PMID.21214954	0.5	0.5	0.5
		UNC_MUnknown_2_Median_BMC.Med.Genomics.2011_PMID.21214954	0.789901	0.630139	0.6236
		UNC_MUnknown_20_Median_BMC.Med.Genomics.2011_PMID.21214954	0.845988	0.738654	0.6488
		UNC_MUnknown_21_Median_BMC.Med.Genomics.2011_PMID.21214954	0.805424	0.64283	0.6564
		UNC_MUnknown_22_Median_BMC.Med.Genomics.2011_PMID.21214954	0.564493	0.530543	0.5155
		UNC_MUnknown_23_Median_BMC.Med.Genomics.2011_PMID.21214954	0.786628	0.736669	0.7193
		UNC_MUnknown_24_Median_BMC.Med.Genomics.2011_PMID.21214954	0.831722	0.740419	0.6768
		UNC_MUnknown_25_Median_BMC.Med.Genomics.2011_PMID.21214954	0.694144	0.538422	0.5565
		UNC_MUnknown_26_Median_BMC.Med.Genomics.2011_PMID.21214954	0.715776	0.591753	0.557
		UNC_MUnknown_27_Median_BMC.Med.Genomics.2011_PMID.21214954	0.811576	0.720267	0.6827
		UNC_MUnknown_28_Median_BMC.Med.Genomics.2011_PMID.21214954	0.761051	0.709528	0.5777
		UNC_MUnknown_29_Median_BMC.Med.Genomics.2011_PMID.21214954	0.727546	0.608585	0.6006
		UNC_MUnknown_3_Median_BMC.Med.Genomics.2011_PMID.21214954	0.501029	0.5	0.5
		UNC_MUnknown_30_Median_BMC.Med.Genomics.2011_PMID.21214954	0.711525	0.602735	0.5475
		UNC_MUnknown_31_Median_BMC.Med.Genomics.2011_PMID.21214954	0.785674	0.715892	0.6034
		UNC_MUnknown_32_Median_BMC.Med.Genomics.2011_PMID.21214954	0.789117	0.635316	0.5014
		UNC_MUnknown_33_Median_BMC.Med.Genomics.2011_PMID.21214954	0.8247	0.731593	0.6264
		UNC_MUnknown_34_Median_BMC.Med.Genomics.2011_PMID.21214954	0.774658	0.565534	0.5877
		UNC_MUnknown_35_Median_BMC.Med.Genomics.2011_PMID.21214954	0.843946	0.733465	0.6345
		UNC_MUnknown_4_Median_BMC.Med.Genomics.2011_PMID.21214954	0.803696	0.721154	0.6753
		UNC_MUnknown_5_Median_BMC.Med.Genomics.2011_PMID.21214954	0.763263	0.629703	0.5541
		UNC_MUnknown_6_Median_BMC.Med.Genomics.2011_PMID.21214954	0.856224	0.776745	0.6661
		UNC_MUnknown_7_Median_BMC.Med.Genomics.2011_PMID.21214954	0.82293	0.712472	0.7233
		UNC_MUnknown_8_Median_BMC.Med.Genomics.2011_PMID.21214954	0.834386	0.672984	0.6214
		UNC_MUnknown_9_Median_BMC.Med.Genomics.2011_PMID.21214954	0.697805	0.585776	0.566
		UNC_MVEGFC_Median_BMC.Med.Genomics.2011_PMID.21214954	0.812577	0.730162	0.6971
		UNC_Pfefferle2012_LumProg_Median_Adam_PMID.25575446	0.915638	0.830284	0.8601
		UNC_Pfefferle2012_MaSC_Median_Adam_PMID.25575446	0.564133	0.580178	0.5027
		UNC_Pfefferle2012_MatureLum_Median_Adam_PMID.25575446	0.835147	0.785147	0.8299
		UNC_Pfefferle2012_Stroma_Median_Adam_PMID.25575446	0.800291	0.721714	0.6652
		UNC_PIK3CA.Hutti_Median_Cancer.Res.2012_PMID.22552288	0.901672	0.818925	0.772
		UNC_Proliferation_11_Mean_JCO.2009_PMID.19204204	0.906199	0.843499	0.7225
		UNC_Proliferation_Cluster_Median_BMC.Med.Genomics.2011_PMID.21214954	0.89261	0.834859	0.8305
		UNC_RB_LOH_Median_Breast.Cancer.Res.2008_PMID.18782450	0.933822	0.875273	0.8712
		UNC_RESPgenes.Usary_Median_Clin.Cancer.Res.2013_PMID.23780888	0.796991	0.717007	0.6576
		UNC_Ribosomal_Cluster_Median_BMC.Med.Genomics.2011_PMID.21214954	0.798049	0.646098	0.5673
		UNC_ROR_S_Model_JCO.2009_PMID.19204204	0.990381	0.889906	0.7788
		UNC_S100A9_A8_Median_BMC.Med.Genomics.2011_PMID.21214954	0.93361	0.864059	0.8678
		UNC_Scorr_Basal_Correlation_JCO.2009_PMID.19204204	0.9484	0.879154	0.9054
		UNC_Scorr_Her2_Correlation_JCO.2009_PMID.19204204	0.875686	0.810749	0.7079
		UNC_Scorr_IE_Correlation_JCO.2006_PMID.16505416	0.94781	0.893395	0.8952
		UNC_Scorr_IIE_Correlation_JCO.2006_PMID.16505416	0.929937	0.917522	0.8905
		UNC_Scorr_LumA_Correlation_JCO.2009_PMID.19204204	0.896586	0.800551	0.8187
		UNC_Scorr_LumB_Correlation_JCO.2009_PMID.19204204	0.869174	0.782254	0.7444
		UNC_Scorr_Norm_Correlation_JCO.2009_PMID.19204204	0.84508	0.761296	0.6688
		UNC_Scorr_P53_Mut_Correlation_BMC.Cancer.2006_PMID.17150101	0.9705	0.916589	0.8956
		UNC_Scorr_P53_Wt_Correlation_BMC.Cancer.2006_PMID.17150101	0.909856	0.851008	0.8655
		UNC_Scorr_S329_L_Correlation_Br.J.Cancer.2008_PMID.18382427	0.834354	0.71199	0.6953
		UNC_Scorr_S329_R_Correlation_Br.J.Cancer.2008_PMID.18382427	0.817066	0.774619	0.7095
		UNC_Secretoglobin_Median_BMC.Med.Genomics.2011_PMID.21214954	0.789896	0.698236	0.6786
		UNC_Shehata2012_ALDHneg_Median_Adam_PMID.25575446	0.744925	0.727302	0.6241
		UNC_Shehata2012_ALDHpos_Median_Adam_PMID.25575446	0.902498	0.852035	0.8578
		UNC_Shehata2012_Basal_Median_Adam_PMID.25575446	0.795791	0.688294	0.6448
		UNC_Shehata2012_Erbb3neg_Median_Adam_PMID.25575446	0.853163	0.71648	0.6165
		UNC_Shehata2012_LumProg_Median_Adam_PMID.25575446	0.843399	0.769631	0.776
		UNC_Shehata2012_NCL_Median_Adam_PMID.25575446	0.81274	0.768941	0.8143
		UNC_Shehata2012_Stroma_Median_Adam_PMID.25575446	0.806216	0.616993	0.65
		UNC_Spike2012_aMaSC_Median_Adam_PMID.25575446	0.782693	0.67169	0.6272
		UNC_Spike2012_fMaSC_Median_Adam_PMID.25575446	0.810674	0.662445	0.6324
		UNC_Spike2012_fStr_Median_Adam_PMID.25575446	0.827771	0.717367	0.6186
		UNC_Troester_Wound_Signature_Median_Clin.Cancer.Res.2009_PMID.19887484	0.812954	0.697914	0.6104
		UNC_Unknown_1_Median_BMC.Med.Genomics.2011_PMID.21214954	0.65973	0.570867	0.6156
		UNC_Unknown_10_Median_BMC.Med.Genomics.2011_PMID.21214954	0.885746	0.787715	0.7041
		UNC_Unknown_11_Median_BMC.Med.Genomics.2011_PMID.21214954	0.697716	0.70351	0.6789
		UNC_Unknown_12_Median_BMC.Med.Genomics.2011_PMID.21214954	0.93436	0.852409	0.8599
		UNC_Unknown_13_Median_BMC.Med.Genomics.2011_PMID.21214954	0.949143	0.966647	0.9015
		UNC_Unknown_14_Median_BMC.Med.Genomics.2011_PMID.21214954	0.966668	0.959377	0.9178
		UNC_Unknown_15_Median_BMC.Med.Genomics.2011_PMID.21214954	0.70625	0.695127	0.5549
		UNC_Unknown_16_Median_BMC.Med.Genomics.2011_PMID.21214954	0.796261	0.590599	0.5926
		UNC_Unknown_2_Median_BMC.Med.Genomics.2011_PMID.21214954	0.748383	0.712845	0.6241
		UNC_Unknown_3_Median_BMC.Med.Genomics.2011_PMID.21214954	0.824923	0.734737	0.6414
		UNC_Unknown_4_Median_BMC.Med.Genomics.2011_PMID.21214954	0.742171	0.682179	0.6144
		UNC_Unknown_5_Median_BMC.Med.Genomics.2011_PMID.21214954	0.953802	0.918097	0.8778
		UNC_Unknown_6_Median_BMC.Med.Genomics.2011_PMID.21214954	0.749316	0.62724	0.5989
		UNC_Unknown_7_Median_BMC.Med.Genomics.2011_PMID.21214954	0.930367	0.922655	0.892
		UNC_Unknown_8_Median_BMC.Med.Genomics.2011_PMID.21214954	0.891195	0.835602	0.8221
		UNC_Unknown_9_Median_BMC.Med.Genomics.2011_PMID.21214954	0.795388	0.775538	0.7159
		UNC_UNTREATgenes.Usary_Median_Clin.Cancer.Res.2013_PMID.23780888	0.862826	0.705115	0.7421
		UNC_Vascular.Content_Median_Clin.Exp.Metastasis.2014_PMID.23975155	0.5	0.5	0.5
		UNC_VEGF_13genes_Median_BMC.Med.2009_PMID.19291283	0.895183	0.824543	0.8044
		UNC_XRTinducedgenes.Oh_Median_PMID.24527691	0.910986	0.866131	0.899
		Verhaak_Immune_Median_Nat.Commun.2013_PMID.24113773	0.808616	0.717513	0.757
		Verhaak_Stromal_Median_Nat.Commun.2013_PMID.24113773	0.5	0.5	0.5
		Wahl_aMaSC_Signature_Median_Cell.Stem.Cell.2012_PMID.22305568	0.778114	0.705097	0.6368
		Wahl_fMasC_Signature_Median_Cell.Stem.Cell.2012_PMID.22305568	0.768839	0.676142	0.6065
		Wahl_fSTR_Signature_Median_Cell.Stem.Cell.2012_PMID.22305568	0.786542	0.671957	0.6693
		Wirapati_Proliferation_Median_Breast.Cancer.Res.2008_PMID.18662380	0.923354	0.870535	0.8306
		XBP1_Signature_Median_Nature.2014_PMID.24670641	0.6712	0.622807	0.6298
