# Supplementary material for: Genetic determinants of the molecular portraits of epithelial cancers
Source: Nat Commun. 2019 Dec 11;10:5666. doi: 10.1038/s41467-019-13588-2 (PMC6906458; doi:10.1038/s41467-019-13588-2)
Supplement: Supplementary file 9 — Supplementary Data 8 [file 41467_2019_13588_MOESM9_ESM.xlsx]

## Sheet: Sheet1
Supplementary Data 8. Summary of subtype-specific signature predictions in breast cancers
	Basal-like (n=185)				Luminal (n=853)				Luminal A (n=556)					Beta coefficient for models built within Basal-like tumors
	TCGA training	TCGA testing	METABRIC validation		TCGA training	TCGA testing	METABRIC validation		TCGA training	TCGA testing	METABRIC validation			1.p wholearm.chr1:1-124300000	chr1:3756302-6867390.BeroukhimS2.1p36.31.del.	chr1:26377344-27532551.BeroukhimS2.1p36.11.del.	chr1:27351829-27460967.BeroukhimS5..amp.	chr1:39907605-40263248.BeroukhimS2.1p34.2.amp.MYCL1	chr1:41717036-43943775.Basal.1p34.2-1.amp	chr1:43945805-44960161.Basal.1p34.1-2.amp	chr1:46541957-46555032.Basal.1p33-3.amp	chr1:58658784-60221344.BeroukhimS2.1p32.1.amp.JUN	chr1:71284749-74440273.BeroukhimS2.1p31.1.del.NEGR1	chr1:110339388-119426489.BeroukhimS2.1p13.2.del.	chr1:114889793-115149999.BeroukhimS5..amp.	chr1:118282114-118807006.BeroukhimS5..amp.	chr1:119996566-120303234.BeroukhimS2.1p12.amp.	1.q wholearm.chr1:124300000-247249719	chr1:144078052-144943150.BeroukhimS5..amp.	chr1:148661965-149063439.BeroukhimS2.1q21.2.amp.MCL1	chr1:151026302-152973244.BeroukhimS5..amp.	chr1:158317017-159953843.BeroukhimS2.1q23.3.amp.	chr1:162199047-163197517.BeroukhimS5..amp.	chr1:163619952-164752515.BeroukhimS5..amp.	chr1:166729757-167532460.BeroukhimS5..amp.	chr1:168438419-168880930.BeroukhimS5..amp.	chr1:169549478-170484405.BeroukhimS2.1q24.3.amp.	chr1:174611641-175371076.BeroukhimS5..amp.	chr1:201678483-203358272.BeroukhimS2.1q32.1.amp.MDM4	chr1:223876038-247249719.BeroukhimS2.1q43.del.RYR2	chr1:241364021-247249719.BeroukhimS2.1q44.amp.	chr2:1-15244284.BeroukhimS2.2p25.3.del.	2.p wholearm.chr2:1-93300000	chr2:15977811-16073001.BeroukhimS2.2p24.3.amp.MYCN	chr2:32460827-55039898.BeroukhimS5..del.	chr2:53680282-53845245.BeroukhimS5..amp.	chr2:61834240-63151654.BeroukhimS5..amp.	chr2:79257340-80427237.BeroukhimS5..del.	2.q wholearm.chr2:93300000-242951149
AGE_associated_SOOD_Median_Genome.Biol.2015_PMID.26343147	0.701149	0.435277	0.4896		0.5	0.5	0.5		0.5	0.5	0.5			0	0	0	0	0	0	0	0	0	0	0	0	0	0	0	0	0	0	0	0	0	0	0	0	0	0	0	0	0	0	0	0	0	0	0	0
B_Cell_cluster_Iglesia_Median_CCR.2014_PMID.24916698	0.5	0.5	0.5		0.786967	0.678019	0.6807		0.5	0.5	0.5			0	0	0	0	0	0	0	0	0	0	0	0	0	0	0	0	0	0	0	0	0	-2.79e-17	0	0	0	0	0	0	0	0	0	0	0	0	0	0
Bcell_IL10_MINUS_LIN_Median_J_Immunol.2014_PMID.25080484	0.5	0.5	0.5		0.782638	0.664313	0.6215		0.699287	0.646509	0.5623			0	0	0	0	0	0	0	0	0	0	0	0	0	0	0	0	0	0	0	0	0	0	0	0	0	0	0	0	0	0	0	0	0	0	0	0
Bcell_IL10_PLUS_LIN_Median_J_Immunol.2014_PMID.25080484	0.994387	0.780781	0.7361		0.808321	0.744186	0.6955		0.5	0.5	0.5			0	0.112494	0.328094	0.0871758	0	0	-0.0635952	0	-0.0934838	0	0	0	0	-0.0713955	-0.0868155	-0.0141581	0	-0.0237515	-0.0723347	-0.0101335	-0.0135466	-0.115693	-0.112612	-0.062763	0	0	-0.0897181	-0.161088	-0.0324748	-0.200871	0	-0.566062	0	0	0.106891	0
Bcells_Centroblast_Median_J.Clin.Oncol.2015_PMID.25800755	0.5	0.5	0.5		0.847563	0.709529	0.7619		0.844409	0.747748	0.6478			0	0	0	0	0	0	0	0	0	0	0	0	0	0	0	0	0	0	0	0	0	0	0	0	0	0	0	0	0	0	0	0	0	0	0	0
Bcells_Centrocyte_Median_J.Clin.Oncol.2015_PMID.25800755	0.887421	0.552632	0.6285		0.5	0.5	0.5		0.5	0.5	0.5			0	0.186593	0	0	0	0.000665947	0	0	0	0	0	0	0	0	-0.0691532	-0.0062345	-0.00856963	-0.0353561	-0.0961639	0	0	-0.0505082	-0.0946719	-0.0474966	0	-0.0541267	0	0	-0.147922	-0.15637	-0.154617	-0.0587506	0	0	0	0
Bcells_Memory_Median_J.Clin.Oncol.2015_PMID.25800755	0.994387	0.765766	0.7143		0.82302	0.688132	0.6324		0.837982	0.716134	0.6152			0	0.0228645	0	0	-0.151371	-0.234119	0	0	0	-0.0897265	0	0	0	0	0	0	0	0	0	0	0	0	0	0	0	-0.265841	-0.00341748	0	-0.174924	0	-0.37712	0	0.0026295	0	0.1897	0
Bcells_Naive_Median_J.Clin.Oncol.2015_PMID.25800755	0.5	0.5	0.5		0.81807	0.739672	0.6423		0.73706	0.695455	0.6466			0	0	0	0	0	0	0	0	0	0	0	0	0	0	0	0	0	0	0	0	0	0	0	0	0	0	0	0	0	0	0	0	0	0	0	0
Bcells_Plasmablast_Median_J.Clin.Oncol.2015_PMID.25800755	0.880513	0.552553	0.6386		0.749822	0.621397	0.656		0.754801	0.62987	0.6227			0	0	0	0	-0.006988	-0.0174446	0	-0.133431	0	-0.0140652	0	0	0	0	0	0	0	0	0	0	0	0	0	0	0	0	0	0	-0.00627709	-0.134406	-0.081675	-0.0478342	0	0	0	0
BPMS_7.Genes_Median_PLoS.One.2013_PMID.24349199	0.839373	0.530702	0.483		0.5	0.5	0.5		0.5	0.5	0.5			0	0	0	0	0	0	0	0	0	0.00833888	0	0	0	1.08e-05	0	0	0	0	0	0	0	0	0	-0.0371038	-0.0406698	0	0	0	0	0	0	0	0	0	0	0
CD103_Negative_Median_Cancer.Cell.2014_PMID.25446897	0.934777	0.732733	0.7081		0.658072	0.626453	0.5994		0.799359	0.595882	0.568			0	0	0	0	0	0.0204749	0	0	0	0	0	0	0.0745359	0	-0.114353	-0.00290875	0	-0.0377243	0	0	0	-0.0759095	-0.0575197	-0.032535	-0.0799673	-0.132169	-0.127405	-0.148774	0	0	0	0	0	0	0	0
CD103_Positive_Median_Cancer.Cell.2014_PMID.25446897	0.952407	0.780702	0.7149		0.5	0.5	0.5		0.5	0.5	0.5			0	0	0	0	0	-0.00278954	0	0	0	0	0	0	0	-0.0376025	0	0	0	0	-0.0339882	-0.0736325	-0.0368554	0	0	0	0	0	-0.0376172	0	-0.0558466	0	0	0	0	0	0	0
CD103_Ratio_Cancer.Cell.2014_PMID.25446897	0.931006	0.406433	0.506		0.721929	0.527485	0.5228		0.697917	0.48343	0.5272			0	0	0	0	0	0	0	0	0	0	0	0	0	0	0	0	0	0	0	0	0	0	0	0	0	-0.00911562	0	0	0	0	0	0	0	0	0	0
CD68_cluster_Iglesia_Median_CCR.2014_PMID.24916698	0.875969	0.674174	0.6776		0.664148	0.575858	0.5683		0.71087	0.634382	0.5513			0	0	0	0	0	0	0	0	0	0	0	0	0	0	-0.0866618	0	0	0	0	0	0	-0.0582349	-0.0562313	-0.0802005	-0.0797424	-0.119077	-0.0706828	-0.0883637	-0.0338959	-0.011821	-0.0145036	0	0	0	0	0
CD8_cluster_Iglesia_Median_CCR.2014_PMID.24916698	0.957231	0.876877	0.7609		0.5	0.5	0.5		0.5	0.5	0.5			0	0.195254	0.113402	0.00480979	-0.128634	-0.108163	0	0	-0.00139624	0	0.0880498	0	0	-0.0857436	-0.13127	-0.0193651	-0.00766473	-0.0189215	-0.00102181	-0.0356874	0	-0.0485715	-0.0279298	0	-0.0194552	0	-0.138078	-0.0310406	0	-0.115655	-0.0633221	0	0	-0.0795893	0	0
Chemo_Endocrine_Score_CC_.2.LumA_subtract.by_CC.2.Basal_From_Aleix	0.885057	0.576577	0.7759		0.5	0.5	0.5		0.576923	0.573782	0.6078			0	0	0	0	0	0	0	0	-0.042906	0	0	0	0	0	0	0	0	0	0	0	0	0	0	0	0	0	0	0	0	0	0	0	0	0	0	-0.195291
CIN70_Median_Nat.Genet.2006_PMID.16921376	0.8193	0.654655	0.7042		0.894889	0.840532	0.8106		0.862194	0.770455	0.6714			0	0	0	0	0	0	0.0687163	0	0	0	0	0	0	0	0	0	0	0	0	0	0	0	0	0	0	0	0	0	0	0	0	0	0	0	0	0
CTLA4	0.974873	0.845345	0.7247		0.715102	0.673478	0.6996		0.5	0.5	0.5			0	0	0	0	0	0	0	0	0	0	0	0	0	0	-0.0864964	0	0	0	0	-0.0191323	0	0	0	0	-0.146537	-0.15306	-0.0687785	-0.108378	-0.000454842	-0.0969056	-0.0217032	-0.0772072	-0.208354	-0.0316927	0	0
Early_Relapse_ER.Pos_33_Median_JAMA.2011_PMID.21558518	0.852353	0.673977	0.5997		0.742918	0.579319	0.5881		0.794902	0.608929	0.5638			0	0	0	0	0.0259689	0	0	0	0	0.0239597	0	0	0	0	0	-0.0177979	-0.0499243	-0.00431966	0	-0.00310521	0	0	0	0	0	0	0	0	0	0	0	0	-0.0389495	0	0	0
Early_Response_ER.Neg_27_Median_JAMA.2011_PMID.21558518	0.831691	0.613087	0.5705		0.800711	0.684623	0.5556		0.867144	0.601623	0.52			0	0	0	0	0	0	0.135437	0	0	0	0	0	0	0	0	0	0	0	0	0	0	0	0	0	0	0	0	0	0	0	0	0	0	0	0	0
Excellent_Pathologic_Response_ER.Neg_55_Median_JAMA.2011_PMID.21558518	0.5	0.5	0.5		0.827264	0.757434	0.6355		0.867829	0.735227	0.5919			0	0	0	0	0	0	0	0	0	0	0	0	0	0	0	0	0	0	0	0	0	0	0	0	0	0	0	0	0	0	0	0	0	0	0	0
Excellent_Pathologic_Response_ER.Pos_39_Median_JAMA.2011_PMID.21558518	0.877038	0.647147	0.6557		0.879318	0.764829	0.678		0.876327	0.662175	0.6449			0	0	0	0	0	0	0	0	0	0	0	0	0	0	0	0	0	0.0139181	0.013621	0.00870472	0.0311912	0	0	0	0	0	0	0	0	0.00606888	0	0	0	0	0	0
Extensive_Residual_Diesase_ER.Neg_54_Median_JAMA.2011_PMID.21558518	0.826028	0.586257	0.5472		0.816575	0.627682	0.5631		0.834764	0.561688	0.5924			0	0	0	0	0	0	0	0	0	0	0	0	0	0	0	0	0	0	0	0	0	0	0	0	0	0	0	0	0	0	0	0	0	0	0	0
Extensive_Residual_Diesase_ER.Pos_73_Median_JAMA.2011_PMID.21558518	0.853782	0.621622	0.6035		0.840736	0.711799	0.6615		0.783274	0.668669	0.4903			0	0	-0.0316239	-0.00049596	0	0	0.00742761	0	0	0	0	0	0	0	0	0	0	0	0	0	0	0	0	0	0	0	0	0	0	0	0	0	0	0	0	0
Fibromatosis_Median_Lab.Invest.2008_PMID.18414401	0.5	0.5	0.5		0.565676	0.550872	0.5099		0.5	0.5	0.5			0	0	0	0	0	0	0	0	0	0	0	0	0	0	0	0	0	0	0	0	0	0	0	0	0	0	0	0	0	0	0	0	0	0	0	0
FOXC1_Hair_Follicles_Wang_Median_SCIENCE.2016_P30C.LO.vs.WT_Negative_PMID.26912704	0.5	0.5	0.5		0.5	0.5	0.5		0.5	0.5	0.5			0	0	0	0	0	0	0	0	0	0	0	0	0	0	0	0	0	0	0	0	0	0	0	0	0	0	0	0	0	0	0	0	0	0	0	0
FOXC1_Hair_Follicles_Wang_Median_SCIENCE.2016_P30C.LO.vs.WT_Positive_PMID.26912704	0.5	0.5	0.5		0.698236	0.613416	0.6206		0.501916	0.5	0.5			0	0	0	0	0	0	0	0	0	0	0	0	0	0	0	0	0	0	0	0	0	0	0	0	0	0	0	0	0	0	0	0	0	0	0	0
GHI_RS_Model_NJEM.2004_PMID.15591335	0.924619	0.528529	0.6043		0.934949	0.841417	0.8006		0.868475	0.773649	0.6378			0	0	0	-0.13137	0	0	0	0	0	0	0	0	0	0	0	0	0	0	0	0	0	0	0	0	0	0	0	0	0	0	0	0	0	0	0	0
GP11_Immune_IFN.r=0.965_PerouLab_MInterferon_Cluster_Median_BMC_Med_Genomics_2011_PMID.21214954	0.972735	0.702703	0.6123		0.628629	0.618438	0.5778		0.710179	0.641441	0.6026			0	0	0	0	0	0.197895	0	0	0	0.0196262	0.0518357	0	0	0	-0.078241	-0.109976	-0.0345757	-0.0212107	0	0	0	0	-0.0465513	0	-0.11279	-0.069399	0	0	-0.0789761	-0.0336823	-0.037905	-0.0420075	0	0	0	0
GP19_1Q_amplicon.r=0.967_PerouLab_HS_Green17_Median_BMC_Med_Genomics_2011_PMID.21214954	0.981823	0.827327	0.8632		0.940216	0.916271	0.929		0.963536	0.944805	0.9528			0	-0.162048	-0.198963	0	0	0	0	0	0	0	0	0	-0.270076	0	0.912902	0	0	0.716532	0	0	0	0.10337	0.273372	0.0150585	0.456747	0.639838	0.427124	0.393061	0	0	0	0	0	0	0.396642	0
GP2_Immune_Tcell_Bcell.r=0.949_PerouLab_Immune_cell_Cluster_Median_BMC_Med_Genomics_2011_PMID.21214954	0.5	0.5	0.5		0.5	0.5	0.5		0.5	0.5	0.5			0	0	0	0	0	0	0	0	0	0	0	0	0	0	0	0	0	0	0	0	0	0	0	0	0	0	0	0	0	0	0	0	0	0	0	0
GP22_16Q22_24_amplicon.r=0.927_PerouLab_16q24x_Median_BMC_Med_Genomics_2011_PMID.21214954	0.967656	0.921922	0.7774		0.945203	0.949983	0.9044		0.929785	0.909091	0.8369			0	0	0	0	0	0	0	0	0	0	0	0	0	0	0	0	0	0	0	0	0	0	0	0	0	0	0	-0.00936536	0	0	0	0	0	0	0	0
GP4_MES_ECM.r=0.954_PerouLab_HS_Red7_Median_BMC_Med_Genomics_2011_PMID.21214954	0.5	0.5	0.5		0.5	0.5	0.5		0.728652	0.60487	0.5299			0	0	0	0	0	0	0	0	0	0	0	0	0	0	0	0	0	0	0	0	0	0	0	0	0	0	0	0	0	0	0	0	0	0	0	0
GP5_MYC_targets_TERT.r=0.922_PerouLab_MM_Myc_1pFDR_UP_Median_Genome_Biology_2007_PMID.17493263	0.836891	0.588905	0.6659		0.836073	0.745057	0.7009		0.771708	0.674513	0.5954			0	0	0	0	0	0	0	0	0	0	0	0	0	0	0	0	0	0	0	0	0	0	0.623216	0	0	0.00847889	0	0	0	0	0.278518	0	0	0	0	0
GP9_Cell_cell_adhesion.r=960_PerouLab_MClaudin_Cluster_Median_BMC_Med_Genomics_2011_PMID.21214954	0.954297	0.775249	0.7082		0.594905	0.486343	0.5043		0.855683	0.636855	0.5965			0	0	0	0	0	0	0	0	0	0	0	0	0	0.0513837	0.0954618	0	0	0	0	0	0.0581343	0	0	0.0129421	0.084867	0.105638	0.0631399	0.0570358	0.0403104	0	0.0774708	0	0	0	0	0
GSEA_Median_ALK_PATHWAY_BIOCARTA	0.816627	0.665165	0.5494		0.795647	0.596422	0.6603		0.737179	0.575487	0.5582			0	0	0	0	0	0	0	0	0	0	0	0	0	0.0287624	0	0	0	0	0	0	0	0	0	0	0	0	0	0	0	-0.0322804	0	-0.0604848	-0.0428884	0	0	0
GSEA_Median_BIOCARTA_AKT_PATHWAY	0.672796	0.397661	0.5128		0.5	0.5	0.5		0.5	0.5	0.5			0	0	0	0	0	0	0	0	0	0	0	0	0	0	0	0	0	0	0	0	0	0	0	0	0	0	0	0	0	0	0	0	0	0	0	0
GSEA_Median_BRCA_ATR_PATHWAY_BIOCARTA_ATRBRCA	0.854317	0.59009	0.6102		0.82948	0.729068	0.6718		0.810733	0.683604	0.6559			0	-0.0272732	-0.0319844	-0.0223248	0	0	0	0	0	0	0	0	0	0	0	0	0	0	0	0	0	0	0	0	0	0	0	0	0	0	0	0	0	0	0	0
GSEA_Median_CASPASE_CASCADE_APOPTOSIS_SA	0.947511	0.682749	0.693		0.818439	0.639216	0.6313		0.5	0.5	0.5			0	0	0	0	0	0	0	0	0	0	0.0154454	0	0	-0.0127718	0	0	0	0	0	0	0	0	0	0	0	0	-0.028149	0	0	-0.0251439	0	-0.0206125	-0.00889448	-0.156858	0	0
GSEA_Median_CTLA4_PATHWAY_BIOCARTA	0.960768	0.773392	0.7169		0.72982	0.676689	0.7067		0.5	0.5	0.5			0	0.0408345	0	0	-0.0579571	-0.12347	0	0	0	0	0	0	0	-0.0547519	-0.10416	-0.0534884	-0.0428527	-0.03284	-0.0145436	-0.0158426	0	-0.0409519	-0.0194115	0	0	-0.0523208	-0.0683814	-0.0302718	0	-0.0465672	0	0	0	-0.196665	0	0
GSEA_Median_GP1_Proliferation_DNA_repair.r=0.972_REACTOME_CELL_CYCLE_MITOTIC	0.867496	0.635965	0.6619		0.888959	0.818438	0.7568		0.869559	0.729221	0.6221			0	-0.0301449	0	0	0	0	0	0	0.0226421	0	0	0	-0.0445725	0	0	0	0	0	0	0	0	0.00583717	0.0220786	0	0.0145331	0.017627	0	0	0	0	0	0	0	0	0.0817728	0
GSEA_Median_GP1_Proliferation_DNA_repair.r=0.981_PUJANA_CHEK2_PCC_NETWORK	0.5	0.5	0.5		0.85118	0.824355	0.709		0.836017	0.761688	0.5956			0	0	0	0	0	0	0	0	0	0	0	0	0	0	0	0	0	0	0	0	0	0	0	0	0	0	0	0	0	0	0	0	0	0	0	0
GSEA_Median_GP10_Fatty_acid_oxidation.r=0.930_CARBOXYLIC_ACID_METABOLIC_PROCESS	0.813419	0.545045	0.5361		0.789175	0.691022	0.5822		0.5	0.5	0.5			0	0	0	0	0	0	0	0	0	0.269743	0	0	0	0	0	0	0	0	0	0	0	0	0.0807072	0	0	0.321043	0	0	0	0	0	0	0	0	0.172196	0
GSEA_Median_GP12_Hypoxia_glycolosis.r=0.939_SEMENZA_HIF1_TARGETS	0.980296	0.596017	0.5599		0.764487	0.666805	0.6774		0.757454	0.607468	0.5867			0	0	0	0	0	0.185828	0.0141334	0.211762	0	0.0435142	0	0.0966368	0	0.0731163	0	0	0	0.0631129	0.067781	0.0726164	0.120412	0.0133371	0	0	0	-0.113927	-0.0483544	-0.00910556	0	0	0	0	0	0	0	0
GSEA_Median_GP13_Neural_signailng.r=0.894_NERVOUS_SYSTEM_DEVELOPMENT	0.715851	0.66967	0.4893		0.534646	0.52548	0.5		0.788374	0.68742	0.6083			0	0	0	0	0	0	0	0	0	0	0	0	0	0	0	0	0	0	0	0	0	0	0	0	0	0	0	0	0	0	0	0	0	0	0	0
GSEA_Median_GP13_Neural_signailng.r=0.959_MODULE_100	0.5	0.5	0.5		0.835323	0.753426	0.6919		0.868834	0.69482	0.685			0	0	0	0	0	0	0	0	0	0	0	0	0	0	0	0	0	0	0	0	0	0	0	0	0	0	0	0	0	0	0	0	0	0	0	0
GSEA_Median_GP14_Plasma_membrane_cell_cell_signaling.r=0.925_MORF_CNTN1	0.844159	0.366366	0.5288		0.761943	0.591708	0.5575		0.78449	0.559214	0.505			0	0	0	0	0	0	0	0	0	0	0	0	0	0	0	0.0522838	0.0752561	0	0	0	0	0	0	0	0	0	0	0	0	0.00376141	0	0	0	0	0	0
GSEA_Median_GP15_EGF_signailng.r=0.936_NAGASHIMA_EGF_SIGNALING_UP	0.5	0.5	0.5		0.688503	0.634813	0.5531		0.5	0.5	0.5			0	0	0	0	0	0	0	0	0	0	0	0	0	0	0	0	0	0	0	0	0	0	0	0	0	0	0	0	0	0	0	0	0	0	0	0
GSEA_Median_GP16_Protein_kinase_signailng_MAPKs.r=0.885_REGULATION_OF_KINASE_ACTIVITY	0.861802	0.554054	0.5377		0.633058	0.619333	0.5951		0.651148	0.55625	0.5289			0	0	0	0	0	0	0	0	0	0	0	0	0	0	0	0	0	0	0	0	0	0	0	0	0	0	0	0	-0.261551	0	-0.00110932	0	0	0	0	0
GSEA_Median_GP16_Protein_kinase_signailng_MAPKs.r=0.893_INTRACELLULAR_SIGNALING_CASCADE	0.5	0.5	0.5		0.778744	0.616237	0.5837		0.5	0.5	0.5			0	0	0	0	0	0	0	0	0	0	0	0	0	0	0	0	0	0	0	0	0	0	0	0	0	0	0	0	0	0	0	0	0	0	0	0
GSEA_Median_GP17_Basal_signaling.r=0.958_SMID_BREAST_CANCER_BASAL_UP	0.5	0.5	0.5		0.870231	0.685562	0.8014		0.94205	0.65251	0.5441			0	0	0	0	0	0	0	0	0	0	0	0	0	0	0	0	0	0	0	0	0	0	0	0	0	0	0	0	0	0	0	0	0	0	0	0
GSEA_Median_GP18_Vesicle_EPR_membrane_coat.r=0.877_MEMBRANE_COAT	0.81235	0.5	0.5964		0.848046	0.595115	0.5448		0.5	0.5	0.5			0	0	0	0	0	0	0	0	0	0	0	0	0	0	0	0.179417	0	0	0	0	0	0	0	0	0	0.538478	0	0	0	0	0	0	0	0	0	0
GSEA_Median_GP2_Immune_Tcell_Bcell.r=0.964_KEGG_HEMATOPOIETIC_CELL_LINEAGE	0.987825	0.878655	0.7975		0.81868	0.704369	0.668		0.5	0.5	0.5			0	0	0	0	-0.0948955	-0.158829	0	-0.267933	0	0	0.0960773	0.106289	0	-0.00435964	-0.138776	0	0	-0.0727298	-0.0231953	-0.0494787	0	-0.0569577	-0.0212437	-0.101465	0	-0.211471	-0.121336	-0.0515276	-0.11988	-0.233478	-0.0947762	-0.242727	-0.0698362	0	0.0357552	0
GSEA_Median_GP20_TAL1_Leukemia_erythropoiesis.r=0.935_GNF2_TAL1	0.749459	0.318713	0.5174		0.780495	0.70258	0.5967		0.656649	0.585471	0.5936			0	0	0	0	0	0	0	0	0	0	0	0	0	0	0	0	0	0	0	0	0	0	0	0	0	0	0	0	0	0	0	0	0	0	0	0
GSEA_Median_GP21_Anti_apoptosis_DNA_stability.r=0.877_MORF_BCL2	0.5	0.5	0.5		0.81618	0.638115	0.6086		0.5	0.5	0.5			0	0	0	0	0	0	0	0	0	0	0	0	0	0	0	0	0	0	0	0	0	0	0	0	0	0	0	0	0	0	0	0	0	0	0	0
GSEA_Median_GP21_Anti_apoptosis_DNA_stability.r=0.898_MORF_STK17A	0.5	0.5	0.5		0.837371	0.701758	0.649		0.710048	0.623214	0.5689			0	0	0	0	0	0	0	0	0	0	0	0	0	0	0	0	0	0	0	0	0	0	0	0	0	0	0	0	0	0	0	0	0	0	0	0
GSEA_Median_GP21_Anti_apoptosis_DNA_stability.r=0.925_MORF_MT4	0.755146	0.593093	0.557		0.525127	0.514551	0.5		0.71458	0.489286	0.5424			0	0	0	0	0	0	0	0	0	0	0	0	0	0	0	0	0	0	0	0	0	0	0	0	0	0	0	0	0	0	0	0	0	0	0	0
GSEA_Median_GP3_Tumor_suppressing_miRNA_targets.r=0.940_GTTTGTT.MIR_495	0.5	0.5	0.5		0.734632	0.54496	0.5507		0.631634	0.570292	0.5693			0	0	0	0	0	0	0	0	0	0	0	0	0	0	0	0	0	0	0	0	0	0	0	0	0	0	0	0	0	0	0	0	0	0	0	0
GSEA_Median_GP3_Tumor_suppressing_miRNA_targets.r=0.940_TGCTTTG.MIR_330	0.957717	0.49226	0.4565		0.5	0.5	0.5		0.587567	0.478247	0.5602			0	0	0	0	0	0	0	0	0	0	-0.012412	0	-0.0871405	0	-0.0356268	-0.0426268	-0.0155122	0	-0.0214935	-0.0497539	-0.00617148	0	0	0	0	-0.0123949	0	0	0	0	0	0	0	0	0.0767475	0
GSEA_Median_GP3_Tumor_suppressing_miRNA_targets.r=0.952_DACOSTA_UV_RESPONSE_VIA_ERCC3_DN	0.784478	0.595029	0.6153		0.624756	0.556271	0.4941		0.5	0.5	0.5			0	0	0	0	0	0	0	0	0	0	0	0	0	0	0	0	0	0	0	0	0	0	0	0	0	0	0	0	0	0	0	0	0	0	0	0
GSEA_Median_GP6_Squamous_differentiation_development.r=0.902_RICKMAN_TUMOR_DIFFERENTIATED_WELL_VS_POORLY_DN	0.89491	0.567568	0.5551		0.811421	0.722669	0.6908		0.785719	0.618019	0.524			0	0	0	0	0	0	0	0	0	0	0	0	0	0	-0.0140083	0	0	0	0	0	0	0	0	-0.0224743	0	-0.186697	-0.119562	-0.0937482	0	0	0	0	0	0	0	0
GSEA_Median_GP7_Estrogen_signaling.r=0.97_SMID_BREAST_CANCER_BASAL_DN	0.966586	0.594595	0.7748		0.895825	0.821672	0.8112		0.928101	0.718951	0.686			0	-0.0216407	0	0	0	0	0	0	0	0	0	0	0	0	0	0	0	0	0	0	0.00971381	0	0	0.050148	0.000466845	0.1326	0	0.000751123	0	0	0	0	0	0	0	0
GSEA_Median_GP8_FOXO_stemness.r=0.875_MORF_PTPRB	0.818829	0.489331	0.5092		0.5	0.5	0.5		0.5	0.5	0.5			0	0	0	0	0	0	0	0	0	0	0	0	0	0	0	-0.112163	0	0	0	0	0	0	0	0	0	-0.21483	0	0	0	0	0	0	0	0	0	0
GSEA_Median_GP8_FOXO_stemness.r=0.931_TTGTTT_V$FOXO4_01	0.5	0.5	0.5		0.5	0.5	0.5		0.5	0.5	0.5			0	0	0	0	0	0	0	0	0	0	0	0	0	0	0	0	0	0	0	0	0	0	0	0	0	0	0	0	0	0	0	0	0	0	0	0
GSEA_Median_HDAC_TARGETS_DN_HELLER	0.5	0.5	0.5		0.833068	0.773325	0.7467		0.813238	0.716396	0.6093			0	0	0	0	0	0	0	0	0	0	0	0	0	0	0	0	0	0	0	0	0	0	0	0	0	0	0	0	0	0	0	0	0	0	0	0
GSEA_Median_IGF1R_PATHWAY_BIOCARTA	0.5	0.5	0.5		0.82014	0.664121	0.6087		0.824329	0.701948	0.5848			0	0	0	0	0	0	0	0	0	0	0	0	0	0	0	0	0	0	0	0	0	0	0	0	0	0	0	0	0	0	0	0	0	0	0	0
GSEA_Median_MTOR_PATHWAY_BIOCARTA	0.765571	0.575075	0.55		0.835698	0.66302	0.5652		0.815044	0.691602	0.5719			0	0	0	0	0	0	0	0	0	0	0	0	0	0	0	0	0	0	0	0	0	0	0	0	0	0	0	0	0	0	0	0	0	0	0	0
GSEA_Median_MYC_amplified_chr8q24	0.937984	0.942943	0.908		0.954735	0.935839	0.9509		0.932737	0.890909	0.8728			0	0	0	0	0	0	0	0	0	0	0	0	0	0	0	0	0	0	0	0	0	0	0	0	0	0	0	0	0	0	0	0	0	0	0	0
GSEA_Median_PD1_SIGNALING_REACTOME	0.98659	0.705548	0.7676		0.735127	0.638872	0.6869		0.79359	0.637662	0.5889			0	0.268872	0	0	-0.0304529	-0.157869	0	0	0	0	0	0	0	-0.0407283	-0.146639	-0.032472	-0.0521651	-0.0125903	-0.0014696	0	0	0	0	-0.0328607	-0.0650901	-0.226252	-0.145171	-0.0597381	0	-0.113496	-0.0589002	-0.108842	0	-0.0920185	0.000594613	0.0310117
GSEA_Median_PI3K_CASCADE_REACTOME	0.861248	0.615932	0.6029		0.811106	0.728128	0.6054		0.866041	0.624513	0.6106			0	0	0	0	0	0	0	0	0	0	0	0	0	0	0	0	0	0	0	0	0	0	0	0	0	0	0	0	0	0	0	0	0	0	0	0
GSEA_Median_PTEN_PATHWAY_BIOCARTA	0.5	0.5	0.5		0.693325	0.640523	0.5605		0.797346	0.628571	0.5748			0	0	0	0	0	0	0	0	0	0	0	0	0	0	0	0	0	0	0	0	0	0	0	0	0	0	0	0	0	0	0	0	0	0	0	0
GSEA_Median_RAS_PATHWAY_BIOCARTA	0.5	0.5	0.5		0.821916	0.71063	0.5882		0.799106	0.702597	0.5983			0	0	0	0	0	0	0	0	0	0	0	0	0	0	0	0	0	0	0	0	0	0	0	0	0	0	0	0	0	0	0	0	0	0	0	0
GSEA_Median_RB_PATHWAY_BIOCARTA	0.861201	0.557018	0.548		0.842814	0.784399	0.6463		0.829442	0.692889	0.5839			0	-0.0736415	0	0	0	0	0.0650422	0	0	0	0	0	0	0	0	0	0	0	0	0	0	0	0	0	0	0	0	0	0	0	0	0	0	0	0	-0.0794656
GSEA_Median_RESPONSE_TO_ANDROGEN_UP_NELSON	0.881773	0.526316	0.4375		0.74717	0.575232	0.5921		0.671914	0.580844	0.5977			0	0	0	0	0	0	0	0	0	-0.384098	0	0	0	0	0	0	0	0	0	0	0	0	0	0	0	0	0	0	-0.207945	0	0	0	0	0	0	0
GSEA_Median_RETINOL_METABOLISM_KEGG	0.74445	0.654799	0.6463		0.641882	0.558624	0.5598		0.692934	0.521916	0.4862			0	0	0	0	0	0	0	0	0	0	0	0	0	0	-0.0217176	0	0	-0.0526212	0	0	0	0	0	0	0	0	0	0	0	0	0	0	0	0	0	0
GSEA_Median_VEGF_PATHWAY_BIOCARTA	0.5	0.5	0.5		0.829315	0.675748	0.6086		0.800984	0.548052	0.5347			0	0	0	0	0	0	0	0	0	0	0	0	0	0	0	0	0	0	0	0	0	0	0	0	0	0	0	0	0	0	0	0	0	0	0	0
HCK_Median_Breast.Cancer.Research.2008_PMID.19272155	0.5	0.5	0.5		0.660566	0.568314	0.6282		0.79011	0.613242	0.5705			0	0	0	0	0	0	0	0	0	0	0	0	0	0	0	0	0	0	0	0	0	0	0	0	0	0	0	0	0	0	0	0	0	0	0	0
HER2_AMPLIFIED_PerouLab_HER2_Amplicon_Median_BMC_Med_Genomics_2011_PMID.21214954	0.991446	0.854354	0.7998		0.939734	0.908703	0.8561		0.884914	0.833604	0.7619			0	0	0	0	0	0	0	0	0	0	0	-0.143396	0	0	0	0	0	0	0	0.32442	0.240047	0.0951192	0	0	0	0	0	0.00950609	0	0	0	0	0	0	0	-0.0878939
HGF_down_Median_BCR.2013_PMID.24025166	0.806736	0.424925	0.5929		0.508978	0.49711	0.5		0.5	0.5	0.5			0	0	0	0	0	0	0	0	0	0	0	0	0	0	0	0	0	0	0	0	0	0	0	0	0	0	0	0	0	0	0	0	0	0	0	0
HGF_up_Median_BCR.2013_PMID.24025166	0.5	0.5	0.5		0.636789	0.530031	0.5279		0.643303	0.613405	0.5436			0	0	0	0	0	0	0	0	0	0	0	0	0	0	0	0	0	0	0	0	0	0	0	0	0	0	0	0	0	0	0	0	0	0	0	0
HRneg.Tneg_14.Genes_Median_BCR.2010_PMID.20946665	0.5	0.5	0.5		0.735723	0.605504	0.5536		0.5	0.5	0.5			0	0	0	0	0	0	0	0	0	0	0	0	0	0	0	0	0	0	0	0	0	0	0	0	0	0	0	0	0	0	0	0	0	0	0	0
IgG_Median_Breast.Cancer.Research.2008_PMID.19272155	0.5	0.5	0.5		0.775094	0.646941	0.6396		0.660051	0.563224	0.5013			0	0	0	0	0	0	0	0	0	0	0	0	0	0	0	0	0	0	0	0	0	0	0	0	0	0	0	0	0	0	0	0	0	0	0	0
IMMUNE_Bindea_Cell_aDC_Median_Immunity.2013_PMID.24138885	0.963379	0.681682	0.6695		0.830749	0.62236	0.6706		0.5	0.5	0.5			0	0	0	0	0	0.0443211	0.0629265	-0.14114	0	0	0	0	0	0	-0.0820101	-0.087507	-0.0792344	-0.0500414	0	0	0	0	0	-0.0679871	-0.0855112	-0.0468024	-0.0280722	-0.0475422	-0.0597918	0	-0.0637748	0	0	0	0	0
IMMUNE_Bindea_Cell_B_cells_Median_Immunity.2013_PMID.24138885	0.5	0.5	0.5		0.828985	0.725077	0.6929		0.8348	0.663771	0.6233			0	0	0	0	0	0	0	0	0	0	0	0	0	0	0	0	0	0	0	0	0	0	0	0	0	0	0	0	0	0	0	0	0	0	0	0
IMMUNE_Bindea_Cell_Blood_vessels_Median_Immunity.2013_PMID.24138885	0.5	0.5	0.5		0.5	0.5	0.5		0.5	0.5	0.5			0	0	0	0	0	0	0	0	0	0	0	0	0	0	0	0	0	0	0	0	0	0	0	0	0	0	0	0	0	0	0	0	0	0	0	0
IMMUNE_Bindea_Cell_CD8_T_cells_Median_Immunity.2013_PMID.24138885	0.5	0.5	0.5		0.543947	0.50915	0.5013		0.5	0.5	0.5			0	0	0	0	0	0	0	0	0	0	0	0	0	0	0	0	0	0	0	0	0	0	0	0	0	0	0	0	0	0	0	0	0	0	0	0
IMMUNE_Bindea_Cell_Cytotoxic_cells_Median_Immunity.2013_PMID.24138885	0.976464	0.708393	0.7324		0.780266	0.68538	0.697		0.5	0.5	0.5			0	0	0	0	0	-0.0372705	0	0	0	0	0	0	0	-0.111754	-0.120947	-0.0963248	-0.0742136	-0.0727393	-0.0718139	-0.0441134	0	0	0	0	0	0	-0.0539225	-0.0362863	0	0	0	0	0	0	0	0
IMMUNE_Bindea_Cell_DC_Median_Immunity.2013_PMID.24138885	0.978355	0.72076	0.7301		0.81486	0.691434	0.6461		0.702683	0.679221	0.5551			0	0.0170924	0.0914023	0.0673846	-0.181688	-0.0181257	-0.0947321	0	-0.0880548	-0.0826367	-0.0606626	0	0	-0.0613831	-0.0938157	-0.0139863	0	0	0	-0.00248328	-0.00964612	-0.0283766	0	0	0	-0.167644	-0.14383	-0.131695	0	-0.046914	0	-0.105383	0	-0.286777	0	0.215124
IMMUNE_Bindea_Cell_Eosinophils_Median_Immunity.2013_PMID.24138885	0.679286	0.580409	0.505		0.733994	0.696982	0.5778		0.694983	0.661197	0.5145			0	0	0	0	0	0	0	0	0	0	0	0	0	0	0	0	0	0	0	0	0	0	0	0	0	0	0	0	0	0	0	0	0	0	0	0
IMMUNE_Bindea_Cell_iDC_Median_Immunity.2013_PMID.24138885	0.955087	0.637427	0.8122		0.69659	0.616971	0.6466		0.698867	0.611526	0.5579			0	0.0725883	0.123847	0.0817758	-0.170048	-0.0197831	-0.0803825	-0.0126074	0	0	0	0	0	0	-0.156978	0	0	-0.05457	-0.131353	-0.0529751	0	-0.0987305	-0.128915	-0.0913028	-0.118572	-0.219271	-0.0804907	-0.0979104	-0.0216868	-0.0292415	0	-0.115361	-0.117766	0	0	0
IMMUNE_Bindea_Cell_Lymph_vessels_Median_Immunity.2013_PMID.24138885	0.940658	0.569069	0.6736		0.697906	0.573719	0.5499		0.5	0.5	0.5			0	0	0	0	0	0	0	0	0	0	0	0	0	0	0	0	0	0	0	-0.00525424	0	-0.287646	-0.0793928	-0.0686447	0	0	-0.000618253	0	0	0	0	0	0	0	0	0
IMMUNE_Bindea_Cell_Macrophages_Median_Immunity.2013_PMID.24138885	0.923015	0.641141	0.6648		0.81434	0.680564	0.6442		0.5	0.5	0.5			0	0.100281	0.000908367	0	0	0	0	-0.0430531	0	0	0	0	0	0	-0.162937	-0.0121606	0	0	-0.111105	0	0	-0.0872981	-0.0977287	-0.155117	-0.136535	-0.0553567	-0.038022	-0.0919357	-0.0801604	-0.0538824	-0.018272	-0.0983421	0	0	0	0
IMMUNE_Bindea_Cell_Mast_cells_Median_Immunity.2013_PMID.24138885	0.5	0.5	0.5		0.5	0.5	0.5		0.5	0.5	0.5			0	0	0	0	0	0	0	0	0	0	0	0	0	0	0	0	0	0	0	0	0	0	0	0	0	0	0	0	0	0	0	0	0	0	0	0
IMMUNE_Bindea_Cell_Neutrophils_Median_Immunity.2013_PMID.24138885	0.930773	0.748538	0.6753		0.731374	0.69802	0.6123		0.864164	0.610843	0.5583			0	0	0	0	0	0.00599914	0	0	0	0	0	0	0	0	0	-0.0145218	0	0	0	-0.044855	0	-0.0795353	-0.0966716	0	0	0	0	0	-0.0130384	-0.0109262	0	-0.00168779	0	0	0	0
IMMUNE_Bindea_Cell_NK_CD56bright_cells_Median_Immunity.2013_PMID.24138885	0.5	0.5	0.5		0.690051	0.532301	0.6006		0.649404	0.486039	0.4615			0	0	0	0	0	0	0	0	0	0	0	0	0	0	0	0	0	0	0	0	0	0	0	0	0	0	0	0	0	0	0	0	0	0	0	0
IMMUNE_Bindea_Cell_NK_CD56dim_cells_Median_Immunity.2013_PMID.24138885	0.5	0.5	0.5		0.710178	0.584176	0.5943		0.5	0.5	0.5			0	0	0	0	0	0	0	0	0	0	0	0	0	0	0	0	0	0	0	0	0	0	0	0	0	0	0	0	0	0	0	0	0	0	0	0
IMMUNE_Bindea_Cell_NK_cells_Median_Immunity.2013_PMID.24138885	0.764769	0.572072	0.4661		0.795596	0.666942	0.594		0.5	0.5	0.5			0	0	0	0	0	0	0	0	0	0	0	0	0	0	0	0	0	0	0.0101474	0	0	0	0	0	0	0	0	0	0	0	0	0	0	0	0	0
IMMUNE_Bindea_Cell_Normal_mucosa_Median_Immunity.2013_PMID.24138885	0.5	0.5	0.5		0.563598	0.523117	0.5		0.5	0.5	0.5			0	0	0	0	0	0	0	0	0	0	0	0	0	0	0	0	0	0	0	0	0	0	0	0	0	0	0	0	0	0	0	0	0	0	0	0
IMMUNE_Bindea_Cell_pDC_Median_Immunity.2013_PMID.24138885	0.96645	0.695906	0.6084		0.803199	0.644892	0.5557		0.5	0.5	0.5			0	0.110047	0	0	-0.266539	-0.197001	-0.117084	-0.105168	0	0	0	0.0199437	-0.115555	-0.00340614	-0.0265045	0	0	0	-0.0286596	-0.0163041	0	-0.0395556	-0.0457878	0	0	0	-0.0508253	-0.0436673	0	0	0	0	0	0	-0.058053	0
IMMUNE_Bindea_Cell_SW480_cancer_cells_Median_Immunity.2013_PMID.24138885	0.5	0.5	0.5		0.648985	0.514413	0.5152		0.751819	0.555032	0.4831			0	0	0	0	0	0	0	0	0	0	0	0	0	0	0	0	0	0	0	0	0	0	0	0	0	0	0	0	0	0	0	0	0	0	0	0
IMMUNE_Bindea_Cell_T_cells_Median_Immunity.2013_PMID.24138885	0.958604	0.842105	0.7731		0.5	0.5	0.5		0.72785	0.689994	0.6398			0	0	0	0	0	-0.161935	0	0	0	-0.00273112	0	0	0	-0.0367682	-0.0540435	-0.0198847	-0.0262852	0	0	0	0	0	0	0	-0.00698597	-0.0642266	-0.0195785	-0.0146629	-0.0435275	-0.197077	-0.144974	-0.18569	0	-0.0726726	0.122639	0
IMMUNE_Bindea_Cell_T_helper_cells_Median_Immunity.2013_PMID.24138885	0.5	0.5	0.5		0.712222	0.676633	0.5148		0.625969	0.539773	0.561			0	0	0	0	0	0	0	0	0	0	0	0	0	0	0	0	0	0	0	0	0	0	0	0	0	0	0	0	0	0	0	0	0	0	0	0
IMMUNE_Bindea_Cell_Tcm_Median_Immunity.2013_PMID.24138885	0.983615	0.614551	0.646		0.5	0.5	0.5		0.70082	0.593629	0.5233			0	0	0	0.0802749	0	0	0	0.248755	0	0	0	0.0217817	0	0	-0.239874	-0.367966	-0.211721	0	-0.0170312	0	0	0	-0.21393	0	0	0	0	0	0	0	0	0	0	0	0	0
IMMUNE_Bindea_Cell_Tem_Median_Immunity.2013_PMID.24138885	0.995621	0.72404	0.5416		0.5	0.5	0.5		0.5	0.5	0.5			0	0	0	0	0	0	0.0697359	0	0	0	0	0	0	-0.021168	0	0	0	0	0	0	0	0	0	0	0	0	0	-0.129631	-0.416707	-0.0383496	0	0	0	-0.122583	-0.732198	0
IMMUNE_Bindea_Cell_TFH_Median_Immunity.2013_PMID.24138885	0.915043	0.788012	0.711		0.680654	0.581257	0.5726		0.5	0.5	0.5			0	0.00639405	0.0521841	0.0385756	0	0	0	-0.0967337	-0.0262394	0	0	0	0	0	-0.108471	-0.0140149	-0.0224308	0	-0.02097	0	0	0	0	0	0	-0.109569	-0.102115	-0.052251	0	-0.0483325	0	0	0	0	0	0
IMMUNE_Bindea_Cell_Tgd_Median_Immunity.2013_PMID.24138885	0.979201	0.598862	0.6772		0.613516	0.609704	0.5182		0.5	0.5	0.5			0	0.322241	0	0	0	0	0	0	0	0	0	0	0	0	-0.150223	-0.294785	0	0	0	0	0	0	0	0	-0.0994209	0	0	-0.313633	0	0	0	-1.12171	0	0	0	0
IMMUNE_Bindea_Cell_Th1_cells_Median_Immunity.2013_PMID.24138885	0.963328	0.805121	0.6572		0.845244	0.711102	0.6969		0.837179	0.700649	0.6183			0	0	0	-0.0195197	-0.0716492	0.145347	0	0	0	0	0	0	0	0	-0.145771	0	0	-0.143532	-0.107813	0	0	-0.0296889	-0.0698376	-0.151913	-0.121158	-0.186228	-0.0332268	-0.0381628	-0.132438	-0.0781251	-0.12321	-0.0917785	-0.146621	-0.144265	0	0
IMMUNE_Bindea_Cell_Th17_cells_Median_Immunity.2013_PMID.24138885	0.827039	0.610242	0.551		0.845558	0.821947	0.6594		0.853598	0.809685	0.6156			0	0	0	0	0	0	0	0	0	0	0	0	0	0	0	0	0	0	0	0	0	0.301067	0.398611	0	0.0702726	0	0	0.0122459	0	0	0	0	0	0	0	0
IMMUNE_Bindea_Cell_Th2_cells_Median_Immunity.2013_PMID.24138885	0.5	0.5	0.5		0.852982	0.762367	0.6958		0.850239	0.690747	0.6177			0	0	0	0	0	0	0	0	0	0	0	0	0	0	0	0	0	0	0	0	0	0	0	0	0	0	0	0	0	0	0	0	0	0	0	0
IMMUNE_Bindea_Cell_TReg_Median_Immunity.2013_PMID.24138885	0.978883	0.749249	0.5034		0.794162	0.682766	0.4904		0.676863	0.638474	0.4776			0	0.0552449	0	0	-0.208872	-0.153006	0	0	0	0	0	0	0	-0.124296	0	-0.0362918	0	0	0	0	0	0	0	0	0	-0.0105188	-0.100066	-0.0620823	0	-0.101783	0	-0.190952	-0.0990771	-0.0340443	0	0
IMMUNE_PEREZ_14_Median_JCO.2015_PMID.2560586	0.994859	0.745614	0.7626		0.839612	0.76322	0.7037		0.5	0.5	0.5			0	0	0	0	0	0	0	0	0	0	0	0	0	-0.223067	0	0	0	0	0	-0.0363923	-0.0449967	0	0	0	0	0	0	-0.545651	0	-1.18815	0	0	-0.628457	0	0	0
IMMUNE_PEREZ_87_Median_JCO.2015_PMID.2560586	0.95457	0.802276	0.7712		0.80665	0.674349	0.6993		0.5	0.5	0.5			0	0.0792049	0.0319421	0.0250443	-0.0427203	-0.00145023	0	0	-0.0181235	0	0	0	0	-0.0216038	-0.0991308	-0.0503887	-0.0714927	-0.0801971	-0.0364762	-0.0237628	-0.00180653	-0.0482906	0	0	0	0	-0.0208049	0	0	-0.0586882	0	-0.0590007	-0.0314331	-0.0404522	0	0
Immune_Suppression_Kardos_Median_JCI.Insight.2016_PMID.27699256	0.967532	0.864035	0.6774		0.819533	0.676197	0.6721		0.522987	0.526623	0.5			0	0	0	0	0	0	0	0	0	0.0962832	0.00907414	0.000670933	0.00108839	0	-0.0555954	-0.00228858	0	0	0	0	0	0	0	-0.0475066	-0.117664	-0.317551	0	-0.00223165	-0.112728	-0.144103	0	0	0	-0.122689	0	0
Inflammatory_Breast_Cancer_491_IBC_Median_CCR.2013_PMID.23396049	0.970329	0.701201	0.7502		0.888033	0.744823	0.7558		0.5	0.5	0.5			0.151767	0	0.0760078	0	0.0391187	0	0	0	0	0.192505	0.0287028	0	0	-0.00253239	-0.122827	-0.0499562	-0.0443147	-0.0339851	-0.010806	-0.0148665	-0.019667	-0.0518829	0	-0.00831739	0	-0.0607525	-0.0877836	0	0	0	0	0	0	0	0	0
Inflammatory_Breast_Cancer_491_nIBC_Median_CCR.2013_PMID.23396049	0.796311	0.525526	0.5954		0.825431	0.735604	0.675		0.79994	0.695942	0.614			0	0	0	0	0	0	0	0	0	0	0	0	0	0	0	0	0	0	0	0	0	0	0	0	0	0	0	0	0	0	0	0	0	0	0	0
Inflammatory_Breast_Cancer_79_IBC_Median_CCR.2013_PMID.23396049	0.915433	0.662539	0.5937		0.932487	0.848435	0.8055		0.886911	0.7125	0.6564			0	-0.205166	-0.1098	-0.128853	0	0	0	0	0.04571	0	0	0	-0.0186004	0	0	0	0	0	0	0	0	0	0	0	0	0	0	0	0	0	0	0	0.00215765	0	0	0
Inflammatory_Breast_Cancer_79_nIBC_Median_CCR.2013_PMID.23396049	0.969622	0.728307	0.6265		0.791739	0.699209	0.6426		0.815713	0.614286	0.5741			0	0	-0.24035	0	0.0011144	0	0	0	0	0	0	0.106758	0	0	0.0857573	0	0	0.0418066	0	0	0	0.50632	0.345341	0	0	0	0	0	0	0	0	0	0	0	0	0
Influenza_11genes_Metasignature_KHATRI_Median_Immunity.2015_PMID.26682989	0.5	0.5	0.5		0.750101	0.677945	0.6503		0.688437	0.726781	0.5876			0	0	0	0	0	0	0	0	0	0	0	0	0	0	0	0	0	0	0	0	0	0	0	0	0	0	0	0	0	0	0	0	0	0	0	0
IntClust_Amplification.50_Median_Genome.Biol.2014_PMID.25164602	0.89174	0.893393	0.8323		0.918668	0.904988	0.8377		0.91941	0.845292	0.8428			0	0	-0.370044	0	0	0	0	0	0	0	0	0	0	0	0	0	0	0	0	0	0	0	0	0	0	1.27809	0.970655	1.28436	0	0	0	0	0	0	0	0
IntClust_Amplification.50.Better.than_Median_Genome.Biol.2014_PMID.25164602	0.9948	0.816501	0.776		0.934204	0.874239	0.8859		0.899612	0.891883	0.8999			0	-0.0182197	0	0	0	0	0	0	0	0	0	0	0	0	0.0322129	0	0	0	0	0	0	0	0	0	0	0.412756	0.532176	0.131267	0	0	0	0	0	0	0	0
IntClust_Deletion.50_Median_Genome.Biol.2014_PMID.25164602	0.850438	0.887624	0.8777		0.889632	0.890471	0.8891		0.882976	0.765747	0.7851			0	0	0	0	0	0	0	0	0	0	0	0	0	0	0	0	0	0	0	0	0	0	0	0	0	0	0	0	0	0	0	0	0	0	0	0
IntClust_Deletion.50.Better.than_Median_Genome.Biol.2014_PMID.25164602	0.876026	0.834993	0.9088		0.914759	0.885105	0.9392		0.859854	0.861808	0.8254			0	0	0	0	0	0	0	0	0	0	0	0	0	0	0	0	0	0	0	0	0	0	0	0	0	0	0	0	0	0	0	0	0	0	0	0
Interferon_Median_Breast.Cancer.Research.2008_PMID.19272155	0.964575	0.697368	0.5348		0.775626	0.665421	0.6577		0.826863	0.619481	0.65			0	0	0	0	0	0	0	0	0	0	0	0	0	-0.0394049	0	0	0	0	0	0	0	-0.0953077	-0.109789	-0.0825983	-0.0834633	0	0	0	0	-0.059279	0	-0.0648418	-0.0762077	-0.152417	0	0
JANES_Oscillation_GDF11_TGFBR3_MedianNat.Cell.Biol.2014_PMID.24658685	0.5	0.5	0.5		0.724734	0.58624	0.5141		0.757424	0.586039	0.4858			0	0	0	0	0	0	0	0	0	0	0	0	0	0	0	0	0	0	0	0	0	0	0	0	0	0	0	0	0	0	0	0	0	0	0	0
JANES_Oscillation_JUND_KRT5_MedianNat.Cell.Biol.2014_PMID.24658685	0.5	0.5	0.5		0.739023	0.611971	0.5584		0.5	0.5	0.5			0	0	0	0	0	0	0	0	0	0	0	0	0	0	0	0	0	0	0	0	0	0	0	0	0	0	0	0	0	0	0	0	0	0	0	0
Knudsen_Neo_common_Median_Clin.Cancer.Res.2014_PMID.25047707	0.969794	0.60961	0.6558		0.895762	0.836794	0.7821		0.894037	0.756169	0.6749			0	0	0	0	0	0	0.41118	0	0.243069	0	0	0	0	0	0	0	0	0	0	0	0	0	0	0	0	0	0.515135	0	0	0	0	0	0	0	0	0
Knudsen_Neo_ER_negative_Median_Clin.Cancer.Res.2014_PMID.25047707	0.960359	0.667183	0.7365		0.860244	0.717539	0.6233		0.809177	0.591538	0.543			0	-0.504583	0	0	0	0	0	0	0	0	0	0	0	0	0	0	0	0	0	0	0	0	0	0	0	0	0	0	0	0	0	0	0	0	0	0
Knudsen_Neo_ER_positive_Median_Clin.Cancer.Res.2014_PMID.25047707	0.5	0.5	0.5		0.865546	0.789198	0.6791		0.844663	0.733442	0.5396			0	0	0	0	0	0	0	0	0	0	0	0	0	0	0	0	0	0	0	0	0	0	0	0	0	0	0	0	0	0	0	0	0	0	0	0
LCK_Median_Breast.Cancer.Research.2008_PMID.19272155	0.987169	0.677177	0.8029		0.796929	0.674488	0.6953		0.5	0.5	0.5			0	0	0	0	-0.0768403	-0.0549416	0	-0.200294	0	0	0.184579	0	0	0	-0.118358	-0.0293974	-0.0285591	-0.127597	-0.0261282	-0.0193193	0	-0.0436702	-0.0344461	0	-0.0493905	0	-0.0830568	-0.141224	-0.151963	-0.209286	-0.163137	-0.165604	-0.131868	0	0	0.162763
Lim.et.al.2010.Conserved.aMaSC_Median_BCR.2010_PMID.20346151	0.5	0.5	0.5		0.848058	0.620433	0.6215		0.5	0.5	0.5			0	0	0	0	0	0	0	0	0	0	0	0	0	0	0	0	0	0	0	0	0	0	0	0	0	0	0	0	0	0	0	0	0	0	0	0
Lim.et.al.2010.Conserved.Luminal.Progenitor_Median_BCR.2010_PMID.20346151	0.884784	0.692745	0.6108		0.772183	0.715116	0.6851		0.5	0.5	0.5			0	0	0	0	0	0	0	0	0	0	0	0	0	0	0	0	0	0	0	0	0	0	0	0	0	0	0	0	0	0	0	-0.00319461	0	0	0	0
Lim.et.al.2010.Conserved.Mature_Median_BCR.2010_PMID.20346151	0.711275	0.640114	0.6101		0.798699	0.588137	0.7232		0.826386	0.603896	0.6083			0	0	0	0	0	0	0	0	0	0	0	0	0	0	0	0	0	0	0	0	0	0	0	0	0	0	0	0	0	0	0	0	0	0	0	0
Luminal_Progenitor_Down_Median_Nat.Med.2009_PMID.19648928	0.971665	0.65015	0.6868		0.804822	0.639216	0.6518		0.5	0.5	0.5			0	0	0	0	-0.0268022	-0.0680875	0	0	0	0	0	0.00045073	0	0	0	0	0.000689849	0	0	0	0	-0.0212956	-0.0344132	-0.143637	-0.00273097	-0.254667	-0.0731353	-0.0287708	0	0	0	0	0	0	0	0
Luminal_Progenitor_Up_Median_Nat.Med.2009_PMID.19648928	0.5	0.5	0.5		0.777843	0.723151	0.714		0.586355	0.471663	0.5223			0	0	0	0	0	0	0	0	0	0	0	0	0	0	0	0	0	0	0	0	0	0	0	0	0	0	0	0	0	0	0	0	0	0	0	0
M2_Macrophage_Median_Blood.2006_PMID.16556895	0.5	0.5	0.5		0.5	0.5	0.5		0.708676	0.71461	0.6445			0	0	0	0	0	0	0	0	0	0	0	0	0	0	0	0	0	0	0	0	0	0	0	0	0	0	0	0	0	0	0	0	0	0	0	0
MacTh1_cluster_Iglesia_Median_CCR.2014_PMID.24916698	0.908058	0.840643	0.7882		0.68052	0.642587	0.64		0.829964	0.709578	0.6354			0	0	0	0	0	0	0	0	0	0	0	0	0	0	-0.117137	-0.00951981	-0.0210219	-0.091587	-0.0258871	-0.0316599	-0.0121145	-0.051556	-0.000401384	-0.0219095	-0.0143387	-0.0364497	-0.0807453	-0.0147645	0	0	0	0	0	0	0	0
MASC_Down_Median_Nat.Med.2009_PMID.19648928	0.5	0.5	0.5		0.783132	0.667982	0.649		0.708229	0.658766	0.6086			0	0	0	0	0	0	0	0	0	0	0	0	0	0	0	0	0	0	0	0	0	0	0	0	0	0	0	0	0	0	0	0	0	0	0	0
MASC_Up_Median_Nat.Med.2009_PMID.19648928	0.5	0.5	0.5		0.83184	0.666185	0.6288		0.5	0.5	0.5			0	0	0	0	0	0	0	0	0	0	0	0	0	0	0	0	0	0	0	0	0	0	0	0	0	0	0	0	0	0	0	0	0	0	0	0
Mature_Lumina_Up_Median_Nat.Med.2009_PMID.19648928	0.71757	0.705548	0.6111		0.79917	0.754499	0.7516		0.5	0.5	0.5			0	0	0	0	0	0	0	0	0	0	0	0	0	0	0	0	0	0	0	0	0	0	0	0	0	0	0	0	0	0	0	0	0	0	0	0
Mature_Luminal_Down_Median_Nat.Med.2009_PMID.19648928	0.898957	0.570571	0.62		0.804454	0.696044	0.659		0.5	0.5	0.5			0	0	0	0	0	0	0	0	0	0	0	0	0	0	0	-0.006821	0	0	0	0	0	0	0	0	0	0	0	0	0	0	0	0	0	0	0	0
MDACC_P53_ER.Pos_Median_CCR.2011_PMID.21248301	0.5	0.5	0.5		0.912078	0.790352	0.737		0.850515	0.793275	0.6653			0	0.0475437	0	0	-0.114817	-0.071311	0	0	0	0	0.262693	0.0295158	0	0	-0.0914584	0	0	0	-0.0151766	-0.0469561	0	0	0	0	0	-0.0943977	-0.272886	-0.198832	0	-0.0191332	0	-0.0151271	-0.0557025	0	0	0
MDACC.FNA.1_MedianJ.Clin.Oncol.2010_PMID.20805453	0.957522	0.747076	0.7432		0.712995	0.642449	0.6121		0.5	0.5	0.5			0	0	0	0	0	0	0	0	0	0	0	0	0	0	0	0	0	0	0	0	0	0	0	0	0	0	0	0	0	0	0	0	0	0	0	0
MDACC.FNA.2_MedianJ.Clin.Oncol.2010_PMID.20805453	0.5	0.5	0.5		0.5	0.5	0.5		0.681527	0.576368	0.5337			0	0	0	0	0	0	0	0	0	0	0	0	0	0	0	0	0	0	0	0	0	0	0	0	0	0	0	0	0	0	0	0	0	0	0	0
MDSC_Granulocytic_Youn_J_Leukoc_Median_Biol.2012_PMID.21954284	0.5	0.5	0.5		0.52867	0.511074	0.5		0.666935	0.649513	0.573			0	0	0	0	0	0	0	0	0	0	0	0	0	0	0	0	0	0	0	0	0	0	0	0	0	0	0	0	0	0	0	0	0	0	0	0
MDSC_Neutrophil_Youn_J_Leukoc_Median_Biol.2012_PMID.21954284	0.937632	0.687307	0.6194		0.722754	0.646508	0.6089		0.5	0.5	0.5			0	0	0	0	0	0.0483481	0.0662689	0	0	0	0	0	0	0	0	0	0	0	0	-0.00224208	0	-0.0357286	0	-0.0872721	-0.120495	0	0	0	-0.17117	-0.234294	-0.0407718	-0.0643686	0	0	-0.111464	0
MDSC_tumor_MO_Schlecker_Median_J.Immunol.2012_PMID.23152559	0.931034	0.737237	0.6531		0.733007	0.620224	0.623		0.640415	0.603604	0.582			0	0	0	0	0	0	0.0421171	0	0	0	0	0	0	0	-0.120272	-0.00244638	0	-0.0680226	0	-0.039735	-0.0445462	-0.192918	-0.117178	-0.0925723	-0.0472834	-0.0248418	-0.0650914	-0.103235	0	0	0	0	0	0	0	0
MDSC_tumor_Schlecker_Median_J.Immunol.2012_PMID.23152559	0.909115	0.714715	0.6258		0.660338	0.602229	0.5602		0.619522	0.587677	0.4818			0	0	0	0	0	0	0.0265568	0	0	0	0	0	0	0	-0.0177367	0	0	0	0	0	0	-0.013577	0	-0.0850869	-0.0795861	-0.121549	-0.130069	-0.0925794	-0.0306094	-0.156315	-0.00519449	-0.25009	-0.120683	-0.00693821	0	0
MHC_Forero_11_Median_Cancer.Immunol.Res.2016_PMID.26980599	0.99973	0.707602	0.7167		0.643439	0.561393	0.5213		0.5	0.5	0.5			0	-0.0419315	-0.0682239	-0.0777782	-0.0854425	0	0	0	0	0.00477378	0	0.000594935	0	-0.0224389	-0.0682335	0	0	0	0	0	0	0	-0.0167086	-0.0272409	-0.167422	-0.0553565	-0.102452	-0.128746	-0.131826	-0.0665703	-0.144254	0	-0.0442669	-0.0669779	0	0.00244898
MHC_Forero_24_Median_Cancer.Immunol.Res.2016_PMID.26980599	0.858496	0.850877	0.7444		0.858731	0.708566	0.6282		0.5	0.5	0.5			0	0	0	0	0	-0.0264707	-0.0438368	0	0	0	0.089564	0.017223	0	0	-0.167019	0	0	-0.0974158	-0.0483524	-0.0138106	0	-0.0136735	0	0	-0.0801127	-0.0319882	-0.162731	-0.088107	-0.082328	0	-0.0568642	-0.119905	0	0	0	0
MHC.I_Median_Breast.Cancer.Research.2008_PMID.19272155	0.95676	0.55192	0.5875		0.646459	0.590334	0.6531		0.657747	0.661921	0.6766			0	0	0	0	-0.00721299	-0.798	0	-0.0868565	0	0	0	0	0	0	-0.00633136	0	0	0	0	0	0	0	0	0	-1.00095	-0.29123	-0.0754777	-0.296123	-0.134133	0	0	-0.0983413	0	0	0	0
MHC.II_Median_Breast.Cancer.Research.2008_PMID.19272155	0.948142	0.690691	0.7654		0.722195	0.594427	0.5962		0.538402	0.549107	0.5			0	0	0	0	0	0	0	0	0	0	0	0	0	-0.0308268	-0.0723839	-0.0330098	-0.0405328	-0.0254763	-0.00424829	-0.0214958	0	-0.00970645	0	-0.0161618	-0.0131148	0	-0.0144762	-0.0553216	-0.0862986	-0.0628362	-0.0338305	0	0	0	0	0
MICRORNA_138_Signature_Median_Cancer.Res.2014_PMID.25339353	0.5	0.5	0.5		0.819353	0.715583	0.6531		0.723196	0.631656	0.5182			0	0	0	0	0	0	0	0	0	0	0	0	0	0	0	0	0	0	0	0	0	0	0	0	0	0	0	0	0	0	0	0	0	0	0	0
Murat_G07_Median_J.Clin.Oncol.2008_PMID.18565887	0.748783	0.583333	0.5604		0.656591	0.605759	0.5532		0.5	0.5	0.5			0	0	0	0	0	0	0	0	0	0	0	0	0	0	0	0	0	0	0	0	0	0	0	0	0	0	0	0	0	0	0	0	0	0	0	0
Murat_G18_Median_J.Clin.Oncol.2008_PMID.18565887	0.5	0.5	0.5		0.64368	0.628345	0.5177		0.5	0.5	0.5			0	0	0	0	0	0	0	0	0	0	0	0	0	0	0	0	0	0	0	0	0	0	0	0	0	0	0	0	0	0	0	0	0	0	0	0
Murat_G24_Median_J.Clin.Oncol.2008_PMID.18565887	0.983427	0.755255	0.7618		0.723312	0.664465	0.6639		0.68289	0.612773	0.581			0	0	0.00154945	0	0	0	0	0	0	-0.162644	0	0	0	-0.00599954	-0.0925171	0	0	-0.0437903	0	0	0	-0.0648634	0	-0.0529651	-0.0402832	-0.0854921	-0.151549	-0.198674	-0.204006	-0.362742	-0.151226	-0.322783	0	-0.00217459	0	0
Parity_signature_Troester_251_Median_BCR.2014_PMID.25005139	0.979708	0.729532	0.7196		0.5	0.5	0.5		0.5	0.5	0.5			0	0	0	0	0	0	0	-0.0318243	0	-0.0920006	0	0	0	0	-0.057023	0	0	-0.0579786	0	0	0	0	0	0	-0.00418203	-0.153101	-0.100223	-0.209658	-0.1443	-0.137683	-0.0263142	-0.228303	0	0	0	0.0918931
Parity_signature_Troester_40_Median_BCR.2014_PMID.25005139	0.987704	0.701201	0.7314		0.691548	0.586171	0.5958		0.698904	0.690476	0.5701			0	0	-0.0227985	0	0	0.0962052	0	0	0	0	0	0	0	0	-0.168294	0	0	-0.0904594	0	-0.00969596	0	-0.0727566	0	-0.0514316	-0.215558	-0.165145	-0.216016	-0.10528	0	-0.0225313	-0.24657	-0.492996	-0.00953749	0	0.109069	0
PARP_sensitivity_MDACC_Median_NPJ.Syst.Biol.Appl. 2017_PMID.28649435	0.737155	0.590643	0.6328		0.808198	0.743447	0.648		0.726834	0.608442	0.5871			0	0	0	0	0	0	0	0	0	0	0	0	0	0	0	0	0	0	0	0	0	0	0	0	0	0	0	0	0	0	0	0	0	0	0	0
PCBC_Stemness_Median_50	0.738366	0.513158	0.5412		0.5	0.5	0.5		0.699144	0.484073	0.5317			0	0	0	0	0	0	0	0	0	0	0	0	0	0	0	0	0	0	0	0	0	0	0	0	0	0	0	0	0	0	0	0	0	0	0	0
Pcorr_Adenocarcinoma_JMD.2013_PMID.23701907	0.5	0.5	0.5		0.798461	0.606382	0.5398		0.5	0.5	0.5			0	0	0	0	0	0	0	0	0	0	0	0	0	0	0	0	0	0	0	0	0	0	0	0	0	0	0	0	0	0	0	0	0	0	0	0
Pcorr_basal_CCR.2010_PMID.20643781	0.5	0.5	0.5		0.801043	0.652409	0.666		0.5	0.5	0.5			0	0	0	0	0	0	0	0	0	0	0	0	0	0	0	0	0	0	0	0	0	0	0	0	0	0	0	0	0	0	0	0	0	0	0	0
Pcorr_Breast2Lung_LM2_Correlation_Nature.2005_PMID.16049480	0.5	0.5	0.5		0.803934	0.714843	0.5841		0.806564	0.643018	0.5071			0	0	0	0	0	0	0	0	0	0	0	0	0	0	0	0	0	0	0	0	0	0	0	0	0	0	0	0	0	0	0	0	0	0	0	0
Pcorr_Breast2Lung_Parental_Correlation_Nature.2005_PMID.16049480	0.5	0.5	0.5		0.806537	0.59104	0.5634		0.739986	0.607862	0.5381			0	0	0	0	0	0	0	0	0	0	0	0	0	0	0	0	0	0	0	0	0	0	0	0	0	0	0	0	0	0	0	0	0	0	0	0
Pcorr_bronchioid_PLOS.2012_PMID.22590557	0.920227	0.656433	0.8222		0.888712	0.791744	0.764		0.885957	0.691234	0.642			0	0.0499025	0	0	0	0	0	0	0	0	0.0619172	0	0.0480562	0	0	-0.0611175	-0.0241925	-0.0841938	0	0	0	0	0	0.0134555	0	0	0	0	0	0	0	0	0	0	0	0
Pcorr_Carcinoid_JMD.2013_PMID.23701907	0.925956	0.551051	0.4853		0.780533	0.616581	0.5743		0.5	0.5	0.5			-0.00173234	-0.0646581	-0.145712	-0.173686	0	0	0	0	0	0	0	0	0	0	0	0	0	0	0	0	0	0	0	0	0	0.116576	0	0	0	-0.0228344	0	-0.127369	0	0	0	0
Pcorr_classical_CCR.2010_PMID.20643781	0.986258	0.756966	0.6712		0.773579	0.698865	0.6694		0.834675	0.717208	0.5507			-0.212324	0	0	0	0	0	-0.0953173	0	-0.0800776	0	-0.0175799	0	-0.253569	0	0.0556651	0	0	0	0.0586259	0	0	0	0.0303977	0.0734334	0.142661	0.186856	0	0	0	0	0	0.143088	0	0	-0.256236	0
Pcorr_CSR_Activated_Correlation_PNAS.2005_PMID.15701700	0.928383	0.588235	0.614		0.901269	0.830688	0.7942		0.817979	0.663312	0.6216			0	-0.569785	0	0	0	0	0	0	0	0.207676	0	0	0	0	0	0	0	0	0	0	0	0	0	0	0	0	0	0	0	0	0	0	0	0	0	0
Pcorr_Dasatinib_L_Correlation_Cancer.Res.2007_PMID.17332353	0.965657	0.822191	0.4581		0.85413	0.789175	0.7313		0.810137	0.754022	0.6641			0	-0.0329083	0	0	0	0	0	0	-0.0291768	0	0	0	0	0	0.0187161	0.0829927	0	0	0	0	0	0	0	0	0.0380247	0.0243469	0.031247	0.130832	0.13115	0.121879	0.149683	0	0.0430457	0.0809939	0.0760077	0
Pcorr_Dasatinib_R_Correlation_Cancer.Res.2007_PMID.17332353	0.957219	0.800905	0.6582		0.866282	0.736115	0.7		0.5	0.5	0.5			0	0.0234705	0	0	0	0	0	0	0	0	0	0	0	0	-0.120563	0	0	0	0	-0.116892	-0.130254	-0.0579003	0	-0.0173846	-0.0760076	-0.271797	-0.143235	-0.164385	-0.00624904	-0.198955	-0.0237648	-0.114597	-0.141249	0	-0.123647	0
Pcorr_Hypoxia_High_Correlation_PLoS.Med.2006_PMID.16417408	0.964575	0.647661	0.5622		0.5	0.5	0.5		0.5	0.5	0.5			0	0	0	0	0	0	0	0	0	0.299997	0	0	0	0	0	0.185779	0	0	0	0	0	0	0	0	0	0	0	0	0	0	0	0	0	0.120542	0	0
Pcorr_Hypoxia_Low_Correlation_PLoS.Med.2006_PMID.16417408	0.765571	0.546547	0.5016		0.732235	0.530513	0.5452		0.5	0.5	0.5			0	0	0	0	0	0	0	0	0	0	0	0	0	0	0	0	0	0	0	0	0	0	0	0	0	0	0	0	0	0	0	0	0	0	0	0
Pcorr_IGS_Correlation_NJEM.2007_PMID.17229949	0.696593	0.505848	0.5121		0.925799	0.880839	0.6063		0.895634	0.714773	0.5493			0	0	0	0	0	0	0	0	0	0	0	0	0	0	0	0	0	0	0	0	0	0	0	0	0	0	0	0	0	0	0	0	0	0	0	0
Pcorr_magnoid_PLOS.2012_PMID.22590557	0.98566	0.814327	0.7603		0.816714	0.694323	0.694		0.835165	0.710587	0.6102			0	0	0	0	0.000259694	0	0	0	0	0	-0.290053	-0.138926	-0.110979	0.0859539	0.105275	0.0251513	0	0	0	0	0	0.0720629	0.0594633	0.169066	0.0754035	0.102744	0.0411606	0.0900543	0.030126	0.293884	0.0824921	0.159948	0	0	0	0
Pcorr_NKI70_Good_Correlation_Nature.2002_PMID.11823860	0.874098	0.459459	0.7123		0.901382	0.897558	0.8419		0.881574	0.737013	0.6488			0.12512	0	0	0	0	0.0403557	0.00432043	0	0	0	0	0.00493896	0	0	0	0	0	0	0	0	0	0	0	0	0	0	0	0	0	0	0.0212023	0	0	0	0	0
Pcorr_primitive_CCR.2010_PMID.20643781	0.857684	0.430931	0.6864		0.862246	0.720674	0.7047		0.666816	0.634578	0.5316			0	0	0	0	0	0	0	-0.0900467	0	0	0	0	0	0	0	0	0	0	0	0	0	0.0411516	0.0170429	0.0180286	0	0.0467728	0.00419096	0.0177467	0	0	0	0	0	0	0	0
Pcorr_secretory_CCR.2010_PMID.20643781	0.949789	0.728228	0.7641		0.776168	0.62408	0.6115		0.5	0.5	0.5			0	0	0	0	0	-0.0676581	-0.00907293	-0.0569933	0	0	0	0	0	-0.0792663	-0.0625131	0	0	0	-0.066926	-0.0434917	-0.0637865	-0.0626466	-0.00411298	0	0	0	-0.0742962	-0.0151218	-0.0960102	0	-0.000663898	0	0	0	0	0
Pcorr_Small_Cell_Carcinoma_JMD.2013_PMID.23701907	0.5	0.5	0.5		0.835368	0.588166	0.5373		0.766083	0.583494	0.4911			0	0	0	0	0	0	0	0	0	0	0	0	0	0	0	0	0	0	0	0	0	0	0	0	0	0	0	0	0	0	0	0	0	0	0	0
Pcorr_squamoid_PLOS.2012_PMID.22590557	0.5	0.5	0.5		0.860168	0.705634	0.7137		0.831157	0.679221	0.5839			0	0	0	0	0	0	0	0	0	0	0	0	0	0	0	0	0	0	0	0	0	0	0	0	0	0	0	0	0	0	0	0	0	0	0	0
Pcorr_Squamous_Cell_Carcinoma_JMD.2013_PMID.23701907	0.597975	0.549075	0.5115		0.689264	0.577018	0.5087		0.5	0.5	0.5			0	0	0	0	0	0	0	0	0	0	0	0	0	0	0	0	0	0	0	0	0	0	0	0	0	0	0	0	0	0	0	0	0	0	0	0
PD1	0.999733	0.632132	0.6671		0.505	0.505848	0.5		0.562835	0.624188	0.5028			0	0	0	0	-0.424671	-0.351117	0	-0.21488	0	0	0.251923	0.574041	0	-0.171923	-0.148437	-0.108059	-0.0786849	-0.12418	-0.0188865	0	0	0	-0.0231306	0	-0.322556	0	-0.225478	-0.229931	0	0	0	0	0	0	0	0.214462
PDL1	0.5	0.5	0.5		0.73203	0.55129	0.5262		0.578125	0.552928	0.5086			0	0	0	0	0	0	0	0	0	0	0	0	0	0	0	0	0	0	0	0	0	0	0	0	0	0	0	0	0	0	0	0	0	0	0	0
Prosigna_Proliferation_18_Median_BMC.Med.Genomics.2015_PMID.26297356	0.5	0.5	0.5		0.92166	0.796719	0.7893		0.829219	0.752922	0.6638			0	0	0	0	0	0	0	0	0	0	0	0	0	0	0	0	0	0	0	0	0	0	0	0	0	0	0	0	0	0	0	0	0	0	0	0
RB_LOSS_Median_J.Clin.Invest.2007_PMID.17160137	0.825982	0.498498	0.5935		0.892509	0.821429	0.7948		0.873614	0.729545	0.6799			0	-0.0500059	0	0	0	0	0	0	0	0	-0.00930706	-0.0060121	0	0	0	0	0	0	0	0	0	0	0	0	0	0	0	0	0	0	0	0	0	0	0	0
Scorr_PTEN_Absent_Correlation_PNAS.2007_PMID.17452630	0.952948	0.488304	0.5669		0.894975	0.835225	0.8123		0.839147	0.771429	0.6734			0	0.105852	0	0	0	0	0	0	0	0	0	0	0.00506941	0	-0.0164108	0	0	-0.00453744	0	0	0	0	0	0	0	0	-0.00547905	-0.0110356	0	0	0	0	0	0	0	0
Scorr_PTEN_Present_Correlation_PNAS.2007_PMID.17452630	0.5	0.5	0.5		0.92328	0.801703	0.8117		0.891473	0.768994	0.694			0	0	0	0	0	0	0	0	0	0	0	0	0	0	0	0	0	0	0	0	0	0	0	0	0	0	0	0	0	0	0	0	0	0	0	0
Shipitsin_CD44_A_Median_Cancer.Cell.2007_PMID.17349583	0.951885	0.707207	0.5635		0.887525	0.774063	0.736		0.824713	0.751448	0.5905			0	0	0	0	0.0257075	0.0779405	0.0210738	0	0	0	0	0	0	0.0175529	0	0.000116514	0	0	0	0	0	0	0	0	0	-0.0221441	0	0	0	0	0	0	0.246897	0.114854	0.0656999	0
Shipitsin_CD44_B_Median_Cancer.Cell.2007_PMID.17349583	0.5	0.5	0.5		0.79264	0.669419	0.5707		0.774904	0.613739	0.5502			0	0	0	0	0	0	0	0	0	0	0	0	0	0	0	0	0	0	0	0	0	0	0	0	0	0	0	0	0	0	0	0	0	0	0	0
STAT1_Median_Breast.Cancer.Research.2008_PMID.19272155	0.960044	0.708393	0.6113		0.721091	0.648435	0.6695		0.5	0.5	0.5			0	0	0	0	0	0	0	0	0	0	0.00623251	0	0	0	-0.0476116	0	0	0	0	0	0	0	0	-0.0479531	-0.0860232	-0.175327	-0.122043	-0.0438477	-0.071009	0	-0.0386871	0	0	0	0	0
STAT3_Basal_Horvath_Median_PNAS.2014_PMID.25139989	1	0.701201	0.6792		0.741171	0.701274	0.7001		0.60729	0.578247	0.5014			0	0.15445	0	-0.0523127	0	-0.254245	0	-0.180642	0	0	0.412785	0.0996345	0	0	0	0	0	0	0	0	0	0	0	0	-0.308769	-0.164149	-0.178566	-0.19456	-0.366762	0	-0.427107	-0.0389242	0	0	0.496165	0.161048
STAT3_Basal_Horvath_SHORT_Median_PNAS.2014_PMID.25139989	0.955627	0.777778	0.6684		0.5	0.5	0.5		0.5	0.5	0.5			0	0	0	0	0	0	0	0	0	0	0	0	0	0	-0.000467132	-0.0501931	0	0	0	0	0	0	0	0	0	0	-0.108628	-0.0660674	-0.038902	-0.0457751	0	-0.0218543	-0.0201933	-0.141543	0	0
Stingl_Day7_Downregulated_Median_Nat.Cell.Biol.2014_PMID.25173976	0.5	0.5	0.5		0.850952	0.684073	0.6461		0.5	0.5	0.5			0	0	0	0	0	0	0	0	0	0	0	0	0	0	0	0	0	0	0	0	0	0	0	0	0	0	0	0	0	0	0	0	0	0	0	0
Stingl_Day7_Upregulated_Median_Nat.Cell.Biol.2014_PMID.25173976	1	0.638889	0.613		0.895406	0.766013	0.7727		0.78815	0.643068	0.6367			0	0	-0.358419	-0.484072	0	0.157873	0.128239	0.108322	0	0.21477	0	0	0	0.261271	0.0926691	0	-0.251045	0	0.235148	-0.0121987	-0.0254538	0	0.149767	0	0	0.511808	0.0215167	0	0.347265	0.224554	0	0.698115	0.181696	0	0.231708	0.113832
Stingl_Down_Basal_High_Median_Nat.Cell.Biol.2014_PMID.25173976	1	0.846373	0.6461		0.5	0.5	0.5		0.700805	0.629058	0.6218			-1.08401	-0.350493	-0.915068	-0.932752	-0.0789543	-0.218091	-0.308391	-0.142077	-0.0534412	-0.337482	0.225123	0.0431382	0.627929	0.169378	0	0	0.0428272	0	-0.0552446	-0.0772593	0	0	0	0.183901	0	0.19522	0.0921799	0.0119929	0.0658419	-0.104617	0	-0.0935489	-0.825614	-0.29171	-0.269998	0
Stingl_Down_CLOW_High_Median_Nat.Cell.Biol.2014_PMID.25173976	0.5	0.5	0.5		0.795474	0.698782	0.6297		0.5	0.5	0.5			0	0	0	0	0	0	0	0	0	0	0	0	0	0	0	0	0	0	0	0	0	0	0	0	0	0	0	0	0	0	0	0	0	0	0	0
Stingl_Up_Basal_High_Median_Nat.Cell.Biol.2014_PMID.25173976	0.778669	0.533033	0.573		0.667945	0.620986	0.537		0.524904	0.513514	0.5			0	0	0	0	0	0	0	0	0	0	0	0	0	0	0	0	0	0	0	0	0	0	0	0	0	0	0	0	0	0	0	0	0	0	0	0
Stingl_Up_Proliferation_Median_Nat.Cell.Biol.2014_PMID.25173976	0.5	0.5	0.5		0.910393	0.816856	0.8095		0.84037	0.800487	0.6919			0	0	0	0	0	0	0	0	0	0	0	0	0	0	0	0	0	0	0	0	0	0	0	0	0	0	0	0	0	0	0	0	0	0	0	0
Stromal_Down_Median_Nat.Med.2009_PMID.19648928	0.745211	0.694168	0.6895		0.730952	0.566976	0.5974		0.73665	0.651223	0.6298			0	0	0	0	0	0	0	0	0	0	0	0	0	0	0	0	0	0	0	0	0	0	0	0	0	0	0	0	0	0.00543421	0	0	0	0	0	0
Stromal_Signature_Median_Nat.Med.2008_PMID.18438415	0.948142	0.779279	0.6877		0.828663	0.716847	0.6819		0.521124	0.544643	0.5			0	0	0	0	0	-0.0297822	0	0	0	0	0	0	0	-0.080422	-0.0946808	-0.0665165	-0.0675335	-0.0995116	-0.0248641	-0.138951	-0.0777968	-0.145401	-0.0820711	-0.0373423	0	0	-0.00691782	0	0	-0.0534882	-0.00323157	0	-0.0417449	-0.276131	0	0
Stromal_Up_Median_Nat.Med.2009_PMID.19648928	0.942796	0.647147	0.7533		0.5	0.5	0.5		0.5	0.5	0.5			0	0.0171408	0	0	-0.257845	-0.0587831	-0.109855	0	0	-0.0367851	0	0	0	-0.00319362	-0.0930049	0	0	0	-0.0364119	-0.070754	-0.0708546	-0.0160541	0	-0.0157574	-0.0126309	-0.120576	-0.0674335	-0.0977954	0	-0.144787	0	-0.0970147	0	0	-0.0717241	0
T_Cell_cluster_Iglesia_Median_CCR.2014_PMID.24916698	0.996792	0.72973	0.7575		0.723985	0.706708	0.7017		0.5	0.5	0.5			0	0	0	0	-0.43976	-0.353569	0	-0.054376	0	0	0	0	0	-0.249869	-0.129351	-0.133593	-0.117415	0	0	-0.0742766	0	-0.0466688	-0.0247981	0	-0.00245175	0	-0.0690596	0	0	0	0	-0.177149	-0.153268	-0.0434749	0	0
Taube_EMT_down_Median_PNAS.2010_PMID.20713713	0.5	0.5	0.5		0.840279	0.624286	0.6027		0.562761	0.605438	0.5051			0	0	0	0	0	0	0	0	0	0	0	0	0	0	0	0	0	0	0	0	0	0	0	0	0	0	0	0	0	0	0	0	0	0	0	0
Taube_EMT_up_Median_PNAS.2010_PMID.20713713	0.69714	0.346847	0.4486		0.698807	0.583419	0.5144		0.657871	0.621104	0.5148			0	0	0	0	0	0	0	0	0	0	0	0	0	0	0	0	0	0	0	0	0	0	0	0	0	0	0	0	0	0	0	0	0	0	0	0
Tcell_EXH_Anti_PDL1_vs_control_treated_exhausted_CD8_T_cell_Metagene_1_Science.2016_PMID.27789795	0.958675	0.658606	0.6248		0.730216	0.621603	0.6264		0.711628	0.61526	0.5992			0.0665222	0	0	0	0	0	0	0	0	0	0	0	0	0	-0.123693	-0.0676186	-0.0340988	-0.00340785	-0.00553025	0	0	0	0	0	-0.0877146	-0.0253572	-0.123427	-0.163734	-0.0133776	-0.028352	-0.0204844	-0.119336	-0.183771	0	-0.0105296	0
Tcell_EXH_Effector_CD8_T_cell_at_day_8_p.i_Armstrong_vs_Naive_CD8_T_cell_Metagene_1_Science.2016_PMID.27789795	0.962662	0.75731	0.7486		0.711692	0.736564	0.6898		0.503831	0.5	0.5			0.133214	0.0240102	0.0404978	0	0	0	0	0	0	0	0	0	0	0	-0.112707	0	0	-0.0459844	-0.0725682	-0.0949309	-0.0710784	-0.0617382	-0.00864469	-0.0169678	0	0	-0.116196	-0.091838	0	-0.0161704	0	-0.129021	-0.0748029	0	0	0
Tcell_EXH_Exhausted_CD8_T_cell_vs_Naive_CD8_T_cell_Metagene_1_Science.2016_PMID.27789795	0.998106	0.777778	0.715		0.5	0.5	0.5		0.674389	0.628084	0.5953			0.364051	0.213333	0	0	0	0.133371	0.159695	0	0.0347525	0	0	0	0	0	-0.059539	0	0	-0.00209905	0	0	0	0	0	0	-0.263611	0	-0.159209	-0.299774	-0.099644	-0.318675	-0.142072	-0.59039	0	-0.0864403	-0.0488373	0.200865
Tcell_EXH_Exhausted_CD8_T_cell_vs_Naive_CD8_T_cell_Metagene_3_Science.2016_PMID.27789795	0.5	0.5	0.5		0.5	0.5	0.5		0.735391	0.613474	0.558			0	0	0	0	0	0	0	0	0	0	0	0	0	0	0	0	0	0	0	0	0	0	0	0	0	0	0	0	0	0	0	0	0	0	0	0
Tcell_EXH_Memory_CD8_T_cell_a_vs_Naive_CD8_T_cell_Metagene_1_Science.2016_PMID.27789795	0.973214	0.866959	0.6855		0.791028	0.69687	0.7023		0.718032	0.678893	0.6178			0	0	0	0	0	0	0	0	0	0	0	0	0	-0.0734599	-0.101697	0	0	0	0	-0.0350715	0	-0.0575619	0	0	-0.15594	-0.034518	-0.00862926	-0.00552277	0	-0.0738252	-0.0387947	-0.387123	-0.00129365	0	0	0
Tcell_EXH_Memory_CD8_T_cell_a_vs_Naive_CD8_T_cell_Metagene_2_Science.2016_PMID.27789795	0.951013	0.731152	0.7146		0.5	0.5	0.5		0.5	0.5	0.5			0	0.0916735	0.0146554	0	0	0	0	0	0	0	0.10442	0.177819	0	-0.00437342	-0.157759	-0.0100375	-0.0127005	-0.00460833	-0.0165426	-0.0624178	0	0	0	-0.00035922	-0.00120441	-0.137604	-0.148688	-0.104675	-0.00753501	-0.0381324	0	-0.0373131	-0.0127269	0	0	0
Tcell_EXH_Memory_CD8_T_cell_a_vs_Naive_CD8_T_cell_Metagene_3_Science.2016_PMID.27789795	0.5	0.5	0.5		0.729835	0.681183	0.6556		0.679457	0.627273	0.5896			0	0	0	0	0	0	0	0	0	0	0	0	0	0	0	0	0	0	0	0	0	0	0	0	0	0	0	0	0	0	0	0	0	0	0	0
TNBC_Clinically_Relevant_Median_Good.230_BCR.2011_PMID.21978456	0.870772	0.555728	0.4912		0.722134	0.672065	0.6398		0.5	0.5	0.5			0	0	0	0	0	0	0	0	0	0	0	0	0	0	0	0	0	0	0	0	0	0	0	0	0	0	-0.00707457	0	0	0	0	0	0.00206348	0	0.103408	0
TNBC_Clinically_Relevant_Median_Good.26_BCR.2011_PMID.21978456	0.905084	0.761696	0.5965		0.804708	0.643619	0.6179		0.5	0.5	0.5			0	0	0	0	0	0	0	0	0	0	0	0	0	0	-0.00112883	-0.0244729	-0.0984364	-0.0163728	0	0	0	0	0	0	-0.0912104	0	0	0	0	0	0	0	0	0	0	0
TNBC_Clinically_Relevant_Median_Poor.26_BCR.2011_PMID.21978456	0.759423	0.51952	0.5637		0.802944	0.688751	0.668		0.894663	0.575487	0.5701			0	0	0	0	0	0	0	0	0	0	0	0	0	0	0	0	0	0	0	0	0	0	0	0	0	0	0	0	0	0	0	0	0	0	0	0
Tumour_hypoxia_causes_DNA_hypermethylation_by_reducing_TET_activity_Median_Nature.2016_PMID.27533040	0.97431	0.459064	0.5669		0.857779	0.746474	0.7263		0.797232	0.694021	0.5939			0	0	0	0.0536709	0	0	0	0	0	0	0	0	0	0.00422546	0	0	0	0	0	0	0	0	0	0	0	0	-0.0195201	0	0	0	0	0	0	0	0	-0.24888
UNC_10.GATA3.induced.genes_Median_Oncogene.2004_PMID.15361840	0.890752	0.624269	0.6192		0.773858	0.660131	0.693		0.694425	0.616234	0.5759			0	0	0	0	0	0	0	0	0	0	0	0	0	0	0	0	-0.0833405	0	0	0	0	0	0	0	0	0	0	0	0	0	0	0	0	0	0	0
UNC_11q13_Amplicon_Median_BMC.Med.Genomics.2011_PMID.21214954	0.989053	0.908962	0.763		0.941515	0.834378	0.8099		0.912887	0.879115	0.7367			0	-0.303315	0	0	0	0	0	0	0	0	0	0	0	0	0	0	0	0	0	0	0	0	0	0	0	0	0	0	0	0	0	0	0	0	0	0
UNC_12qMDM4_Median_BMC.Med.Genomics.2011_PMID.21214954	0.999188	0.75	0.7171		0.874835	0.836257	0.7736		0.91523	0.744208	0.6394			0	0	0	0	0	0	0	0	0	0	0	0	0	0	0	0	0	0	0	0	0	0	0	0	0	0	0	0	0	0	0	0	0	0	0	0
UNC_13q14_Amplicon_Median_BMC.Med.Genomics.2011_PMID.21214954	0.998647	0.891813	0.8325		0.949053	0.810847	0.8516		0.944126	0.799188	0.7989			0	0	-0.137093	-0.109761	0	0	0	0	0	0	0	0	0	0	0.0530254	0	0.0514252	0.0346367	0	0	0.0190283	0.063869	0.136652	0.125911	0.194491	0.154001	0	0	0	0	-0.110371	0	0	-0.0115203	0	0
UNC_15q25_Amplicon_Median_BMC.Med.Genomics.2011_PMID.21214954	0.955922	0.847953	0.8681		0.876358	0.830822	0.763		0.880024	0.72013	0.687			0	0	0	0	0	0	0	0	0	0	-0.382008	0	0	0	0	0	0	0	0	0	0	0	0	0	0	0	0	0	0	0	0	0	0	0	0	0
UNC_16.13_Amplicon_Median_BMC.Med.Genomics.2011_PMID.21214954	0.814221	0.557057	0.686		0.826321	0.825997	0.8727		0.81714	0.871461	0.9046			0	0	-0.0668791	-0.0836264	0	0	0	0	0.0319707	0	0	0	0	0	0.114283	0.0256321	0	0	0.000263343	0	0.000409716	0.0164087	0.0427969	0.0347673	0.0271643	0.0990089	0.0154354	0	0.026108	0.0207105	0.0478464	0.0107081	0	0	0	0
UNC_16q23_Amplicon_Median_BMC.Med.Genomics.2011_PMID.21214954	0.894948	0.807808	0.8505		0.960925	0.960894	0.9701		0.934776	0.901544	0.9172			0	0	0	0	0	0	0	0	0	0	0	0	0	0	0	0	0	0	0	0	0	0	0	0	0	0	0	0	0	0	0	0	0	0	0	0
UNC_16q24x_Median_BMC.Med.Genomics.2011_PMID.21214954	0.967656	0.921922	0.7774		0.945203	0.949983	0.9044		0.929785	0.909091	0.8369			0	0	0	0	0	0	0	0	0	0	0	0	0	0	0	0	0	0	0	0	0	0	0	0	0	0	0	-0.00936536	0	0	0	0	0	0	0	0
UNC_17PP13_Amplicon_Median_BMC.Med.Genomics.2011_PMID.21214954	0.985298	0.839339	0.8389		0.935114	0.883385	0.8897		0.922332	0.89789	0.841			0	0	0	0	0	0	0	0	0	0	0	0	0	0	0	0.369139	0	0	0	0	0.168087	0.0103874	0	0	0.0757301	0	0	0	0	0	0	0	0	0	0	0
UNC_17q25x_Median_BMC.Med.Genomics.2011_PMID.21214954	0.948002	0.795164	0.8454		0.866662	0.899209	0.8247		0.795379	0.803734	0.7032			0	0	0	0	0	0	0	0	0	0	0	0	0	0	0	0	0	0	0.124167	0	0	0	0	0	0	0	0	0	0	0	0	0	0	0	0	0
UNC_19p13_Amplicon_Median_BMC.Med.Genomics.2011_PMID.21214954	0.780005	0.638138	0.7344		0.765152	0.670175	0.7198		0.75542	0.567027	0.6335			0	0	0	0	0	0	0	0	0	0	0	0	0	0	0	0	0	0	0	0	0	0	0	0	0	0	0	0	0	0	0	0	0	0	0	0
UNC_1p36_Amplicon_Median_BMC.Med.Genomics.2011_PMID.21214954	0.998931	0.677177	0.8321		0.893236	0.777984	0.773		0.838452	0.781532	0.7116			0.678413	1.50584	1.13912	3.21867	0.154674	0	0	0	0	0	0	0	0	0	0	0	0	0	0	0	0	0	0	0	0	0.615069	0	0	0	0	0	0	0	0	0	0
UNC_383.MCF7.E2.induced.genes_Median_JCO.2006_PMID.16505416	0.5	0.5	0.5		0.809175	0.76106	0.6857		0.825281	0.679698	0.5882			0	0	0	0	0	0	0	0	0	0	0	0	0	0	0	0	0	0	0	0	0	0	0	0	0	0	0	0	0	0	0	0	0	0	0	0
UNC_3p21_Amplicon_Median_BMC.Med.Genomics.2011_PMID.21214954	0.962844	0.702703	0.7026		0.792411	0.769315	0.7572		0.729189	0.662175	0.648			0	0	0	0	0	0	0	0	0	0	0	0	0	0	0	0	0	0	0	0.0632351	0	0	0.0352872	0.0412044	0	0	0	0	0	0	0	0	0	0	0	0
UNC_407.GATA3.induced.genes_Median_JCO.2006_PMID.16505416	0.751321	0.580495	0.4884		0.765558	0.69281	0.7263		0.793232	0.676461	0.6175			0	0	0	0	0	0	0	0	0	0	0	0	0	0	0	0	0	0	0	0	0	0	0.0104791	0.0244403	0.0530116	0.0138663	0	0	0	0	0	0	0	0	0	0
UNC_4p16_Amplicon_Median_BMC.Med.Genomics.2011_PMID.21214954	1	0.854489	0.8042		0.834751	0.767996	0.7172		0.828305	0.689672	0.6543			0	0.845444	0	0	0	0	0	-0.370913	0	-0.129271	0	-0.0616082	0	0	0	0.0604136	0.00839642	0	0	0.153646	0	0	0	0	0	0	0.0200709	0	0	0	0	0.61196	0	0	0	0
UNC_574.MCF7.E2.repressed.genes_Median_JCO.2006_PMID.16505416	0.891473	0.692192	0.5072		0.742779	0.69013	0.7141		0.773876	0.663856	0.6172			0	0	0	0	0	0	0	0	0	0	0	0	0	0	0	0	0	0	0	0	0	0	0.0153811	0	0	0	0	0	0	0	0	0	0	0	0	0
UNC_5Q_Median_Breast.Cancer.Res.Treat.2012_PMID.22048815	0.5	0.5	0.5		0.858604	0.75762	0.7212		0.858289	0.701786	0.6498			0	0	0	0	0	0	0	0	0	0	0	0	0	0	0	0	0	0	0	0	0	0	0	0	0	0	0	0	0	0	0	0	0	0	0	0
UNC_8q_Amplicon_Median_BMC.Med.Genomics.2011_PMID.21214954	0.934777	0.923423	0.8987		0.980418	0.963317	0.9441		0.969797	0.895292	0.9094			0	-0.0555589	-0.657329	0	0	0	0	0	0	0	0	0	0	0	0	0	0	0	0	0	0	0	0	0	0	0.0407636	0	0	0	0	0	0	0	0	0	0
UNC_8p22_Amplicon_Median_BMC.Med.Genomics.2011_PMID.21214954	0.989958	0.941176	0.944		0.936381	0.886213	0.9151		0.913692	0.912324	0.8645			0	0	0	0	0	0	0	0	0	0	0	0	0	0	0	0	0	0	0	0	0	0	0	0	0	0	0	0	0	0	0	0	0	0	0	0
UNC_Activate.Endothelium_Median_Clin.Exp.Metastasis.2014_PMID.23975155	0.5	0.5	0.5		0.881536	0.751909	0.705		0.852416	0.669287	0.6139			0	0	0	0	0	0	0	0	0	0	0	0	0	0	0	0	0	0	0	0	0	0	0	0	0	0	0	0	0	0	0	0	0	0	0	0
UNC_ADM_S100A10_A110NDGR1_Cluster_Median_BMC.Med.Genomics.2011_PMID.21214954	0.751353	0.605263	0.6156		0.847801	0.713594	0.7456		0.821869	0.622748	0.553			0	0	0	0	0	0	0	0	0	0	0	0	0	0	0	0	0	0	0	0	0	0	0	0	0	0	0	0	0	0	0	0	0	0	0	0
UNC_AMPH_EPIREGULIN_Cluster_Median_BMC.Med.Genomics.2011_PMID.21214954	0.895613	0.560372	0.74		0.878426	0.779567	0.6948		0.871034	0.705032	0.639			0	0	0	0	0	0	0	0	0	0	0	0	0	0	0	0	0	0	0	0	0	-0.028959	-0.0138711	-0.0373181	0	-0.00201861	0	0	0	0	0	0	0	0	0	0
UNC_BASAL_Cluster_Median_BMC.Med.Genomics.2011_PMID.21214954	0.980569	0.633001	0.7434		0.799571	0.725982	0.6586		0.687299	0.617857	0.5701			0	0	0	0	0	-0.0579195	-0.131622	0	-0.109173	0	0	0	0	0	0.0617452	0	0	0	0	0	0	0	0	0	0	0	0.169978	0.240845	0	-0.025561	-0.140748	-0.158875	0	-0.0890685	0	0.0639904
UNC_bMYB_Signature_Median_Oncogene.2009_PMID.19043454	0.92316	0.633041	0.6707		0.891091	0.818713	0.8111		0.880918	0.734416	0.6675			0	0	0	0	0	0	0.125375	0	0	0	-0.0886237	0	-0.0829558	-0.018	0	0	0	0.0601486	0	0	0	0	0	0	0	0	0	0	0	0	0	0	0	0	0	0
UNC_C_MYB_Signature_Median_PLoS.One.2010_PMID.20949095	0.885859	0.588589	0.5772		0.825647	0.656484	0.6625		0.829173	0.652671	0.6039			-0.275863	-0.324021	-0.118435	-0.000668676	0	0	0	0	0	0	0	0	0	0	0	0	0	-0.0226424	-0.0856478	0	0	0	0	0	0	0	0	0	0	0	0	0	0	0	0	0
UNC_CD34_CD36_Cluster_Median_BMC.Med.Genomics.2011_PMID.21214954	0.862088	0.646199	0.8087		0.81231	0.722738	0.6576		0.5	0.5	0.5			0	0	0	0	0	0	0	0	0	0	0	0	0	0	0	0	0	0	-0.00467114	-0.0440893	-0.0214665	0	0	0	0	0	0	0	0	-0.0625379	0	-0.137776	-0.0638322	0	0	0
UNC_Chromogramin_Median_BMC.Med.Genomics.2011_PMID.21214954	0.5	0.5	0.5		0.890089	0.657448	0.6209		0.876147	0.683702	0.6183			0	0	0	0	0	0	0	0	0	0	0	0	0	0	0	0	0	0	0	0	0	0	0	0	0	0	0	0	0	0	0	0	0	0	0	0
UNC_Claudin_High_Median_Genome.Biol.2007_PMID.17493263	0.995621	0.85064	0.7996		0.837434	0.731728	0.7124		0.805069	0.708604	0.6487			0	0.0116578	0	0	-0.0318232	0	0	0	0	0	0	0	0	-0.0284954	-0.162798	-0.0181009	0	-0.189698	-0.208159	-0.0830083	-0.0301278	-0.0218721	0	-0.0211254	0	0	-0.100026	-0.115363	-0.114771	-0.257118	-0.0264044	-0.0891055	-0.144392	0	0	0
UNC_Claudin_Low_29_Median_Cancer.Res.2009_PMID.19435916	0.948142	0.77027	0.6549		0.881813	0.767719	0.7286		0.843689	0.794821	0.6821			0	0	0.0366191	0	0.333782	0.0531889	0	0	-0.0142693	0	0	0	0	0	0.0293685	0	0.00131584	0.0661824	0.0157308	0	0.0231727	0.0276537	0	0.00220071	0.0621778	0	0	0	0	0	0	0	0	0	0	0
UNC_Claudin_Low_Median_Genome.Biol.2007_PMID.17493263	0.967433	0.800853	0.6939		0.777576	0.661851	0.6887		0.834526	0.685714	0.6776			0	0	0.0371858	0	0	0	0	0	0	0	0	0	0	0.0124779	0.0925054	0	0	0	0	0.00435507	0.00355446	0.0329432	0.0417358	0.0746731	0.108479	0.0691105	0.066472	0.0296082	0.145321	0.0337981	0.0866781	0.0166565	0	0	0	-0.0218143
UNC_Differentiation.Score_Model_BCR.2010_PMID.20813035	0.953756	0.515015	0.6219		0.830723	0.633299	0.7164		0.771825	0.641883	0.5793			0	0	0	0	0.0361805	0	0	0.0133069	0	0	0	0	0	0	0.0675974	0	0	0.0140805	0.0735668	0.0403527	0.0526924	0.038173	0.0307966	0.0539704	0.0365886	0.0516056	0	0.030993	0.195151	0.30933	0.0866146	0.11117	0	0	0	0
UNC_Duke_Module01_acidosis_Median_Mike_PMID.20335537	1	0.5	0.6838		0.821739	0.653447	0.6312		0.5	0.5	0.5			0	0	0	0	-1.14981	0	0	0	0	-0.677888	0	0	0.505839	0	0	0	0	0	0	0	0	0	0	0	0	0	-0.168306	0	-0.776988	0	-1.52257	0	1.34855	0	0	0
UNC_Duke_Module02_akt_Median_Mike_PMID.20335537	0.846832	0.645646	0.5459		0.813921	0.616993	0.5315		0.657148	0.624839	0.517			0	0	-0.0788481	-0.0320302	0	0	0	0	0	0	-0.119166	-0.0307575	-0.0512296	0	0	0.000827631	0	0	0	0.0083343	0.0395596	0	0	0	0	0.041066	0	0	0.0505454	0.196785	0	0	0.0646651	0.0252525	0.0882051	0
UNC_Duke_Module03_betacatenin_Median_Mike_PMID.20335537	0.87784	0.771772	0.7235		0.9188	0.768411	0.7642		0.901131	0.676963	0.6461			0	0	0	0	0	0	0.0178561	0.0155215	0	0.125689	0	0	0	0	0	0	0	0	0	0	0	0	0	0	0	0	0.00107898	0	0	0	0	0	0	0	0	0
UNC_Duke_Module04_e2f1_Median_Mike_PMID.20335537	0.915161	0.620199	0.6533		0.830761	0.698452	0.628		0.786967	0.609556	0.5475			0	0	0	0	0	0	0	0	0	0	-0.0404051	0	-0.0138683	0	0	0	0	0.0496324	0	0	0	0	0	0	0	0.0767694	0	0.0879846	0	0	-0.278889	0	0	0	0	0
UNC_Duke_Module05_egfr_Median_Mike_PMID.20335537	0.5	0.5	0.5		0.5	0.5	0.5		0.5	0.5	0.5			0	0	0	0	0	0	0	0	0	0	0	0	0	0	0	0	0	0	0	0	0	0	0	0	0	0	0	0	0	0	0	0	0	0	0	0
UNC_Duke_Module06_er_Median_Mike_PMID.20335537	0.711002	0.605974	0.4129		0.857687	0.729374	0.7251		0.83715	0.701786	0.6197			0	0	0	0	0	0	0	0	0	0	0	0	0	0	0	0	0	0	0	0.0223504	0.00111543	0	0	0.0442608	0.0240667	0.00103862	0	0	0	0	0	0	0	0	0	0
UNC_Duke_Module07_glucosedepletion_Median_Mike_PMID.20335537	0.722823	0.46345	0.5715		0.799492	0.746818	0.7394		0.8322	0.627922	0.5868			0	0	0	0	0	0	0	0	0	0	0	0	0	0	0	0	0	0	0	0	0	0	0	0	0	0	0	0	0	0	0	0	0	0	0	0
UNC_Duke_Module08_her2_Median_Mike_PMID.20335537	0.910763	0.711988	0.6529		0.766536	0.704162	0.7081		0.748773	0.591538	0.6375			0	0	0	0	0	0	0	0	0	0	0	0	0	0	0.184736	0	0	0	0	0	0	0.129292	0	0	0	0	0	0	0	0	0	0	0	0	0	0
UNC_Duke_Module09_hypoxia_Median_Mike_PMID.20335537	0.824646	0.534535	0.6379		0.777792	0.574269	0.5653		0.738223	0.564448	0.5373			0	0	0	0	0	0	0	0	0	0	0	0	0	0	0	0	0	0	0	0	0	0	0	0	0	0	0.0253684	0	0	0	0	0	0	0	0	0
UNC_Duke_Module10_ifna_Median_Mike_PMID.20335537	0.970061	0.764264	0.621		0.5	0.5	0.5		0.867906	0.663288	0.6422			0	0	0	0	0	0	0	0	0	0	0	0	0	-0.0554726	-0.127731	-0.125379	-0.0466229	-0.0931902	0	0	-0.000675063	0	0	0	-0.150161	-0.113723	0	-0.119498	-0.0697619	0	-0.0684297	-0.106656	-0.0427981	-0.0969146	0	0
UNC_Duke_Module11_ifng_Median_Mike_PMID.20335537	0.979719	0.646199	0.6418		0.692525	0.590574	0.6223		0.698815	0.6324	0.6308			0	0	0	0	0	0	0	0	0	0.130088	0.0590413	0.209598	0	-0.0405641	-0.145529	-0.0876841	-0.0623936	-0.043133	0	0	0	-0.0360895	-0.0378398	-0.126664	-0.232903	-0.111571	0	-0.0197051	0	-0.129321	0	-0.235118	-0.303152	0	-0.108481	0
UNC_Duke_Module12_lacticacidosis_Median_Mike_PMID.20335537	0.887463	0.696697	0.6005		0.778639	0.653654	0.6058		0.764639	0.601786	0.6366			0	0	0	0	0	0	0	0	0	0	0	0	0	0	0.0987447	0.0448706	0	0	0.01676	0.0676235	0.0546127	0	0	0	0.0815599	0.0735487	0	0	0.0079706	0.0232022	0.0396452	0	0	0	0	0
UNC_Duke_Module13_myc_Median_Mike_PMID.20335537	1	0.685633	0.6579		0.85698	0.792501	0.7177		0.848539	0.753084	0.6251			0	-0.477611	-0.485452	0	0.580088	0.175148	0.665318	0.294863	0.180705	0	0.00788763	0.073401	0	0	0.123706	0.0954923	0.104598	0.197813	0.134725	0.195262	0.0698746	0.0659395	0.22711	0.298124	0.0121767	0.260917	-0.0377239	-0.0428364	0.0218242	0.437598	0.167624	0.202797	0	0.0986289	0.422101	0
UNC_Duke_Module14_p53_Median_Mike_PMID.20335537	0.889602	0.707207	0.514		0.882826	0.781285	0.8141		0.830233	0.710227	0.7178			0	0	0	0	0	0	0	0	0	0	0	0	0	0	0	0	0	0	0	0	0	0.0369087	0	0.191473	0.0699636	0	0	0	0.166691	0	0.124814	0	-0.046675	0	0	0
UNC_Duke_Module15_p63_Median_Mike_PMID.20335537	0.5	0.5	0.5		0.906421	0.770829	0.7288		0.899791	0.729545	0.626			0	0	0	0	0	0	0	0	0	0	0	0	0	0	0	0	0	0	0	0	0	0	0	0	0	0	0	0	0	0	0	0	0	0	0	0
UNC_Duke_Module16_pi3k_Median_Mike_PMID.20335537	0.850189	0.679825	0.5967		0.811283	0.721622	0.6592		0.758232	0.645431	0.5645			0	0	0	0	0	0	0	0	0	0	0	-0.086335	0	0	0	0	0	0	0	0	0	0	0.0575763	0.027157	0	0	0	0	0	0	0	0	0	0	0	0
UNC_Duke_Module17_pr_Median_Mike_PMID.20335537	0.886425	0.475146	0.6531		0.791347	0.70771	0.7518		0.801099	0.673877	0.6862			0	0	0	0	0.167466	0	0	0.029749	0.0840083	0	0	0	0	0	0	0	0	0	0	0	0.00899807	0	0	0	0	0.0361144	0.0116275	0.00938464	0	0.0392185	0	0.0546738	0	0	0	0
UNC_Duke_Module18_ras_Median_Mike_PMID.20335537	0.901631	0.510511	0.576		0.851548	0.70155	0.6891		0.760596	0.709299	0.5875			0	-1.20948	0	0	0	0	0	0	0	0	0	0	0	0	0	0	0	0	0	0	0	0	0	0	0	0	0	0.387152	0	0	0	0	0	0	0	0
UNC_Duke_Module19_src_Median_Mike_PMID.20335537	0.5	0.5	0.5		0.5	0.5	0.5		0.5	0.5	0.5			0	0	0	0	0	0	0	0	0	0	0	0	0	0	0	0	0	0	0	0	0	0	0	0	0	0	0	0	0	0	0	0	0	0	0	0
UNC_Duke_Module20_stat3_Median_Mike_PMID.20335537	0.921679	0.711712	0.5601		0.757171	0.715532	0.6869		0.686196	0.56526	0.5746			0	0	0	0	0	0	0	0	0	0	0	0	-0.0105708	0	0	0	0	0	0	0	0	0	0	0	0	0	0	0	-0.0202773	0	0	0	0	0	0	0.0268154
UNC_Duke_Module21_tgfb_Median_Mike_PMID.20335537	0.5	0.5	0.5		0.553997	0.501617	0.5182		0.671396	0.60666	0.4774			0	0	0	0	0	0	0	0	0	0	0	0	0	0	0	0	0	0	0	0	0	0	0	0	0	0	0	0	0	0	0	0	0	0	0	0
UNC_Duke_Module22_tnfa_Median_Mike_PMID.20335537	0.973727	0.705548	0.678		0.813794	0.65043	0.6723		0.5	0.5	0.5			0	0	0	0	0.0438046	0.108946	0.177178	0	0.0127546	0	0.0275508	0	0.12832	0	-0.112703	-0.0313124	-0.0484611	-0.0239068	0	-0.0402749	-0.00154058	-0.12103	-0.0546725	-0.0462719	-0.14409	-0.141565	-0.0557352	-0.14714	-0.146805	-0.056652	-0.120392	-0.0909896	-0.0328987	-0.143179	0	0.0822794
UNC_Euclidean_Distance_2_CLOW_Euclidean.Distance_BCR.2010_PMID.20813035	1	0.575851	0.6549		0.812881	0.612246	0.6339		0.682774	0.594887	0.6013			0	0	0	0	0.590559	0	0	0	0.297966	0	0.326645	1.08703	-0.220909	0	0	0	0	0	0	0.125858	0.276457	0.222329	0	0.382656	0.141886	0.440104	0	0	0.626667	1.07475	0.188997	0.345255	0	0.434178	-0.04667	-1.16725
UNC_Fibrinogen_Cluster_Median_BMC.Med.Genomics.2011_PMID.21214954	0.877942	0.503556	0.4705		0.755343	0.585759	0.4991		0.682715	0.559816	0.4216			0	0	0	0	0	0	0	0	0	0	0	0	0	0.105305	0	0	0	0	0	0	0	0	0	0	0	0	0	0	0	0	0	0	0	0	0	0
UNC_Fibroblast_Cluster_Median_BMC.Med.Genomics.2011_PMID.21214954	0.5	0.5	0.5		0.664621	0.524088	0.5911		0.642278	0.550325	0.5279			0	0	0	0	0	0	0	0	0	0	0	0	0	0	0	0	0	0	0	0	0	0	0	0	0	0	0	0	0	0	0	0	0	0	0	0
UNC_fMaSC.refined1_Median_PMID.25575446	0.858327	0.714715	0.7462		0.690198	0.700581	0.6191		0.5	0.5	0.5			-0.153112	0	0	0	0	0	-0.0148017	-0.0042233	-0.0585478	-0.0164484	0	0	0	0	0	0	0	0	0	0	0	0	0	0	0	0	0.0410976	0.030489	0	0	0	0	0	0	0	0
UNC_FOS_JUN_Cluster_Median_BMC.Med.Genomics.2011_PMID.21214954	0.672796	0.669591	0.6218		0.815926	0.646164	0.5549		0.5	0.5	0.5			0	0	0	0	0	0	0	0	0	0	0	0	0	0	0	0	0	0	0	0	0	0	0	0	0	0	0	0	0	0	0	0	0	0	0	0
UNC_Glycolysis_Signature_Median_BMC.Med.2009_PMID.19291283	0.5	0.5	0.5		0.78585	0.675886	0.7005		0.820312	0.662484	0.6037			0	0	0	0	0	0	0	0	0	0	0	0	0	0	0	0	0	0	0	0	0	0	0	0	0	0	0	0	0	0	0	0	0	0	0	0
UNC_HER1_Cluster1_Median_BMC.Genomics.2007_PMID.17663798	0.5	0.5	0.5		0.792843	0.670313	0.7473		0.779032	0.579154	0.6044			0	0	0	0	0	0	0	0	0	0	0	0	0	0	0	0	0	0	0	0	0	0	0	0	0	0	0	0	0	0	0	0	0	0	0	0
UNC_HER1_Cluster2_Median_BMC.Genomics.2007_PMID.17663798	0.806202	0.668168	0.7413		0.930749	0.805371	0.8866		0.890012	0.794968	0.7225			0	0	-0.163193	-0.0516411	0	0	0	0	0	0	0	0	0	0	0	0	0	0	0	0	0	0	0	0	0	0	0	0	0	0	0	0	0	0	0	0
UNC_HER1_Cluster3_Median_BMC.Genomics.2007_PMID.17663798	0.5	0.5	0.5		0.859188	0.815549	0.6608		0.838819	0.694156	0.5742			0	0	0	0	0	0	0	0	0	0	0	0	0	0	0	0	0	0	0	0	0	0	0	0	0	0	0	0	0	0	0	0	0	0	0	0
UNC_HER2_Amplicon_Median_BMC.Med.Genomics.2011_PMID.21214954	0.991446	0.854354	0.7998		0.939734	0.908703	0.8561		0.884914	0.833604	0.7619			0	0	0	0	0	0	0	0	0	0	0	-0.143396	0	0	0	0	0	0	0	0.32442	0.240047	0.0951192	0	0	0	0	0	0.00950609	0	0	0	0	0	0	0	-0.0878939
UNC_HISTONE_Median_BMC.Med.Genomics.2011_PMID.21214954	0.5	0.5	0.5		0.938723	0.779831	0.7523		0.969082	0.82289	0.7255			0	0	0	0	0	0	0	0	0	0	0	0	0	0	0	0	0	0	0	0	0	0	0	0	0	0	0	0	0	0	0	0	0	0	0	0
UNC_HouseKeeping_Median_Genome.Biol.2004_PMID.15287981	0.5	0.5	0.5		0.793372	0.737924	0.6024		0.842188	0.60763	0.5634			0	0	0	0	0	0	0	0	0	0	0	0	0	0	0	0	0	0	0	0	0	0	0	0	0	0	0	0	0	0	0	0	0	0	0	0
UNC_HS_Green1_Median_BMC.Med.Genomics.2011_PMID.21214954	0.966886	0.499289	0.7457		0.886914	0.727229	0.7702		0.825162	0.737291	0.6757			0	0	0.162132	0.147715	0	0	-0.102033	0	0	0	0	0	0	0.0422698	0	0	0	0	-0.0654076	0	0	0	0.0317077	0.0822329	0.106527	0	0	0	0.128015	0	0.180767	0	0.109771	0.00100927	0	0
UNC_HS_Green10_Median_BMC.Med.Genomics.2011_PMID.21214954	1	0.66967	0.7247		0.926371	0.824217	0.8584		0.824755	0.780195	0.6639			0	-0.312171	0	0	0	0.210851	1.10913	0	0	0	0	0	0	0	0	0	0	0	0	0	0	0	0	0	-0.0971428	0	0	0	0	0	0	0	0	0	0.21403	0
UNC_HS_Green11_Median_BMC.Med.Genomics.2011_PMID.21214954	0.5	0.5	0.5		0.817462	0.688889	0.522		0.773168	0.740187	0.4713			0	0	0	0	0	0	0	0	0	0	0	0	0	0	0	0	0	0	0	0	0	0	0	0	0	0	0	0	0	0	0	0	0	0	0	0
UNC_HS_Green12_Median_BMC.Med.Genomics.2011_PMID.21214954	0.956696	0.843844	0.6905		0.839789	0.797896	0.7599		0.847162	0.710907	0.6169			0	0	0	0	-0.0213486	0	0	0	0	0	0	0	0	0	0	0	0	0	0	-0.0449179	-0.00910714	-0.0562939	-0.0429467	-0.0259	0	0	0	0	0	-0.214182	0	-0.149086	-0.0625213	-0.227403	0	0.0386684
UNC_HS_Green13_Median_BMC.Med.Genomics.2011_PMID.21214954	0.936418	0.564327	0.5646		0.855952	0.780255	0.7733		0.855128	0.72289	0.7112			0	0	0	0	0	0	0	0	0	0	0	0	0	0	0.737615	0	0	0	0	0.0373281	0	0	0	0.0688079	0	0	0	0	0	0	0	0	0	0	0	0
UNC_HS_Green14_Median_BMC.Med.Genomics.2011_PMID.21214954	0.925906	0.804094	0.8305		0.842855	0.740764	0.6924		0.852773	0.668994	0.6434			0	0	0	0	0	0	0	0	0	0	0	0	0	-0.0258553	-0.120819	-0.0338835	-0.0661438	-0.0742042	-0.0520827	-0.122033	-0.102795	-0.028034	0	0	0	-0.0320346	-0.0186276	0	-0.000105218	-0.267069	0	-0.159677	-0.103659	0	-0.0292791	0
UNC_HS_Green15_Median_BMC.Med.Genomics.2011_PMID.21214954	0.846565	0.564565	0.5215		0.688426	0.634344	0.546		0.77579	0.556331	0.5574			0	0	0	0	0	0	0	0	0.649482	0	0	0	0	0	0	0	0	0	0	0	0	0	0	0	0	0	0	0	0	0	0	0	0	0	0	0
UNC_HS_Green16_Median_BMC.Med.Genomics.2011_PMID.21214954	0.955939	0.672831	0.5617		0.714467	0.568971	0.4923		0.610883	0.473214	0.4782			0	0	0	0	0	0	0	0.0783782	0	0	0	0	0	0	0	0	0	0	0	0	0	0.012112	0.0369404	0.0600142	0.0859355	0	0	0.020481	0	-0.0109334	0	-0.00557184	-0.0221224	-0.155833	0	0
UNC_HS_Green17_Median_BMC.Med.Genomics.2011_PMID.21214954	0.981823	0.827327	0.8632		0.940216	0.916271	0.929		0.963536	0.944805	0.9528			0	-0.162048	-0.198963	0	0	0	0	0	0	0	0	0	-0.270076	0	0.912902	0	0	0.716532	0	0	0	0.10337	0.273372	0.0150585	0.456747	0.639838	0.427124	0.393061	0	0	0	0	0	0	0.396642	0
UNC_HS_Green18_Median_BMC.Med.Genomics.2011_PMID.21214954	0.5	0.5	0.5		0.87094	0.766334	0.7984		0.787865	0.684091	0.6463			0	0	0	0	0	0	0	0	0	0	0	0	0	0	0	0	0	0	0	0	0	0	0	0	0	0	0	0	0	0	0	0	0	0	0	0
UNC_HS_Green19_Median_BMC.Med.Genomics.2011_PMID.21214954	0.719059	0.587087	0.532		0.721817	0.566376	0.6229		0.734466	0.567208	0.5043			0	0	0	0	0	0	0	0	0	0	0	0	0	0	0	0	0	0	0	0	0	0	0	0	0	0	0	0	0	0	0	0	0	0	0	0
UNC_HS_Green2_Median_BMC.Med.Genomics.2011_PMID.21214954	0.5	0.5	0.5		0.891231	0.78225	0.7183		0.784728	0.712039	0.6006			0	0	0	0	0	0	0	0	0	0	0	0	0	0	0	0	0	0	0	0	0	0	0	0	0	0	0	0	0	0	0	0	0	0	0	0
UNC_HS_Green20_Median_BMC.Med.Genomics.2011_PMID.21214954	0.968458	0.596096	0.6513		0.799347	0.69456	0.663		0.5	0.5	0.5			0	0	0	0	0	0	0	-0.073123	0	0	0.0166501	0.014683	0.00361727	0	-0.0552459	0	0.0194748	0	-0.0154299	0	0	0	0	0	-0.0932501	-0.151754	-0.209774	-0.144311	-0.089264	-0.0031374	0	-0.206186	0	0	0.0197648	0.217309
UNC_HS_Green21_Median_BMC.Med.Genomics.2011_PMID.21214954	0.990377	0.716216	0.5989		0.861751	0.796698	0.7608		0.785719	0.707792	0.6977			-0.237585	0	-0.169677	-0.21905	0	0	-0.0759584	0	0	0	0	-0.0825847	0	0.0241506	0.0659133	0	0	0.0419813	0	0	0.0523528	0	0	0	0	0.085598	0.149584	0.179007	0	0	-0.123532	0	0	0	0.151012	-0.353555
UNC_HS_Green22_Median_BMC.Med.Genomics.2011_PMID.21214954	0.658647	0.642643	0.528		0.5	0.5	0.5		0.744812	0.592045	0.5529			0	0	0	0	0	0	0	0	0	0	0	0	0	0	0	0	0	0	0	0	0	0	0	0	0	0	0	0	0	0	0	0	0	0	0	0
UNC_HS_Green23_Median_BMC.Med.Genomics.2011_PMID.21214954	0.5	0.5	0.5		0.917893	0.827176	0.7828		0.89025	0.823864	0.748			0	0	0	0	0	0	0	0	0	0	0	0	0	0	0	0	0	0	0	0	0	0	0	0	0	0	0	0	0	0	0	0	0	0	0	0
UNC_HS_Green24_Median_BMC.Med.Genomics.2011_PMID.21214954	0.985668	0.871345	0.8102		0.915025	0.877331	0.8578		0.892755	0.830195	0.8178			0	0	0	0	0	0	0	0	0	0	0	0	0	0	0.210997	0.0720231	0	0	0	0	0.000855635	0	0	0	0.184072	0.655379	0	0	0	0	0	0	0	0	0	0
UNC_HS_Green25_Median_BMC.Med.Genomics.2011_PMID.21214954	0.944024	0.621345	0.7373		0.859675	0.686183	0.7772		0.84997	0.726461	0.6455			0	0	0	0	0	0	0	0	0	0	0	0.0192438	0	0	0	0	0	0	0	0	0	0	0	0	0	0	0	0	0	0	0	0	0	0	0	0
UNC_HS_Green3_Median_BMC.Med.Genomics.2011_PMID.21214954	0.980219	0.611111	0.5534		0.793579	0.720193	0.5496		0.787656	0.747426	0.5336			0	0	0	0	-0.0763513	0	0	0	0	-0.0116033	0	0	0	0	0	0	0	0	0	0	0	-0.017077	-0.190821	-0.172088	-0.0832716	-0.210953	-0.0384458	-0.0417229	-0.133515	-0.264158	-0.176357	0	0	-0.0424889	-0.165234	0
UNC_HS_Green4_Median_BMC.Med.Genomics.2011_PMID.21214954	0.946086	0.642959	0.6804		0.806853	0.708772	0.6822		0.5	0.5	0.5			0	0	0	0	0	0	0	0	0	0	0	0	0	0	-0.0481059	0	0	0	-0.0154425	0	0	0	-0.0005088	-0.0345071	0	-0.149127	-0.0388291	0	-0.0447794	-0.218696	-0.0176052	-0.150343	0	-0.0200667	-0.0396577	0
UNC_HS_Green5_Median_BMC.Med.Genomics.2011_PMID.21214954	0.91369	0.52193	0.6142		0.771155	0.700241	0.7552		0.777102	0.563474	0.6001			0	-0.0480696	0	0	0.0336206	0	0.143889	0	0.0785929	0	0	0	0	0	0.0393641	0.0108359	0	0.0109632	0.00833938	0.0958295	0.0127567	0	0.067894	0.0574367	0.019442	0	0	0	0	0	0	0	0	0	0	0
UNC_HS_Green6_Median_BMC.Med.Genomics.2011_PMID.21214954	0.975379	0.684211	0.7639		0.704835	0.678225	0.7121		0.5	0.5	0.5			0	0.0084144	0.0992571	0.027002	0	-0.130294	0	-0.074428	0	-0.0246762	0	0	0	-0.0943371	-0.10931	-0.00788236	0	-0.111004	-0.0150624	0	0	0	0	0	0	-0.101845	-0.0881411	-0.106424	0	-0.0872565	0	0	-0.0578804	-0.0948679	0	0
UNC_HS_Green7_Median_BMC.Med.Genomics.2011_PMID.21214954	0.933748	0.69883	0.4969		0.770228	0.588098	0.5708		0.760435	0.642695	0.529			0	0	0	0	0	0	0	0	0	0	0	0	0	0	0	0	0	0	0	0	0	0	0	0.145982	0.0608815	0	0	0	0	0	0	0	0	0	0	0
UNC_HS_Green8_Median_BMC.Med.Genomics.2011_PMID.21214954	0.966854	0.632132	0.712		0.843376	0.744204	0.7737		0.833004	0.713642	0.7011			0	0	-0.0125655	0	0	0	0	0	0	0	0	0	-0.0582909	0.0262543	0	0	0	0	0	0.000430508	0.00683882	0.0132092	0.00615583	0.035964	0.0668201	0	0	0	0	0	0	0	0	0	0.0444337	0
UNC_HS_Green9_Median_BMC.Med.Genomics.2011_PMID.21214954	0.5	0.5	0.5		0.5	0.5	0.5		0.5	0.5	0.5			0	0	0	0	0	0	0	0	0	0	0	0	0	0	0	0	0	0	0	0	0	0	0	0	0	0	0	0	0	0	0	0	0	0	0	0
UNC_HS_Red1_Median_BMC.Med.Genomics.2011_PMID.21214954	0.994592	0.656433	0.5116		0.901891	0.834469	0.8216		0.877818	0.706494	0.6489			0	-0.0568329	0	0	0	0.270671	0.0478226	0	-0.00111578	0	0.13636	0.00182528	0.419378	0	-0.0858715	-0.0161997	0	-0.0635021	0	-0.00068347	-0.0395999	-0.144593	0	-0.115611	-0.142353	0	0	-0.042643	-0.126669	-0.194052	0	-0.126747	-0.0145755	-0.219883	0	0
UNC_HS_Red10_Median_BMC.Med.Genomics.2011_PMID.21214954	0.878642	0.705706	0.7959		0.844365	0.73808	0.6763		0.5	0.5	0.5			0	0	0	0	0	0	0	0	0	0	0	0	0	-0.0250833	0	0	0	0	0	-0.0560464	-0.0257569	0	0	0	0	0	0	0	0	-0.133808	-0.102079	-0.116724	-0.0870032	0	0	0
UNC_HS_Red11_Median_BMC.Med.Genomics.2011_PMID.21214954	0.852179	0.504505	0.5354		0.760568	0.607561	0.634		0.732499	0.631818	0.5475			0	0	0	0	0	0	0	0	0	0	0	0	0	0	0	0	0	0	0	0	0	0	0	0	0	0	0	0	0	0	0	0	0	0	0	-0.0655354
UNC_HS_Red12_Median_BMC.Med.Genomics.2011_PMID.21214954	0.5	0.5	0.5		0.879357	0.816099	0.8078		0.848986	0.806169	0.6864			0	0	0	0	0	0	0	0	0	0	0	0	0	0	0	0	0	0	0	0	0	0	0	0	0	0	0	0	0	0	0	0	0	0	0	0
UNC_HS_Red13_Median_BMC.Med.Genomics.2011_PMID.21214954	0.998129	0.597598	0.8091		0.924112	0.821672	0.8082		0.866547	0.76461	0.6483			0	-0.152526	-0.296314	0	0.289961	0.243206	0.803515	0	0.554824	0	0	0	0.0368512	0	0	0	0	0	0	0	0	0	0	0	-0.0217797	0	0	-0.0296735	-0.779082	0	-0.218845	0	0	0	0.0455444	0
UNC_HS_Red14_Median_BMC.Med.Genomics.2011_PMID.21214954	0.984674	0.84495	0.8532		0.970089	0.974945	0.9284		0.96613	0.900649	0.8719			0	-0.187712	0	0	0	0	0	0	0	0	0	0	-0.0633732	0	0.0120625	0	0	0.000527813	0	0.0222371	0.0242397	0.0146972	0.0430095	0.110919	0.0531636	0.0596658	0	0	0	0	0	0.0211181	0	0	0	-0.0691583
UNC_HS_Red15_Median_BMC.Med.Genomics.2011_PMID.21214954	0.906175	0.888889	0.8916		0.950038	0.935053	0.9293		0.932111	0.956331	0.9315			0	0	0	0	0	0	0	0	0	0	0	0	0	0	1.32052	0	0	0	0	0	0	0.218894	0.129471	0	0.715302	0.229432	0	0	0	0	0	0	0	0	0	0
UNC_HS_Red16_Median_BMC.Med.Genomics.2011_PMID.21214954	0.647821	0.400901	0.5095		0.5	0.5	0.5		0.770811	0.605519	0.635			0	0	0	0	0	0	0	0	0	0	0	0	0	0	0	0	0	0	0	0	0	0	0	0	0	0	0	0	0	0	0	0	0	0	0	0
UNC_HS_Red17_Median_BMC.Med.Genomics.2011_PMID.21214954	0.744937	0.475107	0.5466		0.821979	0.732281	0.5574		0.865399	0.681744	0.5227			0	0	0	0	0	0	0	0	0	0	0	0	0	0	0	0	0	0	0	0	0	0	0	0	0	0	0	0	0	0	0	0	0	0	0	0
UNC_HS_Red18_Median_BMC.Med.Genomics.2011_PMID.21214954	0.984229	0.551051	0.695		0.854924	0.768352	0.7443		0.834304	0.629302	0.616			-0.494966	-0.0609484	0	0	0	-0.0474072	-0.2001	0	0	-0.0495946	0	0	0	-0.058282	0	0	0	0	-0.0729493	-0.00849435	0	0	0	0	0	0.00759484	0	0	0	0	0	0	0	0	0	-0.162575
UNC_HS_Red19_Median_BMC.Med.Genomics.2011_PMID.21214954	0.5	0.5	0.5		0.884383	0.747508	0.7492		0.896282	0.674067	0.6634			0	0	0	0	0	0	0	0	0	0	0	0	0	0	0	0	0	0	0	0	0	0	0	0	0	0	0	0	0	0	0	0	0	0	0	0
UNC_HS_Red2_Median_BMC.Med.Genomics.2011_PMID.21214954	0.816627	0.540541	0.3919		0.868604	0.732439	0.6881		0.870781	0.697727	0.6013			0	0	0	0	0	0	0	0	0	0	0	0	0	0	0	0.0125105	0	0	0	0	0	0	0	0	0	0	0	0	0	0	0	0	0	0.0358253	0	-0.0172819
UNC_HS_Red20_Median_BMC.Med.Genomics.2011_PMID.21214954	0.939427	0.828947	0.7684		0.708197	0.677879	0.6659		0.714132	0.68961	0.6037			0	0	0	0	0	-0.00862518	0	0	0	0	0	0	0	-0.0388473	-0.0718633	-0.025635	0	-0.0417038	0	-0.0108245	0	-0.0269517	-0.00211132	0	0	-0.0407508	-0.0300562	0	0	-0.0180743	0	0	0	-0.0155184	0	0
UNC_HS_Red21_Median_BMC.Med.Genomics.2011_PMID.21214954	0.847944	0.52924	0.6111		0.5	0.5	0.5		0.5	0.5	0.5			0	0	0	0	0	0	0	0	0	0	0	0	0	0	0	0	0	0	0	0	0	0	0	0	0	0	0	0	0	-0.0797517	0	-0.113192	-0.115072	0	0	0.0161506
UNC_HS_Red22_Median_BMC.Med.Genomics.2011_PMID.21214954	0.5	0.5	0.5		0.80077	0.669173	0.504		0.721437	0.646753	0.4578			0	0	0	0	0	0	0	0	0	0	0	0	0	0	0	0	0	0	0	0	0	0	0	0	0	0	0	0	0	0	0	0	0	0	0	0
UNC_HS_Red23_Median_BMC.Med.Genomics.2011_PMID.21214954	0.835338	0.701201	0.6638		0.882411	0.813897	0.8017		0.871139	0.766721	0.6882			0	0	0	0	0	0	0.224597	0	0.0566069	0	0	0	0	0	0	0	0	0	0	0	0	0	0	0	0	0	0	0	0	0	0	0	0	0	0	0
UNC_HS_Red24_Median_BMC.Med.Genomics.2011_PMID.21214954	0.63451	0.623755	0.5955		0.819518	0.710974	0.5503		0.5	0.5	0.5			0	0	0	0	0	0	0	0	0	0	0	0	0	0	0	0	0	0	0	0	0	0	0	0	0	0	0	0	0	0	0	0	0	0	0	0
UNC_HS_Red25_Median_BMC.Med.Genomics.2011_PMID.21214954	0.926717	0.684211	0.7205		0.973871	0.948056	0.8983		0.939982	0.857143	0.7962			0	0	0	0	0	0	0	0	0	0	0	0	0	0	0	0	0	0	0	0	0	0	0	0	0	0	0	0	0	0	0	0	0	0	0	0
UNC_HS_Red3_Median_BMC.Med.Genomics.2011_PMID.21214954	0.5	0.5	0.5		0.832424	0.732164	0.681		0.5	0.5	0.5			0	0	0	0	0	0	0	0	0	0	0	0	0	0	0	0	0	0	0	0	0	0	0	0	0	0	0	0	0	0	0	0	0	0	0	0
UNC_HS_Red4_Median_BMC.Med.Genomics.2011_PMID.21214954	0.994589	0.755848	0.7915		0.729222	0.715185	0.7237		0.869464	0.669124	0.6236			0.118149	0.033826	0.124078	0.0833485	0	0	0	-0.082482	0	0	0.10193	0.0656694	0	-0.0439282	-0.162995	-0.00253117	-0.00444102	-0.170692	-0.0713865	-0.0573475	-0.0263473	-0.0670248	0	0	-0.0636003	-0.0751269	-0.00874914	-0.104601	-0.0203948	-0.123743	-0.096243	-0.445238	-0.190083	-0.00957896	0	0
UNC_HS_Red5_Median_BMC.Med.Genomics.2011_PMID.21214954	0.691845	0.490754	0.487		0.5	0.5	0.5		0.685195	0.582851	0.497			0	0	0	0	0	0	0	0	0	0	0	0	0	0	0	0	0	0	0	0	0	0	0	0	0	0	0	0	0	0	0	0	0	0	0	0
UNC_HS_Red6_Median_BMC.Med.Genomics.2011_PMID.21214954	0.741246	0.66967	0.7136		0.925812	0.846207	0.8804		0.810045	0.713642	0.6808			0	0	0	0	0	0	0	0	0	0	0	0	0	0	0.0518284	0	0	0.0512407	0.0700566	0.00875327	0.0105889	0.0069053	0.0503973	0.0160837	0.0366658	0.0151958	0	0	0	0	0	0	0	0	0	0
UNC_HS_Red7_Median_BMC.Med.Genomics.2011_PMID.21214954	0.5	0.5	0.5		0.5	0.5	0.5		0.728652	0.60487	0.5299			0	0	0	0	0	0	0	0	0	0	0	0	0	0	0	0	0	0	0	0	0	0	0	0	0	0	0	0	0	0	0	0	0	0	0	0
UNC_HS_Red8_Median_BMC.Med.Genomics.2011_PMID.21214954	0.99815	0.773994	0.7937		0.5	0.5	0.5		0.5	0.5	0.5			-0.0224988	-0.215698	0	0	0	0	0	0	-0.146776	0	0	0	0	0.0650334	0.0703161	0.0233632	0.0183779	0.0772862	0	0	0	0.0688244	0	0	0	0	0.149182	0.16068	-0.111875	-0.00793129	-0.328532	0	0	-0.0989217	-0.0478571	0.0498051
UNC_HS_Red9_Median_BMC.Med.Genomics.2011_PMID.21214954	0.952407	0.621345	0.5759		0.815546	0.702855	0.7251		0.737997	0.699003	0.608			0	0	0	0	0	0	0	0	0	0	0	0	0	0	0.0273089	0	0	0	0	0.0881198	0	0.0406937	0.0419721	0.068045	0.121246	0	0	0	0	0.180114	0	0.118649	0	0	0	0
UNC_IGG_Cluster_Median_BMC.Med.Genomics.2011_PMID.21214954	0.938519	0.65015	0.665		0.5	0.5	0.5		0.5	0.5	0.5			0	0	0.0981221	0	0	0	0	0	0	0	0	0	0	0	0	-0.000224081	0	0	0	0	0	0	0	0	0	0	0	0	0	0	0	0	-0.298622	0	0	0
UNC_Interferon_Cluster_Median_BMC.Med.Genomics.2011_PMID.21214954	0.967388	0.762763	0.5498		0.5	0.5	0.5		0.5	0.5	0.5			0	0	0	0	0.060373	0.208135	0	0	0.00386844	0.343481	0.07472	0	0.0103037	0	-0.0127848	-0.0744924	-0.0341823	-0.0465392	0	0	-0.0523679	-0.102787	-0.108605	-0.052255	-0.163639	0	0	0	-0.116459	-0.229922	-0.026375	-0.179196	-0.0471093	-0.108516	0	0
UNC_Keller2012_CD10_Median_Adam_PMID.25575446	0.5	0.5	0.5		0.5	0.5	0.5		0.680656	0.525962	0.5812			0	0	0	0	0	0	0	0	0	0	0	0	0	0	0	0	0	0	0	0	0	0	0	0	0	0	0	0	0	0	0	0	0	0	0	0
UNC_KRAS_amplicon_Median_Genome.Biology.2007_PMID.17493263	0.951885	0.810811	0.8267		0.79298	0.749792	0.7254		0.776521	0.688546	0.7103			0	0	0	0	0	0	0	0	0	0	0	0	-0.560751	0	0	0	0	0	0	0	0	0	0	0	0	0	0	0	0	0	0	0	0	0	0	0
UNC_Lim2009_LumProg_Median_Adam_PMID.25575446	0.5	0.5	0.5		0.769734	0.593051	0.6711		0.5	0.5	0.5			0	0	0	0	0	0	0	0	0	0	0	0	0	0	0	0	0	0	0	0	0	0	0	0	0	0	0	0	0	0	0	0	0	0	0	0
UNC_Lim2009_MaSC_Median_Adam_PMID.25575446	0.93815	0.793741	0.614		0.816742	0.743177	0.6573		0.726832	0.653797	0.6121			0	0	0	0	-0.0322093	-0.011391	-0.0304829	0	0	0	0	0	0	0	0	0	0	0	0	-0.0253589	0	0	0	0	-0.03208	-0.0757668	-0.00557565	-0.025451	0	0	0	-0.0122274	0	0	0	0
UNC_Lim2009_MatureLum_Median_Adam_PMID.25575446	0.980843	0.722617	0.5091		0.827359	0.768826	0.7964		0.792146	0.709942	0.728			0	0	0	0	0	0	0	0	0	0	0	0	0	0	0	0	0	0	0	0	0.0189869	0.191738	0.0934092	0.0570842	0.0198015	0	0.0108714	0.167525	0.0298817	0	0.0319235	0	0	0	0	0
UNC_Lim2009_Stroma_Median_Adam_PMID.25575446	0.5	0.5	0.5		0.828731	0.691366	0.6316		0.5	0.5	0.5			0	0	0	0	0	0	0	0	0	0	0	0	0	0	0	0	0	0	0	0	0	0	0	0	0	0	0	0	0	0	0	0	0	0	0	0
UNC_Lim2010_LumProg_Median_Adam_PMID.25575446	0.5	0.5	0.5		0.695552	0.722245	0.5661		0.515101	0.527027	0.5			0	0	0	0	0	0	0	0	0	0	0	0	0	0	0	0	0	0	0	0	0	0	0	0	0	0	0	0	0	0	0	0	0	0	0	0
UNC_Lim2010_MaSC_Median_Adam_PMID.25575446	0.5	0.5	0.5		0.801689	0.732835	0.6625		0.5	0.5	0.5			0	0	0	0	0	0	0	0	0	0	0	0	0	0	0	0	0	0	0	0	0	0	0	0	0	0	0	0	0	0	0	0	0	0	0	0
UNC_Lim2010_MatureLum_Median_Adam_PMID.25575446	0.807003	0.674174	0.502		0.786474	0.602436	0.5591		0.885414	0.589844	0.5703			0	0	0	0	0	0	0	0	0	0	0	0	0	0	0	0	0	0	0	0	0.00736061	0	0	0	0	0	0	0	0	0	0	0	0	0	0	0
UNC_Lim2010_Stroma_Median_Adam_PMID.25575446	0.5	0.5	0.5		0.802589	0.686481	0.6495		0.5	0.5	0.5			0	0	0	0	0	0	0	0	0	0	0	0	0	0	0	0	0	0	0	0	0	0	0	0	0	0	0	0	0	0	0	0	0	0	0	0
UNC_LUMINAL_Cluster_Median_BMC.Med.Genomics.2011_PMID.21214954	0.927489	0.483918	0.5611		0.847576	0.802683	0.7575		0.877155	0.664897	0.6846			0	0	0	0.024233	0	0	0	0	0	0	0	0	0	0	0	0	0	0	0	0	0	0	0.089409	0.00192898	0.064535	0	0	0	0.0566633	0	0	0	-0.0293824	0	0	0
UNC_Lung.WNT.DiMeo_Median_Cancer.Res.2009_PMID.19549913	0.818551	0.479532	0.5512		0.759074	0.662264	0.592		0.79008	0.585103	0.5159			0	0	0	0	0	0	0	0	0	0	0	0	0	0	0	0	0	0	0	0	0	0	0	0	0	0	0	0	0	0	-0.000688038	0	0	0	0	0
UNC_MBASAL_Median_BMC.Med.Genomics.2011_PMID.21214954	0.946538	0.75976	0.5956		0.554924	0.514413	0.5		0.737066	0.569813	0.6302			-0.301047	0	0	0	-0.0713656	0	-0.000803959	0	0	0	-0.0881418	-0.0609034	0	-0.0580627	-0.0302855	0	0	0	0	-0.0623101	-0.0626391	0	0	0	0	0	-0.0412043	-0.0188874	0	-0.0442804	0	-0.00785386	0	0	0	0
UNC_MCD3_CD8_Median_BMC.Med.Genomics.2011_PMID.21214954	0.989308	0.722222	0.7646		0.805076	0.652976	0.7013		0.791038	0.629022	0.5998			0	0	0.109906	0.0063718	-0.0217263	-0.0280053	0	0	-0.248126	0	0	0	0	0	-0.192862	-0.0519154	-0.193001	-0.186451	-0.0280022	0	0	0	0	0	0	0	-0.0683756	-0.185043	0	-0.0570566	-0.0729816	-0.159123	-0.0531378	0	0	0
UNC_MClaudin_Cluster_Median_BMC.Med.Genomics.2011_PMID.21214954	0.954297	0.775249	0.7082		0.594905	0.486343	0.5043		0.855683	0.636855	0.5965			0	0	0	0	0	0	0	0	0	0	0	0	0	0.0513837	0.0954618	0	0	0	0	0	0.0581343	0	0	0.0129421	0.084867	0.105638	0.0631399	0.0570358	0.0403104	0	0.0774708	0	0	0	0	0
UNC_MECM_Median_BMC.Med.Genomics.2011_PMID.21214954	0.5	0.5	0.5		0.794208	0.70335	0.6157		0.5	0.5	0.5			0	0	0	0	0	0	0	0	0	0	0	0	0	0	0	0	0	0	0	0	0	0	0	0	0	0	0	0	0	0	0	0	0	0	0	0
UNC_METAPLASTIC_Up_Median_CanRes.2009_PMID.19435916	0.984316	0.726608	0.6828		0.718439	0.713725	0.6365		0.5	0.5	0.5			0	0.0624118	0.17689	0.0410635	0	0	0	0	0	0	0	0.0938668	0	-0.152028	0	0	0	0	0	-0.00913061	0	-0.0400526	-0.0668015	0	0	-0.126405	0	0	-0.143665	-0.380137	0	0	0	0	-0.0857124	0
UNC_MFGFR2_Median_BMC.Med.Genomics.2011_PMID.21214954	0.87931	0.526316	0.5878		0.747893	0.674097	0.637		0.5	0.5	0.5			0	0	0	0	0	0	0	0	0	0	0	0	0	0	-0.178962	0	0	0	0	0	0	0	0	0	0	-0.179178	0	0	0	0	-0.290647	0	0	0	0	0
UNC_MHistone_Median_BMC.Med.Genomics.2011_PMID.21214954	0.77258	0.653509	0.5514		0.912677	0.82658	0.6978		0.870722	0.809903	0.6696			0	0	0	0	0	0	0	0	0	0	0	0	0	0	0	0	0	0	0	0	0	0	0	0	0	0	0	0	0	0	0	0	0	0	0	0
UNC_MInterferon_Cluster_Median_BMC.Med.Genomics.2011_PMID.21214954	0.972735	0.702703	0.6123		0.628629	0.618438	0.5778		0.710179	0.641441	0.6026			0	0	0	0	0	0.197895	0	0	0	0.0196262	0.0518357	0	0	0	-0.078241	-0.109976	-0.0345757	-0.0212107	0	0	0	0	-0.0465513	0	-0.11279	-0.069399	0	0	-0.0789761	-0.0336823	-0.037905	-0.0420075	0	0	0	0
UNC_MITO1_Median_BMC.Med.Genomics.2011_PMID.21214954	0.5	0.5	0.5		0.786208	0.587209	0.595		0.643888	0.564286	0.4978			0	0	0	0	0	0	0	0	0	0	0	0	0	0	0	0	0	0	0	0	0	0	0	0	0	0	0	0	0	0	0	0	0	0	0	0
UNC_MITO2_Median_BMC.Med.Genomics.2011_PMID.21214954	0.767378	0.560455	0.538		0.785486	0.61884	0.5305		0.750778	0.602156	0.475			-0.0659907	-0.0274764	-0.077988	-0.0621878	0	0	0	0	0	0	0	0	0	0	0	0.0261373	0	0	0	0	0	0	0	0	0	0.00412538	0	0	0	0	0	0	0	0	0	0
UNC_MK14_K17_Median_BMC.Med.Genomics.2011_PMID.21214954	0.897621	0.656156	0.5069		0.5	0.5	0.5		0.5	0.5	0.5			0	0	0	0	0	0	0	0	0	0	0	0	0	0	0	0	0	0	0	0	0	0	0	0	0	0	0	0	0	0	0	0	0	0	0	0
UNC_MKRAS_amplicon_Median_BMC.Med.Genomics.2011_PMID.21214954	0.946907	0.759602	0.8129		0.752041	0.740069	0.6543		0.789302	0.631435	0.6145			0	0	0	0	0	0	0	0	0	0	0	0	-0.114984	0	0	0	0	0	0	0	0	0	0	0	0	0	0	0	0	0	0	0	0	0	0	0
UNC_MM_BRCAwnt_1pFDR_UP_Median_Genome.Biology.2007_PMID.17493263	0.985495	0.655761	0.6973		0.811244	0.747781	0.6382		0.840161	0.769481	0.5686			0	-0.139621	0	0	0.157417	0	0.00221389	0	0	0	-0.0114425	0	0	0	0	0	0	0.0592807	0.0326818	0	0	0	0	0.0292942	0.096325	0	0	0.0535296	0.0207295	0	0	0.100318	0.0166761	0	0	0.0168058
UNC_MM_C3Tag_1pFDR_UP_Median_Genome.Biology.2007_PMID.17493263	0.972735	0.75976	0.5969		0.913972	0.768283	0.7706		0.856561	0.770753	0.6572			0	0	-0.131937	0	0	0	1.00609	0.286057	0.560946	0	-0.18985	0	0	0	0	0	0.0813133	0.246453	0.00401054	0	0	0	0	0	0	0	0.317813	0.107324	-0.376121	0	0	0	0	0	0	0
UNC_MM_C3Tag.2012_Median_Genome.Biol.2013_PMID.24220145	1	0.684211	0.6932		0.889851	0.821567	0.7769		0.797018	0.816396	0.6491			0	0	0	0	0	0	0	0	0	0	0	0	0	0	0	0	0	0	0	0	0	0	-0.0544862	0	-0.1123	0	0	0	0	0	-0.189284	0	0	0	0	0
UNC_MM_Class3_Median_Genome.Biol.2013_PMID.24220145	0.5	0.5	0.5		0.683312	0.584856	0.4991		0.72424	0.55276	0.4907			0	0	0	0	0	0	0	0	0	0	0	0	0	0	0	0	0	0	0	0	0	0	0	0	0	0	0	0	0	0	0	0	0	0	0	0
UNC_MM_Class8_Median_Genome.Biol.2013_PMID.24220145	0.505747	0.473684	0.5		0.5	0.5	0.5		0.5	0.5	0.5			0	0	0	0	0	0	0	0	0	0	0	0	0	0	0	0	0	0	0	0	0	0	0	0	0	0	0	0	0	0	0	0	0	0	0	0
UNC_MM_Claudinlow_Median_Genome.Biol.2013_PMID.24220145	0.96106	0.676901	0.7058		0.5	0.5	0.5		0.5	0.5	0.5			0	0	0	0	-0.00096359	0	0	0	0	0	0	0	-0.352831	0	0	0	0	0	0	-0.0492541	-0.0704586	-0.0738354	-0.0297441	-0.265044	-0.197358	-0.598024	-0.0817513	-0.101858	-0.0958861	-0.385042	-0.0815894	-0.455592	0	0	0	0
UNC_MM_DMBAwnt_1pFDR_UP_Median_Genome.Biology.2007_PMID.17493263	0.5	0.5	0.5		0.5	0.5	0.5		0.703424	0.663127	0.606			0	0	0	0	0	0	0	0	0	0	0	0	0	0	0	0	0	0	0	0	0	0	0	0	0	0	0	0	0	0	0	0	0	0	0	0
UNC_MM_Erbb2.like_Median_Genome.Biol.2013_PMID.24220145	0.807734	0.593567	0.5663		0.714374	0.661337	0.6814		0.69717	0.616708	0.5973			0	0	0	0	0	0	0	0	0	0	0	0	0	0	0	0	0	0	0	0	0	0	0	0	0	0	0	0	0	-0.130757	-0.000739314	-0.106258	0	0	0	0
UNC_MM_Green1_Median_BMC.Med.Genomics.2011_PMID.21214954	0.938252	0.71021	0.7749		0.5	0.5	0.5		0.5	0.5	0.5			0	0.011804	0	0	0	0	0	0	0	0	0	0	0	0	-0.0103642	0	0	0	-0.0150855	-0.177593	-0.0439633	0	0	0	0	-0.137523	0	0	-0.145472	-0.23476	-0.0671796	-0.103429	0	0	0	0.05128
UNC_MM_Green10_Median_BMC.Med.Genomics.2011_PMID.21214954	0.879329	0.520468	0.5003		0.653794	0.490678	0.5867		0.757007	0.604058	0.5768			0	0	0	0	0	0	0	0	0	0	0	0	0	0	0	0	0	0	0	0	0	0	0	0	0.0637362	0.00870838	0	0	0	0	0.0336821	0	0	0	0	0
UNC_MM_Green11_Median_BMC.Med.Genomics.2011_PMID.21214954	0.93815	0.571835	0.601		0.759353	0.627795	0.6542		0.5	0.5	0.5			0	0	0	0	0	0	0.194592	0.0142995	0.291877	0.0125734	0	0	0	0	0.0704819	0	0	0.0224996	0.177488	0	0.0375137	0.0882499	0.130306	0.0657989	0.0811184	0	0	0	0	0	0.0860745	0	0	0	0	0
UNC_MM_Green12_Median_BMC.Med.Genomics.2011_PMID.21214954	0.821292	0.627312	0.5382		0.685457	0.573719	0.6148		0.616369	0.553571	0.5486			0	0	0	0	0	0	0	0	0	0	0	0	0	0	0	0	0	0	0	0	0	0	0	0	0	0	0	0	0	0	0	0	0	0	0	0
UNC_MM_Green13_Median_BMC.Med.Genomics.2011_PMID.21214954	0.966854	0.551051	0.6318		0.59832	0.554748	0.5		0.5	0.5	0.5			0	0	0	0	-0.0465872	0	0	0	0	0	0	0	0	0	0	0	0	0	0	0	0	0	0	0	0	0	0	0	0	0	0	0	0	0	0	0
UNC_MM_Green14_Median_BMC.Med.Genomics.2011_PMID.21214954	0.78455	0.63964	0.4596		0.674074	0.513175	0.5634		0.607027	0.566585	0.5694			0	0	0	0	0	0	0	0	0	0	0	0	0	0	0	0	0	0	0	0	0	0	0	0	0	0	0	0	0	0	0	0	0	0	0	0
UNC_MM_Green15_Median_BMC.Med.Genomics.2011_PMID.21214954	0.937368	0.605263	0.5188		0.5	0.5	0.5		0.625283	0.492532	0.4939			0	0	0	0	0	0	-0.00386724	0	0	0	0	0	0	0	0	0	0	0	0	0	0	0	0	0	0	-0.0770866	0	0	-0.0115324	0	-0.0414129	-0.0122066	0	0	0	0
UNC_MM_Green16_Median_BMC.Med.Genomics.2011_PMID.21214954	0.963474	0.798246	0.7446		0.839137	0.675886	0.6669		0.740131	0.705519	0.6221			0	0.146564	0	0	0	-0.00625881	0	0	0	0	0	0	0	-0.100487	-0.0657706	-0.0490512	-0.0231691	0	0	-0.043554	0	0	0	0	0	0	-0.054952	-2.74e-05	0	-0.147342	0	-0.0529855	-0.0659826	0	0	0
UNC_MM_Green17_Median_BMC.Med.Genomics.2011_PMID.21214954	0.758621	0.588905	0.5615		0.497456	0.491002	0.5006		0.808429	0.589353	0.5341			0	0	0	0	0	0	0	0	0	0	0	0	0	0	0	0	0	0	0	0	0	0	0	0	0	0	0	0	0	0	0	0	0	0	0	0
UNC_MM_Green18_Median_BMC.Med.Genomics.2011_PMID.21214954	0.5	0.5	0.5		0.787347	0.700235	0.6648		0.5	0.5	0.5			0	0	0	0	0	0	0	0	0	0	0	0	0	0	0	0	0	0	0	0	0	0	0	0	0	0	0	0	0	0	0	0	0	0	0	0
UNC_MM_Green19_Median_BMC.Med.Genomics.2011_PMID.21214954	0.906404	0.698435	0.744		0.927475	0.783007	0.7927		0.854077	0.75547	0.675			0	0	0	0	0	0	0.126944	0	0	0.115144	0	0	0	0	0.0459637	0	0	0	0	0	0	0	0.0142154	0	0	0	0.0776413	0.0605315	0	0	0	0	0	0	0	0
UNC_MM_Green2_Median_BMC.Med.Genomics.2011_PMID.21214954	0.984496	0.675676	0.7763		0.823211	0.747712	0.7114		0.797796	0.765602	0.6645			0	0	0	0	0	0	0	0	0	0	0	0	0	0	0	0	0	0	0	0	0	0	0	0	0	1.02269	0	0.199198	0.78357	0	0	0	0	0	0.424612	0
UNC_MM_Green20_Median_BMC.Med.Genomics.2011_PMID.21214954	0.5	0.5	0.5		0.5	0.5	0.5		0.5	0.5	0.5			0	0	0	0	0	0	0	0	0	0	0	0	0	0	0	0	0	0	0	0	0	0	0	0	0	0	0	0	0	0	0	0	0	0	0	0
UNC_MM_Green21_Median_BMC.Med.Genomics.2011_PMID.21214954	0.960865	0.772404	0.5768		0.654365	0.587066	0.5716		0.5	0.5	0.5			0.279483	0	0	0	0	0.0530792	0	0	0	0.211792	0.129934	0.0899546	0	0	-0.0665802	-0.0222288	0	0	0	0	0	-0.016676	-0.0599433	-0.0632377	-0.143218	-0.0905213	-0.00982997	-0.0676249	-0.0580446	0	-0.00610256	-0.0671294	-0.146503	0	0	0.0830159
UNC_MM_Green22_Median_BMC.Med.Genomics.2011_PMID.21214954	0.964286	0.513158	0.6006		0.705969	0.629014	0.5536		0.5	0.5	0.5			0	-0.0528127	0	0	0.0820686	2.43e-05	0	0	0	0	0	0	0	0	0	0.0389025	0	0	0	0	0	0	0	0	0.0136539	0	0	0.0232565	0	0	0	0	-0.145492	0	0	0
UNC_MM_Green23_Median_BMC.Med.Genomics.2011_PMID.21214954	0.972906	0.540541	0.5124		0.722208	0.576608	0.5506		0.682767	0.67289	0.5769			0	-0.273022	-0.189325	-0.129379	0	-0.0466336	0	0	0	0	0	0	0	0	0.0519066	0	0	0	0.0425623	0	0	0	0	0	0	0.241185	0.0880166	0.0335926	-0.0145588	-0.0423316	0	0	-0.0131755	0	0	0
UNC_MM_Green24_Median_BMC.Med.Genomics.2011_PMID.21214954	0.908313	0.472973	0.5216		0.761398	0.620155	0.5525		0.784615	0.669968	0.4905			0	0	0	0	0	0	0	0	0	-0.270273	0	0	0	0	0	0	0	0	0	0	0	0	0	0	0	0	0	0	0	0	0	0	0	0	0	0
UNC_MM_Green25_Median_BMC.Med.Genomics.2011_PMID.21214954	0.94146	0.53003	0.5208		0.516504	0.488304	0.5		0.5	0.5	0.5			0	0	0	0	0	0	0	0	0	0	0	0	0	0.138174	0	0	0	0	0	0	0.167605	0	0	0	0	0.00296964	0	0	0	0	0	0	0	0.0819575	0	-0.278323
UNC_MM_Green3_Median_BMC.Med.Genomics.2011_PMID.21214954	0.987013	0.578947	0.5535		0.817487	0.639697	0.6537		0.5	0.5	0.5			0	-9.92e-05	0	-0.0112477	0	-2.91e-05	-0.0962138	0	0	0	0.125803	0.12514	0	0.11476	0.040691	0.0581686	0	0	0	0.0268893	0.0900697	0.064252	0.124459	0.127982	0.0891774	0.121965	0	0	0.168948	0.325885	0.10927	0.116421	0.0517946	0.230775	0	-0.327374
UNC_MM_Green4_Median_BMC.Med.Genomics.2011_PMID.21214954	0.706869	0.589181	0.5554		0.844048	0.579498	0.4873		0.807543	0.557305	0.5001			0	0	0	0	0	0	0	0	0	0	0	0	0	0	0	0	0	0	0	0	0	0	0	0	0	0	0	0	0	0	0	0	0	0	0	0
UNC_MM_Green5_Median_BMC.Med.Genomics.2011_PMID.21214954	0.5	0.5	0.5		0.5125	0.520433	0.5		0.843209	0.579525	0.5703			0	0	0	0	0	0	0	0	0	0	0	0	0	0	0	0	0	0	0	0	0	0	0	0	0	0	0	0	0	0	0	0	0	0	0	0
UNC_MM_Green6_Median_BMC.Med.Genomics.2011_PMID.21214954	0.8471	0.570571	0.674		0.933837	0.788552	0.8118		0.892278	0.748052	0.6571			0	0	0	0	0	0	0.087602	0.0558609	0.0273145	0	0	0	0	0.0351349	0	0	0	0	0.0149412	0	0	0	0	0	0	0	0	0	0	0	0	0	0	0	0.0121997	0
UNC_MM_Green7_Median_BMC.Med.Genomics.2011_PMID.21214954	0.5	0.5	0.5		0.707272	0.627933	0.5613		0.5	0.5	0.5			0	0	0	0	0	0	0	0	0	0	0	0	0	0	0	0	0	0	0	0	0	0	0	0	0	0	0	0	0	0	0	0	0	0	0	0
UNC_MM_Green8_Median_BMC.Med.Genomics.2011_PMID.21214954	0.934242	0.74024	0.6649		0.700622	0.600826	0.6073		0.706388	0.535714	0.5261			0.0189036	0	0	0	0	0.14703	0	0	0	0.0755865	0	0.0785386	0	0	0	0	-0.0267854	0	0	0	0	0	0	0	0	0	0	-0.00563631	-0.104685	-0.0495012	0	-0.0117681	-0.154582	-0.195858	-0.012495	0
UNC_MM_Green9_Median_BMC.Med.Genomics.2011_PMID.21214954	0.943865	0.704204	0.65		0.76052	0.589749	0.6381		0.846959	0.610227	0.6179			0	0	0	0	0	0	-0.0379609	0	-0.0278192	0	0	0	0	0	0.10416	0	0	0	0	0.0212245	0.0362589	0.162248	0.0751018	0.120212	0.0878953	0.143783	0.0696803	0.0549553	0.0406202	0.0856535	0	0	0	0	0	-0.118451
UNC_MM_Myc_1pFDR_UP_Median_Genome.Biology.2007_PMID.17493263	0.836891	0.588905	0.6659		0.836073	0.745057	0.7009		0.771708	0.674513	0.5954			0	0	0	0	0	0	0	0	0	0	0	0	0	0	0	0	0	0	0	0	0	0	0	0	0	0	0	0	0	0	0	0	0	0	0	0
UNC_MM_Myc.2012_Median_Genome.Biol.2013_PMID.24220145	0.5	0.5	0.5		0.899061	0.715033	0.7101		0.741216	0.722523	0.6197			0	0	0	0	0	0	0	0	0	0	0	0	0	0	0	0	0	0	0	0	0	0	0.623216	0	0	0.00847889	0	0	0	0	0.278518	0	0	0	0	0
UNC_MM_Myoepithelioma.like_Median_Genome.Biol.2013_PMID.24220145	0.5	0.5	0.5		0.839726	0.704873	0.6724		0.700149	0.629708	0.6144			0	0	0	0	0	0	0	0	0	0	0	0	0	0	0	0	0	0	0	0	0	0	0	0	0	0	0	0	0	0	0	0	0	0	0	0
UNC_MM_Neu.2012_Median_Genome.Biol.2013_PMID.24220145	0.737001	0.513514	0.5292		0.766525	0.737265	0.7034		0.5	0.5	0.5			0	0	0	0	0	0	0	0	0	0	0	0	0	0	0	0	0	0	0	0	0	0	0	0	0	0	0	0	0	0	0	0	0	0	0	0
UNC_MM_NeuPyMT_1pFDR_UP_Median_Genome.Biology.2007_PMID.17493263	0.803137	0.51462	0.6255		0.834621	0.583821	0.6032		0.784228	0.607143	0.5994			0	0	0	0	0	0	0	0	0	0	0	0	0	0	0	0	0	0	0	0	0	0	0	0	0	0	0	0	0	0	0	0	0	0	0.0260829	0
UNC_MM_Normal_1pFDR_UP_Median_Genome.Biology.2007_PMID.17493263	0.924064	0.607843	0.7724		0.5	0.5	0.5		0.5	0.5	0.5			0	0	0	-0.0157268	0	0	0	0	0	0	0	0	0	-0.0411667	0	-0.0194624	0	0	0	0	0	0	0	0	0	0	0	0	0	-0.030443	-0.0549644	-0.172111	0	0	0	0
UNC_MM_Normal.like_Median_Genome.Biol.2013_PMID.24220145	0.907772	0.623044	0.7025		0.799587	0.748179	0.6582		0.768396	0.630195	0.5602			-0.00424732	0	0	0	-0.152017	0	-0.00694866	0	0	0	0	0	0	-0.0134062	-0.0213846	0	0	-0.0292927	-0.0216411	0	0	0	0	0	0	0	-0.0227537	-0.000519028	-0.0745534	-0.0400205	0	-0.105075	0	0	0	0.0341125
UNC_MM_p53null_1pFDR_UP_Median_Genome.Biology.2007_PMID.17493263	0.937534	0.69152	0.6024		0.667766	0.548951	0.5844		0.680829	0.524513	0.5384			0	0	0	0	0	0	0	0	0	0	0	0	0	0	0	0	0	0	0	0	0	0	-0.0312463	-0.0287283	0	-0.180021	0	0	-0.181841	-0.0567479	-0.0423064	0	0	0	-0.354467	0
UNC_MM_p53null.Basal_Median_Genome.Biol.2013_PMID.24220145	0.989177	0.555556	0.5733		0.5	0.5	0.5		0.844246	0.549513	0.6185			0	0	0	0	1.03354	0	0	1.7e-05	0	0	0	0	0	0	0	0	0	0	0	0	0	0	0	-0.409768	0	0	0	0	0	0	-0.83521	0	0	0	0	0
UNC_MM_p53null.Luminal_Median_Genome.Biol.2013_PMID.24220145	0.9722	0.513514	0.6488		0.888889	0.728544	0.7001		0.668253	0.619691	0.5751			0	0	0	0	0	0	0	0	0	0.0451234	0.176158	0.0615283	0	0	-0.119611	-0.0546442	-0.0435476	-0.0696062	-0.0374615	0	0	0	0	0	-0.0713202	0	-0.0778158	-0.0880643	0	0	0	0	-0.00936061	0	0	0
UNC_MM_Potluck_1pFDR_UP_Median_Genome.Biology.2007_PMID.17493263	0.914461	0.788288	0.7301		0.547195	0.514345	0.5		0.5	0.5	0.5			0	0	0	0	0	0	0	0	0	0	0	0	0	0	0	0	0	0	0	-0.167293	0	-0.234647	0	-0.317442	-0.0651282	-0.154437	0	0	-0.169136	-0.692613	0	-0.339189	0	0	0	0
UNC_MM_PyMT.2012_Median_Genome.Biol.2013_PMID.24220145	0.668582	0.510669	0.4792		0.782854	0.681617	0.6798		0.5	0.5	0.5			0	0	0	0	0	0	0	0	0	0	0	0	0	0	0	0	0	0	0	0	0	0	0	0	0	0	0	0	0	0	0	0	0	0	0	0
UNC_MM_Red1_Median_BMC.Med.Genomics.2011_PMID.21214954	0.946634	0.813656	0.7796		0.847448	0.73249	0.6849		0.5	0.5	0.5			0	0.0405502	0	0	-0.0278907	-0.012993	-0.0576664	0	-0.0311541	0	0	0	0	0	-0.0962245	0	0	0	-0.0273182	-0.0299693	0	0	0	-0.0238561	-0.00948594	-0.139111	-0.114711	-0.0494234	-0.0711387	-0.289874	-0.0358056	-0.172345	-0.037613	0	0	0
UNC_MM_Red10_Median_BMC.Med.Genomics.2011_PMID.21214954	0.578818	0.485064	0.5		0.905404	0.739348	0.771		0.774776	0.734416	0.6384			0	0	0	0	0	0	0	0	0	0	0	0	0	0	0	0	0	0	0	0	0	0	0	0	0	0	0	0	0	0	0	0	0	0	0	0
UNC_MM_Red11_Median_BMC.Med.Genomics.2011_PMID.21214954	0.982358	0.605105	0.6873		0.824023	0.729549	0.6709		0.788554	0.643983	0.6027			0	-0.0576263	-0.108836	0	0	-0.00491678	0	0	0	0	0	0	0	0.023552	0.0683603	0.00400616	0	0.0598143	0.0391651	0.00427668	0.00615333	0.113787	0.166499	0.0401538	0	0.233115	0	0.0269918	0.115948	0.0782816	0.0794257	0.0498568	0.036189	0.190682	0	0
UNC_MM_Red12_Median_BMC.Med.Genomics.2011_PMID.21214954	0.5	0.5	0.5		0.816174	0.708299	0.5281		0.5	0.5	0.5			0	0	0	0	0	0	0	0	0	0	0	0	0	0	0	0	0	0	0	0	0	0	0	0	0	0	0	0	0	0	0	0	0	0	0	0
UNC_MM_Red13_Median_BMC.Med.Genomics.2011_PMID.21214954	0.884523	0.6997	0.5209		0.809048	0.704988	0.5713		0.621407	0.541071	0.5324			0	0	0	0	0	0	0	0	0	0	0	0	0	0	0	0	0	0	0	0	0	0	0	0	0	0	0	0	0	0	0	-0.022702	-0.0102217	0	-0.144233	0
UNC_MM_Red14_Median_BMC.Med.Genomics.2011_PMID.21214954	0.751337	0.687783	0.588		0.709873	0.635776	0.5854		0.872719	0.675325	0.6187			0	0	0	0	0	0	0	0	0	0	0	0	0	0	0	-0.0166398	-0.0134753	-0.0238642	-0.0109624	0	0	0	0	0	0	0	0	0	0	0	0	0	0	0	0	0
UNC_MM_Red15_Median_BMC.Med.Genomics.2011_PMID.21214954	0.93537	0.612573	0.509		0.505076	0.497076	0.5		0.668873	0.58961	0.5284			-0.171901	-0.114331	-0.0626821	0	0	0	0	0	0	0	0	0	0	0	0	0	0	0	0	0	0	0	0	0	0	0	0	0	0	-0.0915098	0	0	0	-0.0610325	0	0
UNC_MM_Red16_Median_BMC.Med.Genomics.2011_PMID.21214954	0.801123	0.600601	0.4768		0.697134	0.519934	0.5773		0.700596	0.559578	0.4972			0	0	0	0	0	0	0	0	0.0125261	0	0	0	0	0	0	0	0.00411239	0	0	0.0164478	0	0	0	0	0	0	0	0	0	0.00844036	0.015768	0	0	0	0	0
UNC_MM_Red17_Median_BMC.Med.Genomics.2011_PMID.21214954	0.989995	0.498538	0.6859		0.82684	0.701066	0.5873		0.823524	0.608766	0.5985			0	0	0	0	0	0	0	0	-0.157726	-0.460246	0	0	0	0	0	0	0	0	0	0	0	-0.139717	-0.203309	-0.115024	-0.0047091	-0.0942142	-0.0696612	-0.0456495	0	0	0.000254345	0	0	0	0	0
UNC_MM_Red18_Median_BMC.Med.Genomics.2011_PMID.21214954	0.82241	0.633127	0.5235		0.5	0.5	0.5		0.503846	0.486282	0.5			0	0	0	0	0	0	0	0	0	0	0	0	0	-0.00779141	0	0	0	0	0	0	0	-0.0245688	-0.00134257	0	0	0	0	0	0	0	0	0	-0.0344162	0	0	0
UNC_MM_Red19_Median_BMC.Med.Genomics.2011_PMID.21214954	0.5	0.5	0.5		0.548407	0.508497	0.5		0.5	0.5	0.5			0	0	0	0	0	0	0	0	0	0	0	0	0	0	0	0	0	0	0	0	0	0	0	0	0	0	0	0	0	0	0	0	0	0	0	0
UNC_MM_Red2_Median_BMC.Med.Genomics.2011_PMID.21214954	0.9421	0.578947	0.5252		0.753807	0.616925	0.6538		0.770384	0.668436	0.6195			0	-0.0854103	-0.0971998	-0.0387487	0.142809	0	0	0	0	0	0	0.0190891	0	0	0	0	0	0	0	0.016559	0.0296756	0.0681884	0.0891515	0.0213584	0.0720661	0.0967225	0	0.0286709	0.0663063	0.225371	0	0	0	0.0584007	0.082475	0
UNC_MM_Red20_Median_BMC.Med.Genomics.2011_PMID.21214954	0.775461	0.573574	0.514		0.740013	0.656003	0.6625		0.591696	0.561201	0.5354			0	0	0	0	0	0	0	0	0	0	0	0	0	0	0	0	0	0	0	0	0	0	0	0	0	0	0	0	0	0	0	0	0	0	0	0
UNC_MM_Red21_Median_BMC.Med.Genomics.2011_PMID.21214954	0.697318	0.601707	0.4912		0.831244	0.629102	0.6458		0.730561	0.671266	0.5479			0	0	0	0	0	0	0	0	0	0	0	0	0	0	0	0	0	0	0	0	0	0	0	0	0	0	0	0	0	0	0	0	0	0	0	0
UNC_MM_Red22_Median_BMC.Med.Genomics.2011_PMID.21214954	0.972085	0.763869	0.7588		0.771183	0.696221	0.701		0.708706	0.677435	0.5932			0	0.0681303	0	0	0	0	0	0	0	0	0	0	0	-0.0361201	-0.110197	-0.0485629	0	-0.123791	-0.0195801	-0.0630668	-0.00633287	-0.0673296	-0.00342087	-0.02956	-0.0277974	-0.0533869	-0.00883763	-0.0532684	0	0	0	0	0	-0.0492439	0	0
UNC_MM_Red23_Median_BMC.Med.Genomics.2011_PMID.21214954	0.976474	0.451754	0.5497		0.794271	0.663668	0.6685		0.829726	0.628247	0.5642			0	0	0	0	0	0	0	0	0	0	0	0	0	0	0	0	0	0	0	0	0	0	0	0	0.963002	0	0	0	0	0	0	0	0	0	0	0
UNC_MM_Red24_Median_BMC.Med.Genomics.2011_PMID.21214954	0.5	0.5	0.5		0.505	0.485277	0.5		0.5	0.5	0.5			0	0	0	0	0	0	0	0	0	0	0	0	0	0	0	0	0	0	0	0	0	0	0	0	0	0	0	0	0	0	0	0	0	0	0	0
UNC_MM_Red25_Median_BMC.Med.Genomics.2011_PMID.21214954	0.969968	0.668129	0.619		0.5	0.5	0.5		0.5	0.5	0.5			0	0	0	0	-0.199299	-0.0918226	-0.0661018	0	0	0	0	0	0	0	-0.0134682	0	0	0	0	-0.0351877	0	-0.0495484	-0.10217	-0.163528	-0.139569	-0.309676	-0.0250829	-0.000258604	0	0	0	-0.0445287	0	0	0	0
UNC_MM_Red3_Median_BMC.Med.Genomics.2011_PMID.21214954	0.5	0.5	0.5		0.5	0.5	0.5		0.5	0.5	0.5			0	0	0	0	0	0	0	0	0	0	0	0	0	0	0	0	0	0	0	0	0	0	0	0	0	0	0	0	0	0	0	0	0	0	0	0
UNC_MM_Red4_Median_BMC.Med.Genomics.2011_PMID.21214954	0.721999	0.629129	0.6394		0.83849	0.738356	0.7239		0.800149	0.687825	0.5454			0	-0.00591153	0	0	0	0	0	0	0	0	0	0	0	0	0	0	0	0	0	0	0	0	0	0	0	0.295709	0	0	0	0	0	0	0	0	0	0
UNC_MM_Red5_Median_BMC.Med.Genomics.2011_PMID.21214954	0.927273	0.675716	0.593		0.854962	0.765463	0.7912		0.853089	0.749517	0.6574			0	0	0	0	0	0	0.423233	0	0	0	0	0	0	0	0	0	0	0	0	0	0	0	0	0	0	0	0	0	0	0	0	0	0	0	0	0
UNC_MM_Red6_Median_BMC.Med.Genomics.2011_PMID.21214954	0.5	0.5	0.5		0.822931	0.649742	0.6585		0.678145	0.56461	0.5264			0	0	0	0	0	0	0	0	0	0	0	0	0	0	0	0	0	0	0	0	0	0	0	0	0	0	0	0	0	0	0	0	0	0	0	0
UNC_MM_Red7_Median_BMC.Med.Genomics.2011_PMID.21214954	0.5	0.5	0.5		0.5	0.5	0.5		0.5	0.5	0.5			0	0	0	0	0	0	0	0	0	0	0	0	0	0	0	0	0	0	0	0	0	0	0	0	0	0	0	0	0	0	0	0	0	0	0	0
UNC_MM_Red8_Median_BMC.Med.Genomics.2011_PMID.21214954	0.870553	0.71266	0.6338		0.788287	0.607362	0.5945		0.766172	0.654376	0.6007			0	-0.170071	0	0	0	0	0	0	0	0	0	0	0	0	0	0	0	0	0	0	0	0	0	0	0	0	0	0.059285	0	0	0	0	0	0	0	0
UNC_MM_Red9_Median_BMC.Med.Genomics.2011_PMID.21214954	0.979417	0.686186	0.6946		0.653376	0.689302	0.6443		0.844484	0.596104	0.5713			0	0	0.0574677	0	0	0	-0.112606	0	-0.117705	0	0	0	0	-0.106565	-0.171705	0	0	-0.0702799	-0.0475783	-0.165951	-0.201649	-0.279847	-0.151436	-0.192736	-0.0707486	-0.0831642	-0.105264	-0.124761	0	-0.177692	0	-0.337296	-0.0310619	-0.0111585	0	0
UNC_MM_Squamous.like_Median_Genome.Biol.2013_PMID.24220145	0.946634	0.647226	0.5459		0.5	0.5	0.5		0.74195	0.527922	0.5298			0	0	0	0	0	0	0	0	0	0	0	0	0	0	0	0	0	0	0	0	0	0	0	0	0	0	0	0	0	0	0	0	0	0	0	0
UNC_MM_Stat1_Median_Genome.Biol.2013_PMID.24220145	0.5	0.5	0.5		0.667119	0.548882	0.5851		0.5	0.5	0.5			0	0	0	0	0	0	0	0	0	0	0	0	0	0	0	0	0	0	0	0	0	0	0	0	0	0	0	0	0	0	0	0	0	0	0	0
UNC_MM_WapINT3_1pFDR_UP_Median_Genome.Biology.2007_PMID.17493263	0.982693	0.662281	0.6036		0.63184	0.659512	0.6092		0.5	0.5	0.5			0	-0.0986003	-0.0804113	-0.0549048	0	0	0	0	0	0	0	0	0	0.0255812	0	0	0	0	0	0	0	0	0	0	0	0.0416944	0.155226	0.161536	0	0	0	0	0	0	0	0.042758
UNC_MM_WapINT3.2012_Median_Genome.Biol.2013_PMID.24220145	0.911734	0.696594	0.6043		0.733211	0.65559	0.6307		0.7161	0.607468	0.6076			-0.0707249	-0.239086	0	0	0	0	0	0	0	0	0	0	0	0	0	0	-0.000274936	0	0	0	0	0	0	0	0.0266292	0.200321	0.0124521	0.0724928	0.00807065	0	0.0331394	0	0	0	-0.0579509	0.141341
UNC_MM_WAPTag_1pFDR_UP_Median_Genome.Biology.2007_PMID.17493263	0.5	0.5	0.5		0.897173	0.810934	0.7699		0.875969	0.747727	0.6868			0	0	0	0	0	0	0	0	0	0	0	0	0	0	0	0	0	0	0	0	0	0	0	0	0	0	0	0	0	0	0	0	0	0	0	0
UNC_MM_Wnt1.Early_Median_Genome.Biol.2013_PMID.24220145	0.834492	0.612368	0.5476		0.5	0.5	0.5		0.5	0.5	0.5			0	0	0	0	0	0	0	0	0	0	0	0	0	0	0	0	0	0	0	0	-0.0841173	-0.124902	0	0	0	0	0	0	0	-0.0675164	0	0	0	0	0	0
UNC_MM_Wnt1.Late_Median_Genome.Biol.2013_PMID.24220145	0.911056	0.540541	0.5692		0.5	0.5	0.5		0.5	0.5	0.5			0	0	0	0	0	0	0	0	0	0	0	0	0	0	0	0	0	0	0	0	0	0	0	0	0	0	0	0	0	-0.274642	0	0	0	-0.0240559	0	0
UNC_Mmyosin_Median_BMC.Med.Genomics.2011_PMID.21214954	0.858238	0.678521	0.5497		0.5	0.5	0.5		0.685225	0.64897	0.5954			0	0	0	0	0	0	0	0	0	0	0	0	0	0	0	0	0	0	0	0	0	0	0	0	0	0	0	0	0	0	0	-0.0584184	0	0	0	0
UNC_MNADH_CYTochrome_Median_BMC.Med.Genomics.2011_PMID.21214954	0.5	0.5	0.5		0.840419	0.709735	0.5623		0.869499	0.560227	0.5354			0	0	0	0	0	0	0	0	0	0	0	0	0	0	0	0	0	0	0	0	0	0	0	0	0	0	0	0	0	0	0	0	0	0	0	0
UNC_MNB1_Median_BMC.Med.Genomics.2011_PMID.21214954	0.850842	0.584084	0.5472		0.79079	0.578627	0.5961		0.672451	0.656006	0.5379			0	0	0	0	0.0392352	0	0	0	0	0	0	0	0	0	0	0	0	0	0	0	0.0106931	0	0.00786302	0.00855955	0.0624462	0	0	0	0	0	0	0	0	0	0	0
UNC_MNB2_Median_BMC.Med.Genomics.2011_PMID.21214954	0.5	0.5	0.5		0.5	0.5	0.5		0.615265	0.560227	0.5457			0	0	0	0	0	0	0	0	0	0	0	0	0	0	0	0	0	0	0	0	0	0	0	0	0	0	0	0	0	0	0	0	0	0	0	0
UNC_MNB3_Median_BMC.Med.Genomics.2011_PMID.21214954	0.505814	0.5	0.5		0.851789	0.670313	0.5915		0.5	0.5	0.5			0	0	0	0	0	0	0	0	0	0	0	0	0	0	0	0	0	0	0	0	0	0	0	0	0	0	0	0	0	0	0	0	0	0	0	0
UNC_MNOtch4_Median_BMC.Med.Genomics.2011_PMID.21214954	0.5	0.5	0.5		0.5	0.5	0.5		0.5	0.5	0.5			0	0	0	0	0	0	0	0	0	0	0	0	0	0	0	0	0	0	0	0	0	0	0	0	0	0	0	0	0	0	0	0	0	0	0	0
UNC_MProliferation_Median_BMC.Med.Genomics.2011_PMID.21214954	0.903732	0.662281	0.7089		0.905821	0.796714	0.7842		0.872182	0.734253	0.6629			0	-0.1077	0	0	0	0	0.12217	0	0	0	0	0	0	0	0	0	0	0	0	0	0	0	0	0	0	0	0	0	0	0	0	-0.00607763	0	0	0	0
UNC_MProtocadherin_Median_BMC.Med.Genomics.2011_PMID.21214954	0.928629	0.815315	0.7372		0.824106	0.749862	0.6584		0.899881	0.645779	0.61			0	0	0	0	0	0	0	0	0	0	0	0.0615554	0	-0.0111311	-0.0637314	0	0	-0.0663847	-0.0483625	0	0	0	0	0	0	0	-0.0290641	0	-0.243948	-0.0974615	-0.0798302	-0.136945	0	0	0	0
UNC_MPYMT_NEU_Cluster_Median_BMC.Med.Genomics.2011_PMID.21214954	0.5	0.5	0.5		0.688286	0.62936	0.6755		0.5	0.5	0.5			0	0	0	0	0	0	0	0	0	0	0	0	0	0	0	0	0	0	0	0	0	0	0	0	0	0	0	0	0	0	0	0	0	0	0	0
UNC_MRibosomal_Median_BMC.Med.Genomics.2011_PMID.21214954	0.5	0.5	0.5		0.5	0.5	0.5		0.661837	0.530682	0.538			0	0	0	0	0	0	0	0	0	0	0	0	0	0	0	0	0	0	0	0	0	0	0	0	0	0	0	0	0	0	0	0	0	0	0	0
UNC_MS_CD44_DOWN_Median_PNAS.2009_PMID.19666588	0.5	0.5	0.5		0.813211	0.688338	0.6655		0.808696	0.64226	0.6227			0	0	0	0	0	0	0	0	0	0	0	0	0	0	0	0	0	0	0	0	0	0	0	0	0	0	0	0	0	0	0	0	0	0	0	0
UNC_MS_CD44_UP_Median_PNAS.2009_PMID.19666588	0.973804	0.597598	0.7564		0.735926	0.709322	0.6563		0.888223	0.64789	0.6157			0	0.0405266	0.032117	0	-0.176359	-0.131758	0	-0.102917	0	-0.0422617	0	0.0420244	-0.147918	-0.0753451	-0.0228479	0	0	0	-0.0303225	0	0	0	-0.00429721	-0.089016	-0.0442203	-0.128681	-0.0128521	-0.105891	-0.312198	-0.121011	-0.099277	0	0	0	0	0.00953412
UNC_MSquamous_Median_BMC.Med.Genomics.2011_PMID.21214954	0.974101	0.639319	0.5387		0.5	0.5	0.5		0.5	0.5	0.5			0	0	0	0	0	0.00158501	0	0	0	0	0	0	0.0351893	0.184898	0	0.102523	0.00292893	0	0.0730269	0	0	0	0	0	0	0	0	0	0.153725	0	0.197018	0	0	0	0	-0.165009
UNC_MUnknown_1_Median_BMC.Med.Genomics.2011_PMID.21214954	0.711736	0.466374	0.5579		0.681173	0.537375	0.6113		0.5	0.5	0.5			0	0	0	0	0	0	0	0	0	0	0	0	0	0	0	0	0	0	0	0.193064	0	0	0	0	0	0	0	0	0	0	0	0	0	0	0	0
UNC_MUnknown_10_Median_BMC.Med.Genomics.2011_PMID.21214954	0.78455	0.690691	0.5163		0.5	0.5	0.5		0.5	0.5	0.5			0	0	0	0	0	0	0	0	0	0	0	0	0	0	0	0	0	0	0	0	0	0	0	0	0	0	0	0	0	0	0	0	0	0	0	0
UNC_MUnknown_11_Median_BMC.Med.Genomics.2011_PMID.21214954	0.873563	0.687688	0.6159		0.803246	0.620208	0.6528		0.72578	0.530154	0.5542			0	0	0	0	0	0	0	0	0	0	0	0.000742115	0	-0.0189835	0	0	0	0	0	0	0	0	0	0	0	0	0	0	0	0.0163496	0	0	0	0	0	0
UNC_MUnknown_12_Median_BMC.Med.Genomics.2011_PMID.21214954	0.895619	0.530702	0.6054		0.795761	0.751359	0.6238		0.83545	0.659416	0.5153			0	-0.16288	0	0	0	0	0.177939	0	0	0	0	0	-0.0329053	0	0	0	0	0	0	0	0	0	0	0	0	0	0	0	0	0	0	0	0	0	0.119272	0
UNC_MUnknown_13_Median_BMC.Med.Genomics.2011_PMID.21214954	0.790093	0.357041	0.6268		0.788401	0.7559	0.6192		0.811961	0.655727	0.5133			0	0	0	0	0	0	0.121481	0	0	0	0	0	0	0.14338	0	0	0	0	0	0	0	0	0	0	0	0	0	0	0	0	0	0	0	0	0.0404059	0
UNC_MUnknown_14_Median_BMC.Med.Genomics.2011_PMID.21214954	0.885331	0.578947	0.6261		0.5	0.5	0.5		0.5	0.5	0.5			-0.000706418	0	0	0	0	0	0	0	0	0	-0.105463	0	-0.051004	0	0	0	0	0	0	0	0	0	0	0	0	0	0	0	0	0	0	0	0.0113012	0.132202	0	0
UNC_MUnknown_15_Median_BMC.Med.Genomics.2011_PMID.21214954	0.5	0.5	0.5		0.806182	0.60472	0.5475		0.875569	0.554215	0.4886			0	0	0	0	0	0	0	0	0	0	0	0	0	0	0	0	0	0	0	0	0	0	0	0	0	0	0	0	0	0	0	0	0	0	0	0
UNC_MUnknown_16_Median_BMC.Med.Genomics.2011_PMID.21214954	0.767378	0.54623	0.4784		0.617029	0.492802	0.5378		0.5	0.5	0.5			0	0	0	0	0	0	0	0	0	0	0	0	0	0	0	0	0	0	0	0	0	0	0	0	0	0	0	0	0	0	0	0	0	0	0	0
UNC_MUnknown_17_Median_BMC.Med.Genomics.2011_PMID.21214954	0.762574	0.460526	0.4979		0.5	0.5	0.5		0.5	0.5	0.5			0	0	0	0	0	0	0	0	0	0	0	0	0	0	0	0	0	0	0	0	0	0	0	0	0	0	0	0	0	0	0	0	0	0	0	0
UNC_MUnknown_18_Median_BMC.Med.Genomics.2011_PMID.21214954	0.5	0.5	0.5		0.84533	0.697007	0.6032		0.5	0.5	0.5			0	0	0	0	0	0	0	0	0	0	0	0	0	0	0	0	0	0	0	0	0	0	0	0	0	0	0	0	0	0	0	0	0	0	0	0
UNC_MUnknown_19_Median_BMC.Med.Genomics.2011_PMID.21214954	0.653301	0.385886	0.5011		0.662489	0.664227	0.5176		0.737955	0.547727	0.5351			0	0	0	0	0	0	0	0	0	0	0	0	0	0	0	0	0	0	0	0	0	0	0	0	0	0	0	0	0	0	0	0	0	0	0	0
UNC_MUnknown_2_Median_BMC.Med.Genomics.2011_PMID.21214954	0.775461	0.719219	0.599		0.766765	0.533223	0.563		0.675939	0.588312	0.5839			0	0	0	0	0	0	0	0	0	0	0	0	0	0	0	0	0	0	0	0	0	0	0	0	0	0	0	0	0	0	0	0	0	0	0	0
UNC_MUnknown_20_Median_BMC.Med.Genomics.2011_PMID.21214954	0.814755	0.614114	0.5373		0.813865	0.740033	0.6128		0.839952	0.721753	0.6034			-0.141647	-0.0086086	0	-0.0381788	0	0	0	0	0	0	0	0	0	0	0	0	0	0	0	0	0	0	0	0	0	0	0	0	0	0	0	0	0	0	0	0
UNC_MUnknown_21_Median_BMC.Med.Genomics.2011_PMID.21214954	0.922348	0.711988	0.5994		0.812995	0.673134	0.6138		0.79842	0.630303	0.584			0	0	-0.110457	-0.103142	0	0	0	0	0.0451029	0.0206974	0	0	0	0.0133046	0	0.000163662	0	0	0	0	0	0	0	0	0	0	0	0	0	0	0	0	0	0	0	0
UNC_MUnknown_22_Median_BMC.Med.Genomics.2011_PMID.21214954	0.822781	0.390351	0.4396		0.714924	0.56565	0.6186		0.640698	0.538312	0.4771			0.386821	0	0	0	0	0	0	0	0	0	0	0	0	0	0	0	0	0	0	0	0	0	0	0	0	0	0	0	0	0	0	0	0	0	0	0
UNC_MUnknown_23_Median_BMC.Med.Genomics.2011_PMID.21214954	0.952686	0.812312	0.7688		0.795977	0.625662	0.6549		0.83059	0.650487	0.6107			0	0	0	0	0	0	0	0	0	0	0	0	0	0	-0.122421	0	0	-0.0975913	-0.117691	-0.0396339	-0.0198505	-0.0687168	-0.00103827	0	-0.000596948	-0.00249842	-0.0694417	-0.0142602	0	0	0	0	0	0	0	0
UNC_MUnknown_24_Median_BMC.Med.Genomics.2011_PMID.21214954	0.904304	0.594595	0.5208		0.842931	0.702599	0.6036		0.741682	0.556656	0.5263			0	0	0.0257591	0.0219158	0	0	0	0	0	0	0	0	0	0	-0.0119208	0	0	0	0	0	0	0	-0.0067095	0	0	0	-0.0696632	-0.0973055	0	0	0	0	0	0	0	0
UNC_MUnknown_25_Median_BMC.Med.Genomics.2011_PMID.21214954	0.631649	0.563063	0.4732		0.636148	0.493702	0.5223		0.5	0.5	0.5			0	0	0	0	0	0	0	0	0	0	0	0	0	0	0	0	0	0	0	0	0	0	0	0	0	0	0	0	0	0	0	0	0	0	0	0
UNC_MUnknown_26_Median_BMC.Med.Genomics.2011_PMID.21214954	0.5	0.5	0.5		0.80179	0.512943	0.5658		0.5	0.5	0.5			0	0	0	0	0	0	0	0	0	0	0	0	0	0	0	0	0	0	0	0	0	0	0	0	0	0	0	0	0	0	0	0	0	0	0	0
UNC_MUnknown_27_Median_BMC.Med.Genomics.2011_PMID.21214954	0.881582	0.569069	0.7196		0.819853	0.61448	0.6481		0.757454	0.552597	0.5517			0	0	0	0	0.205052	0	0.172799	0	0	0.256253	0	0	0	0	0.0341686	0.0339058	0	0	0	0	0	0	0.0512886	0	0	0	0	0	0	0	0	0	0	0	0	-0.263753
UNC_MUnknown_28_Median_BMC.Med.Genomics.2011_PMID.21214954	0.925906	0.586257	0.5033		0.785381	0.724183	0.6113		0.811181	0.620455	0.5995			0	-0.0230473	0	0	0.038626	0	0.213589	0.0996117	0.0693874	0.00608741	0	0	0	0	0	-0.0374582	0	0	0	0	-0.0072976	-0.0772023	-0.00998995	-0.0694396	-0.03479	0	0	0	0	0	0	0	0	-0.0208516	0	0
UNC_MUnknown_29_Median_BMC.Med.Genomics.2011_PMID.21214954	0.5	0.5	0.5		0.671244	0.612934	0.578		0.819618	0.5625	0.5394			0	0	0	0	0	0	0	0	0	0	0	0	0	0	0	0	0	0	0	0	0	0	0	0	0	0	0	0	0	0	0	0	0	0	0	0
UNC_MUnknown_3_Median_BMC.Med.Genomics.2011_PMID.21214954	0.5	0.5	0.5		0.50375	0.502924	0.5		0.613878	0.474513	0.4782			0	0	0	0	0	0	0	0	0	0	0	0	0	0	0	0	0	0	0	0	0	0	0	0	0	0	0	0	0	0	0	0	0	0	0	0
UNC_MUnknown_30_Median_BMC.Med.Genomics.2011_PMID.21214954	0.924193	0.55192	0.5665		0.5	0.5	0.5		0.806903	0.57175	0.5592			0	0	0	0	0	0	0	0	0	0	-0.0468331	-0.124734	0	0	0	0	-0.00520102	0	-0.0541853	-0.0897034	-0.00100042	0	0	0	0	0	0	0	-0.00715051	0	-0.00382229	0	0	0	0	0
UNC_MUnknown_31_Median_BMC.Med.Genomics.2011_PMID.21214954	0.889163	0.702703	0.5316		0.802982	0.699484	0.6116		0.818606	0.657658	0.597			0	0	-0.0109064	-0.034355	0	0	0.0577606	0	0	0	0	0	0	0	0	0.00402465	0	0	0	0	0	0	0	0.0357474	0	0	0	0	0	0	0	0	0	0	0.112932	0
UNC_MUnknown_32_Median_BMC.Med.Genomics.2011_PMID.21214954	0.639805	0.451754	0.5703		0.762892	0.55987	0.5065		0.5	0.5	0.5			0	0	0	0	0	0	0	0	0	0	0	0	0	0	0	0	0	0	0	0	0	0	0	0	0	0	0	0	0	0	0	0	0	0	0	0
UNC_MUnknown_33_Median_BMC.Med.Genomics.2011_PMID.21214954	0.965639	0.758772	0.7007		0.5	0.5	0.5		0.5	0.5	0.5			0	0.0551358	0	0	-0.239527	-0.0451305	-0.0482574	-0.0433639	-0.130157	0	-0.111215	-0.0732221	0	-0.104101	-0.0281657	-0.0284983	0	-0.0667304	0	0	0	0	-0.0124891	0	0	0	0	0	-0.0422043	-0.363262	0	-0.40551	-0.250164	-0.214683	0	0.234762
UNC_MUnknown_34_Median_BMC.Med.Genomics.2011_PMID.21214954	0.5	0.5	0.5		0.5	0.5	0.5		0.627162	0.535065	0.5647			0	0	0	0	0	0	0	0	0	0	0	0	0	0	0	0	0	0	0	0	0	0	0	0	0	0	0	0	0	0	0	0	0	0	0	0
UNC_MUnknown_35_Median_BMC.Med.Genomics.2011_PMID.21214954	0.727691	0.472222	0.6005		0.829118	0.731658	0.6531		0.863894	0.713961	0.6333			0	0	0	0	0	0	0	0	0	0	0	0	0	0	0	0	0	0	0.146037	0	0	0	0	0	0	0	0	0	0	0	0	0	0	0	0	0
UNC_MUnknown_4_Median_BMC.Med.Genomics.2011_PMID.21214954	0.690457	0.597598	0.5046		0.750431	0.710836	0.6411		0.667235	0.679698	0.6055			0	0	0	0	0	0	0.0852336	0	0	0	0	0	0	0	0	0	0	0	0	0	0	0	0	0	0	0	0	0	0	0	0	0	0	0	0	0
UNC_MUnknown_5_Median_BMC.Med.Genomics.2011_PMID.21214954	0.843625	0.42042	0.4918		0.657157	0.62893	0.5614		0.5	0.5	0.5			0	0	0	0	0	0	0	0	0	0	0	0	0	0	0	0	0	0	0	0	0	0	0	0	0	0	0	0	0	0	0	0	0	0	0	0
UNC_MUnknown_6_Median_BMC.Med.Genomics.2011_PMID.21214954	0.966741	0.620833	0.6245		0.826625	0.737126	0.6033		0.759064	0.668994	0.5629			0	-0.306584	-0.199192	-0.175674	0.0522288	0	0.163571	0.00648985	0	0	0	0	0	0.0803198	0.0239866	0	0	0	0.165564	0.0574355	0.0703079	0.144659	0.134251	0.155187	0.0331835	0.122721	0	0	0.0562966	0	0	0	0	0.0395133	0.11832	0
UNC_MUnknown_7_Median_BMC.Med.Genomics.2011_PMID.21214954	0.681903	0.65015	0.6362		0.837094	0.688407	0.6723		0.778736	0.588481	0.6292			0	0	0	0	0	0	0	0	0	0	0	0	0	0	0	0	0	0	0	0.0226598	0	0	0	0	0	0	0	0	0	0	0	0	0	0	0	0
UNC_MUnknown_8_Median_BMC.Med.Genomics.2011_PMID.21214954	0.992885	0.625889	0.6213		0.814746	0.652838	0.5936		0.7774	0.589448	0.5533			0	0	0	0	0	0	0	0.178019	0	0	-0.0855721	-0.168293	0	-0.0935621	-0.199577	-0.011325	-0.01143	0	0	0	0	-0.0106006	-0.115838	-0.141911	0	-0.0784298	-0.168435	-0.0604947	0	0	0	0	0.0910608	0.0258824	0	0.093016
UNC_MUnknown_9_Median_BMC.Med.Genomics.2011_PMID.21214954	0.5	0.5	0.5		0.732741	0.619532	0.5563		0.591625	0.480856	0.4549			0	0	0	0	0	0	0	0	0	0	0	0	0	0	0	0	0	0	0	0	0	0	0	0	0	0	0	0	0	0	0	0	0	0	0	0
UNC_MVEGFC_Median_BMC.Med.Genomics.2011_PMID.21214954	0.918719	0.73542	0.7066		0.803866	0.720208	0.7058		0.5	0.5	0.5			0	0.226235	0	0	-0.0399846	0	0	0	0	0	0	0	0	0	0	0	0	0	0	-0.0454597	-0.0195608	0	0	0	0	0	0	-0.0399314	0	-0.0223963	0	0	-0.0167809	0	-0.220884	0
UNC_Pfefferle2012_LumProg_Median_Adam_PMID.25575446	0.840995	0.542398	0.5392		0.800296	0.70771	0.707		0.825969	0.6375	0.5969			0	0	0	0	0	0	0	0	0	0	0	0	0	0	0	0	0	0	0	0	0	0	0	0	0	0	0	0	0	0	0	0	0	0	0	0
UNC_Pfefferle2012_MaSC_Median_Adam_PMID.25575446	0.795242	0.555556	0.6285		0.5	0.5	0.5		0.5	0.5	0.5			0	0	0	0	0	0	0	0	0	0	0	0	0	0	0	0	0	0	0	0	0	0	0	0	0	0	0	0	0	0	0	0	0	0	0	0
UNC_Pfefferle2012_MatureLum_Median_Adam_PMID.25575446	1	0.521021	0.628		0.832195	0.704025	0.7399		0.790638	0.700649	0.6988			0	0	0	0.0364752	0.0668451	0.0631861	0	0	0	0	0	0	0	0	0	0	0	0	0	0	0	0	0	0	0	0	0	0	0	0.109888	0	0	0	0.0415647	0	-0.199111
UNC_Pfefferle2012_Stroma_Median_Adam_PMID.25575446	0.945105	0.577485	0.7521		0.800157	0.737403	0.6437		0.5	0.5	0.5			0	0	0	0	0	0	0	0	0	0	-0.133942	-0.00899013	-0.228527	-0.0128407	-0.0509942	0	0	0	-0.00163581	-0.00585672	-0.019253	-0.0156227	0	-0.0508947	-0.0842414	-0.0881931	-0.0255176	-0.00902952	0	0	0	0	0	0	0	0
UNC_PIK3CA.Hutti_Median_Cancer.Res.2012_PMID.22552288	0.5	0.5	0.5		0.889251	0.82236	0.7287		0.800686	0.728571	0.5617			0	0	0	0	0	0	0	0	0	0	0	0	0	0	0	0	0	0	0	0	0	0	0	0	0	0	0	0	0	0	0	0	0	0	0	0
UNC_Proliferation_11_Mean_JCO.2009_PMID.19204204	0.798182	0.615616	0.5406		0.861485	0.776058	0.7561		0.796184	0.607305	0.6111			0	0	0	0	0	0	0	0	0	0	0	0	0	0	0	0	0	0	0	0	0	0	0	0	0	0	0	0	0	0	0	0	0	0	0	0
UNC_Proliferation_Cluster_Median_BMC.Med.Genomics.2011_PMID.21214954	0.975408	0.567568	0.6957		0.871611	0.843092	0.8101		0.839624	0.786039	0.6648			0.014134	0	0	0	0.166328	0.27953	0.339069	0.13546	0	0.156964	-0.104127	-0.0410643	0	0	0	0	0	0	0	0	0	0	0	0	0	0.033142	0	0	-0.0442372	0	0	0	0	-0.253024	0	0
UNC_RB_LOH_Median_Breast.Cancer.Res.2008_PMID.18782450	0.975933	0.682749	0.7356		0.951394	0.836448	0.8373		0.860902	0.769305	0.7051			0	-0.203555	-0.21655	-0.154721	0.216854	0	0.229479	0	0.092633	0	0	0	0	0	0.00327591	0	0	0.121728	0	0	0	0	0	0	0	0.13088	0	0	0	0	0	0	0.0192194	0	0	0
UNC_RESPgenes.Usary_Median_Clin.Cancer.Res.2013_PMID.23780888	0.937876	0.711238	0.6896		0.5	0.5	0.5		0.655456	0.644318	0.5631			-0.233168	0	0	0	-0.310463	-0.0973508	-0.0161299	0	0	0	0	-0.0874532	0	0	0	0	0	0	0	0	0	0	0	0	0	0	0	0	0	0	0	0	-0.0836743	0	0	0
UNC_Ribosomal_Cluster_Median_BMC.Med.Genomics.2011_PMID.21214954	0.791232	0.56006	0.5186		0.744905	0.613234	0.5978		0.679089	0.641731	0.5872			0	0	0	0	0	0	0	0	0	0	0	0	0	0	0	0	0	0	0	0	0	0	0	0	0	0	0	0	0	0	0	0	0	0	0	0
UNC_ROR_S_Model_JCO.2009_PMID.19204204	0.5	0.5	0.5		0.928546	0.856451	0.8497		0.818724	0.663474	0.5797			0	0	0	0	0	0	0	0	0	0	0	0	0	0	0	0	0	0	0	0	0	0	0	0	0	0	0	0	0	0	0	0	0	0	0	0
UNC_S100A9_A8_Median_BMC.Med.Genomics.2011_PMID.21214954	0.5	0.5	0.5		0.915673	0.761143	0.7813		0.844887	0.686293	0.6612			0	0	0	0	0	0	0	0	0	0	0	0	0	0	0	0	0	0	0	0	0	0	0	0	0	0	0	0	0	0	0	0	0	0	0	0
UNC_Scorr_Basal_Correlation_JCO.2009_PMID.19204204	0.500134	0.486486	0.5		0.775088	0.711779	0.7714		0.668456	0.616396	0.611			0	0	0	0	0	0	0	0	0	0	0	0	0	0	0	0	0	0	0	0	0	0	0	0	0	0	0	0	0	0	0	0	0	0	0	0
UNC_Scorr_Her2_Correlation_JCO.2009_PMID.19204204	0.659278	0.526316	0.5742		0.897294	0.857835	0.8025		0.76321	0.668182	0.6021			0	0	0	0	0	0	0	0	0	0	0	0	0	0	0	0	0	0	0	0	0	0	0	0	0	0	0	0	0	0	0	0	0	0	0	0
UNC_Scorr_IE_Correlation_JCO.2006_PMID.16505416	0.866174	0.593172	0.3652		0.943223	0.870932	0.8516		0.887209	0.765444	0.7272			0	0	0	0	0	0	0	0	0	0	0	0	0	0.0553013	0	0	0	0	0	0	0.00969524	0.057525	0.0513271	0.0918765	0.0441822	0	0	0	0.0158398	0	0	0	0	0.00938327	0	0
UNC_Scorr_IIE_Correlation_JCO.2006_PMID.16505416	0.991446	0.690691	0.526		0.961659	0.904139	0.9122		0.942934	0.849582	0.7751			0	0	0	0	-0.144952	0	0	0	0	0	-0.0551492	0	-0.00651332	-0.0717644	-0.0487139	-0.0435329	0	0	0	0	0	-0.072155	-0.0277992	-0.202423	-0.339589	0	-0.0774737	-0.0500676	-0.0150692	0	-0.0490219	-0.0727597	-0.129156	0	-0.105521	0
UNC_Scorr_LumA_Correlation_JCO.2009_PMID.19204204	0.870623	0.588589	0.3134		0.84132	0.75074	0.7776		0.5	0.5	0.5			0	0	0	0	0.064333	0	0	0	0	0	0	0	0.00882153	0	0	0	0	0	0	0	0	0	0	0.0020391	0	0	0	0	0	0	0	0	0	0	0	0
UNC_Scorr_LumB_Correlation_JCO.2009_PMID.19204204	0.852179	0.492492	0.6206		0.848223	0.759546	0.7127		0.846953	0.649292	0.6268			0	0	0	0	0	0	0	0	0	0	0	0	0	0	0	0	0	0	0	0	0	0	0	0	0	0	0	0	0	0	0.0816835	0	0	0	0	0
UNC_Scorr_Norm_Correlation_JCO.2009_PMID.19204204	0.720128	0.372372	0.4621		0.846497	0.805504	0.7496		0.866786	0.673214	0.6086			0	0	0	0	0	0	0	0	0	0	0	0	0	0	0	0	0	0	0	0	0	0	0	0	0	0	0	0	0	0	0	0	0	0	0	0
UNC_Scorr_P53_Mut_Correlation_BMC.Cancer.2006_PMID.17150101	0.5	0.5	0.5		0.958346	0.902534	0.8633		0.857063	0.787338	0.722			0	0	0	0	0	0	0	0	0	0	0	0	0	0	0	0	0	0	0	0	0	0	0	0	0	0	0	0	0	0	0	0	0	0	0	0
UNC_Scorr_P53_Wt_Correlation_BMC.Cancer.2006_PMID.17150101	0.918605	0.69883	0.6599		0.901053	0.837633	0.8365		0.88554	0.698214	0.6638			0	0.0452242	0	0.0453956	0	0	-0.00231311	0	0	0	0	0	0	0	0	0	0	-0.0575412	0	0	0	0	0	0	0	0	0	0	0	0	0	-0.101926	-0.134468	0	0	0
UNC_Scorr_S329_L_Correlation_Br.J.Cancer.2008_PMID.18382427	0.963745	0.700292	0.5923		0.78736	0.721775	0.6597		0.850954	0.691763	0.6059			0	0	0	0	0	0	0	0	0	0	-0.123643	-0.0153144	-0.0274246	0	-0.0393801	0	0	0	0	-0.0235493	-0.126007	-0.135865	-0.0402026	-0.0270094	-0.116306	-0.0286763	0	-0.0577075	0	0	0	0	0	0	0	0
UNC_Scorr_S329_R_Correlation_Br.J.Cancer.2008_PMID.18382427	1	0.590643	0.6676		0.881256	0.754914	0.6873		0.827788	0.744643	0.6492			-1.53261	-0.00384118	-0.689867	-0.751103	-0.846127	-0.234589	0	-0.309497	-0.0730166	-0.767595	-0.559341	-0.45882	0	0.00237224	0	-0.0454873	-0.00767865	-0.117287	0	0	0	0.0187855	0.26936	0.243546	0.538927	0.57862	0.0596541	0.118331	-0.17784	-0.420611	-0.435455	-0.255669	0	-0.252682	0.344258	0
UNC_Secretoglobin_Median_BMC.Med.Genomics.2011_PMID.21214954	0.5	0.5	0.5		0.704886	0.635707	0.6053		0.65316	0.596753	0.5709			0	0	0	0	0	0	0	0	0	0	0	0	0	0	0	0	0	0	0	0	0	0	0	0	0	0	0	0	0	0	0	0	0	0	0	0
UNC_Shehata2012_ALDHneg_Median_Adam_PMID.25575446	0.5	0.5	0.5		0.764778	0.647979	0.6665		0.5	0.5	0.5			0	0	0	0	0	0	0	0	0	0	0	0	0	0	0	0	0	0	0	0	0	0	0	0	0	0	0	0	0	0	0	0	0	0	0	0
UNC_Shehata2012_ALDHpos_Median_Adam_PMID.25575446	0.5	0.5	0.5		0.870533	0.769384	0.7265		0.743085	0.671171	0.6273			0	0	0	0	0	0	0	0	0	0	0	0	0	0	0	0	0	0	0	0	0	0	0	0	0	0	0	0	0	0	0	0	0	0	0	0
UNC_Shehata2012_Basal_Median_Adam_PMID.25575446	0.5	0.5	0.5		0.720767	0.647841	0.5692		0.5	0.5	0.5			0	0	0	0	0	0	0	0	0	0	0	0	0	0	0	0	0	0	0	0	0	0	0	0	0	0	0	0	0	0	0	0	0	0	0	0
UNC_Shehata2012_Erbb3neg_Median_Adam_PMID.25575446	0.5	0.513514	0.5		0.816376	0.75188	0.6355		0.860004	0.67648	0.58			0	0	0	0	0	0	0	0	0	0	0	0	0	0	0	0	0	0	0	0	0	0	0	0	0	0	0	0	0	0	0	0	0	0	0	0
UNC_Shehata2012_LumProg_Median_Adam_PMID.25575446	0.5	0.5	0.5		0.778617	0.664671	0.6913		0.76607	0.609253	0.646			0	0	0	0	0	0	0	0	0	0	0	0	0	0	0	0	0	0	0	0	0	0	0	0	0	0	0	0	0	0	0	0	0	0	0	0
UNC_Shehata2012_NCL_Median_Adam_PMID.25575446	0.827854	0.647147	0.5092		0.839086	0.73354	0.7186		0.855334	0.689028	0.6881			0	0	0	0	0	0	0	0	0	0	0	0	0	0	0	0	0	0	0	0	0	0	0	0.0178208	0.175908	0.407094	0	0	0	0.675091	0	0	0	0	0	0
UNC_Shehata2012_Stroma_Median_Adam_PMID.25575446	0.5	0.5	0.5		0.693934	0.631029	0.6177		0.665978	0.632561	0.5279			0	0	0	0	0	0	0	0	0	0	0	0	0	0	0	0	0	0	0	0	0	0	0	0	0	0	0	0	0	0	0	0	0	0	0	0
UNC_Spike2012_aMaSC_Median_Adam_PMID.25575446	0.874111	0.671408	0.5759		0.641686	0.618563	0.5143		0.5	0.5	0.5			0	0	0	0	-0.00484529	0	0	0	0	0	0	0	0	0	-0.0188815	0	0	0	0	-0.0380926	-0.0286856	-0.0657039	-0.0136854	-0.0126328	-0.0473167	-0.0414391	-0.0555155	-0.00718881	0	0	0	0	0	0	0	0
UNC_Spike2012_fMaSC_Median_Adam_PMID.25575446	0.972132	0.678363	0.6289		0.842017	0.691238	0.5838		0.5	0.5	0.5			0	0	0	0	-0.103993	0	-0.0110508	0	-0.261348	-0.174398	0	0	0.047058	0	0	-0.116046	-0.00726032	0	0	0	0	0	0	0	0	-0.0835063	0	0	-0.0242765	-0.179734	-0.194714	-0.0275887	-0.000505699	0	0.0264029	0
UNC_Spike2012_fStr_Median_Adam_PMID.25575446	0.901568	0.630117	0.7659		0.855105	0.699197	0.6478		0.702347	0.663288	0.6329			-0.121604	0	0	0	-0.146589	0	-0.0226634	0	-0.0985699	-0.00499785	0	0	0	-0.015308	0	0	0	0	-0.00208576	-0.035893	-0.0441646	0	0	0	0	-0.0211626	-0.00401291	0	-0.0555193	-0.0330607	-0.0859442	0	0	0	0	0
UNC_Troester_Wound_Signature_Median_Clin.Cancer.Res.2009_PMID.19887484	0.932359	0.50731	0.6602		0.5	0.5	0.5		0.5	0.5	0.5			0	0	0	0	0	0	0	0	0	0	0	0	0	0	0	0	0	0	0	0	0	0	0	0	0	-0.742487	0	0	0	-0.973846	0	-0.56203	0	0	0	0
UNC_Unknown_1_Median_BMC.Med.Genomics.2011_PMID.21214954	0.5	0.5	0.5		0.672259	0.642724	0.6153		0.763081	0.523166	0.5292			0	0	0	0	0	0	0	0	0	0	0	0	0	0	0	0	0	0	0	0	0	0	0	0	0	0	0	0	0	0	0	0	0	0	0	0
UNC_Unknown_10_Median_BMC.Med.Genomics.2011_PMID.21214954	0.988372	0.626935	0.632		0.865114	0.711799	0.7238		0.78232	0.635065	0.6579			0	0	-0.257839	-0.097983	0.445622	0	0	0	0	0	0	0	0.207795	0	0	0.0948153	0	0	0	0	0	0	0	0	0	0	0	0	0	0	0	0	0	0	0.0658632	0
UNC_Unknown_11_Median_BMC.Med.Genomics.2011_PMID.21214954	0.828923	0.515015	0.5483		0.769082	0.663344	0.6791		0.692218	0.615422	0.5633			0	0	0	0	0	0	0	0	0	0.0264339	0	0	0.00855615	0	0	0.0655227	0.0170231	0	0	0	0	0	0	0	0	0	0	0	0	0	0	0	0	0	0	0
UNC_Unknown_12_Median_BMC.Med.Genomics.2011_PMID.21214954	0.989575	0.947447	0.8758		0.871389	0.874478	0.8881		0.951759	0.887825	0.7924			0	-0.334163	-0.175315	0	0.366548	0	0	0	0	0	0	0	0	0	0	0	0	0	0	0	0	0	0	0	0	0.206508	0	0	0	0	0	0	0	0	0	0
UNC_Unknown_13_Median_BMC.Med.Genomics.2011_PMID.21214954	0.96645	0.909357	0.8792		0.964124	0.94441	0.9189		0.964729	0.941234	0.8214			0	0	0	0	0	0	0	0	0	0	0	0	0	0	0	0	0	0	0	0	0	0	0	0	0	0	0	0	0	0	0	0	0	0	0	0
UNC_Unknown_14_Median_BMC.Med.Genomics.2011_PMID.21214954	0.986209	0.855263	0.8738		0.973127	0.959164	0.9401		0.933959	0.866558	0.8298			0	0	0	0	0	0	0	0	0	0	0	0	0	0	0	0	0	0	0	0	0	0	0.0488228	0	0	0	0	0	0	0	0	0	0	0	0	0
UNC_Unknown_15_Median_BMC.Med.Genomics.2011_PMID.21214954	0.809677	0.624625	0.5317		0.5	0.5	0.5		0.71938	0.587825	0.527			0	0	0	0	0	0	0	0	0	0	0	0	0	0	0	0	0	0	0	0	0	0	0	0	0	0	0	0	0	0	0	0	0	0	0	0
UNC_Unknown_16_Median_BMC.Med.Genomics.2011_PMID.21214954	0.718938	0.5633	0.6518		0.551415	0.566219	0.5131		0.790668	0.607468	0.6008			0	0	0	0	0	0	0	0	0	0	0	0	0	0	0	0	0	0	0	0	0	0	0	0	0	0	0	0	0	0	0	0	0	0	0	0
UNC_Unknown_2_Median_BMC.Med.Genomics.2011_PMID.21214954	0.775825	0.608187	0.4898		0.5	0.5	0.5		0.734315	0.609556	0.5571			0	0	0	0	0	0	-0.0510631	0	0	0	0	0	0	0	0	0	0	0	0	0	0	0	0	0	0	0	0	0	-0.0124551	0	-0.102122	0	0	0	0	0
UNC_Unknown_3_Median_BMC.Med.Genomics.2011_PMID.21214954	0.5	0.5	0.5		0.5	0.5	0.5		0.841831	0.637175	0.5364			0	0	0	0	0	0	0	0	0	0	0	0	0	0	0	0	0	0	0	0	0	0	0	0	0	0	0	0	0	0	0	0	0	0	0	0
UNC_Unknown_4_Median_BMC.Med.Genomics.2011_PMID.21214954	0.956429	0.677177	0.4558		0.740178	0.568765	0.5414		0.527643	0.5625	0.5			-0.0506244	-0.200941	0	0	0	0.0596432	0	0	0	5.32e-05	0	0	-0.0868268	0	0	0	0	0.0134399	0	0	0	0	0.00605138	0.0875199	0.0208507	0	0	0.138523	0	0	0	0	0	0	0	0
UNC_Unknown_5_Median_BMC.Med.Genomics.2011_PMID.21214954	0.954825	0.786787	0.8725		0.963363	0.953285	0.8831		0.955039	0.938961	0.9147			0	-0.0649351	0	0	0	0	0.118684	0	0	0	0	0	0	0	0.431522	0.0892179	0	0.119417	0.121777	0.199925	0.147496	0.162807	0.151304	0.113966	0.313896	0.325631	0.295372	0.188527	0	0	0	0	0	0	0	0
UNC_Unknown_6_Median_BMC.Med.Genomics.2011_PMID.21214954	0.885073	0.631579	0.499		0.5	0.5	0.5		0.5	0.5	0.5			0	-0.0827056	0	0	0	0.023172	0	0	0	0	0	0	0	0	0	0	0	0	0	0	0	0	0	0	0	0	0	0	0.00130787	0	0	0	0	-0.0459332	0	0
UNC_Unknown_7_Median_BMC.Med.Genomics.2011_PMID.21214954	0.899225	0.923423	0.8771		0.938008	0.93065	0.9022		0.963387	0.886851	0.9224			0	-0.281833	0	0	0	0	0	0	0	0	0	0	0	0	0.32677	0	0	0	0	0	0	0.228239	0	0	0.196066	0.722925	0.445469	0.131029	0	0	0	0	0	0	0	0
UNC_Unknown_8_Median_BMC.Med.Genomics.2011_PMID.21214954	0.987166	0.728507	0.7979		0.904661	0.825651	0.8305		0.845127	0.830598	0.8033			0	0	0	0	0	0	0	0	0	0	0	0	0	0	0.0672663	0	0	0.0362471	0	0	0	0	0.172489	0.104127	0.169282	0.113839	0	0	0	0	0.00192339	0	-0.0321497	0	-0.223355	-0.156498
UNC_Unknown_9_Median_BMC.Med.Genomics.2011_PMID.21214954	0.787723	0.574561	0.5736		0.804638	0.724737	0.6895		0.821676	0.645617	0.6314			0	0	0	0	0	0	0	0	0	0	0	0	0	0	0	0	0	0	0	0.359125	0	0	0	0	0	0	0	0	0	0	0	0	0	0	0	0
UNC_UNTREATgenes.Usary_Median_Clin.Cancer.Res.2013_PMID.23780888	0.5	0.5	0.5		0.857286	0.764083	0.7322		0.808766	0.701299	0.6648			0	0	0	0	0	0	0	0	0	0	0	0	0	0	0	0	0	0	0	0	0	0	0	0	0	0	0	0	0	0	0	0	0	0	0	0
UNC_Vascular.Content_Median_Clin.Exp.Metastasis.2014_PMID.23975155	0.950784	0.615497	0.52		0.5	0.5	0.5		0.5	0.5	0.5			0	0	0	0	0	0	0	0	0	0	0	0	0	0	0	0	0	0	0	-0.250714	-0.0116344	0	0	0	0	-0.0165753	0	0	0	0	0	0	0	0	0	0
UNC_VEGF_13genes_Median_BMC.Med.2009_PMID.19291283	0.89616	0.47807	0.5919		0.803587	0.630468	0.683		0.813834	0.586201	0.5722			0	0	0	0	0	0.126256	0	0.0438427	0	0	0	0	0	0	0	0	0	0	3.36e-06	0	0	0	0	0	0	0	0	0	0	0	0	0	0	0	0	0
UNC_XRTinducedgenes.Oh_Median_PMID.24527691	0.752114	0.599071	0.7651		0.842297	0.795666	0.7097		0.740221	0.717695	0.5656			0	0	0	0	0	0	0	0	0	0	0	0	0	0	0	0	0	0	0	0	0	0	0.0263527	0	0.013508	0	0	0	0	0	0	0	0	0	0	0
Verhaak_Immune_Median_Nat.Commun.2013_PMID.24113773	0.976203	0.862573	0.7574		0.5	0.5	0.5		0.712979	0.696657	0.6219			0	0.0821433	0	0	-0.0013513	-0.227806	0	-0.105284	0	-0.174058	0	0	0	-0.0890726	0	0	0	-0.031201	0	0	0	0	0	0	0	0	-0.112432	-0.128092	-0.0673641	-0.108387	-0.0915668	-0.00920361	-0.03652	-0.192687	0	0
Verhaak_Stromal_Median_Nat.Commun.2013_PMID.24113773	0.992783	0.606607	0.6824		0.5	0.5	0.5		0.5	0.5	0.5			-0.14606	0	-0.176016	-0.314698	0	0	0	0	0	0	-0.419054	-0.160662	-0.118119	0	0	0	0	0	0	-0.0564849	-0.0699859	0	0	0	0	-0.39429	-0.16632	-0.294284	0	-0.109978	-0.592913	-0.788977	-0.0187491	0	0	0.407808
Wahl_aMaSC_Signature_Median_Cell.Stem.Cell.2012_PMID.22305568	0.907772	0.651494	0.6164		0.741307	0.690884	0.6216		0.544201	0.540097	0.5055			0	0	0	0	-0.0693769	0	0	0	0	0	0	0	0	0	0	0	0	0	0	0	0	-0.021244	-0.0394835	-0.087966	-0.0716438	-0.00501999	0	0	-0.0402126	-0.130967	0	-0.0722758	-0.0279201	-0.0236357	-0.123291	0
Wahl_fMasC_Signature_Median_Cell.Stem.Cell.2012_PMID.22305568	0.95676	0.678521	0.6424		0.832931	0.755143	0.555		0.5	0.5	0.5			0	0	0	0	0	0	0	0	0	0	0	0.0667891	0	0	-0.01313	-0.0626092	-0.0999373	0	0	0	0	0	0	0	0	0	0	0	0	0	-0.0785254	0	0	0	0	0.015545
Wahl_fSTR_Signature_Median_Cell.Stem.Cell.2012_PMID.22305568	0.5	0.5	0.5		0.5	0.5	0.5		0.740072	0.637825	0.592			0	0	0	0	0	0	0	0	0	0	0	0	0	0	0	0	0	0	0	0	0	0	0	0	0	0	0	0	0	0	0	0	0	0	0	0
Wirapati_Proliferation_Median_Breast.Cancer.Res.2008_PMID.18662380	0.869821	0.602102	0.7117		0.935457	0.814241	0.8197		0.856741	0.79955	0.6721			0	-0.0707498	0	0	0.0975134	0.0690481	0.267264	0	0	0	-0.00124069	0	-0.0285157	0	0	0	0	0.0182469	0	0	0	0	0	0	0	0	0	0	0	0	0	0	0	0	0	0
XBP1_Signature_Median_Nature.2014_PMID.24670641	0.951866	0.473684	0.6399		0.687931	0.576677	0.6443		0.789326	0.543019	0.5939			0	0	0	0	0	0	0	0	0	0	-0.0466234	0	0	0	-0.000254708	0	0	0	0	0	0	0	0	0	0	-0.0984463	0	0	0	0	0	0	0	0	0	0
[truncated: 498 more columns]
