# Supplementary material for: Genetic determinants of the molecular portraits of epithelial cancers
Source: Nat Commun. 2019 Dec 11;10:5666. doi: 10.1038/s41467-019-13588-2 (PMC6906458; doi:10.1038/s41467-019-13588-2)
Supplement: Supplementary file 10 — Supplementary Data 9 [file 41467_2019_13588_MOESM10_ESM.xlsx]

## Sheet: Sheet1
Supplementary Data 9. Summary of Elastic Net models for gene expression signatures in lung cancers
Gene signature	AUC value				Beta coefficient
	TCGA Lung training	TCGA Lung testing	BRCA model prediction on TCGA Lung		1.p wholearm.chr1:1-124300000	chr1:3756302-6867390.BeroukhimS2.1p36.31.del.	chr1:26377344-27532551.BeroukhimS2.1p36.11.del.	chr1:27351829-27460967.BeroukhimS5..amp.	chr1:39907605-40263248.BeroukhimS2.1p34.2.amp.MYCL1	chr1:41717036-43943775.Basal.1p34.2-1.amp	chr1:43945805-44960161.Basal.1p34.1-2.amp	chr1:46541957-46555032.Basal.1p33-3.amp	chr1:58658784-60221344.BeroukhimS2.1p32.1.amp.JUN	chr1:71284749-74440273.BeroukhimS2.1p31.1.del.NEGR1	chr1:110339388-119426489.BeroukhimS2.1p13.2.del.	chr1:114889793-115149999.BeroukhimS5..amp.	chr1:118282114-118807006.BeroukhimS5..amp.	chr1:119996566-120303234.BeroukhimS2.1p12.amp.	1.q wholearm.chr1:124300000-247249719	chr1:144078052-144943150.BeroukhimS5..amp.	chr1:148661965-149063439.BeroukhimS2.1q21.2.amp.MCL1	chr1:151026302-152973244.BeroukhimS5..amp.	chr1:158317017-159953843.BeroukhimS2.1q23.3.amp.	chr1:162199047-163197517.BeroukhimS5..amp.	chr1:163619952-164752515.BeroukhimS5..amp.	chr1:166729757-167532460.BeroukhimS5..amp.	chr1:168438419-168880930.BeroukhimS5..amp.	chr1:169549478-170484405.BeroukhimS2.1q24.3.amp.	chr1:174611641-175371076.BeroukhimS5..amp.	chr1:201678483-203358272.BeroukhimS2.1q32.1.amp.MDM4	chr1:223876038-247249719.BeroukhimS2.1q43.del.RYR2	chr1:241364021-247249719.BeroukhimS2.1q44.amp.	chr2:1-15244284.BeroukhimS2.2p25.3.del.	2.p wholearm.chr2:1-93300000	chr2:15977811-16073001.BeroukhimS2.2p24.3.amp.MYCN	chr2:32460827-55039898.BeroukhimS5..del.	chr2:53680282-53845245.BeroukhimS5..amp.	chr2:61834240-63151654.BeroukhimS5..amp.	chr2:79257340-80427237.BeroukhimS5..del.	2.q wholearm.chr2:93300000-242951149	chr2:121187279-122198612.BeroukhimS5..amp.	chr2:135029078-135167772.BeroukhimS5..amp.	chr2:138479322-143365272.BeroukhimS2.2q22.1.del.LRP1B	chr2:154436672-155018734.HER2-enriched.2q23.3-114.amp	chr2:156889194-159797412.HER2-enriched.2q24.1-115.amp	chr2:159800558-163403274.HER2-enriched.2q24.2-116.amp	chr2:164158152-168812365.HER2-enriched.2q24.3-117.amp	chr2:173927807-175001974.HER2-enriched.2q31.1-118.amp	chr2:204533830-206266883.BeroukhimS2.2q33.2.del.PARD3B
AGE_associated_SOOD_Median_Genome.Biol.2015_PMID.26343147	0.670037	0.613834	0.5755		0	0	0	0	0	0	0	0	0	0	0	-0.00975796	0	0	0	0	0	0	0	0	0	0	0	0	0	0	0	0	0	0	0	0	0	0	0	0	0	0	0	0	0	0	0	0.318923	0
B_Cell_cluster_Iglesia_Median_CCR.2014_PMID.24916698	0.817832	0.693695	0.6545		0	0	0	0	0	0	0	0	0	0	0	0	0	0	-0.175187	0	-0.0618205	-0.0546856	0	-0.0116596	0	0	-0.0845051	-0.121435	0	0	0	0	-0.346651	0	0	0	0	0	0	0	-0.233596	0	0	-0.034038	0	0	0	-0.393265	0
Bcell_IL10_MINUS_LIN_Median_J_Immunol.2014_PMID.25080484	0.767489	0.679409	0.5544		0	0.0652264	0	0	0	0	0	0	0	0.124995	0	0	0	0	-0.0592502	-0.0646753	-0.0437442	-0.173733	0	0	0	0	0	-0.0580291	-0.0947551	0	0	0	0	0	-0.108986	0	0	0	0	0	0	-0.169968	-0.0191926	0	0	0	0	0	-0.0140309
Bcell_IL10_PLUS_LIN_Median_J_Immunol.2014_PMID.25080484	0.844878	0.754532	0.6893		0	0.00653763	0	0	0	0	0	-0.108186	-0.0429336	0	0.231102	0.288403	0	0	-0.197282	0	-0.0651393	-0.0185395	0	-0.0121229	-0.0251706	-0.0246835	-0.0281826	0	-0.0503252	-0.362042	-0.296673	-0.10558	-0.220498	-0.0683041	0	0	0	0	0	0	-0.0148676	-0.0252384	0	0	0	0	-0.0183582	-0.100318	0
Bcells_Centroblast_Median_J.Clin.Oncol.2015_PMID.25800755	0.843275	0.66202	0.6519		0	0	0	0	0	0	0	0	0	0	0.390774	0.0178886	0	0	0	0	0	0	0	0	0	0	0	0	0	0	0	-0.0124359	0.111337	0	0	0	0	0	0	0	0	-0.00299779	0	0	0	0	0	0	0
Bcells_Centrocyte_Median_J.Clin.Oncol.2015_PMID.25800755	0.790363	0.643711	0.5		0	0	0	0	-0.00320193	0	-0.0294945	0	0	0	0.0582258	0.0148166	0	0	-0.131773	-0.00217305	0	-0.114452	-0.022195	-0.0565678	0	-0.000307276	0	-0.0595518	-0.0182186	-0.0752575	-0.0639826	-0.049552	0	0	0	0	0	0	-0.0779383	-0.247168	-0.169631	-0.205117	0	0	0	0	-0.119498	-0.261858	0
Bcells_Memory_Median_J.Clin.Oncol.2015_PMID.25800755	0.81417	0.707467	0.6547		0	0	0	0	0	0	0	0	0	0	0	0	0	0	-0.221588	0	-0.00416483	-0.0625033	0	0	0	-0.0406462	-0.0465473	0	-0.192405	-0.350087	0	0	-0.0599802	-0.191131	0	0	0	0	-0.107639	0	0	0	0	0	0	0	0	-0.172825	0
Bcells_Naive_Median_J.Clin.Oncol.2015_PMID.25800755	0.839988	0.799951	0.7208		0.0922823	0	0.0936411	0.134248	0	0	0	0	0	0	0.114524	0.101166	0	0	-0.235199	-0.0158224	-0.0109402	-0.181138	-0.0127012	0	0	-0.0386258	0	-0.0852434	0	-0.175585	-0.234948	-0.0899897	-0.0203713	-0.145383	0	0	-0.103689	-0.00518556	-0.0888899	0	-0.244448	0	0	-0.0131148	-0.212604	-0.212276	-0.157507	-0.0425278	0
Bcells_Plasmablast_Median_J.Clin.Oncol.2015_PMID.25800755	0.702948	0.62532	0.5558		0	0	0	0	-0.00425972	0	0	0	0	0	0	0	0	0	-0.0503342	-0.001537	0	-0.0663851	0	0	0	0	0	-0.0180105	-0.0180566	-0.009998	0	0	0	0	0	0	0	0	0	0	0	0	0	0	0	0	0	-0.00983744	0
BPMS_7.Genes_Median_PLoS.One.2013_PMID.24349199	0.711414	0.643941	0.4868		0	0	0	0	0	0	0	0	0	0	0	0	0	0	0	0	0	-0.137454	0	0	0	-0.116986	0	0	0	0	0	0	0	0	0	0	0	0	0	0	0	0	0	0	0	0	0	0	0.0217384
CD103_Negative_Median_Cancer.Cell.2014_PMID.25446897	0.805482	0.674926	0.6233		0	0	0.0172391	0	0	0	0	0	0	0	0.201754	0.0999909	0	0	-0.153996	0	-0.000309014	-0.0596434	0	-0.0168062	0	-0.0279637	-0.0766152	-0.0104299	-0.0762289	-0.274172	-0.108577	-0.000265812	0	0	0	-0.0569816	0	0	0	0	0	-0.0582801	0	0	0	0	-0.000770617	0	0
CD103_Positive_Median_Cancer.Cell.2014_PMID.25446897	0.820928	0.758368	0.6838		0	0	0	0	0	0	0	0	0	0	0.0978826	0.0599797	0.0206064	0	-0.0967167	0	0	-0.063002	-0.099506	0	0	0	-0.0187546	-0.0204643	0	-0.101112	-0.0113119	0	-0.118536	0	-0.0654031	0	0	0	0	0	-0.0156322	0	0	0	0	-0.00990728	0	0	0
CD103_Ratio_Cancer.Cell.2014_PMID.25446897	0.644592	0.4933	0.4638		0	0	0	0	0	0	0	0	0	0	0	0	0	0.000384709	0	0	0	0	0	0	0	0	0	0	0	0	0	0	0	0	0	0	0	0	0	0	0	0	0	0	0	0	0	0	0
CD68_cluster_Iglesia_Median_CCR.2014_PMID.24916698	0.804846	0.726183	0.6059		0	0	0.0650241	0.0852426	0	-0.0163678	-0.109814	0	0	0.0203169	0.212253	0.0877206	0	0	-0.075236	-0.0558888	-0.0643319	-0.0784721	-0.00590286	-0.0473099	0	-0.111346	0	0	-0.097276	-0.139811	0	0	0	0	-0.11865	0	0.0228829	0	0	0	0	0	0	-0.0705655	-0.0551386	-0.174481	-0.141913	0	0.00631489
CD8_cluster_Iglesia_Median_CCR.2014_PMID.24916698	0.815336	0.771836	0.6501		0	0	0.0312125	0.0690036	0	0	-0.000199244	0	0	0	0.0633533	0.0211995	0	0	-0.0694015	0	0	0	-0.0604823	0	-0.0240149	-0.129269	-0.016925	0	0	-0.26198	-0.125232	-0.0493457	0	0	0	0	0	0	0	0	-0.0431954	0	0	0	0	0	0	-0.0732502	-0.0449783
CIN70_Median_Nat.Genet.2006_PMID.16921376	0.846055	0.704532	0.6471		0	0	0	0	0	0	0	0	0	-0.0137568	0	0	0	0	0	0	0.0850449	0	0	0	0	0.0529041	0	0	0	0.0615724	0	0	0	0	-0.295318	0	0	0	0	0	0	0	0	0	0	0	0.341039	0.708375	0
CTLA4	0.826859	0.706847	0.5938		0	0	0	0	0	0	0	0	0	0.0337667	0.0181312	0.0294261	0	0	-0.111949	0	0	-0.0483083	-0.136404	-0.0951814	-0.0766546	-0.145914	0	0	0	-0.0336106	0	-0.00112573	-0.261642	0	0	0	0	0	0	0	-0.161112	-0.117169	-0.17696	0	0	0	0	-0.0791371	-0.34224
Early_Relapse_ER.Pos_33_Median_JAMA.2011_PMID.21558518	0.771237	0.658719	0.5586		0	0	0	0	0	0.0557159	0	0.0208704	0.137923	0.182708	0	0	0	0	0.0264566	0.00592537	0.00944607	0	0	0	0	0	0	0	0.0628515	0.132282	0	0	0	0	0	0	0	0	-0.16771	0	0.223903	0	0	0	0	0	0	0	-0.0738734
Early_Response_ER.Neg_27_Median_JAMA.2011_PMID.21558518	0.777286	0.703892	0.6451		0	0	0	0	0	0	0	0	0.00794491	0	-0.0481188	-0.00447095	0	0	0.0753297	0	0.0758745	0.0448835	0	0	0	0	0.00615175	0.019742	0.0425584	0.0346292	0.0528626	0.039353	0	0	0	0	0	-0.0478966	0	0	0.216524	0	0	0	0	0	0	0	0
Excellent_Pathologic_Response_ER.Neg_55_Median_JAMA.2011_PMID.21558518	0.855245	0.633251	0.5985		0	0.101224	0	0	0	0	0	0	-0.154004	0	-0.144554	-0.221976	0	0	0.00474789	0	0.00246146	0	0	0	0	0	0.010397	0.0994484	0.185534	0.331544	0	-0.0236814	0	0	-0.266372	-0.0536998	-0.0278133	0	-0.208633	0	0.0274362	0	0.148777	0.173104	0.249688	0.00375639	0	0	0
Excellent_Pathologic_Response_ER.Pos_39_Median_JAMA.2011_PMID.21558518	0.842368	0.733413	0.7246		-0.00567669	0	0	-0.191305	0	0	-0.0738963	-0.00377172	0	0	0	0	0	0	0.00231721	0.020371	0.112645	0.169215	0	0	0	0	0	0	0	0	0	0	0	0	0	0	0	0	0	0	0.209817	0	-0.0561105	-0.0192748	0	0	-0.0183916	0	0
Extensive_Residual_Diesase_ER.Neg_54_Median_JAMA.2011_PMID.21558518	0.806233	0.62798	0.55		0	-0.161486	-0.0131725	-0.0285399	-0.102187	0	0	0	0.124681	0	0	0.0303088	0	0.0951647	0	0	0	0	0	0	0	0	-0.00822405	0	0	0	0.04055	0.211945	0	0	0	0	0	-0.0797905	-0.00286208	-0.067534	0	0	0	0	0	0	0	0.135775	0
Extensive_Residual_Diesase_ER.Pos_73_Median_JAMA.2011_PMID.21558518	0.840903	0.751872	0.6778		-0.0696696	0	-0.0537513	-0.0798991	0	-0.0558922	-0.0107062	-0.118952	0	0	-0.0715494	-0.112954	0	0	0	0	0	0	0	0	0	0	0	0.0259609	0.000964312	0	0	0.0276289	0	0	0	0	0	0	0	0	0.108967	0	0	0	0.290517	0.0872786	0	0	-0.0214381
Fibromatosis_Median_Lab.Invest.2008_PMID.18414401	0.725131	0.583482	0.5		0.103567	0.0712449	0.0432923	0.0258779	0	0	0	0	0	0	0.0891749	0.00312703	0	0	-0.113419	0	0	-0.0524425	-0.00664439	0	0	0	0	-0.0105457	-0.0858962	-0.100643	-0.0798919	-0.0325395	0	0	0	0	0	0	0	0	0	0	0	0	-0.00907801	0	0	-0.0239818	0
FOXC1_Hair_Follicles_Wang_Median_SCIENCE.2016_P30C.LO.vs.WT_Negative_PMID.26912704	0.840471	0.743018	0.666		0	0	0.148294	0.146029	0	0	0	0	0	0	0	0	0	-0.0385604	-0.153221	0	-0.00630989	-0.197784	-0.123024	-0.00229505	-0.0233937	-0.0377069	-0.0490703	0	-0.0449938	0	0	-0.035929	0	-0.0278146	0	0	0	0	-0.0338159	0	0	0	0	0	0	0	0	-0.123858	0
FOXC1_Hair_Follicles_Wang_Median_SCIENCE.2016_P30C.LO.vs.WT_Positive_PMID.26912704	0.785344	0.623005	0.5		0	0	0	0	-0.00544787	-0.0518623	-0.0217783	0	0	0	0	0	0	0	-0.0769612	-0.0444978	0	0	-0.0981519	-0.0183922	0	-0.102286	-0.0977457	-0.0382366	-0.192076	0	0	0	-0.110661	-0.0880341	-0.0360635	-0.000958293	-0.0105956	0	0	0	0	0	0	0	0	0	0	0	0
GHI_RS_Model_NJEM.2004_PMID.15591335	0.900337	0.683399	0.6712		0	0	0	0	0	0	-0.0561409	0	0	0	0	0	0.156882	0	0	0	-0.0738882	0	0	0	0	0	0	0	0	-0.357564	0	-0.544252	0.154453	0	0	0	0	0	0	0.621716	0	0	0	0	0	0	0.120738	0	0
GP11_Immune_IFN.r=0.965_PerouLab_MInterferon_Cluster_Median_BMC_Med_Genomics_2011_PMID.21214954	0.5	0.5	0.5027		0	0	0	0	0	0	0	0	0	0	0	0	0	0	0	0	0	0	0	0	0	0	0	0	0	0	0	0	0	0	0	0	0	0	0	0	0	0	0	0	0	0	0	0	0
GP19_1Q_amplicon.r=0.967_PerouLab_HS_Green17_Median_BMC_Med_Genomics_2011_PMID.21214954	0.925607	0.924292	0.9027		0	0	0	-0.535184	0	0	0	0	0	0	0	0	0	0	4.20905	0	0	0	0	0	0.156183	0.006145	0	0	0	0.016523	1.02335	0	0	0	0	0	0	0	0	0	0	0	0	0	0	0	0	0	0
GP2_Immune_Tcell_Bcell.r=0.949_PerouLab_Immune_cell_Cluster_Median_BMC_Med_Genomics_2011_PMID.21214954	0.831622	0.793498	0.6436		0	-0.00451106	0	0	0	-0.0253529	0	0	0	0	0.0429508	0	0	0	-0.156064	0	0	-0.050492	-0.00518272	-0.0347693	-0.00494548	-0.0636013	-0.0469116	-0.0476998	0	-0.32802	-0.11198	-0.0599037	-0.0480488	-0.0453875	-0.0155491	0	0	0	0	-0.0991702	-0.0106746	-0.373795	0	0	0	-0.129708	-0.196987	-0.232108	0
GP22_16Q22_24_amplicon.r=0.927_PerouLab_16q24x_Median_BMC_Med_Genomics_2011_PMID.21214954	0.924649	0.878788	0.8483		0	-0.0653579	-0.0240465	-0.0176018	0	0	0	0	0	0	-0.0361509	-0.0761334	0	0	0.0345889	0	0	0.0232579	0.0115104	0	0	0	0	0	0	0.0359246	0	0.0848094	0	0	0	0	0	0	-0.02695	0	0	0	0	0	0	0	0	0	0
GP4_MES_ECM.r=0.954_PerouLab_HS_Red7_Median_BMC_Med_Genomics_2011_PMID.21214954	0.676645	0.606355	0.5		0	0	0.0446137	0	0	0	0	0	0	0	0	0	0	0	-0.287943	0	0	-0.0138026	-0.0482238	0	0	0	0	0	0	0	0	0	0	0	0	0	0	0	0	0	0	0	0	0	0	0	0	-0.11665	0
GP5_MYC_targets_TERT.r=0.922_PerouLab_MM_Myc_1pFDR_UP_Median_Genome_Biology_2007_PMID.17493263	0.801769	0.762217	0.6708		-0.0533609	-0.189749	0	-0.130256	-0.0203496	0	0	0	0	-0.111545	-0.0452521	-0.000596748	0	0	0.104903	0	0.0239389	0	0	0.0731028	0.0800471	0.0321889	0	0	0	0.156294	0.0635665	0.0274034	0.0730134	0	0	0	0	0	0	0	0.112142	0	0	0.0513869	0.0484127	0.0811868	0	0.216208	-0.192047
GP9_Cell_cell_adhesion.r=960_PerouLab_MClaudin_Cluster_Median_BMC_Med_Genomics_2011_PMID.21214954	0.793294	0.699833	0.6298		0	0	0	0	0	0	0	0	0	0	0	0	0	0	0	0	0	0.10922	0	0	0	0	0	0.270614	0	0	0	0	0	0	0	0	0	0	0	0	0	0.500063	0	0	0	0	0	0.609599	0
GSEA_Median_ALK_PATHWAY_BIOCARTA	0.5	0.5	0.5		0	0	0	0	0	0	0	0	0	0	0	0	0	0	0	0	0	0	0	0	0	0	0	0	0	0	0	0	0	0	0	0	0	0	0	0	0	0	0	0	0	0	0	0	0
GSEA_Median_BIOCARTA_AKT_PATHWAY	0.79238	0.650443	0.6085		0	0	0	0	-0.196676	-0.00471647	-0.22192	0	0	0	-0.00470955	0	0	0	0	-0.000943482	0	0	0	0	0	0	0	0	0	0	0	0	0	-0.113971	0	-0.0460298	-0.0961978	-0.0524275	-0.202806	0	0	0	0	-0.0050161	0	0	-0.0962746	0	-0.183795
GSEA_Median_BRCA_ATR_PATHWAY_BIOCARTA_ATRBRCA	0.797468	0.743251	0.6374		0	-0.0115962	-0.095541	-0.13538	0	0	0	0	0	0	0	0	0	0	0	0	0.0118861	0.0253039	0	0	0	0.0124719	0	0	0	0	0	0	0.0331186	0	0	0	0	0	0	0	0	0	0	0.0101057	0	0	0	0	-0.00167819
GSEA_Median_CASPASE_CASCADE_APOPTOSIS_SA	0.803627	0.684343	0.5447		0	0.205438	0	0	-0.165263	-0.00180243	0	0	0.00353572	0	0	0	0	0	0	-0.0393045	-0.0397187	-0.0758765	0	-0.0516924	0	-0.0589323	0	0	0	0	0	0	0	0	0	0	0	-0.0197958	-0.242755	0	0	0	0	0	0	0	0	0.201983	0
GSEA_Median_CTLA4_PATHWAY_BIOCARTA	0.831405	0.728325	0.6454		0	-0.00462267	0	0	0	0	0	0	0	0	0	0	0	-0.0403482	-0.119992	-0.0212212	-0.0380376	-0.113268	-0.00699523	-0.0115677	-0.0176356	-0.118288	-0.0494395	-0.0675649	0	-0.202325	0	0	0	0	0	-0.0310618	0	0	0	0	0	0	0	0	0	0	-0.15853	-0.052679	0
GSEA_Median_GP1_Proliferation_DNA_repair.r=0.972_REACTOME_CELL_CYCLE_MITOTIC	0.842859	0.723596	0.6913		0	0.00597004	-0.0436946	-0.229006	0	0.159979	0	0	0	0.0169365	0	-0.00995726	0	0	0.0145318	0	0.0630046	0.0810404	0	0	0	0.0135364	0	0.0143971	0	0.05527	0	-0.0177716	0	0	-0.0146011	0	0	0	0	0	0	0.0507242	0.156456	0.0316013	0.281592	0.394032	0.115455	0.0810742	0.0166345
GSEA_Median_GP1_Proliferation_DNA_repair.r=0.981_PUJANA_CHEK2_PCC_NETWORK	0.876397	0.656798	0.6626		0	0.0463611	-0.051871	-0.3968	0	0.227182	0	0	0	-0.0483797	0	0	0	0.0331227	0.0152761	0	0.0125448	0.0515117	0	0.133813	0.133649	0	0	0.0116462	0	0.126374	0	-0.106708	0.160132	0.0960742	0	0	0	0	0.137227	0	0.0619061	0	-0.0648586	0	0	0.127952	0.192206	0.445148	0
GSEA_Median_GP10_Fatty_acid_oxidation.r=0.930_CARBOXYLIC_ACID_METABOLIC_PROCESS	0.858333	0.735468	0.5089		-0.140096	-0.0368898	0	-0.205555	-0.109651	-0.317777	-0.0558074	0	0	0	-0.256483	-0.238546	0	0.164293	0.0368252	0.0145204	0	0	0	0.00777684	0.0122848	0.139842	0.116522	0.0598535	0	0.32582	0.0265208	0.00836523	0	0	-0.0506131	0.0428135	0.0532142	0.0949096	0.119281	0.223558	0	0	0	0.0233863	0.00449922	0.366965	0.110412	0.614231	0
GSEA_Median_GP12_Hypoxia_glycolosis.r=0.939_SEMENZA_HIF1_TARGETS	0.665906	0.604729	0.5541		0	0	0	0	0	0	0	0	0	0	0	0	0	0	0	0	0	0	0	0	0	0	0	0	0	0	0	0	0	0	0	0	0	0	0	0	0	0	0	0	0	0	0	0	0
GSEA_Median_GP13_Neural_signailng.r=0.894_NERVOUS_SYSTEM_DEVELOPMENT	0.772804	0.657241	0.5106		-5.03e-05	0	-0.103455	-0.0551846	0	-0.0947149	-0.103341	-0.108664	0	-0.154837	0	0	0	0	0	-0.00266684	0	0	0	0	0	0	0	0	0	0	0	0	0	0	0	0	0	0	0	0	0	0	0	0	-0.128927	0	0	0	0.0471725
GSEA_Median_GP13_Neural_signailng.r=0.959_MODULE_100	0.818778	0.675134	0.6649		0	0.134129	0	0.175349	0.128192	0	0	0	0	0	0	0	0.0181463	0	0	0	-0.237689	-0.16373	0	-0.285849	-0.136582	0	0	0	0	0	0	0	0	0	-0.0276366	0	0	0	0	0	-0.262878	0	0	0	-0.208409	0	0	0	0.392023
GSEA_Median_GP14_Plasma_membrane_cell_cell_signaling.r=0.925_MORF_CNTN1	0.77341	0.592709	0.5		0	0	0	0	0	0	0	0	0	0	0	0	0	0	0.0815559	0	0.200715	0.043992	0	0	0	0	0	0.0813031	0	0.173833	0	0	0	0	0	0	0	0	0	0	0	0	0	0	0	0	0	0.74014	0
GSEA_Median_GP15_EGF_signailng.r=0.936_NAGASHIMA_EGF_SIGNALING_UP	0.65658	0.648768	0.5494		0	0	0	0	0	0	0	0	0	0	0	0	0	0	0	0	0	0	0	0	0	0	0	0	0	-0.0878819	0	0	0	0	0	0	0	0	0	0	0	0	0	0	0	0	0	0	0
GSEA_Median_GP16_Protein_kinase_signailng_MAPKs.r=0.885_REGULATION_OF_KINASE_ACTIVITY	0.768621	0.599113	0.589		0	0	-0.0575412	-0.134556	-0.171307	-0.0768272	-0.0472232	-0.020025	0	0	0	-0.00413579	0	0	0	0	0	0	0	0	0	0	0	0	0	0	0	0	0	0	0	0	0	0	0	0.0374257	0	0	0	0	0.0396989	0.0779499	0.00146135	0.0607596	0
GSEA_Median_GP16_Protein_kinase_signailng_MAPKs.r=0.893_INTRACELLULAR_SIGNALING_CASCADE	0.7728	0.641266	0.5		0	0	0	0	-0.103704	0	0	0	0	0.000917884	0.0581256	0.0718899	0	0	-0.0168262	0	0	0	0	0	0	0	0	0	-0.125051	-0.0600807	-0.0937512	-0.0537216	0	0	0	0	0	0	0	0	0	0	0	0	0	0	0	0.0243205	0
GSEA_Median_GP17_Basal_signaling.r=0.958_SMID_BREAST_CANCER_BASAL_UP	0.5	0.5	0.5816		0	0	0	0	0	0	0	0	0	0	0	0	0	0	0	0	0	0	0	0	0	0	0	0	0	0	0	0	0	0	0	0	0	0	0	0	0	0	0	0	0	0	0	0	0
GSEA_Median_GP18_Vesicle_EPR_membrane_coat.r=0.877_MEMBRANE_COAT	0.715869	0.60335	0.6058		0	0	0	0	0	0	0	0	0	0	-0.0315072	-0.0340048	0	0	0.0361671	0	0.0310113	0.126085	0.0930786	0.033395	0.00035683	0.0734815	0.0660845	0.0547854	0	0	0	0	0	0	0	0	0	0	0	0	0	0	0	0	0	0	0	0	0
GSEA_Median_GP2_Immune_Tcell_Bcell.r=0.964_KEGG_HEMATOPOIETIC_CELL_LINEAGE	0.848382	0.793153	0.7075		0	0.000398058	0.0118688	0.00307482	0	0	0	0	-0.0939591	0	0	0	0	0	-0.150047	0	-0.0153246	-0.076729	-0.064484	-0.072064	-0.0246353	-0.071447	-0.102969	-0.0606872	-0.014198	-0.197231	-0.0171823	-0.0161545	0	0	0	0	0	0	0	-0.118678	-0.101449	-0.298123	0	0	-0.0180363	-0.0790418	-0.225931	-0.172523	-0.096413
GSEA_Median_GP20_TAL1_Leukemia_erythropoiesis.r=0.935_GNF2_TAL1	0.747379	0.561626	0.5338		0	0	0	0	0	0	0	0	0.0646639	0	-0.000207523	-0.030083	0	0	0	0	0	0	0	0.0178577	0.0939093	0.0970293	0.0246636	0.0241247	0	0	0.0340425	0.0101496	0	0	0	0	0.0359747	0	0	0	0	0	0	0	0	0	0	0	0
GSEA_Median_GP21_Anti_apoptosis_DNA_stability.r=0.877_MORF_BCL2	0.703193	0.602709	0.533		0	0	0	0.00215371	0	0	0	0	0	0	0	0	0	0	0	0	0	0	0	0	0	0	0	0	0	0	0	0	0.00560834	0.109128	0	0.0525916	8.93e-05	0	0.00381625	-0.113844	-0.0289317	0	0	0	0	0	0	0	-0.0226051
GSEA_Median_GP21_Anti_apoptosis_DNA_stability.r=0.898_MORF_STK17A	0.722225	0.615172	0.5711		0	0	0	0.0339507	0.249357	0	0	0	0	0	0	0	0	0.0394398	0	0	0	0	0.179752	0	0	0	0	0	0	0	0	0	0	0	0	0	0	0	0	0	0	0	0	-0.197366	0	0	-0.374674	0	0
GSEA_Median_GP21_Anti_apoptosis_DNA_stability.r=0.925_MORF_MT4	0.802955	0.699951	0.6073		0	0	-0.0171049	0	0	0	0	0	0	0	0	-0.0666818	0	0	0.0678339	0	0.0737932	0.143968	0	0	0	0	0	0	0	0.274195	0	0.0680406	0	0	0	0	0	0	0	-0.0898987	0	0	0	0	-0.050771	0	0	0	-0.223253
GSEA_Median_GP3_Tumor_suppressing_miRNA_targets.r=0.940_GTTTGTT.MIR_495	0.756488	0.617291	0.5886		0	0	-0.0203565	0	0	0	-0.0114266	-0.0380824	0	0	0	0	0	0	0.0484185	0	0	0.0158405	0	0.00108883	0	0	0.00409153	0.0683943	0.0480173	0.22764	0	0	0	0.0315048	0	0	0	0.0208505	0.0581997	0	0	0	0	0	0	0.033183	0	0	0
GSEA_Median_GP3_Tumor_suppressing_miRNA_targets.r=0.940_TGCTTTG.MIR_330	0.5	0.5	0.5		0	0	0	0	0	0	0	0	0	0	0	0	0	0	0	0	0	0	0	0	0	0	0	0	0	0	0	0	0	0	0	0	0	0	0	0	0	0	0	0	0	0	0	0	0
GSEA_Median_GP3_Tumor_suppressing_miRNA_targets.r=0.952_DACOSTA_UV_RESPONSE_VIA_ERCC3_DN	0.78625	0.620591	0.5		0	0	-0.138923	-0.162102	-0.0341071	0	0	-0.235911	0	0	0	0	0	0	0	0	0	0	0	0	0	0.0194872	0	0	0	0.30243	0.00774738	0	0.126711	0	0	0	0	0	0	0.491692	0	0	0	0.239329	0	0.0176654	0	0.153973	0
GSEA_Median_GP6_Squamous_differentiation_development.r=0.902_RICKMAN_TUMOR_DIFFERENTIATED_WELL_VS_POORLY_DN	0.750711	0.70665	0.5898		0	0	0	0	-0.011591	0	0	0	0	0	0	0	0	0	-0.0472107	0	-0.00275578	-0.0149895	0	0	0	0	0	-0.0176037	-0.105873	-0.065331	0	0	0	-0.000426689	-0.0158588	0	0	-0.0164808	0	0	0	0	0	0	0	0	0	0	0
GSEA_Median_GP7_Estrogen_signaling.r=0.97_SMID_BREAST_CANCER_BASAL_DN	0.809574	0.750345	0.6479		0	0	0.0875857	0.175328	0	0	0	0	0	-0.127054	0	0	0	0	0	0	-0.100252	-0.137254	-0.0170759	0	0	0	0	0	0	0	0	0	-0.0982319	-0.00181683	-0.0300102	0	0	0	-0.104948	0	0	0	0	0	0	0	-0.154073	-0.226984	0
GSEA_Median_GP8_FOXO_stemness.r=0.875_MORF_PTPRB	0.66577	0.563892	0.5		0	0	0	0	0	0	0	0	0	0	1.85e-05	0	0	0	0	0	0	0	0	0	0	0	0	0	0	0	0	0	0	0	0	0	0	0	0	0	0	0	0	0	0	0	0	0	0
GSEA_Median_GP8_FOXO_stemness.r=0.931_TTGTTT_V$FOXO4_01	0.714773	0.566897	0.5		0	0	0	0	0	0	0	-0.061352	0	0	0	0	0.00153983	0.0662464	0.00468461	0	0	0	0	0	0.0044993	0.031061	0.0638785	0.0814957	0.0737587	0.118275	0	0	0	0	0	0	0	0	0	0	0.0100405	0	0	0	0	0	0	0	0
GSEA_Median_HDAC_TARGETS_DN_HELLER	0.708562	0.625222	0.5263		-0.0451714	0	0	-0.0190122	0	0	-0.0676255	-0.0538364	0	0	0	0	0	0	0	0	0	0	0	0	0	0	0	0	0	0	0	0	0	0	0	0	0	0	0	0	0	0	0	0	0	0	0	0	0
GSEA_Median_IGF1R_PATHWAY_BIOCARTA	0.762717	0.606601	0.6014		0	-0.00296422	0	0	0	-0.0236434	0	-0.0444967	0	0	0	0	0	0	0	0	0	0	0	0	0	0	0	0	-0.00886543	0	0	0	0	0	-0.0305112	0	0	0	0	0	0.00657551	0	0	0	0	0	0	0.0503955	0
GSEA_Median_MTOR_PATHWAY_BIOCARTA	0.780066	0.658374	0.5532		0	0	0	0	-0.110195	0	0	0	0	0	0	0	0	0	0	0.0257079	0.0177005	0	0	0	0	0	0	0	0	0	0	0	0	0	0	0	0	0	-0.0186595	0	0	0	0	0	0	0	0	0	-0.0237454
GSEA_Median_MYC_amplified_chr8q24	0.962214	0.921135	0.9165		0	0	0	0	0	0	0	0	0	0	0	0	0	0	0	0	0	0	0	0	0	0	-0.13791	0	0	0	-0.189905	-0.094858	0	0	0	0	-0.0281837	0	-0.477081	0	0	0	0.287902	0	0	0	0.091684	0	0
GSEA_Median_PD1_SIGNALING_REACTOME	0.839056	0.749606	0.672		0	0	0	0	0	-0.0928703	-0.0448244	0	0	0	0	0	0	0	-0.0493409	0	0	0	0	-0.000108503	0	-0.0252684	-0.00733883	0	0	-0.266762	-0.160846	-0.0790471	-0.118898	-0.199327	-0.091605	-0.129741	0	0	-0.07278	-0.476999	0	-0.199907	0	0	0	0	-0.0424555	-0.0870455	-0.0472766
GSEA_Median_PI3K_CASCADE_REACTOME	0.820304	0.65601	0.5554		0	-0.00598492	0	0	-0.126973	0	0	-0.104315	0.0531467	0	0	0	0	0	0.0206546	0	0.119115	0.129903	0	0	0	0	0	0	0	0.223297	0	0	0.0405299	0	0	0	0	0.0620008	0.081563	0	0	0	0	0.248295	0.0206862	0.273425	0.0367266	0.158279	-0.0166564
GSEA_Median_PTEN_PATHWAY_BIOCARTA	0.792632	0.6443	0.5947		-0.0789471	-0.106781	0	0	-0.000323223	0	-0.154762	-0.085704	0	0	-0.0987666	-0.032958	0	0	0	-0.0130164	0	0	-0.0305537	-0.0291132	-0.0246773	-0.1043	-0.0726394	-0.0880774	-0.0155882	0	0	0	0.077724	0	0	0	0	0	0	0	0	0	0	0.0616507	0	0	0	0	-0.00178019
GSEA_Median_RAS_PATHWAY_BIOCARTA	0.621637	0.600168	0.5994		0	0	0	0	0	0	0	0	0	0	0	0	0	0	0	0	0	0	0	0	0	0	0	0	0	0	0	0	0	0	0	0	0	0	0	0	0	0	0	0	0	0	0	0	0
GSEA_Median_RB_PATHWAY_BIOCARTA	0.888149	0.724581	0.6634		0	0	-0.0452864	-0.548493	-0.238733	0	0	0	0	0.165997	0	-0.0087466	0	-0.000635756	0	0	0	0	0.0260562	0	0.105185	0.0844956	0	0	0	-0.0638028	0	-0.267975	0	0	0	0	-0.0311763	0	0	0	0	0	0	0	0	0	0	0	0
GSEA_Median_RESPONSE_TO_ANDROGEN_UP_NELSON	0.5	0.5	0.5		0	0	0	0	0	0	0	0	0	0	0	0	0	0	0	0	0	0	0	0	0	0	0	0	0	0	0	0	0	0	0	0	0	0	0	0	0	0	0	0	0	0	0	0	0
GSEA_Median_RETINOL_METABOLISM_KEGG	0.816963	0.709803	0.5415		-0.150931	-0.105088	0	-0.0161004	-0.101156	0	0	0	0	-0.114509	0	0	0	0.0332883	0	-0.0137043	-0.0215208	0	-0.150664	-0.0199222	-0.0114852	0	0	0	-0.0767243	0	0	-0.00574285	-0.148402	0	-0.188562	0	0	0.167025	0.0055977	0	0.0849602	0	0.0954184	0	0	0	0.0132761	0.155943	-0.036294
GSEA_Median_VEGF_PATHWAY_BIOCARTA	0.798111	0.642808	0.6402		0	0	0	0	-0.0228711	-0.0424065	0	-0.0211171	0	0	0	-0.0478622	0	0	0	0	0	0	0	0	0	0	0	0	0	0	0	0	0.00409679	0.0473872	0	0.0709606	0	0	0.0577518	0	0	-0.0315013	-0.0120139	0	0	0	0	0	-0.163359
HCK_Median_Breast.Cancer.Research.2008_PMID.19272155	0.832719	0.691077	0.6383		0	0	0	0	0	0	0	0	0	0	0.0942855	0.0183247	0	0	-0.15565	0	-0.0431845	-0.116802	0	-0.0753378	-0.0189442	-0.0672838	-0.033427	0	0	-0.299612	-0.076255	-0.0198633	-0.0332749	0	-0.0125483	0	0	0	-0.00460217	0	0	-0.0705493	-0.0934457	0	0	-0.0877224	-0.0353291	-0.138146	0
HER2_AMPLIFIED_PerouLab_HER2_Amplicon_Median_BMC_Med_Genomics_2011_PMID.21214954	0.902383	0.852808	0.8424		0	0	0	0	0	0	0	0	0	0	0	0	-0.0580894	0	0	0	0.107107	0	0.0172324	0	0	0	0	0	0	0	0	0	0	0	0	0	0	0	0	0	0	0	0	0	0	0	0	0	0
HGF_down_Median_BCR.2013_PMID.24025166	0.764003	0.590542	0.4985		0	0.0756508	0	0	0.13764	0	0	0	0	0	0.024189	0.124927	0	0	0	0	0	0	0	0	0	0	0	0	0	0	0	0	0.146717	0	0	0	0	0	0	-0.108864	-0.0763019	-0.0160246	-0.227142	0	0	0	0	-0.00673181	0
HGF_up_Median_BCR.2013_PMID.24025166	0.799297	0.629754	0.5809		0	0	0	0	0	0	0	0	0	0	0	0	0	0	-0.00897688	0	-0.026241	-0.0283538	0	0	-0.150305	-0.111646	-0.0031356	0	0	0	0	0	0.185085	0.0391648	0	0	0	0	0	0	0	0	0	0	0	0	0	0	0
HRneg.Tneg_14.Genes_Median_BCR.2010_PMID.20946665	0.7285	0.584236	0.5837		0	0	0	0	0	-0.0018246	-0.0796309	-0.106299	-0.0891095	-0.0414407	0	0.00223699	0	0	0	0	0	0	0	0	0	0	0	0	0	0	0	0	0	0	0	0	0	0	0	0	0	0	0	0	0	0	0	-0.00109813	0
IgG_Median_Breast.Cancer.Research.2008_PMID.19272155	0.5	0.5	0.5898		0	0	0	0	0	0	0	0	0	0	0	0	0	0	0	0	0	0	0	0	0	0	0	0	0	0	0	0	0	0	0	0	0	0	0	0	0	0	0	0	0	0	0	0	0
IMMUNE_Bindea_Cell_aDC_Median_Immunity.2013_PMID.24138885	0.5	0.5	0.5635		0	0	0	0	0	0	0	0	0	0	0	0	0	0	0	0	0	0	0	0	0	0	0	0	0	0	0	0	0	0	0	0	0	0	0	0	0	0	0	0	0	0	0	0	0
IMMUNE_Bindea_Cell_B_cells_Median_Immunity.2013_PMID.24138885	0.819851	0.721478	0.6136		0	0	0	0.121894	0	-0.0210973	0	0	-0.121813	0	0	0	0	-0.142786	-0.182483	0	-0.133755	-0.0555944	-0.0532732	-0.0792388	-0.0269281	-0.00718664	-0.0533778	-0.100662	0	0	-0.095495	0	0	0	0	0	0	0.0330875	0	0	-0.317972	-0.0931658	-0.0084911	-0.0660576	-3.53e-05	-0.0891732	0	-0.0247252	0.0904502
IMMUNE_Bindea_Cell_Blood_vessels_Median_Immunity.2013_PMID.24138885	0.79199	0.685862	0.5		0	0	0	0	0	0	0	0	0	0	0.0380117	0	0	0	-0.0807987	-0.0524898	-0.000352368	-0.0427983	-0.00433708	0	0	0	-0.0325211	-0.125982	-0.0737309	0	0	0	0	-0.0144808	0	0	0	-0.0252063	-0.260112	0	0	0	0	0	0	-0.00276077	0	-0.108792	0
IMMUNE_Bindea_Cell_CD8_T_cells_Median_Immunity.2013_PMID.24138885	0.791619	0.601133	0.5		0	0	0	0	0.0295889	0	0	0	0	0	0	0	0	0	0	0.0430193	0	0	0	0	0	0	0	0	0	0	0	0	0	0	0	0	0	0	0	0	0	-0.232618	-0.034595	-0.0121121	-0.0732905	0	0	0	0.00407919
IMMUNE_Bindea_Cell_Cytotoxic_cells_Median_Immunity.2013_PMID.24138885	0.834946	0.75027	0.657		0	0	0	0	-0.0664247	0	0	0	0	0	0	0	0	0	-0.115642	0	0	-0.115577	0	0	0	0	0	0	0	-0.328631	-0.180275	-0.0787528	-0.183131	0	0	0	0	0	0	0	-0.139865	-0.127019	-0.178213	0	-0.0829032	0	0	0	0
IMMUNE_Bindea_Cell_DC_Median_Immunity.2013_PMID.24138885	0.822812	0.687488	0.6816		0	0	0	0	0	0	0	0	0.0198129	0.133521	0	0	0	-0.0420774	-0.0636705	0	-0.125305	-0.0565133	0	0	0	0	0	-0.0598613	-0.124551	-0.053934	0	0	0	0	0	0	0	0	0	-0.00662577	-0.000179518	0	0	0	0	0	0	-0.213137	0
IMMUNE_Bindea_Cell_Eosinophils_Median_Immunity.2013_PMID.24138885	0.833984	0.59591	0.6117		0	0	0.0913954	0.0149616	0	0	0	0.118264	0	0.23723	0	0.00470513	0.154577	0	0	0	-0.0607424	-0.0630126	0	0.138029	0.0852625	0	0	0	0	0	0	0	0	-0.150877	0.0337053	0	0	0	-0.395604	0	-0.180223	0	0	0	0	0	-0.145117	0.00818076	0.100891
IMMUNE_Bindea_Cell_iDC_Median_Immunity.2013_PMID.24138885	0.791787	0.685637	0.6606		0	0	0.00568274	0.025535	-0.00136768	0	0	0	0	0	0	0	0	0	-0.0667447	-0.056743	-0.113618	-0.046233	0	0	0	-0.0818109	-0.0437859	-0.0225482	-0.0948958	-0.0596509	0	0	0	0	0	0	0	-0.0254972	0	0	0	0	0	0	0	0	0	0	0
IMMUNE_Bindea_Cell_Lymph_vessels_Median_Immunity.2013_PMID.24138885	0.5	0.5	0.5744		0	0	0	0	0	0	0	0	0	0	0	0	0	0	0	0	0	0	0	0	0	0	0	0	0	0	0	0	0	0	0	0	0	0	0	0	0	0	0	0	0	0	0	0	0
IMMUNE_Bindea_Cell_Macrophages_Median_Immunity.2013_PMID.24138885	0.794598	0.687044	0.5577		0	0	0.0651578	0.175585	0	0	0	0	0	0	0.0873948	0.0836953	0	0	-0.0861903	-0.00366733	-0.0718837	0	0	0	0	0	0	0	-0.302698	-0.424484	0	0	0	0	0	0	0	0	-0.0691795	0	0	0	0	0	0	0	0	0	0
IMMUNE_Bindea_Cell_Mast_cells_Median_Immunity.2013_PMID.24138885	0.816229	0.742562	0.7005		0	0.0527222	0.178487	0.216777	0.0927785	0	0	0	0	0	0.0370516	0	0	0	-0.120791	-0.0546414	-0.100274	-0.11053	-0.0352381	0	0	0	0	-0.097003	-0.0250771	0	0	0	-0.15692	0	0	0	0	0	-0.0766593	0	0	0	0	0	0	0	-0.00103133	-0.160995	0
IMMUNE_Bindea_Cell_Neutrophils_Median_Immunity.2013_PMID.24138885	0.778907	0.714993	0.6247		0	0	0	0	0	0	0	0	0	0.29002	0.130752	0.0946763	0.0207924	0	-0.197927	-0.0123336	-0.126449	-0.183508	-0.111647	-0.000139213	-0.0146295	-0.0323879	-0.0145408	-0.0162946	-0.0801644	-0.171094	-0.0532879	-0.0391556	-0.0891808	-0.11966	-0.0469217	-0.110441	-0.0163431	0	-0.114081	0	0	-0.00522315	-0.00409758	0	0	0	-0.00687974	-0.129614	0
IMMUNE_Bindea_Cell_NK_CD56bright_cells_Median_Immunity.2013_PMID.24138885	0.827104	0.683744	0.5883		0	-0.0275454	0	0	-0.0299003	0	0	0.053775	0	0	0	0	-0.000171907	-0.245095	0	0	0	0	-0.0601572	0	0	0	0	0	0.00720263	0	0	0	0	0	0	-0.0807867	0	0	-0.0667762	0	-0.242753	0	0	0	0	0	-0.1019	-0.0207429	0.268766
IMMUNE_Bindea_Cell_NK_CD56dim_cells_Median_Immunity.2013_PMID.24138885	0.650803	0.618916	0.5096		0	0	0	0	0	0	0	0	0	0	0	0	0	0	-0.0560186	0	-0.00682738	0	0	0	0	0	0	0	0	-0.0959001	-0.0629932	-0.000318525	0	0	0	0	0	0	0	0	0	0	0	0	0	0	0	0	0
IMMUNE_Bindea_Cell_NK_cells_Median_Immunity.2013_PMID.24138885	0.689674	0.605369	0.5651		0.0321724	0	0	0.0638615	0	0	0.00516514	0	0.140165	0	0	0	0	0	0	0	0	0	0	0	0	0	0	0	0	0	0	0	0	0	0	0	0	0	0	0	-0.0816765	0	0	0	0	0	0	0	0
IMMUNE_Bindea_Cell_Normal_mucosa_Median_Immunity.2013_PMID.24138885	0.762074	0.756108	0.5492		0	0	0	0.110044	0	0	0	0	0	0	0	0.0260278	0	0	-0.154505	0	-0.0372631	-0.120491	-0.0718374	0	0	0	0	-0.0450946	-0.0854879	0	-0.0263129	0	-0.0404661	-0.113124	0	0	0	0	0	0	-0.0365948	0	0	0	-0.0301894	-0.0230733	0	-0.100771	0
IMMUNE_Bindea_Cell_pDC_Median_Immunity.2013_PMID.24138885	0.818421	0.683498	0.6743		0	0	0	0	0	0	0	0	0	0.151909	0	0.0437738	0	-0.0310549	-0.135429	0	-0.0503049	-0.0175688	-0.0780852	0	0	0	-0.0383037	0	-0.0214856	-0.212821	-0.123449	-0.136083	0	-0.0291274	-0.0199235	0	0	0	0	0	0	0	0	0	0	0	-0.0817267	-0.187451	0
IMMUNE_Bindea_Cell_SW480_cancer_cells_Median_Immunity.2013_PMID.24138885	0.751559	0.64186	0.5847		0	0	0	-0.0886445	-0.0294309	0	0	0	0	0	0.038765	0	0	0	0	0	0	0	0	0	0	0	0	0	-0.0281214	-0.0462532	0	0	0	0.00397503	0	0.000699548	0.000756748	0	0.00477262	0	0	0	0	0	0	0	0	0.0977218	-0.185709
IMMUNE_Bindea_Cell_T_cells_Median_Immunity.2013_PMID.24138885	0.834701	0.745222	0.6771		0	0	0	0	0	0	0	0	0	0	0	0	0	0	-0.0965699	0	0	-0.04413	0	-0.0109631	0	-0.0288459	-0.00715542	-0.0279026	0	-0.0288958	-0.120569	-0.0624637	0	0	0	0	0	0	0	0	-0.247744	-0.09131	0	0	0	-0.066068	-0.131027	-0.123932	0
IMMUNE_Bindea_Cell_T_helper_cells_Median_Immunity.2013_PMID.24138885	0.847141	0.702266	0.642		0	0	0	0	-0.0425842	-0.0527178	0	0	-0.0399183	0	0.015815	0	0	0	0	0	0	0	0	0	0	0	0	0.017898	0.115859	0	0	0	0	-0.121828	-0.124764	0	0	-0.182547	0	0.343884	0.191948	0	0	0	0.156148	0.158036	0	0.4291	0.105906
IMMUNE_Bindea_Cell_Tcm_Median_Immunity.2013_PMID.24138885	0.5	0.5	0.5		0	0	0	0	0	0	0	0	0	0	0	0	0	0	0	0	0	0	0	0	0	0	0	0	0	0	0	0	0	0	0	0	0	0	0	0	0	0	0	0	0	0	0	0	0
IMMUNE_Bindea_Cell_Tem_Median_Immunity.2013_PMID.24138885	0.755446	0.63665	0.5863		0	0	0	0	0	0	0	0	0	0	0.050072	0.0967339	0	0	0	0	0	-0.0313969	-0.0173394	0	-0.00314387	-0.0243743	0	0	0	0	0	0	0	0	0	0	0	0	0	0	0	-0.00687656	0	0	-0.062074	-0.0013695	0	0	0
IMMUNE_Bindea_Cell_TFH_Median_Immunity.2013_PMID.24138885	0.5	0.5	0.615		0	0	0	0	0	0	0	0	0	0	0	0	0	0	0	0	0	0	0	0	0	0	0	0	0	0	0	0	0	0	0	0	0	0	0	0	0	0	0	0	0	0	0	0	0
IMMUNE_Bindea_Cell_Tgd_Median_Immunity.2013_PMID.24138885	0.809782	0.66866	0.5		0	0	0	0	0	0	0	0	0.0284584	0.0411253	0	0	-0.0368625	0	0	0	0	-0.0269446	0	0	0	0	0	0	0	-0.0551763	0	0	0	0	0	0	0	0	-0.196182	0	-0.0647973	0	-0.0601317	-0.380865	-0.106184	0	0	-0.0538249	0
IMMUNE_Bindea_Cell_Th1_cells_Median_Immunity.2013_PMID.24138885	0.818946	0.725123	0.558		0	0	0	0	0	0	0	0	0	0	0	0	0	0	-0.102845	-7.67e-05	0	0	-0.0824422	-0.00407314	-0.0221349	-0.0995118	-0.0688336	-0.120814	0	-0.117159	0	0	-0.0382227	-0.146039	0	-0.0300943	0	0	0	-0.110861	-0.530039	0	-0.104761	0	0	0	-0.243708	0	0
IMMUNE_Bindea_Cell_Th17_cells_Median_Immunity.2013_PMID.24138885	0.76381	0.663795	0.5833		0	0	0	0	0	0	0	0	0	0	0	0	0	0	0	0	0	0.202587	0.0337722	0.00223018	0	0	0	0	0	0.0236005	-0.0027208	0	-0.11347	-0.0273778	0	0	0	0	-0.0986951	0.088629	-0.00739508	0	0.0497715	0	0	0	0	0	0
IMMUNE_Bindea_Cell_Th2_cells_Median_Immunity.2013_PMID.24138885	0.7397	0.691675	0.6243		0	0	0	0	0	0	0	0	0	0	0	0	0	0	0	0	0	0	0	0	0	0	0	0	0	0	0	0	0	0	0	0	0	0	0	0	0	0	0	0	0	0	0	0	0.184058
IMMUNE_Bindea_Cell_TReg_Median_Immunity.2013_PMID.24138885	0.5	0.5	0.5976		0	0	0	0	0	0	0	0	0	0	0	0	0	0	0	0	0	0	0	0	0	0	0	0	0	0	0	0	0	0	0	0	0	0	0	0	0	0	0	0	0	0	0	0	0
IMMUNE_PEREZ_14_Median_JCO.2015_PMID.2560586	0.849441	0.824236	0.7336		0	0.177122	0.035995	0.0458226	0	0	0	0	-0.000217876	0	0	0	0	0	-0.0947939	-0.016929	-0.0627971	-0.161167	-0.0627688	0	-0.0443788	-0.0463393	-0.0526802	-0.0327541	0	0	0	0	0	0	0	0	0	0	0	0	-0.101428	-0.177599	0	0	-0.0904523	0	0	-0.117808	0
IMMUNE_PEREZ_87_Median_JCO.2015_PMID.2560586	0.860642	0.757044	0.6551		0	0	0.041227	0.134673	-0.0224271	-0.120974	-0.155076	-0.0400738	0	0.065933	0.00989056	0.0693651	0	0	-0.187528	0	-0.0731084	-0.218894	-0.0399213	0	-0.0147053	-0.15622	-0.0670699	-0.0462286	-0.00938683	-0.221777	-0.106911	-0.0419426	0	0	5.07e-05	0	0	0	0	-0.311273	-0.223409	-0.159345	-0.0344142	0	0	-0.127524	-0.134006	-0.137171	-0.0825828
Immune_Suppression_Kardos_Median_JCI.Insight.2016_PMID.27699256	0.863947	0.72532	0.5917		0	-0.0903967	0	0	0	-0.0237587	-0.0247836	0	-0.0437679	0	0	0	0	-0.0851648	-0.255425	-0.00150928	-0.131431	-0.136177	-0.132975	-0.0256523	-0.0302834	-0.0847179	-0.0773797	0	0	-0.301161	-0.0970886	0	0	0	0.0552747	0	0	0.0330887	0	0	0	-0.0287573	-0.114236	0	-0.0589381	-0.165907	-0.18123	0	-0.152225
Inflammatory_Breast_Cancer_491_IBC_Median_CCR.2013_PMID.23396049	0.790397	0.742315	0.5958		0	0	0	0	0	0	-0.0283431	-0.0863199	0	0	0	0	0	0	-0.148116	0	-0.00275847	-0.106052	0	-0.0296974	-0.0199424	-0.0208966	-0.0160916	-0.0978033	-0.101561	-0.180622	-0.0671214	0	0	-0.0260857	-0.000190914	-0.0275805	0	0	-0.000546519	0	0	0	0	0	0	0	0	0	0.00381007
Inflammatory_Breast_Cancer_491_nIBC_Median_CCR.2013_PMID.23396049	0.802774	0.683744	0.5015		0	0	0	-0.00912165	-0.0318103	0	0	0	0	-0.0822412	0	0	0	0.0262474	0.170543	0	0.0247966	0.0953897	0.0638734	0	0.019402	0.161091	0.0923582	0.0254348	0.0658921	0.169156	0.0142081	0.00918337	0.0588094	0	-0.0270325	0	0	-0.0525075	0	0	0	0.0235964	0	0.281594	0.00280684	0	0	0	0
Inflammatory_Breast_Cancer_79_IBC_Median_CCR.2013_PMID.23396049	0.793186	0.630936	0.6041		0	-0.154814	0	0	-0.0199621	0	0	0	0	0	0	0	0	0	0	0	0	0	0	0	0	0	0	0	0	0	0	0	0.00222435	0	0	0	0	0	0	0	0.255031	0	0	0	0.0627729	0	0	0	0
Inflammatory_Breast_Cancer_79_nIBC_Median_CCR.2013_PMID.23396049	0.772043	0.70266	0.6438		0	0	0	-0.127227	0	0	0	0	0	0	-0.0176138	-0.062807	0	0	0.162916	0	0.0114494	0.078903	0.0451476	0.0734983	0.143067	0.1535	0.0436039	0.0294235	0	0	0.0210315	0	0	0	0	0	0	0	0	0	0	0	0	0.235989	0.263599	0.049593	0	0	0
Influenza_11genes_Metasignature_KHATRI_Median_Immunity.2015_PMID.26682989	0.5	0.5	0.479		0	0	0	0	0	0	0	0	0	0	0	0	0	0	0	0	0	0	0	0	0	0	0	0	0	0	0	0	0	0	0	0	0	0	0	0	0	0	0	0	0	0	0	0	0
IntClust_Amplification.50_Median_Genome.Biol.2014_PMID.25164602	0.913238	0.836354	0.8059		0	0	0	-0.703791	-0.118764	0	0	-0.249336	0	0	0	0	0	0	0.248641	0	0.0151615	0	0	0	0	0	0	0	0	0	2.37662	0	0	0	0	0	0	-0.0231303	0	0	0	0	0	0.0290175	0	0.507786	0.136487	0	0
IntClust_Amplification.50.Better.than_Median_Genome.Biol.2014_PMID.25164602	0.901441	0.90931	0.8535		0	0	0	-1.41397	0	0	0	0	0	0	0	0	0	0	0	0	0	0	0	0	0	0	0	0.199998	0	0.469284	3.01582	0	0.0845423	0	0	0	0	0	0	0	0.148778	0	0	0	0	0.0419684	0	0	-0.044319
IntClust_Deletion.50_Median_Genome.Biol.2014_PMID.25164602	0.901912	0.834286	0.8435		0	0	0	0	0	0	0	0	0	0	0	0	0	0	0	0	0	0	0	0	0	0	0	0	0	0	0	0	0	0	0	0	0	0	0	0	0	0	0	0	0	0	0	0	0
IntClust_Deletion.50.Better.than_Median_Genome.Biol.2014_PMID.25164602	0.936098	0.923929	0.9058		0	0	0.239994	0	0	0	0	0	0	0	0	0	0	0	0	0	0.00329682	0	0	0	0	0	0	0	0	0	0	0	-0.0725138	0	0	0	0	-0.21286	0	0	0	0	0	0	0	0	0	0	0
Interferon_Median_Breast.Cancer.Research.2008_PMID.19272155	0.680303	0.626256	0.483		0.042667	0.0317513	0.0424029	0.0618733	0	0	0	0	0	0.0550307	0	0	0	0	-0.041726	0	-0.00577676	0	0	-0.0370346	-0.0533136	-0.0488167	-0.0368805	-0.0173839	0	-0.0469447	0	0	0	0	0	0	0	0	0	0	0	0	0	0	0	0	0	0	0
JANES_Oscillation_GDF11_TGFBR3_MedianNat.Cell.Biol.2014_PMID.24658685	0.5	0.5	0.5738		0	0	0	0	0	0	0	0	0	0	0	0	0	0	0	0	0	0	0	0	0	0	0	0	0	0	0	0	0	0	0	0	0	0	0	0	0	0	0	0	0	0	0	0	0
JANES_Oscillation_JUND_KRT5_MedianNat.Cell.Biol.2014_PMID.24658685	0.725421	0.581232	0.5177		0	0	-0.0130704	-0.172826	0	0	0	0	0	0	-0.174229	-0.134044	0	0	0	0	0	0	0.0318737	0	0	0	0	0	0	0	0	0	0	0	0	0	0	0	0	0	0	0	0	0.0412537	0	0.00173003	0.123456	0	-0.176954
Knudsen_Neo_common_Median_Clin.Cancer.Res.2014_PMID.25047707	0.882545	0.707438	0.6898		0.0509777	0.25209	0	0	0	0	0	0	0	0	0.36241	0.171767	0.0626394	0.0367943	0	0	0	0	0	0	0.0405748	0	0	0.0741084	0	0	0	-0.145816	0	0	-0.0605825	-0.155459	0	0	-0.198996	0.187664	0.0485738	0	0	0.102806	0.0182801	0.278314	0.479073	0	0.123819
Knudsen_Neo_ER_negative_Median_Clin.Cancer.Res.2014_PMID.25047707	0.854566	0.756946	0.7009		0	0	-0.0441091	-0.211306	0	0	0.122831	0.0489415	0.226214	0	0	0	0	0	0.0832798	0	0.0263846	0.0690508	0.0225466	0.00608529	0.0292638	0.097643	0	0	0	0.0620739	0	0	0	0.210092	0	0.00332193	0.0565105	0	0.31339	0	0.0297471	0	0.159181	0	0	0.08695	0	0	0.0975788
Knudsen_Neo_ER_positive_Median_Clin.Cancer.Res.2014_PMID.25047707	0.858143	0.709015	0.6488		0	0	0	-0.26047	-0.316825	-0.0293814	-0.0454828	0	0	0	0	0	0	0	0	0	0.0644801	0	0	0	0	0	0	0	0	0	0	0	0	0	-0.0958036	0	-0.164092	-0.005766	0	0.309344	0	0.0255034	0	0	0	0.22389	0.346383	0	0.0377889
LCK_Median_Breast.Cancer.Research.2008_PMID.19272155	0.856051	0.736897	0.702		0	0	0	0	0	0	-0.0414601	0	0	0	0	0	0	0	-0.138128	0	-0.124701	-0.0774267	-0.0633763	-0.0392694	-0.0834819	-0.15658	-0.122219	-0.098015	0	-0.141566	-0.0322089	0	0	0	-0.0261143	0	0	0	0	0	-0.0944761	0	0	0	-0.00507494	-0.205912	-0.187558	-0.0217937	0
Lim.et.al.2010.Conserved.aMaSC_Median_BCR.2010_PMID.20346151	0.78548	0.714631	0.5		0	0	0	0	0	0	0	0	0	0	0.0479841	0.07776	0	0	-0.092901	0	-0.0483549	-0.0887583	-0.0662388	-0.0851969	-0.0519226	-0.0352152	0	0	0	-0.00793471	0	0	0	-0.0365953	0	0	0	0	-0.0237447	0	-0.212202	0	0	0	-0.0354741	0	0	-0.126103	0
Lim.et.al.2010.Conserved.Luminal.Progenitor_Median_BCR.2010_PMID.20346151	0.857523	0.75473	0.555		0	0.190815	0.239663	0.137412	0	0	0	0	0	0.184995	0.000174854	0	0	0	-0.280575	-0.079771	-0.131356	-0.134487	-0.0241932	0	0	0	0	0	-0.0485163	-0.204176	-0.00251549	0	0	0	0	0	0	0	-0.00654196	-0.0294677	-0.233691	-0.210077	0	0	-0.0987485	-0.199412	0	0	-0.253387
Lim.et.al.2010.Conserved.Mature_Median_BCR.2010_PMID.20346151	0.698276	0.660148	0.5111		0	0	0	0	0	0	0	0	0	0	0	0	0	0	0	0	0	0	0	0	0	0	0	0	0	0	0	0	0	0	0	0	0	0	0	0	0	0	0	0	0	0	0	0	0
Luminal_Progenitor_Down_Median_Nat.Med.2009_PMID.19648928	0.789455	0.692365	0.6299		0	0.0901025	0	0	0	-0.0280287	0	0	0	0	0	0	0	0	-0.211065	0	-0.017671	-0.14311	-0.114665	-0.122979	-0.103607	-0.0945561	0	0	0	-0.0564834	-0.0992449	-0.0550956	-0.0186905	0	0	0	0	0	0	0	-0.0336602	0	0	0	-0.0239703	0	0	0	0
Luminal_Progenitor_Up_Median_Nat.Med.2009_PMID.19648928	0.701825	0.608818	0.5274		0	0	0	0	0	0	0	0	0	0	0	0	0	0	-0.0668463	0	0	0	0	0	0	0	0	0	-0.0177408	-0.0517207	-0.0914464	-0.0856806	0	0	0	0	0	0	0	-0.0172783	-0.00678441	0	0	0	0	0	0	-0.0107539	0
M2_Macrophage_Median_Blood.2006_PMID.16556895	0.821372	0.697882	0.644		0	0	0	0	0	0	0	0	0	0	0.116945	0.0264272	0	0	-0.13671	0	-0.0425675	-0.0716025	-0.0181549	0	0	0	-0.0767636	-0.0422955	-0.0157476	-0.193794	-0.112944	-0.0398363	-0.111227	0	0	0	0	0.0211402	0	0	0	0	0	0	0	0	-0.0063333	-0.0207733	0
MacTh1_cluster_Iglesia_Median_CCR.2014_PMID.24916698	0.835167	0.750198	0.676		0	0	0	0	0	0	0	0	0	0	0.042601	0.0555066	0	0	-0.17511	0	-0.0464963	-0.119096	0	0	0	-0.0737148	-0.0418368	0	0	-0.28631	0	0	0	0	0	0	0	0	0	0	0	-0.0403327	0	0	0	0	0	-0.154053	0
MASC_Down_Median_Nat.Med.2009_PMID.19648928	0.874287	0.688424	0.5919		0	0	-0.00309273	-0.207607	0	0.0683296	0.105001	0	-0.033867	0	0	0.0635877	-0.00854875	0	0.0283617	0	0	0	0.0106711	0.0415336	0.0174827	0.0587104	0.146517	0	0.0728835	0.0771444	0	0.078098	-0.0698497	0	-0.246836	0.00143056	0.0591044	0	0	0	0	-0.309438	0	0	0.140162	0.212672	0.677411	0.0033694	-0.210046
MASC_Up_Median_Nat.Med.2009_PMID.19648928	0.819844	0.611111	0.6045		0	0	0.0983563	0.219539	0	-0.00973042	0	0	0	0	0.186599	0.244614	0.0598488	0.0244916	-0.161412	0	0	-0.212599	-0.0373871	-0.0757066	-0.0372177	0	0	0	0	-0.0927078	0	0	0	0	0	0	0	-0.0799504	0	0	-0.358063	0	-0.006689	0	-0.0610408	0	0	-0.231461	0
Mature_Lumina_Up_Median_Nat.Med.2009_PMID.19648928	0.638367	0.608715	0.5387		0	0	0	0	0	0	0	0	0	0	0	0	0	0	0	0	-0.00170918	0	0	0	0	0	0	0	0	0	0	0	0	0	0	0	0	0	0	0	0	0	0	0	0	0	0	0	0
Mature_Luminal_Down_Median_Nat.Med.2009_PMID.19648928	0.781211	0.663052	0.5552		0	0	0	0	0	0	0	0	0	0	0.00947007	0	0	0	-0.0851858	-0.0146073	-0.0849331	-0.164617	-0.0426618	0	0	0	0	0	0	0	0	0	0	0	0	0	0	0	0	-0.0876017	0	0	0	0	-0.0960298	-0.0367213	-0.0729434	-0.0508892	0
MDACC_P53_ER.Pos_Median_CCR.2011_PMID.21248301	0.828417	0.703251	0.6347		0	0	0	-0.163064	0	0	0	0	0	0	0	0	0	-4.4e-05	0	0	0.0109527	0	0	0	0	0	0	0	0	0	0	0	0.0486845	0	0	0	0	-0.0269413	0.0758053	0.31047	0	0	0.0125998	0	0	0	0	0.177904	0.00863862
MDACC.FNA.1_MedianJ.Clin.Oncol.2010_PMID.20805453	0.842931	0.675424	0.6747		0	0	0	0	0	0	0	0	0	0	0	0	0	0	-0.264975	-0.000125347	-0.0735326	-0.257737	0	0	-0.0106232	-0.0899389	-0.0489263	-0.0830648	0	-0.291447	-0.03585	0	-0.0789925	-0.0301967	-0.116789	0	0	0	0	0	-0.00844379	-0.127557	-0.000342773	0	0	0	-0.11656	-0.0598256	0
MDACC.FNA.2_MedianJ.Clin.Oncol.2010_PMID.20805453	0.703618	0.683153	0.5		0	0	0	0	0	0	0	0	0	0	0.170676	0	0	0	-0.571291	0	0	0	0	0	0	0	0	0	0	0	0	0	0	0	0	0	0	0	0	0	0	0	0	0	-0.0147481	0	0	0	0
MDSC_Granulocytic_Youn_J_Leukoc_Median_Biol.2012_PMID.21954284	0.675154	0.627193	0.5435		-0.00183416	0	0	0	0	-0.054803	0	0	0	0	0	0	0	0	-0.00971354	0	0	0	0	0	0	0	0	0	0	-0.0388514	-0.0132227	-0.0397286	0	0	0	0	0	0	0	0	0	0	0	0	0	0	0	0	0
MDSC_Neutrophil_Youn_J_Leukoc_Median_Biol.2012_PMID.21954284	0.882155	0.73202	0.5862		0	-0.165144	0	0	-0.0124184	-0.00100562	0	-0.0268198	0.508298	0.316823	0.249782	0.0958789	0.183455	0	-0.10524	0	-0.0638053	-0.197538	0	0	0	0	-0.00203241	0	-0.266446	-0.196335	0	0	0	0	0.0596593	0.053731	0	-0.0045189	-0.144491	0	-0.287021	-0.289383	-0.00737046	0	0	0	0	-0.181735	-0.0928337
MDSC_tumor_MO_Schlecker_Median_J.Immunol.2012_PMID.23152559	0.819471	0.713547	0.6042		0	0	0	0	0	0	0.0339445	0.0312269	0.0815937	0.0716044	0.177419	0.280165	0.17295	0	-0.134754	0	0	-0.13403	-0.0733258	0	0	-0.027642	-0.0849338	-0.0274316	-0.114199	-0.220408	0	-0.0668596	0	-0.108432	0	0	0	-0.0146911	-0.013513	-0.0880217	0	-0.141306	0	0	0	0	0	-0.058305	-0.195343
MDSC_tumor_Schlecker_Median_J.Immunol.2012_PMID.23152559	0.835972	0.686324	0.5848		0	0.0519248	0	0	0	-0.156954	0	-0.0159555	0.151291	0	0.0789961	0.0179729	0.0254846	0	-0.121656	-0.00747236	-0.119206	-0.0817685	0	0	0	0	0	-0.000617106	-0.212574	-0.460437	-0.0795982	-0.00450228	0	0	0	0	0	0	0	0	0	-0.113931	-0.0843236	0	0	0	-0.100041	-0.0186469	0
MHC_Forero_11_Median_Cancer.Immunol.Res.2016_PMID.26980599	0.836874	0.73399	0.5		0	0.157911	0.162096	0.0411281	0	0	0	0	0	0	0	0	0	0	-0.0165976	0	0	0	0	0	0	0	0	0	-0.00748974	-0.16108	-0.192458	-0.154625	0	0	-0.10962	0	0	0	-0.0135475	-0.156369	-0.0564812	-0.32273	-0.174012	-0.0614545	0	0	-0.185634	-0.0100637	-0.026353
MHC_Forero_24_Median_Cancer.Immunol.Res.2016_PMID.26980599	0.833478	0.80399	0.6749		0	0.0566936	0.225316	0.253731	0	0	0	0	0	0	0	0	0	0	-0.16964	0	-0.0220575	-0.162214	-0.0422703	0	0	0	0	0	0	-0.19954	-0.149271	-0.0731446	0	0	0	0	0	0	0	0	0	-0.188653	0	0	0	0	-0.145314	0	0
MHC.I_Median_Breast.Cancer.Research.2008_PMID.19272155	0.847096	0.677924	0.5155		0	0	0	0.208281	0	0	0	0	0	0	0.148755	0.237704	0.0158633	0	-0.196153	0	0	-0.0869423	-0.0750484	-0.000689763	-0.0125264	0	0	0	0	-0.237437	-0.0800463	-0.04853	-0.151423	0	-0.0049631	0	0	0	0	0	0	-0.289582	0	0	0	0	0	0.0289136	-0.0848797
MHC.II_Median_Breast.Cancer.Research.2008_PMID.19272155	0.83505	0.738017	0.6549		0	0.0319701	0.180212	0.0300757	0	0	0	0	0	0	0	0	0	-0.000807602	-0.076025	0	-0.012207	0	0	0	0	-0.015724	-0.00591657	0	0	-0.116584	-0.217427	-0.0633018	-0.0869655	0	0	0	0	0	0	-0.0922	0	-0.206804	0	0	-0.0193093	0	-0.151725	-0.0727831	-0.0469587
MICRORNA_138_Signature_Median_Cancer.Res.2014_PMID.25339353	0.789912	0.715538	0.6631		0	0.00349198	0	0	0	0	0	0	0	0	0.00728496	0	0	0	0	0	0	0	0	0	0	0	0	0	0	0	0	0	0	0	-0.0225436	0	0	0	0	0	0	0	0	0	0	0	0	0	0
Murat_G07_Median_J.Clin.Oncol.2008_PMID.18565887	0.5	0.5	0.5		0	0	0	0	0	0	0	0	0	0	0	0	0	0	0	0	0	0	0	0	0	0	0	0	0	0	0	0	0	0	0	0	0	0	0	0	0	0	0	0	0	0	0	0	0
Murat_G18_Median_J.Clin.Oncol.2008_PMID.18565887	0.806306	0.734532	0.6073		-0.105554	0	0	0	0	0	0	-0.250882	-0.0541045	0	0	0	0	0	0	0	-0.196521	-0.222544	-0.0654604	0	0	0	-0.0114207	0	-0.127183	0	0	0	0	0	0	0	0	0	-0.161572	0	0	0	0	0	0	-0.074397	-0.249794	0	0
Murat_G24_Median_J.Clin.Oncol.2008_PMID.18565887	0.791547	0.761084	0.6809		0	0	0	0	0	0	0	0	0	0.11515	0.106828	0.0761458	0	0	-0.154924	-0.013071	-0.0057207	-0.114932	-0.00527438	-0.0604427	-0.0451515	-0.0678028	-0.0837039	-0.0316866	-0.0333465	-0.0789993	-0.0598547	-0.0829748	0	-0.0155094	-0.0079747	0	0	0	0	0	0	-0.0459644	0	0	0	0	0	0	0
Parity_signature_Troester_251_Median_BCR.2014_PMID.25005139	0.795748	0.713596	0.6666		0	0	0	0	0	0	0	0	0	0	0.000766045	0.00849594	0	0	-0.152681	0	-0.00391576	-0.0911826	0	0	0	0	0	-0.0913603	-0.152749	-0.0646361	-0.10325	-0.0360382	-0.0212254	0	0	0	0	0	0	0	-0.0441231	-0.103926	0	0	0	0	0	-0.0976227	0
Parity_signature_Troester_40_Median_BCR.2014_PMID.25005139	0.810027	0.754433	0.6374		0	0	0.0120826	0.0144221	0	0	0	0	0	0.0227302	0.0222705	0	0	0	-0.117722	0	0	0	0	-0.028464	-0.0132589	-0.122698	-0.0947463	-0.0262769	-0.114236	-0.345141	-0.103498	-0.0445753	-0.0397281	-0.105721	0	0	0	0	0	0	0	-0.0959917	0	0.0214806	0	0	-0.0466944	-0.175837	0
PARP_sensitivity_MDACC_Median_NPJ.Syst.Biol.Appl. 2017_PMID.28649435	0.723451	0.629877	0.6259		0	0	0	0	0	0	0	0	0	0	0	0	0	0	0	0	0	0	0	0	0	0	0	0	0	0	0	0	0	0	0	0	0	0	0.374219	0	0	0	0	0	0	0	0	0	0
PCBC_Stemness_Median_50	0.848418	0.675911	0.5773		0	0.0791147	0	0	0	0	0	0	0	0	0	0.120266	-0.0974235	0	0	0	0	0	0	0	0	0	0	0	-0.0686717	-0.117262	0	-0.223285	0.0400109	0	0.208048	0	0	0	0	0	0	-0.315089	-0.0356538	-0.0631482	0	0	-0.0682821	0	0
Pcorr_basal_CCR.2010_PMID.20643781	0.853047	0.751724	0.5843		0.019028	0	0.0696687	0	0	0	0.150566	0.0796959	0.134111	0.152228	0.0821009	0.217274	0.0755181	0	-0.226005	-0.0341281	-0.0758574	-0.0716733	-0.0586082	-0.0817353	-0.085821	-0.0366535	-0.0655341	-0.0239564	0	-0.130338	-0.14438	-0.182457	-0.00625079	-0.149606	0	-0.0718178	0	0	-0.200111	0	0	-0.106799	0	0	0	0	0	0	0
Pcorr_Breast2Lung_LM2_Correlation_Nature.2005_PMID.16049480	0.720054	0.660572	0.5345		0	0	0	0	0	0	0	0	0	0	0	0	0	0	-0.0585231	0	-0.0247337	-0.0221979	0	0	0	0	0	-0.0506054	-0.102061	-0.0465306	0	0	0	-0.0601626	0	-0.0585607	-0.04528	0	0	0	-0.000821571	0	0	0	0	0	0	0	0
Pcorr_Breast2Lung_Parental_Correlation_Nature.2005_PMID.16049480	0.777711	0.645721	0.5		0	0	0	0	0	0	0	0	0	0	0	0	0	0	0	0	0	0	0	0	0	0	0	0	0.397142	0.0939326	0	0	0	0	0	0	0	0.0818154	0	0	0	0	0	0	0	0	0	0	0
Pcorr_bronchioid_PLOS.2012_PMID.22590557	0.828897	0.765911	0.735		0.0834138	0.0356125	0.266694	0.19261	0	0	0.00551284	0	0	0	0	0	0	0	-0.044814	-0.00932009	-0.0710022	-0.0632992	-0.00817711	0	0	0	0	0	0	0	0	0	0	0	0	0	0	0	-0.0127145	0	0	0	0	0	0	0	-0.0152999	0	0
Pcorr_classical_CCR.2010_PMID.20643781	0.843118	0.77248	0.6347		-1.16602	-0.626547	-0.147248	0	-0.0227205	-0.192163	0	0	0	0	0	0	0	0	0.133213	0	0.00243752	0	0	0	0	0	0	0	0	0.013047	0.344453	0	0	0	0	0	0	0	0	0.717492	0.160824	0	0	0	0	0	0	0.0988265	0
Pcorr_CSR_Activated_Correlation_PNAS.2005_PMID.15701700	0.812099	0.723251	0.6911		0	0	0	-0.126516	0	0	0	0	0	0	0	0	0	0	0	0	0	0	-0.00897735	0	0	0	-0.000438429	0	0	0	0	0	0	0	0	0	0	0	0	0	0.0951076	0.0745601	0	0.16145	0	0	0	0	0
Pcorr_Dasatinib_L_Correlation_Cancer.Res.2007_PMID.17332353	0.895222	0.735616	0.5535		0	0	0	0	0.316867	0.106111	0.0873239	0.0360566	0	-0.0681459	-0.188675	-0.01922	-0.0947307	0	0.0857531	0.0726368	0.109621	0.101475	0	0.0474467	0.0148428	0	0.0339861	0	0.0247466	0.0264591	0	0	0.0759652	0	0	0	0	0	0	0	-0.00160778	0	0.000266666	0.0635321	0	0	0	0	-0.00356751
Pcorr_Dasatinib_R_Correlation_Cancer.Res.2007_PMID.17332353	0.830252	0.658719	0.574		0	0	0	0	0	0	0	0	0	0.518567	0	0	0	0	-0.0850798	0	-0.0228635	-0.401761	0	0	0	0	0	0	0	-0.202539	0	-0.266685	0	0	0	0	0	-0.0714367	0	0	0	0	0	0	0	0	0	0	0
Pcorr_Hypoxia_High_Correlation_PLoS.Med.2006_PMID.16417408	0.754251	0.617143	0.532		0	0	0	0	0	-0.0289812	0	0	0	0.0503831	0	0	0	0	0	0	0	0	0	0	0	0	0	0	-0.0209773	-0.127514	-0.0940387	0	0	0	0	0	0	0	0	0	0	0	0	0	0	0	0.0303927	0	0
Pcorr_Hypoxia_Low_Correlation_PLoS.Med.2006_PMID.16417408	0.753664	0.662953	0.5439		0	0	0	0	0	0	0	0	0	0	-0.0024336	-0.0537444	0	0	0.0168772	0	0	0	0.00412552	0	0	0	0.0753064	0.10791	0.0130948	0	0.0364821	0	0.0729741	0	0	0	0	0	0	0	0	0	0.0013919	0	0	0	0	0	0
Pcorr_IGS_Correlation_NJEM.2007_PMID.17229949	0.5	0.5	0.5634		0	0	0	0	0	0	0	0	0	0	0	0	0	0	0	0	0	0	0	0	0	0	0	0	0	0	0	0	0	0	0	0	0	0	0	0	0	0	0	0	0	0	0	0	0
Pcorr_magnoid_PLOS.2012_PMID.22590557	0.852357	0.796355	0.7275		-0.23795	-0.064504	-0.240046	-0.249862	0	0	0	0	-0.0625535	-0.0759902	-0.0319086	-0.0294914	0	0	0.114803	0.0201516	0.10163	0.0698656	0.0148083	0.022548	0.000108224	0	0	0	0	0.147784	0.00569737	0	0	0	0	0	0	0	0	0.286995	0.182182	0.0940486	0.0969394	0	0.13832	0.198816	0.194493	0	0
Pcorr_NKI70_Good_Correlation_Nature.2002_PMID.11823860	0.822595	0.768867	0.68		0	0	0.0529963	0.0678319	0	0	0	-0.0544675	0	0	0	0	0	0	0	0	0	0	0	0	0	0	0	0	0	0	0.0727577	0.00105691	0	-0.00188458	0	0	0	-0.0521561	0	-0.0485465	-0.0688668	0	0	0	0	-0.0354385	0	0	0
Pcorr_primitive_CCR.2010_PMID.20643781	0.875962	0.738325	0.5844		0	0	0	0	0.078273	0	0	0	0	0	0	0	0	0	0.0159914	0	0	0	0	0	0	0	0	0	0.136236	0.185576	0	0.0825295	0	0	0.170452	0	0	0	0.00311111	0	-0.106515	0	-0.267318	0	0	0	0	0	0.185643
Pcorr_secretory_CCR.2010_PMID.20643781	0.763306	0.71493	0.6042		0.131953	0.0258156	0.119822	0.132271	0	0	0	0	0	0.0087986	0	0	0	0	0	0	-0.00441001	-0.0558328	0	0	0	0	0	0	0	0	0	0	0	0	0	0	0	0	-0.0388683	-0.0256436	-0.0307426	-0.0294903	0	-0.187523	0	0	-0.00843802	-0.101097	0
Pcorr_squamoid_PLOS.2012_PMID.22590557	0.5	0.5	0.5472		0	0	0	0	0	0	0	0	0	0	0	0	0	0	0	0	0	0	0	0	0	0	0	0	0	0	0	0	0	0	0	0	0	0	0	0	0	0	0	0	0	0	0	0	0
PD1	0.822419	0.727372	0.5724		0	0	0	0	-0.118915	0	0	0	-0.045375	0	0	0	0	0	-0.0299208	0	0	-0.107023	-0.0873322	0	0	-0.155656	0	0	0	-0.208877	0	0	0	0	0	0	0	-0.0250072	0	0	-0.325329	-0.105994	-0.0691356	0	0	0	0	0	0
PDL1	0.859093	0.804235	0.5		0	0	-0.231817	-0.147936	0	0	0	0	0	0	0	-0.0475034	-0.00993055	0	0	0	0	0	0	0	0	-0.16456	0	0	-0.0339932	-0.211225	-0.0333159	0	0	0	0	0	0	0	0	0	0	0	0	0	0	0	-0.149828	-0.0290472	0
Prosigna_Proliferation_18_Median_BMC.Med.Genomics.2015_PMID.26297356	0.782519	0.696995	0.6241		0	0	0	0	0	0	0	0	0	0	0	0	0	0	0	0	0	0.014441	0	0	0	0	0	0	0	0	0	0	0	0	0	0	0	0	0	0.0469373	0	0	0	0	0	0	0	0.379837	0
RB_LOSS_Median_J.Clin.Invest.2007_PMID.17160137	0.784548	0.781182	0.6474		0	0	0	0	0	0	0	0	0	0	0	0	0	0	0	0	0	0	0	0	0	0	0	0	0	0	0	0	0	0	0	0	0	0	0	0	0	0	0	0	0	0	0.373892	0.0255945	0
Scorr_PTEN_Absent_Correlation_PNAS.2007_PMID.17452630	0.87849	0.793596	0.7778		0	0	0.00308517	0.165366	0	0	0	0	0	0	0	0	0	0	0	0	-0.00512407	-0.0302443	0	0	0	0	0	0	0	0	0	0	0	-0.0565917	0	0	0	0	-0.0576614	0	0	0	0	0	0	0	-0.0137446	-0.211122	0
Scorr_PTEN_Present_Correlation_PNAS.2007_PMID.17452630	0.842388	0.731105	0.6229		0	0	0	0	0	0	0	0	0	0.136731	0.045064	0	0	0	0	0	0	0	0	0	0	0	0	0	0	0	0	0	0	0	0	0	0	0	0	0	0	0	0	0	0	0	0.554661	0	0
Shipitsin_CD44_A_Median_Cancer.Cell.2007_PMID.17349583	0.703754	0.591084	0.5279		0	0	0	-0.0152344	0	0	0	0	0	0	0	0	0	-0.0712234	0	0	0	0	0	0	0	0	0	0	0	0	0	0	0	0	0	0	0	0	0	0	0	0	0	0	0	0	0	0	0
Shipitsin_CD44_B_Median_Cancer.Cell.2007_PMID.17349583	0.816628	0.609507	0.5789		-0.278834	0	-0.342009	-0.294324	-0.19301	0	0	0	0	-0.170645	-0.0609115	-0.0616241	0	0	0.0079659	0	0	0.000168626	0.0474867	0.0357882	0.100702	0.178605	0.0549983	0	0.0183269	0	0	0.107947	-0.0795093	0	0	0	0.000317878	-0.00442425	-0.0805695	0	0	0.295003	0.0104959	0.0130579	0.0208161	0	0	0	0
STAT1_Median_Breast.Cancer.Research.2008_PMID.19272155	0.5	0.5	0.5512		0	0	0	0	0	0	0	0	0	0	0	0	0	0	0	0	0	0	0	0	0	0	0	0	0	0	0	0	0	0	0	0	0	0	0	0	0	0	0	0	0	0	0	0	0
STAT3_Basal_Horvath_Median_PNAS.2014_PMID.25139989	0.873744	0.756798	0.5659		-0.00346353	0	0	0	-0.132668	0	0	0	-0.217965	0	0	0	0	0	-0.268685	0	0	-0.216374	-0.0950728	-0.0395014	-0.00162812	-0.138214	0	0	0	-0.231646	-0.0426133	0	-0.244161	0	0	-0.0361747	0	0	0	-0.347126	0	-0.0318766	0	0	0	-0.103579	-0.0336923	0	-0.433997
STAT3_Basal_Horvath_SHORT_Median_PNAS.2014_PMID.25139989	0.876487	0.771626	0.58		0	0	0	0	0	0	0	0.27824	0	0.0262196	0	0	0.0691996	0	-0.176207	0	0	-0.15398	0	0	-0.0167063	-0.151838	-0.0546559	0	-0.0251524	-0.177314	-0.0837924	-0.0898364	0	0	0	-0.0716637	-0.0597555	0	0	-0.139683	-0.0842124	-0.064115	-0.0506389	0	0	-0.10264	-0.0705129	-0.157058	-0.113733
Stingl_Day7_Downregulated_Median_Nat.Cell.Biol.2014_PMID.25173976	0.804367	0.687364	0.6733		0	0.211476	0.0566244	0.0528657	0	0	0	0	0	0	0	0.0656497	0	0	-0.199672	-0.0197071	-0.0111576	-0.114097	-0.130294	-0.094485	-0.0766629	-0.0689023	-0.0264158	-0.0235197	-0.0637823	-0.0267955	-0.136789	-0.0339399	-0.129133	-0.0975871	0	-0.049803	0	0	0	0	-0.0234526	-0.00874378	0	0	0	-0.00125309	0	-0.0397368	0
Stingl_Day7_Upregulated_Median_Nat.Cell.Biol.2014_PMID.25173976	0.809029	0.653595	0.682		0	0	0	-0.272887	-0.239763	0	0	0	0	0	0	0	0	0	0	0	0	0	0	0	0	0	0	0	0	0	0	0	0	0	0	0	0	0	0	0	0	0	0	0	0.756003	0.251243	0	0	0
Stingl_Down_Basal_High_Median_Nat.Cell.Biol.2014_PMID.25173976	0.834076	0.662069	0.6097		0.426009	0.214957	0.234661	0.422653	0	0	0	0.0561848	0.0644101	0.249104	0.306488	0.0482011	0	0	-0.191144	-0.0539005	-0.169254	-0.0890895	0	0	0	0	0	0	-0.0190356	-0.129284	-0.0569092	0	0	0	0	0	0.217349	0	-0.0426842	0	-0.0342657	0	0	-0.0570352	-0.146451	-0.0914752	-0.163058	-0.16419	0
Stingl_Down_CLOW_High_Median_Nat.Cell.Biol.2014_PMID.25173976	0.815523	0.68798	0.5		0	0.0972312	0	0.0230157	0	0	0	0	0	0	0.00408451	0.127826	0	0	-0.151611	0	0	-0.00743983	-0.123104	-0.0899193	-0.100116	-0.0785632	-0.0427719	-0.00413355	-0.117026	-0.0554955	-0.0831392	0	-0.133825	-0.0963488	0	0	0	0	0	0	-0.0703429	0	0	0	0	-0.0303161	0	0	0
Stingl_Up_Basal_High_Median_Nat.Cell.Biol.2014_PMID.25173976	0.833902	0.638369	0.5506		0	0	0	-0.0472397	0	0	0	0.00827738	0	0.0981414	0.021567	0	0	0	-0.00141145	0	0	0	-0.0797225	0	0	0	-0.120462	0	-0.384183	-0.290869	0	0	0	-0.0449012	0	0	0	0	0	0	0	0	0	0	0.00020132	0	0	0.259493	-0.0569786
Stingl_Up_Proliferation_Median_Nat.Cell.Biol.2014_PMID.25173976	0.837725	0.702167	0.6554		0	0	-0.0439251	-0.133942	-0.0928371	0	0	0	0	0	0	0	0	0	0	0	0	0.00858697	0	0	0	0	0	0.0104793	0	0	0	0	0	0	-0.0817106	0	0	0	0.218034	0	-0.0896883	0	0	0.233458	0.165149	0.101395	0.00196098	0.366672	0
Stromal_Down_Median_Nat.Med.2009_PMID.19648928	0.713569	0.674483	0.5474		0	0	0	0	0	0	0	0	0	0	0	0	0	0	0	0	0	0	0	0	0	0	0	0	0	0	0	0	0	0	0	0	0	0	0	0	0	0	0	0	0	0	0	0.104233	0
Stromal_Signature_Median_Nat.Med.2008_PMID.18438415	0.806988	0.702515	0.6866		0	0	0	0	0	0	0	0	0	0	0	0	0	0	-0.119905	0	-0.0679338	-0.152375	0	0	0	0	0	0	0	-0.1983	-0.0574675	0	-0.0399836	0	-0.0285486	0	0	0	0	0	-0.100476	0	0	0	0	0	-6.97e-05	0	0
Stromal_Up_Median_Nat.Med.2009_PMID.19648928	0.839604	0.728511	0.5		0	0.129956	0	0.0494998	0.0690048	0	0	-0.0372628	-0.112304	-0.0718708	0.0966821	0.0398235	0	0	-0.248309	0	-0.0660821	-0.189847	-0.180861	-0.101194	-0.109484	-0.0908041	0	0	0	-0.0225995	-0.0409778	0	0	0	0.0335655	0	0	0	-0.00721579	-0.0873679	-0.312622	-0.165049	-0.0834002	0	-0.277572	-0.144291	0	-0.262941	0
T_Cell_cluster_Iglesia_Median_CCR.2014_PMID.24916698	0.816139	0.761773	0.6637		0	0	0	0	0	-0.0243529	-0.00755561	0	-0.0838745	0	0.0452677	0.0360896	0	0	-0.102177	0	0	0	-0.0858543	-0.0560792	-0.0220268	-0.14845	-0.0747156	-0.0261832	0	-0.138797	0	0	0	0	0	0	0	0	0	0	-0.190881	-0.00125121	-0.0141593	0	0	0	0	0	-0.0980407
Taube_EMT_down_Median_PNAS.2010_PMID.20713713	0.826515	0.670768	0.5657		-0.116106	0	-0.235075	-0.255015	-0.339821	0	0	-0.0757431	0	-0.00863714	-0.00740987	0	-0.101668	-0.00766621	0	-0.0179149	0	0	0	0	0	0	-0.0170409	0	-0.0317886	0	0	0	0	0	-0.0933655	0	-0.0619201	-0.110446	0	0.456166	0.159878	0.344363	0.0972101	0	0.227764	0.292202	0	0.197577	0
Taube_EMT_up_Median_PNAS.2010_PMID.20713713	0.504328	0.502537	0.5086		0	0	0	0	0	0	0	0	0	0	0	0	0	0	0	0	0	0	0	0	0	0	0	0	0	0	0	0	0	0	0	0	0	0	0	0	0	0	0	0	0	0	0	0	0
Tcell_EXH_Anti_PDL1_vs_control_treated_exhausted_CD8_T_cell_Metagene_1_Science.2016_PMID.27789795	0.834547	0.720936	0.5804		0	0	0	0.000216874	0	0	0	0	0	0	0	0	0	0	-0.143987	-0.0722509	-0.0659618	0	-0.0967386	-0.0544136	-0.0592383	-0.0979743	-0.050052	-0.0238495	-0.00945552	-0.19008	0	0	0	0	0	-0.104545	-0.0563643	-0.000770383	0	-0.0221969	0	0	0	0	0	0	0	-0.0961215	-0.0153218
Tcell_EXH_Effector_CD8_T_cell_at_day_8_p.i_Armstrong_vs_Naive_CD8_T_cell_Metagene_1_Science.2016_PMID.27789795	0.833315	0.765517	0.6592		0	0	0	0	0	-0.0234148	-0.0517604	-0.005586	-0.159565	0	0	0	0	0	-0.152554	0	0	-0.0377494	0	0	0	-0.014786	0	-0.0726449	-0.22708	-0.444059	-0.000836114	0	0	0	0	0	0	0	-0.0187341	0	0	-0.121136	0	0	0	-0.0914964	-0.209919	-0.244873	0
Tcell_EXH_Exhausted_CD8_T_cell_vs_Naive_CD8_T_cell_Metagene_1_Science.2016_PMID.27789795	0.848101	0.727833	0.5831		0	0.128428	0.154653	0.0473474	0	0	0	0	-0.0110924	0	0.108953	0.192317	0	0	-0.195722	-0.105548	-0.0441361	-0.166834	-0.0157969	-0.0128456	0	-0.12282	-0.0770502	-0.024338	-0.0111096	-0.242633	-0.0421841	-0.0649334	-0.14253	0	-0.0413963	0	0	0	0	0	0	-0.0218334	0	0	0	0	0	-0.157678	0
Tcell_EXH_Exhausted_CD8_T_cell_vs_Naive_CD8_T_cell_Metagene_3_Science.2016_PMID.27789795	0.849152	0.678473	0.6546		0	0	0	0	0	0	0	0	-0.0690783	0	0.0118091	0	0	0	-0.17237	0	-0.0991695	-0.0818637	0	0	0	0	0	-0.0561611	-0.0214493	-0.333167	-0.147125	-0.126723	0	0	0	0	0	-0.000129339	-0.0900474	-0.103538	0	-0.0431067	0	0	0	-0.0957788	-0.119665	-0.185281	0
Tcell_EXH_Memory_CD8_T_cell_a_vs_Naive_CD8_T_cell_Metagene_1_Science.2016_PMID.27789795	0.838069	0.71936	0.6543		0	0	0	0	0	0	-0.064474	0	-0.0625805	-0.0070588	0	0	0	0	-0.132581	-0.0364335	-0.0297713	-0.11446	0	0	-0.0443652	-0.221892	-0.160107	-0.105746	0	-0.160921	0	0	-0.00315919	-0.0990074	0	-0.0606421	0	-0.00685265	-0.0847083	0	0	-0.0983014	0	0	0	0	-0.117647	-0.0716264	0
Tcell_EXH_Memory_CD8_T_cell_a_vs_Naive_CD8_T_cell_Metagene_2_Science.2016_PMID.27789795	0.802	0.712171	0.6207		0	0	0	0	0	0	-0.02336	0	-0.0181294	0	0.116853	0.133877	0	0	-0.146356	-0.0309213	-0.0191831	-0.114422	0	0	0	0	0	-0.0470268	-0.0591757	-0.152251	-0.085299	-0.0188037	0	0	0	-0.000340621	0	0	0	0	0	0	0	-0.0278067	0	-0.0251534	-0.0457778	-0.130888	0
Tcell_EXH_Memory_CD8_T_cell_a_vs_Naive_CD8_T_cell_Metagene_3_Science.2016_PMID.27789795	0.84282	0.721628	0.6164		0	0.0295373	0	0	0	-0.00557794	0	0	0	0.0102312	0	0	0.0635757	-0.168293	-0.223981	-0.00216228	-0.0211739	-0.117615	0	0	0	0	-0.0834822	-0.178529	-0.169093	-0.252167	-0.0600759	-0.163701	0	-0.0787985	0	-0.0466479	-0.0373686	-0.0745581	0	-0.0192607	0	0	0	0	0	0	0	-0.145379	0
TNBC_Clinically_Relevant_Median_Good.230_BCR.2011_PMID.21978456	0.648105	0.593645	0.5178		0	0	0	0	-0.00207465	0	0	0	0	0	0	0	0	0	0	0	0	0	0	0	0	0	0	0	0	0	0	0	0	0	0	0	0	0	0	0	0	0	0	0	0	0	0	0	0
TNBC_Clinically_Relevant_Median_Good.26_BCR.2011_PMID.21978456	0.796119	0.685136	0.5722		0	0	0	0	0	0	0	0	0	0	0	0	0	0	0	0	0	-0.545388	0	0	0	0	0	0	0	-0.189873	0	0	0	0	0	0	0	0	0	0	0	0	0	0	0	0	-0.179226	0	0
TNBC_Clinically_Relevant_Median_Poor.26_BCR.2011_PMID.21978456	0.5	0.5	0.5448		0	0	0	0	0	0	0	0	0	0	0	0	0	0	0	0	0	0	0	0	0	0	0	0	0	0	0	0	0	0	0	0	0	0	0	0	0	0	0	0	0	0	0	0	0
Tumour_hypoxia_causes_DNA_hypermethylation_by_reducing_TET_activity_Median_Nature.2016_PMID.27533040	0.729965	0.641513	0.6175		0	0	0	0	-0.0151507	-0.0123389	0	0	0	0	0	0	0	0	0	0	0	0	0	0	0	0	0	0	-0.00326929	-0.000613238	0	0	0	0	0	0	0	0	0	0	0.0375179	0	0	0	7.65e-05	2.01e-05	0	0.0536999	0
UNC_10.GATA3.induced.genes_Median_Oncogene.2004_PMID.15361840	0.683055	0.623892	0.5108		0	0	0	0	0	0	0	0	0	0	0	0	0	0	0	0	0	0	0	0	0	0	0	0	0	0	0	0	0	0	0	0	0	0	0	0	0	0	0	0	0	0	0.0285665	0	0
UNC_11q13_Amplicon_Median_BMC.Med.Genomics.2011_PMID.21214954	0.900817	0.848867	0.8555		0	0	0	0	0	0	0	0	0	0	0	0	0	0	0	0	0	0	0	0	0	0	0	0	0	0	0	0	0.0899202	0	0	0	0	0	0	0	0	0	0	0	0	0	0	0	0
UNC_12qMDM4_Median_BMC.Med.Genomics.2011_PMID.21214954	0.881074	0.844771	0.8172		0	0	-0.0641437	0	0	0	0	0	0	0	0	0	0	-0.0439407	0	0	0	0	0	0	0	0	0	0	0	0	0	0	0	0	0	0	0.113181	0.0836851	0	0	0	0	0	0	0	0	0	0	0
UNC_13q14_Amplicon_Median_BMC.Med.Genomics.2011_PMID.21214954	0.908803	0.851527	0.8391		0	0	0	0	-0.0409727	0	0	-0.172353	0	0	0	0	0	0	0	0	0.350281	0	0	0	0	0.197268	0.139845	0.153552	0	0	0	0	0	0	0	0	0	0	0	0	0	0	0	0	0	0	0	0	0
UNC_15q25_Amplicon_Median_BMC.Med.Genomics.2011_PMID.21214954	0.900119	0.869182	0.832		0	0	0	0	0	0	0	0	0	0	0	0	0	0	0	0	0	0	0	0.124017	0.110071	0.104881	0	0	0	0	0	0	0	0	0	0	0.0362378	0	0	0.0337559	0.245531	0	0	0	0	0.00915973	0.219497	0.000591813	-0.232472
UNC_16.13_Amplicon_Median_BMC.Med.Genomics.2011_PMID.21214954	0.882727	0.831155	0.7579		0	0	0	-0.125961	0	0	0	0	-0.133616	0	0	0	0	0	0	0	0	0	0	0	0	0	0	0	0	0	0	0	0	0	-0.0874397	0	0	0	0.216212	0	0	0	-0.0330284	0	0	0	0	0.162124	-0.199772
UNC_16q23_Amplicon_Median_BMC.Med.Genomics.2011_PMID.21214954	0.877311	0.849409	0.8102		-0.104734	0	-0.231486	-0.358834	-0.0954367	0	-0.0322548	-0.0189342	-0.0210761	0	-0.272031	-0.1775	0	0	0.0802229	0	0	9.28e-05	0	0	0	0	2.13e-05	0.0454677	0	0.0140507	0.0432706	0	-0.0839701	0	-0.046803	0	0	0	0	0	0.010134	0	0.115222	0	0	0	0	0	0
UNC_16q24x_Median_BMC.Med.Genomics.2011_PMID.21214954	0.924649	0.878788	0.8483		0	-0.0653579	-0.0240465	-0.0176018	0	0	0	0	0	0	-0.0361509	-0.0761334	0	0	0.0345889	0	0	0.0232579	0.0115104	0	0	0	0	0	0	0.0359246	0	0.0848094	0	0	0	0	0	0	-0.02695	0	0	0	0	0	0	0	0	0	0
UNC_17PP13_Amplicon_Median_BMC.Med.Genomics.2011_PMID.21214954	0.917396	0.864286	0.8521		0	0	0	0	0	0	0	0	0	0	-1.05856	0	0	0	0.112014	0	0	0.133309	0.233207	0	0.0818676	0	0.177777	0	0	0	0	0	0	0	0	0	0.0262927	0	0.238792	0	0.376233	0	0	0	0	0	0	0.123994	0
UNC_17q25x_Median_BMC.Med.Genomics.2011_PMID.21214954	0.92837	0.886207	0.851		0	-0.1699	0	-0.314817	0	0	0	0	0	0.00377194	0	0	0	0	0	0	0	0.121979	0	0	0	0	0	0	0	0.0912426	0	0	-0.124495	0	-0.429674	0	0	0	0	0	0	0	0.099696	0	0	0	0	0	0
UNC_19p13_Amplicon_Median_BMC.Med.Genomics.2011_PMID.21214954	0.917387	0.782906	0.7346		0	0	0	-0.0616842	0	0	0	0	0	0	-0.153559	0	0	0	0.184035	0	0	0	0	0	0	0	0	0.0233134	0.154134	0	0.216502	0	0	-0.62048	0	-0.507987	0	0	0	0	0	0	0	0	0	-0.00247373	0	0.289762	-0.293522
UNC_1p36_Amplicon_Median_BMC.Med.Genomics.2011_PMID.21214954	0.912606	0.818128	0.8193		0.718591	0.943066	2.88613	1.13533	0	0	0	0.898365	0.653604	0	0	0	0	0	0	0.000877093	0.0656397	0	0	0	0	0	0	0	0	0	0	0	0	0	0	0	0	0	0	0	0	-0.0369806	0	0	0	0	0	0	-0.0321902
UNC_383.MCF7.E2.induced.genes_Median_JCO.2006_PMID.16505416	0.748076	0.687488	0.6111		0	0	0	-0.0724733	-0.123364	-0.013414	-0.0213569	0	0	0	0	0	0	0	0	0	0	0	0	0	0	0	0	0	0	0	0	0	0.0154946	0	0	0	0	0	0	0	0.0912427	0	0	0.024239	0.00145373	0.120287	0.183716	0.0597451	0
UNC_3p21_Amplicon_Median_BMC.Med.Genomics.2011_PMID.21214954	0.821037	0.675665	0.6151		0	0	0	-0.0822906	0	-0.0893648	0	0	-0.0994359	0	0	0	0	0	0.0434642	0.028189	0	0	0	0.019788	0	0	0	0	0	0.00950605	0.26701	0.114235	0	0	0	0	0.236784	0	0	0	0.0620327	0	0	0.103019	0	0	0	0	0
UNC_407.GATA3.induced.genes_Median_JCO.2006_PMID.16505416	0.5	0.5	0.6242		0	0	0	0	0	0	0	0	0	0	0	0	0	0	0	0	0	0	0	0	0	0	0	0	0	0	0	0	0	0	0	0	0	0	0	0	0	0	0	0	0	0	0	0	0
UNC_4p16_Amplicon_Median_BMC.Med.Genomics.2011_PMID.21214954	0.932987	0.882167	0.8314		0	0	0	0	0	0	0	0	0	0	0	0	0	0	0	0.0217744	0.145796	0	0	0	0	0	0	0	0	0	0	0	0	0	0	0	0	0	0	0	0	0	0	0	0	0	0	0	0
UNC_574.MCF7.E2.repressed.genes_Median_JCO.2006_PMID.16505416	0.77382	0.716875	0.5378		0	-0.286772	-0.043808	0	0.0417529	0	0	0	0	0	0	0	0	0	0.152599	0.0447706	0	0	0	0.0133439	0.0178463	0.0165388	0.0904386	0.0481729	0.0378005	0.229884	0.0754411	0.0462224	0	0	0	0	0	0	0.0845413	0	0.0208806	0.0445074	0.136714	0	0	0	0	0	-0.0337226
UNC_5Q_Median_Breast.Cancer.Res.Treat.2012_PMID.22048815	0.882907	0.756946	0.6782		-0.0257198	-0.143609	-0.147924	-0.104823	0	0	0	0	0	-0.085705	0	-0.0301052	-0.0614471	-0.132198	0	0	0	0	0	0	0	0	0	0	0	0.219078	0	0	0	0	0.15457	0	0	0	0	0	0	0	0	-0.0241522	0	0	0	0	0
UNC_8q_Amplicon_Median_BMC.Med.Genomics.2011_PMID.21214954	0.902954	0.890788	0.8695		-0.0761572	0	0	-0.191946	0	0	0	0	0	0	0	0	0	0	0	0	0	0	0	0	0	0	0	0	0	0	0	0	0	0	0	0	0	0	0	0	0	0	0	0	0	0	0	0	0
UNC_8p22_Amplicon_Median_BMC.Med.Genomics.2011_PMID.21214954	0.939489	0.935369	0.8941		0	0	-0.398776	-0.50351	0	0	0	0	0	0	-0.0745663	-0.0856722	0	-0.178101	0	0	0	0	0.499866	0	0	0	0	0	0	0	0	0	0	0	0	0	0	0	0	0	0	0	0	0	0	0.0638714	0.178798	0.0972849	0.0775581
UNC_Activate.Endothelium_Median_Clin.Exp.Metastasis.2014_PMID.23975155	0.795141	0.707488	0.6256		0.129294	0.147629	0	0	0	0	0	0	0	0.0487884	0	0	0	0	0	0	0	0	0	0	0	0	0	0	0	0	0	-0.000163198	0.213416	0	0	0	0	0	0	0	0	-0.00151202	0	0	0	0	0.151763	0	0
UNC_ADM_S100A10_A110NDGR1_Cluster_Median_BMC.Med.Genomics.2011_PMID.21214954	0.83706	0.624007	0.5191		0	0	0	-0.0890935	-0.209376	0	0	0	0.255864	0.320524	0.0894735	0	0.0605039	0	0	0	0.154989	0.168211	0	0	0	0	0	0	0	-0.110716	-0.107809	0	-0.133237	0	-0.0701318	0	0	-0.100117	0	0	0.202328	0	0	0	0.00317399	0	0	0.109653	-0.292428
UNC_AMPH_EPIREGULIN_Cluster_Median_BMC.Med.Genomics.2011_PMID.21214954	0.832862	0.708621	0.6475		0	0	0	0	0	-0.0755349	0	0	-0.0341451	0	0	0	0	0	-0.139158	-0.016086	-0.143688	-0.293928	-0.00838652	-0.0191381	0	0	0	-0.137819	-0.112344	0	-0.00835031	-0.0343222	0	0	-0.12862	-0.0197442	-0.0176229	-0.0141794	0	0	-0.0385544	0	0	0	0	0	-0.0248244	-0.141096	0.0240609
UNC_BASAL_Cluster_Median_BMC.Med.Genomics.2011_PMID.21214954	0.833569	0.718276	0.5726		0	0.00193403	0	0	0.0535407	0	0.273312	0.103103	0	0	0.0202137	0.044268	0.0252222	0.0573137	-0.172625	0	-0.0701636	-0.1327	-0.09248	-0.137282	-0.0860948	-0.00163337	0	0	-0.0280995	-0.121206	-0.0324362	-0.0278154	-0.23455	0	0	0	0	0.0152291	0	0	0	0	0	0	0	0	0	0.00308725	0
UNC_bMYB_Signature_Median_Oncogene.2009_PMID.19043454	0.809149	0.761576	0.6329		0	0	0	0	0	0	0	0	0	0	0.0023366	0	0	0	0	0	0	0	0	0	0	0	0	0	0	0	0	0	0.0642541	0	0	0	0	0	0	0	0	0	0	0	0	0.111116	0.199388	0.274292	0.00192052
UNC_C_MYB_Signature_Median_PLoS.One.2010_PMID.20949095	0.832075	0.715074	0.7122		0	0	0	-0.0911066	0	0	0	0	0	0	0	0	0	0	0.0819387	0	0.0704267	0.0302103	0	0	0	0	0	0	0	0.128798	0.0755986	0	0	0	0	0	0	0	0	0	0.283768	0	0	0	0	0	0	0	0
UNC_CD34_CD36_Cluster_Median_BMC.Med.Genomics.2011_PMID.21214954	0.818411	0.78798	0.7389		0.035504	0	0.158147	0.127099	0.000494546	0	0	0	0	0	0.0202996	0.0376722	0	0	-0.100097	-0.0117108	-0.117074	-0.189468	-0.0599048	0	0	0	-0.011645	0	0	-0.0289291	0	0	0	0	-0.0185969	0	0	0	0	0	-0.00413408	0	0	0	0	0	0	0	0
UNC_Chromogramin_Median_BMC.Med.Genomics.2011_PMID.21214954	0.5	0.5	0.5605		0	0	0	0	0	0	0	0	0	0	0	0	0	0	0	0	0	0	0	0	0	0	0	0	0	0	0	0	0	0	0	0	0	0	0	0	0	0	0	0	0	0	0	0	0
UNC_Claudin_High_Median_Genome.Biol.2007_PMID.17493263	0.819978	0.829852	0.7048		0	0	0	0	0	0	0	0	0	0	0.013143	0	0	0	-0.112449	0	0	-0.0189382	0	-0.00968134	-0.0403554	-0.100599	-0.0973615	-0.0407081	-0.0602792	-0.18043	-0.0410764	0	0	0	0	0	0	0	0	-0.201124	0	-0.137035	0	0	0	-0.0641443	-0.065165	-0.199375	0
UNC_Claudin_Low_29_Median_Cancer.Res.2009_PMID.19435916	0.84562	0.712611	0.6358		0	0	-0.192248	-0.154809	0	0	0	0	0	-0.448921	0	0	0	0	0	0	0	0.420345	0	0	0	0	0.156662	0	0	0	-2.08e-05	0	0	0	-0.000231153	0	0	0	0	0	-0.0161842	0	0.00389792	0.573954	0	0	0	0	0
UNC_Claudin_Low_Median_Genome.Biol.2007_PMID.17493263	0.825275	0.723103	0.5308		0	-0.00627788	-0.143263	-0.196456	0	0.117702	0.0826702	0	0	0	-0.0104703	0	0	0	0.0716596	0	0.0214859	0.150418	0.0246342	0	0	0	0.0324612	0.0625115	0	0.0971076	0	0	0	0	0	0	0	0	0	0.0343291	0	0	0.144545	0.0287005	0.200795	0.143607	0	0.324748	0
UNC_Differentiation.Score_Model_BCR.2010_PMID.20813035	0.694368	0.591157	0.5065		0	0	0	0	0	0	0	0	0	0	0	0	0	0	0	0	0	0	0	0	0	0	0	0	0	0	0	0	0	0	0	0	0	0	0	0	0	0	0	0	0	0	0	0	0
UNC_Duke_Module01_acidosis_Median_Mike_PMID.20335537	0.809544	0.707269	0.6772		0	0.00164518	0	0	0	0	0	0	0	0	0	0.0519045	0	-0.0145611	0	0	-0.0544652	-0.141997	0	0	0	0	0	0	0	0	0	0	-0.44525	0	0	0	-0.0079646	0	0	0	-0.116585	-0.0138912	0	0	0	0	0	-0.00256485	0
UNC_Duke_Module02_akt_Median_Mike_PMID.20335537	0.767009	0.625616	0.5791		0	0	0	0	-0.103449	0	0	0	0	-0.0243012	-0.0117209	-0.0489621	0	0	0.12191	0	0	0.0529666	0.00281283	0.00450548	0.0322786	0.0886256	0.00729174	0.002511	0	0.239206	0	0	0	0	-0.0710579	0	0	0.219347	0	0.135593	0.0832177	0	0	0.0783076	0.109239	0.148636	0.0945267	0.0482438	0
UNC_Duke_Module03_betacatenin_Median_Mike_PMID.20335537	0.803997	0.743744	0.6559		0	0	0	-0.0287687	0	0	0	0	0	0	0	0	0	0	0	0	0.00166208	0.0367363	0	0	0	0	0	0	0	0	0	0	0	0	0	0	0	0	0	0	0	0	0	0	0	0.203971	0.356165	0	0
UNC_Duke_Module04_e2f1_Median_Mike_PMID.20335537	0.831948	0.718128	0.6167		0	0	0	0	-0.021173	0	0	0	0	-0.349915	0	0	0	0.150938	0	0	0	0	0	0	0.0185491	0.0157026	0	0.0592807	0.0125931	0.0400412	0	0	0	0	0	0	0	0	0	0	0.0116023	0	0	0	0	0.136994	0.128098	0	0
UNC_Duke_Module05_egfr_Median_Mike_PMID.20335537	0.706842	0.628522	0.5		0	0	0	0	-0.0396306	-0.00416779	0	-0.0243976	0	0	0	0	0	0	0	0	0	0	0	0	0	0	0	0	0	0	0	0	0	0	0	0	0	-0.000671291	0	0.00226507	0	0	0	0	0.122626	0.0401447	0	0.0622412	0
UNC_Duke_Module06_er_Median_Mike_PMID.20335537	0.837163	0.707241	0.5943		0	0	0	0	0	0	0.00424815	0	0.00190727	-0.0259858	-0.261551	-0.0901467	0	0	0.0534066	0.0243454	0.0688461	0	0	0	0	0.018254	0.00996533	0	0	0.242348	0.0889015	0.0560128	0	0	0	0	0.141392	0.084715	0	0	0	0	0	0.0116879	0	0	0.00876964	0	-0.0972045
UNC_Duke_Module07_glucosedepletion_Median_Mike_PMID.20335537	0.71327	0.61468	0.5957		0	0	-0.0928715	-0.158851	0	0	0	0	0	0	-0.0903178	-0.0228068	0	-0.0131804	0	0	0.0097847	0	0	0	0.00209586	0.00857303	0	0	0	0	0	0	0	0	-0.0296168	0	0	0	0	0	0	0.0275424	0	0	0	0.0879474	0.0863896	0	0
UNC_Duke_Module08_her2_Median_Mike_PMID.20335537	0.767942	0.617586	0.5568		0	0	0	0	-0.00574929	0	0	0.00827261	0	0	0	0	0	0	0	0	-0.0324933	0	0	0	0	0	0	0	0	0	0	0	0	-0.104074	-0.110004	-0.0600464	-0.0381723	0	0	0	0	0	0	0.0986506	0	0	0	0.271453	0
UNC_Duke_Module09_hypoxia_Median_Mike_PMID.20335537	0.766239	0.663103	0.6124		0	0	0	0	0	0	0	0	0	0	0	0	0.0106784	0	0	0	0	0	0	0	0.000597999	0.00386321	0	0	0	0	-0.00240689	-0.0437804	0	0	0	0	0	0	0	0	0	0	0	0.0629333	0	0.0806544	0.0195367	0	0
UNC_Duke_Module10_ifna_Median_Mike_PMID.20335537	0.830237	0.695764	0.432		0	0	0	0	0	0	0	0	0	0.0434358	0.206176	0.109039	0	0	-0.163752	-0.0886571	-0.0117203	-0.0609978	0	-0.0727975	-0.0352259	-0.0561083	-0.0931091	-0.0653749	-0.0148149	-0.156887	-0.0335171	-0.0153612	0	-0.0319424	0	-0.088618	-0.0164458	-0.0127692	0	0	0	-0.0606534	0	-0.143381	0	-0.0452567	-0.0835506	0	-0.0152258
UNC_Duke_Module11_ifng_Median_Mike_PMID.20335537	0.834246	0.709051	0.5		0	0	0	0	-0.00981085	0	0	0	0	0.00969288	0	0	0	0	-0.194197	-0.0120478	-0.042218	-0.112969	-0.101592	-0.0137173	0	-0.0360759	-0.0738627	0	0	-0.276011	-0.162238	0	0	0	0	-0.00788593	0	0	0	0	0	-0.0761235	0	0	0	0	0	-0.0700597	0
UNC_Duke_Module12_lacticacidosis_Median_Mike_PMID.20335537	0.80349	0.698719	0.6047		0	-0.284957	-0.213058	-0.208686	-0.0210645	-0.00652169	0	0	0	0.133125	0	0	0	0	0	0	0	0	0	0.0261539	0	0	0.0179977	0	0	0.0139905	0	0	0	0	0	0	0	0	0.0452969	0	0.144069	0	0	0	0	0	0	0.229231	-0.0146815
UNC_Duke_Module13_myc_Median_Mike_PMID.20335537	0.846562	0.676798	0.6433		0	0	-0.088302	-0.335839	-0.0363655	0	0	0	0	0	0	0	0	0	0	0	0	0	0.0988931	0.080935	0.11002	0.0806376	0	0	0	0	0	0	0.09602	0	0	0	0	0	0	0	0.191169	0	0	0	0.267238	0.246674	0.0663316	0.0585129	0
UNC_Duke_Module14_p53_Median_Mike_PMID.20335537	0.819996	0.662906	0.6146		0	0	0	0	0	0	0	0	0	0	-0.0386696	0	0	0	0	0	0	0	0	0	0	0	0	0	0.188025	0.40651	0	0	0	0	0	0	0	0	0	0	0	0	0	0	0	0	0	0	-0.215851
UNC_Duke_Module15_p63_Median_Mike_PMID.20335537	0.794517	0.604877	0.5981		-0.0450457	0	-0.15038	-0.236175	-0.114614	0	0	0	0	-0.122693	0	-0.0365011	0.0197738	0	0.0575484	0	0.0142208	0.00821275	0.0177971	0.00782429	0	0.0329793	0.0157261	0	0	0	0	0	0	0	0	0	0	0.00128469	0.171891	0	0.0169035	0	0	0	0	0.0541503	0.169759	0.0308078	0
UNC_Duke_Module16_pi3k_Median_Mike_PMID.20335537	0.774135	0.642167	0.6396		0	0	0	0	-0.120025	0	0	0	0	0	0	0	0	0	0	0	0	0	0	0	0	0	0	0	0	0.156125	0	0	0.0918638	0	0	0	0	0	0	0	0	0	0	0	0	0.837939	0	0	0
UNC_Duke_Module17_pr_Median_Mike_PMID.20335537	0.808098	0.681084	0.522		0	0	-0.0059129	-0.150488	0	0	0	0	0.0147105	0	-0.120532	-0.197444	0	0	0	0	0	0	0	0	0	0	0	0	0	0.0372877	0	0	-0.0225243	0	-0.097784	0	0	0.0304883	0.026445	0	0	0	0	0.275922	0.255644	0.00573265	0	0	0
UNC_Duke_Module18_ras_Median_Mike_PMID.20335537	0.5	0.5	0.587		0	0	0	-3.19e-17	0	0	0	0	0	0	0	0	0	0	0	0	0	0	0	0	0	0	0	0	0	0	0	0	0	0	0	0	0	0	0	0	0	0	0	0	0	0	0	0	0
UNC_Duke_Module19_src_Median_Mike_PMID.20335537	0.726264	0.564581	0.5584		0	0	-0.106281	-0.372853	0	0	0	0	0	0	0	0	0	0	0	0	0	0	0.0243951	0	0	0	0	0	0	0	0	0	0	0	0	0	0	0	0	0	0	0	0	0.0786098	0	0	0	0	0
UNC_Duke_Module20_stat3_Median_Mike_PMID.20335537	0.637058	0.622069	0.5149		0	0	0	0	0	0	0	0	0	0	0	0	0	0	0	0	0	0	0	0	0	0	0	0	0	0	0	0	0	0	0	0	0	0	0	0	0	0	0	0	0	0	0	0	0
UNC_Duke_Module21_tgfb_Median_Mike_PMID.20335537	0.687094	0.618916	0.5316		0.0482873	0.0202971	0	0	0	0	0.0522981	0	0	0	0	0	0	0	0	0	0	0	0	0	0	0	0	0	0	0	0	0	0	0	0	0	0	0	0	0	0	0	0	0	0	0	0	0	0
UNC_Duke_Module22_tnfa_Median_Mike_PMID.20335537	0.908513	0.739409	0.5277		0	0.0393351	0	0.0808275	-0.165303	-0.095715	-0.0439442	-0.096167	0.0492947	0.18015	0	0	-0.142397	-0.0595694	-0.201913	-0.0523006	-0.0323515	-0.24764	0	0	0	0	0	-0.0180064	-0.129813	-0.210904	-0.212546	-0.0806299	-0.24885	0	0.0352642	0	-0.0261238	0	0	0	0	-0.570158	0	0	0	0	0	-0.0150685	-0.081311
UNC_Euclidean_Distance_2_CLOW_Euclidean.Distance_BCR.2010_PMID.20813035	0.751173	0.725714	0.5186		0	0	-0.0170699	-0.0699091	0	0	0	0	-0.0127389	0	-0.0176307	0	0	0	0.0938244	0	0.0117031	0.0459387	0.0042203	0	0.00418074	0.041053	0.0245507	0.0629394	0.0846746	0.0928021	0	0	0	0	0	0	0	0	0	0	0	0	0.00253082	0	0.136247	0.187427	0	0	0
UNC_Fibrinogen_Cluster_Median_BMC.Med.Genomics.2011_PMID.21214954	0.636026	0.537143	0.4842		0	0	0	0	0	0	0	0	0	0	0	0	0	0	0	0	0	0	0	0	0	0	0	0	0	0	0	0	0	0	0	0	0	0	0	0	0	0	0	0	0	0	0	0	0
UNC_Fibroblast_Cluster_Median_BMC.Med.Genomics.2011_PMID.21214954	0.5	0.5	0.5		0	0	0	0	0	0	0	0	0	0	0	0	0	0	0	0	0	0	0	0	0	0	0	0	0	0	0	0	0	0	0	0	0	0	0	0	0	0	0	0	0	0	0	0	0
UNC_fMaSC.refined1_Median_PMID.25575446	0.703491	0.606798	0.4751		0	0	0	0	0	0	0	0	0	0	0	0	0	0	0	0	0	0	0	0	0	0	0	0	0	0	0	0	0	0	0	0	0	0	0	0	0	0.0838622	0	0	0	0	0	0	0
UNC_FOS_JUN_Cluster_Median_BMC.Med.Genomics.2011_PMID.21214954	0.6313	0.617833	0.6283		0	0	0	0	0	0	0	0	0	0	0	0	0	0	0	0	0	0	0	0	0	0	0	0	0	0	0	0	0	0	0	0	0	0	0	0	0	0	0	0	0	0	0	0	0
UNC_Glycolysis_Signature_Median_BMC.Med.2009_PMID.19291283	0.667029	0.635911	0.5747		0	0	0	0	-0.0576698	0	0	0	0	0	0	-0.00263693	0	-0.00685647	0	0	0	0	0	0	0	0	0	0	0	0	0	0	0	0	0	0	0	0	0	0	0	0	0	0	0	0	0	0	0
UNC_HER1_Cluster1_Median_BMC.Genomics.2007_PMID.17663798	0.80981	0.715419	0.6547		0	0	0	0	-0.0132946	0	0	0	0.0424207	0	0	-0.0408918	0	-0.133045	0	0	0	0	0	0	0	0	0	0	0	0	0	0	0	0	0	0	0	0	0	0	-0.0147753	0	0	0	0.0437932	0.0517864	0.20545	0	0
UNC_HER1_Cluster2_Median_BMC.Genomics.2007_PMID.17663798	0.892803	0.781182	0.7061		0	0	-0.098211	-0.300977	-0.186025	0.130571	0	0.000790474	0.123136	0.00894012	0	0	-5.98e-05	0	0	0	-0.0570002	0	0	0.00131949	0	0.0902405	0.0390475	0	-0.0344592	-0.0692171	-0.133601	-0.0553063	-0.175982	0	-0.248869	-0.0819428	-0.0696355	-0.0891963	0	0	0.111427	0.191949	0.00329374	0	0.0115969	0.396586	0.137738	0.0758513	0
UNC_HER1_Cluster3_Median_BMC.Genomics.2007_PMID.17663798	0.781569	0.66133	0.6686		0	0	0	-0.0591413	0	0	0	0	0	0	0	0	0	0	0.0365516	0	0	0	0.0181862	0.028	0.0640695	0.0527012	0.0204897	0	0	0	0	0	0	0.0403977	0	0.0109423	0.0293196	0	0.0582613	0	0.00093811	0	0	0	0.0886196	0.0101091	0	0	0
UNC_HER2_Amplicon_Median_BMC.Med.Genomics.2011_PMID.21214954	0.902383	0.852808	0.8424		0	0	0	0	0	0	0	0	0	0	0	0	-0.0580894	0	0	0	0.107107	0	0.0172324	0	0	0	0	0	0	0	0	0	0	0	0	0	0	0	0	0	0	0	0	0	0	0	0	0	0
UNC_HISTONE_Median_BMC.Med.Genomics.2011_PMID.21214954	0.83135	0.715862	0.6924		0	0	0	0	0	0	0	0	0	0	0	0	0	0.394941	0	0	0.089608	0	0	0.000349664	0	0	0	0	0	0	0	0	-0.0755176	0	0	0	0	0.255008	0	0	0	0	0	0	0	0	-0.037011	0	0
UNC_HouseKeeping_Median_Genome.Biol.2004_PMID.15287981	0.696058	0.645419	0.6034		0	0	0	0	0	0	0	0	0	0	0	0	0	0	0	0	0	0	0	0	0	0.0169978	0	0	0	0	0	0	0	0.0877618	0	0.0175926	0.0100027	0	0.0164203	0	0	0	0	0	0	0	0	0	0
UNC_HS_Green1_Median_BMC.Med.Genomics.2011_PMID.21214954	0.793267	0.620739	0.6212		0	0	0	0	0	0	0	-0.139481	-0.106255	-0.0670484	-0.00791949	0	0	0	0	0	0	0	0	0	0	0	0	0	0	0	0.034809	0.0673375	0	-0.02331	-0.00852183	-0.170781	-0.151119	0	0	0	0	0	0	0.103201	0	0	0	0	-0.037023
UNC_HS_Green10_Median_BMC.Med.Genomics.2011_PMID.21214954	0.808693	0.704392	0.6528		0	0	0	0	0	0	0	0	0	0	0	0	0	0	0	0	0	0	0	0	0	0	0	0	-0.000267258	0	0	0	0.0640077	0	0	0	0	0	0	0.000374908	0	0	0	0.0960903	0.00559081	0	0.0687944	0.13289	0
UNC_HS_Green11_Median_BMC.Med.Genomics.2011_PMID.21214954	0.779738	0.538324	0.5642		-0.0370711	0	-0.0936627	-0.212545	-0.0672896	0	0	-0.000280306	-0.110614	-0.0862817	0	-0.0749107	0	-0.0477191	0	-0.00777623	0	0	0	0	0.0623955	0.108683	0.0659525	0	0	0	0.0548815	0	0	0	0	0	0.0226996	0	0	0.0771095	0.0233684	0	0	0	0	0.210246	0.320493	0	0
UNC_HS_Green12_Median_BMC.Med.Genomics.2011_PMID.21214954	0.849027	0.784116	0.6631		0	0	0	0.0147919	0	0	0	0	0	0.0186883	0	0	0	0	-0.235364	-0.0150904	-0.167029	-0.210881	-0.065591	-0.103757	-0.0463986	-0.0882018	-0.0530411	-0.00665118	0	-0.080366	-0.222058	-0.111745	-0.299625	0	0	-0.00142941	0	0.022574	0	0	0	-0.154171	-0.0633171	0	-0.0195262	0	-0.075571	-0.139454	0
UNC_HS_Green13_Median_BMC.Med.Genomics.2011_PMID.21214954	0.81876	0.652109	0.5152		0	0	0	0	0	0	0	0	0	0.110813	0	0.0466642	0	0.0410851	0.231985	0.0785207	0.00686432	0.0954429	0.218588	0.0324111	0.0411253	0.0820267	0.0891164	0.0725863	0.193269	0.103376	0.0207575	0.136323	0	0	0	-0.0653536	0	0	0	-0.251045	0	0	0	0	0	0	-0.000237987	0.174466	0
UNC_HS_Green14_Median_BMC.Med.Genomics.2011_PMID.21214954	0.84716	0.761429	0.7404		0	0.0622369	0.176129	0.0720326	0	0	0	0	0	0	0.0346284	0.18408	0	0	-0.12872	-0.0253232	-0.0805524	-0.212938	-0.0141669	-0.0308242	-0.0022789	-0.078556	-0.0668986	-0.0304417	-0.102149	-0.0910041	0	0	0	0	0	0	0	0	0	-0.0320021	0	-0.0371626	0	-0.0956908	-0.0527169	0	-0.0288923	-0.0680173	0
UNC_HS_Green15_Median_BMC.Med.Genomics.2011_PMID.21214954	0.758768	0.591157	0.5622		-0.0121519	0	-0.0202408	-0.143136	-0.0325975	0	0	0	0	0	-0.0238328	0	0	0	0.0645073	0	0	0.0473372	0.0709253	0.0691403	0.0142056	0.13962	0.104611	0.108626	0	0	0	0.00981086	0	0	0	0	0	0	0	0	0	0	0	0	0.0856263	0.0602987	0.00247415	0.175458	0
UNC_HS_Green16_Median_BMC.Med.Genomics.2011_PMID.21214954	0.746953	0.700985	0.5		0	0	-0.0934851	-0.0352565	0	0	0	-0.000671712	0	0	0	0	0	0	0.112534	0.0145184	0.0218218	0	0	0.0167883	0.0124756	0	0	0.0495631	0.00030583	0.067417	0.084036	0	0	0	0	0	0	0	0	0.0644823	0	0	0	0.0448315	0.00229985	0.0324982	0.00261556	0	0.0289849
UNC_HS_Green17_Median_BMC.Med.Genomics.2011_PMID.21214954	0.925607	0.924292	0.9027		0	0	0	-0.535184	0	0	0	0	0	0	0	0	0	0	4.20905	0	0	0	0	0	0.156183	0.006145	0	0	0	0.016523	1.02335	0	0	0	0	0	0	0	0	0	0	0	0	0	0	0	0	0	0
UNC_HS_Green18_Median_BMC.Med.Genomics.2011_PMID.21214954	0.830708	0.654729	0.526		0	0	-0.0614874	0	0	0	0	0	0	-0.111943	0	0	0	0.0168146	0	0	0	0	0	0	0	0	0	0	0.0774564	0	0	0	0	0	0	0	0	0	-0.131893	0	0	0	0	0	0	0	0	0	0
UNC_HS_Green19_Median_BMC.Med.Genomics.2011_PMID.21214954	0.660709	0.592463	0.5363		0	0	0	0	0	0	0	0	0	0	0	0	0	0	-0.0347414	0	0	0	0	0	-0.039774	0	-0.00598446	0	-0.0337766	0	0	0	0	0	0	0	0	0	0	0	0	0	0	0	0	0	0	0	0
UNC_HS_Green2_Median_BMC.Med.Genomics.2011_PMID.21214954	0.513604	0.512167	0.5789		0	0	0	0	0	0	0	0	0	0	0	0	0	0	0	0	0	0	0	0	0	0	0	0	0	0	0	0	0	0	0	0	0	0	0	0	0	0	0	0	0	0	0	0	0
UNC_HS_Green20_Median_BMC.Med.Genomics.2011_PMID.21214954	0.826135	0.723941	0.4653		0	0	0	0	0	0	0	0	0	0.262178	0	0.194121	0.0156511	0	-0.191934	0	0	-0.060347	0	0	0	0	0	0	-0.0212893	-0.50324	-0.113567	-0.162226	0	0	0.0381656	0	0	0	0	0	0	-0.122226	0	0	0	0	-0.095275	-0.195322	0
UNC_HS_Green21_Median_BMC.Med.Genomics.2011_PMID.21214954	0.767525	0.697586	0.6152		0	0	0	0	0	0	0	0	0	0	0	0.225945	0	0	0	0	0	0	0	0	0	0	-0.113981	-0.106428	0	0	0	0	0	0	-0.0401999	0	0	0	0	0	0	0	0.0900657	0	0	0	0	0	0
UNC_HS_Green22_Median_BMC.Med.Genomics.2011_PMID.21214954	0.69335	0.630493	0.5377		0	0	0	-0.0414877	-0.00254697	0	-0.0178486	-0.214379	0	0	0	0	0	0	0.0155941	0	0	0	0	0	0	0.0280977	0	0.00532992	0	0.0631639	0	0	0	0	0	0	0	0	0	0	0	0.1142	0	0.0212575	0.00893617	0.184714	0.0459821	0.072986	0
UNC_HS_Green23_Median_BMC.Med.Genomics.2011_PMID.21214954	0.824849	0.690197	0.6967		0	0	0	0	0	0	0	0	0	0.332053	0	0	0.366717	0	0	0	0.027436	0.0231954	0	0	0	0	0	0	0	0	0	0	-0.184843	0	0	0	0	0.270574	0	0	0	0	0	0.0800712	0	0	0	0	0
UNC_HS_Green24_Median_BMC.Med.Genomics.2011_PMID.21214954	0.931005	0.861133	0.8461		0	0	0	0	0	0	0.0148086	0.0401962	0	0	0	0	0	-0.0849368	0.0412222	0	0	0.151077	0	0	0	0	0	0	0	0.270357	0	0.0399345	-0.200485	-0.617089	0	-0.0491759	0	0	-0.00612556	0	0	0	0	0.111418	0	0	0	0.346721	0
UNC_HS_Green25_Median_BMC.Med.Genomics.2011_PMID.21214954	0.830834	0.741724	0.5411		0	0	0	0	0	0	0	0	-0.124549	0	-0.0131314	0	0	-0.125484	0	-0.0797247	-0.0423675	0	0	0	0	0	0	0	0	0	-0.0667446	-0.012618	-0.11785	-0.112319	0	0	0	0	-0.0354391	0	-0.299666	0	0.0104579	0	0	0	0	-0.148927	0
UNC_HS_Green3_Median_BMC.Med.Genomics.2011_PMID.21214954	0.663062	0.583828	0.5586		0.00236766	0	0	0	0.034578	0	0	0	0	0	0	0	0	0	0	0	0	0	0	0	0	0	0	0	0	0	0	-0.00792012	0	0	0	0	0	0	0	0	0	0	0	0	0	0	0	0	0
UNC_HS_Green4_Median_BMC.Med.Genomics.2011_PMID.21214954	0.83978	0.734236	0.6769		0	0.218008	0.0395455	0.0829472	0.0410815	-0.0351247	0	0	0	0	0.051358	0	0	0	-0.195072	0	0	-0.201982	-0.0618009	-0.0476227	0	0	0	-0.0246555	-0.150323	-0.164349	-0.113772	0	0	-0.050108	0	0	0	0	0	0	-0.369783	0	0	0	-0.0872926	0	0	-0.0539154	0
UNC_HS_Green5_Median_BMC.Med.Genomics.2011_PMID.21214954	0.792199	0.672611	0.6618		0	0	0	-0.143611	0	0	0	0	0	0.0568509	0	0	0	0	0	0	0.042652	0.114003	0.0418333	0	0	0	0	0	0	0.0549089	0	0	0	0	0	0.0238576	0	0	0.227274	0	0.000169075	0.108753	0	0.0966918	0	0	0	0.0229135	0
UNC_HS_Green6_Median_BMC.Med.Genomics.2011_PMID.21214954	0.867578	0.737586	0.6576		0	0	0	0	0	0	0	0	-0.0376085	0	0.124761	6.1e-05	0	0	-0.164393	0	-0.0211991	-0.0657823	0	-0.0478255	-0.030609	-0.0993625	-0.0320374	-0.0412511	-0.0133505	-0.235131	-0.19156	-0.139422	0	0	0	0	0	0	0	-0.266251	0	-0.268168	-0.0523141	0	0	-0.0794155	-0.165598	-0.226235	-0.11884
UNC_HS_Green7_Median_BMC.Med.Genomics.2011_PMID.21214954	0.788041	0.702515	0.5261		0	0	-0.0130909	-0.0962937	0	0	0	0	0	0	0	-7.8e-05	0	0	0.173527	0	0	0.0456471	0.0187175	0.0256215	0.0440594	0.051401	0	0.0366668	0	0.16832	0.114978	0.0684706	0.179633	0	0	0	0.0393211	0.0442611	0.0246475	0.147791	0	0	0	0	0	0.101651	0	0.0262593	0.000691123
UNC_HS_Green8_Median_BMC.Med.Genomics.2011_PMID.21214954	0.828679	0.707094	0.6028		0	0	0.149299	0.178353	0	0	0.0622748	0	0	0	0	0	0	0	0	0	-0.0752334	0	0	0	0	0	0	0	0	0	0.013797	0.0437127	0	0	-2.13e-05	0	0	0	0	0	-0.269484	-0.00656114	0	0.0210034	0	0	0	0	0
UNC_HS_Green9_Median_BMC.Med.Genomics.2011_PMID.21214954	0.5	0.5	0.5		0	0	0	0	0	0	0	0	0	0	0	0	0	0	0	0	0	0	0	0	0	0	0	0	0	0	0	0	0	0	0	0	0	0	0	0	0	0	0	0	0	0	0	0	0
UNC_HS_Red1_Median_BMC.Med.Genomics.2011_PMID.21214954	0.659179	0.584483	0.5388		0	0	0	0	-0.0138617	0	0	0	0	0	0	0	0	0	0	0	0	0	0	0	0	0	0	-0.00386066	0	0	0	0	0	0	0	0	0	0	0	0	0	0	0	0	0	0	0	0	0
UNC_HS_Red10_Median_BMC.Med.Genomics.2011_PMID.21214954	0.835697	0.731232	0.7216		0.0219467	0	0.145064	0.109964	0	0	0	0	0	0	0.0101883	0.0452341	0	0	-0.0574465	0	-0.0139692	-0.106821	-0.000168665	0	0	0	-0.0287819	-0.129394	-0.0642768	0	0	0	0	0	0	0	0	0	0	0	0	0	0	0	0	0	0	0	0
UNC_HS_Red11_Median_BMC.Med.Genomics.2011_PMID.21214954	0.793982	0.69665	0.5028		0	0	0	-0.0514036	0	0	0	0	0	-0.0149979	0	0	0	0	0.157756	0	0.038401	0.0709888	0	0.00759168	0	0.0528063	0.129834	0.176784	0.201861	0.156981	0.0461	0	0	0	0	0	0	0	0.0346492	0	0.0843107	0	0.0128449	0	0	0	0	0	0
UNC_HS_Red12_Median_BMC.Med.Genomics.2011_PMID.21214954	0.700485	0.634384	0.6036		0	0	0	0	0	0	0	0	0	0	0	0	0	0	0	0	0	0	0	0	0	0	0	0	0	0	0	0	0	0	0	0	0	0	0	0	0	0	0	0	0.0224614	0.0581585	0.0318901	0	0
UNC_HS_Red13_Median_BMC.Med.Genomics.2011_PMID.21214954	0.5	0.5	0.6457		0	0	0	0	0	0	0	0	0	0	0	0	0	0	0	0	0	0	0	0	0	0	0	0	0	0	0	0	0	0	0	0	0	0	0	0	0	0	0	0	0	0	0	0	0
UNC_HS_Red14_Median_BMC.Med.Genomics.2011_PMID.21214954	0.912977	0.863251	0.7997		-0.674399	0	0	-0.543226	0	0	0	0	0	0	0	0	0	0	0	-0.00337489	0	0	0	0	0	0	0	0	0	0	0	0	0	0	-0.128543	0	0	0	0	0	0	0	0	0	0	0	0	0	0
UNC_HS_Red15_Median_BMC.Med.Genomics.2011_PMID.21214954	0.933522	0.919557	0.8978		0	0	0	0	0	0	0	0	0.0127558	0	-0.192395	-0.111772	0	0	2.13045	0.0330917	0.0252863	0.347022	0.240724	0	0.388197	0.141745	0	0	0.263685	0.568831	1.77052	0	-0.0158756	0	-0.0578598	-0.140365	0	0	0	0	0	0	0	0.0514381	0	0	0	0	0
UNC_HS_Red16_Median_BMC.Med.Genomics.2011_PMID.21214954	0.5	0.5	0.4781		0	0	0	0	0	0	0	0	0	0	0	0	0	0	0	0	0	0	0	0	0	0	0	0	0	0	0	0	0	0	0	0	0	0	0	0	0	0	0	0	0	0	0	0	0
UNC_HS_Red17_Median_BMC.Med.Genomics.2011_PMID.21214954	0.76594	0.613399	0.5472		0	0	0	0	-0.03539	-0.0149292	0	-0.128571	0	0	-0.0473449	-0.0553734	-0.0683764	0	0	0	0	0	0	0	0	0.0501973	0	0	0	0	0	0	0	0	-0.0102619	0	0	0	0	0	0.0908936	0	0	0.335928	0.0938272	0.368596	0.140996	0.0139955	0
UNC_HS_Red18_Median_BMC.Med.Genomics.2011_PMID.21214954	0.856721	0.7167	0.6709		0	0.180815	0	0	0	0	0	0	0	0	0	0.251954	0	0	0	0	-0.129883	-0.441491	0	0	0	0	0	0	0	-0.107542	0	0	-0.28511	-0.18218	-0.139744	-0.0812654	0	0	-0.0910919	0	-0.176787	0	0.0495431	0	0	0	0	0	0
UNC_HS_Red19_Median_BMC.Med.Genomics.2011_PMID.21214954	0.758887	0.643645	0.6132		0	0	0	0	0	0	0	0	0	0	-0.0299637	0	0	0	0	0	0	0	0	0	0	0	0	0	0	0	0	0	-0.0874573	0	0	0	0	0.0760974	0	0	0	0	0	0.0905991	0.0255539	0.10379	0	0	0
UNC_HS_Red2_Median_BMC.Med.Genomics.2011_PMID.21214954	0.905851	0.54335	0.5179		0	0.239752	-0.288367	-0.15081	-0.135644	0	0	-0.27358	0	0	-0.266366	-0.127005	0.102238	0.0757936	0.0432121	0	-0.0621211	0	0.0472968	0.327495	0.210781	0.252931	0	0	0	0.217151	0.127127	0.146851	0	0	0	0	0.342277	0.128214	-0.290336	0.129304	0.0616929	-0.15974	-0.457066	0.252187	0.459415	0.780319	0.178996	0	0
UNC_HS_Red20_Median_BMC.Med.Genomics.2011_PMID.21214954	0.826675	0.82348	0.6828		0	0	0	0.0118781	0	0	-0.0153789	-0.00186929	0	0	0	0	0	0	-0.129726	0	-0.0773533	-0.0928173	-0.0617087	-0.0205576	-0.0125811	-0.0927552	-0.0563471	-0.0234769	0	-0.149984	-0.0792111	0	-0.120504	0	0	0	0	0	0	-0.248147	-0.121521	-0.0506415	0	0	0	-0.089844	-0.108788	0	0
UNC_HS_Red21_Median_BMC.Med.Genomics.2011_PMID.21214954	0.70006	0.617734	0.5353		0	0	0.0986273	0.113308	0	0	0	0	0	0	0.0346389	0	0	0	-0.112195	-0.015081	0	-0.0679098	-0.0306946	-0.0339734	-0.00102933	0	0	-0.00395833	-0.03547	-0.0537382	0	0	-0.0312104	0	0	0	0	0	0	0	0	-0.00112123	0	-0.0344039	0	-0.0386976	0	-0.107663	0
UNC_HS_Red22_Median_BMC.Med.Genomics.2011_PMID.21214954	0.684321	0.606754	0.5614		0	0	0	-0.00701839	0	0	0	0	0	0	0	0	0	0	0	0	0	0	0	0	0.00188175	0.0233261	0	0	0	0	0	0	0.024321	0	0	0	0.039338	0	0	0.0805256	0	0	0	0	0.0227862	0.164853	0.0214125	0	0
UNC_HS_Red23_Median_BMC.Med.Genomics.2011_PMID.21214954	0.826828	0.739949	0.6442		0	0	0	0	0	0	0	0	0	-0.00400415	0	0	0.00516169	0	0	0	0	0	0	0	0	0	0	0	0	0	0	0	0.0344167	0	0	0	-0.150547	0	0	0.218372	0.162955	0	0	0	0	0	0.0991449	0.0134565	0.297781
UNC_HS_Red24_Median_BMC.Med.Genomics.2011_PMID.21214954	0.772568	0.687586	0.6745		0.0468707	0.01491	0.0325563	0	0	0	0.0418772	0	0	0	0	0	0	0	-0.127509	-0.0758208	-0.0156016	-0.122373	0	0	0	0	0	-0.0231326	-0.00137009	-0.091696	-0.00437922	0	0	0	0	0	0	0	0	0	0	0	0.00798268	0	0	0	0	0	0
UNC_HS_Red25_Median_BMC.Med.Genomics.2011_PMID.21214954	0.872395	0.782315	0.7951		-0.186022	0	-0.127299	-0.226961	-0.0131876	-0.0479295	0	-0.0510719	0	-0.000353919	-0.166929	-0.0524921	0	0	0	0	0	0	0	0	0	0	0	0	0	0.0362116	0	0	0	0	0	0	0	0	0	0	0	0	0.046696	0	0.0999446	0.151963	0.0889861	0.0798606	0
UNC_HS_Red3_Median_BMC.Med.Genomics.2011_PMID.21214954	0.830182	0.744631	0.7173		0.139501	0.297428	0.0596274	0.147048	0.0163732	0	0	0	0	0	0.0386286	0.0658235	0	0	-0.164238	0	-0.0313843	-0.164671	-0.117471	-0.0451399	-0.0532186	-0.102686	0	0	-0.00727118	-0.100572	-0.019605	0	-0.0310017	-0.159318	0	-0.0577545	0	0	0	0	-0.0807983	0	0	0	-0.0389962	0	0	-0.151245	0
UNC_HS_Red4_Median_BMC.Med.Genomics.2011_PMID.21214954	0.849523	0.778916	0.6627		0	0	0	0	-0.105986	-0.0746324	-0.182658	-0.0552586	-0.158482	0	0.0484357	0	0	0	-0.0943719	0	0	-0.0743548	0	-0.0199958	-0.0411016	-0.110199	-0.0736182	-0.0810073	0	-0.18372	-0.0624287	-0.0595344	-0.299337	-0.0227042	0	0	0	0	0	0	-0.00377011	-0.113808	-0.0305782	0	0	0	-0.0187757	-0.306634	0
UNC_HS_Red5_Median_BMC.Med.Genomics.2011_PMID.21214954	0.652096	0.5224	0.5172		0	0	0	0	0	0	0	0	0	0	0	0	0	0	0	0	0	0	0	0	0	0	0	0	0	0	0	0	0	0	0	0	0	0	0	0	0	0	0	0	0	0	0	0	0
UNC_HS_Red6_Median_BMC.Med.Genomics.2011_PMID.21214954	0.838721	0.696601	0.6745		0	0	-0.0405873	-0.231986	-0.0732583	0	0	0	0	0	0	0	0	0.159291	0.0473408	0	0	0.0774486	0	0	0	0.0341459	0.0163322	0.000105974	0	0.15394	0	0	0	0	-0.133092	0	0	0	0	0	0.184905	0	0	0	0.226519	0.226349	0.0855461	0.046917	-0.0508887
UNC_HS_Red7_Median_BMC.Med.Genomics.2011_PMID.21214954	0.676645	0.606355	0.5		0	0	0.0446137	0	0	0	0	0	0	0	0	0	0	0	-0.287943	0	0	-0.0138026	-0.0482238	0	0	0	0	0	0	0	0	0	0	0	0	0	0	0	0	0	0	0	0	0	0	0	0	-0.11665	0
UNC_HS_Red8_Median_BMC.Med.Genomics.2011_PMID.21214954	0.81823	0.687389	0.6129		0.000461394	0.0259365	0	0	0	0	0.0727789	0.099726	0	0	0.132438	0.0753982	0.209895	0.00296811	0	0	-0.0159032	-0.00770901	0	0	0	0	0	0	0	0	0	-0.0136096	0	0	0	0	-0.0568173	0	0	0	0	0	0	0	0	0	0	0	0
UNC_HS_Red9_Median_BMC.Med.Genomics.2011_PMID.21214954	0.793227	0.702466	0.5301		0	-0.0678727	0	-0.05708	0	0	0	0	0	0	0	0	0.0277961	0	0.0300824	0	0.0314824	0.0497204	0	0	0	0	0	0.00717421	0	0.0274435	0	0.0217128	0	0	0	0	0	-0.00911537	0	0	0	0	0	0.122033	0.155026	0	0	0.216558	-0.114265
UNC_IGG_Cluster_Median_BMC.Med.Genomics.2011_PMID.21214954	0.844018	0.718768	0.6199		0	0.134234	0.119911	0.192024	0	-0.124116	-0.200742	0	-0.082073	0.0853715	0.261482	0.134489	0	-0.12346	-0.119756	0	0	-0.0843726	-0.0216889	-0.0849408	-0.0144945	-0.0305389	-0.0578331	-0.0733701	0	-0.0369405	-0.0375675	0	-0.35249	0	0	0	0	0.187605	0	0	-0.127095	0	0	-0.411516	-0.0318553	0	-0.0534024	-0.290263	0.0124097
UNC_Interferon_Cluster_Median_BMC.Med.Genomics.2011_PMID.21214954	0.5	0.5	0.4925		0	0	0	0	0	0	0	0	0	0	0	0	0	0	0	0	0	0	0	0	0	0	0	0	0	0	0	0	0	0	0	0	0	0	0	0	0	0	0	0	0	0	0	0	0
UNC_Keller2012_CD10_Median_Adam_PMID.25575446	0.776036	0.739704	0.5519		0	0	0	0	-0.0207417	0	0	0	0	0	0	0	0	0	-0.155604	0	0	-0.00570226	0	-0.0971501	-0.0310907	0	0	0	-0.115087	-0.323666	-0.227223	0	0	0	0	0	0	0	0	0	0	0	0	0	0	0	0	0	0
UNC_KRAS_amplicon_Median_Genome.Biology.2007_PMID.17493263	0.879158	0.77133	0.7955		0	0	0	0	-0.147599	0.018467	0	0	0	0	0	0	0.0399976	0.0932138	0	0	0	-0.0644915	0	0	0	0	0	0	0	0	0	0	0	0	0	0	0.0110796	0	0	0	0	0	0	0	0	0	0	0	0
UNC_Lim2009_LumProg_Median_Adam_PMID.25575446	0.787129	0.579323	0.5661		0.0582681	0.0646795	0.100259	0	0	0.0588877	0	0	0.0335281	0.00909885	0.0189007	0	0.078711	0	0	0	0	0	0	0.0259274	0.0424942	0.00241933	0	0	0	0	0	0	0.0172068	0.0168841	0	0.0773335	0.0477886	0	0	0	0	-0.0183433	-0.0881833	0	0	0	0	0	-0.0918986
UNC_Lim2009_MaSC_Median_Adam_PMID.25575446	0.836792	0.743103	0.6104		0	0	0.368861	0.0702794	0	0	0	0	0	0.0468947	0	0	0	-0.0124734	-0.0755693	0	0	-0.263949	0	-0.0655027	-0.0097076	-0.0146858	0	0	-0.116956	-0.280867	0	0	0	0	0	0	0	0	0.0173212	-0.345716	-0.260521	-0.0168598	0	0	-0.241482	0	0	-0.251827	-0.294505
UNC_Lim2009_MatureLum_Median_Adam_PMID.25575446	0.656073	0.588818	0.531		0	0	0	0	0	0	0	0	0	0	0	0	0	0	0	0	0	0	0	0	0	0	0	0	0	0	0	0	0	0	0	0	0	0	0	0	0	0	0	0	0	0	0	0	0
UNC_Lim2009_Stroma_Median_Adam_PMID.25575446	0.797088	0.740296	0.6825		0	0.0296551	0	0	0	0	0	0	0	0	0.0325232	0.0798601	0	0	-0.16184	0	-0.0281729	-0.130619	-0.0897301	-0.0853585	-0.0758607	-0.0464566	-0.049005	-0.0363987	-0.104047	-0.0152103	-0.0304679	0	0	-0.0385029	0	0	0	0	-0.0174294	0	-0.0308485	0	0	0	-0.0147207	-0.00955888	0	-0.175899	0
UNC_Lim2010_LumProg_Median_Adam_PMID.25575446	0.824082	0.721529	0.6182		0	-0.0315159	-0.092656	-0.000168391	0	0	0	0	0	0	0	0.176464	0	0	-0.199196	0	-1.02e-05	0	-0.0554019	0	-0.0514927	-0.209877	0	0	0	-0.00225174	-0.384098	-0.139518	0	-0.0663281	0	0	0	0	-0.146952	0	-0.265517	0	0	0	0	-0.201716	-0.0676037	-0.163837	0.0269511
UNC_Lim2010_MaSC_Median_Adam_PMID.25575446	0.864888	0.670099	0.6365		0	0.119129	0.180679	0.35211	0.0196792	0	0	0	-0.00727397	0	0	0.0206413	-0.0112471	0	-0.128159	0	-0.165024	-0.342931	-0.121873	-0.0140784	-0.0087573	-0.0527474	0	0	0	0	-0.0742835	0	0	0	0	0	0	-0.00057438	0	0	0	0	0	0	0	-0.00463708	-0.123756	-0.19474	0
UNC_Lim2010_MatureLum_Median_Adam_PMID.25575446	0.730836	0.675468	0.5774		0	0	0	0	0	0	0	0	-0.0232896	-0.118189	-0.201685	-0.0889024	0	0	0	0	0	0	0	0	0	0	0.00871732	0.0204885	0	0.193953	0	0.00743408	0	0	0	0	0.0182307	0.0462673	0	0	0	0	0	0	0	0	0	0	0
UNC_Lim2010_Stroma_Median_Adam_PMID.25575446	0.827357	0.729951	0.5		0	0.133061	0	0	0	0	0	0	0	0	0.314602	0.176081	0.017526	0	-0.17119	-0.00888737	-0.0679274	-0.230986	0	0	0	0	0	-0.0300795	-0.0951751	-0.304448	0	0	0	0	0	0	0	0	-0.0792678	0	-0.18204	0	0	0	-0.139402	-0.165601	-0.16017	-0.203963	0
UNC_LUMINAL_Cluster_Median_BMC.Med.Genomics.2011_PMID.21214954	0.867386	0.718509	0.651		0	0	-0.0588667	0	-0.0299466	0	0	-0.0436587	0.0934781	-0.0017764	-0.00464609	-0.0149212	0	0.00264444	0.13886	0.00246096	0.124128	0.0224901	0	0	0	0	0	0	0	0.14508	0.0787682	0	0	0	0	0	0	0.061355	0	0	0	0	-0.0892233	0.129072	0.173684	0	0.0886152	0	0
UNC_Lung.WNT.DiMeo_Median_Cancer.Res.2009_PMID.19549913	0.779341	0.700443	0.6406		0.187902	0	0.24392	0.425765	0.00686784	0	0	0	0.0123683	0	0	0.000559737	0	0	0	0	0	0	0	0	0	0	0.0982821	0.0163171	0	0	0.0173906	0.00178668	0	0	-0.0296769	-0.0816721	-0.030672	0.0118972	-0.0595156	0	0	0	0	0	0	0	0	0	0.147698
UNC_MBASAL_Median_BMC.Med.Genomics.2011_PMID.21214954	0.787545	0.624483	0.568		0	0	0	0.0762875	0	0	0	0	0	0	0	0	0	0	-0.0301204	0	-0.0318961	-0.198919	-0.0864408	-0.0263413	-0.00173141	0	0	-0.0592835	-0.0229952	0	0	0	0	-0.00727923	0	0	-0.023921	-0.0205541	0	0	0	0	0	0	-0.0165873	-0.0600215	-0.00588967	0	0
UNC_MCD3_CD8_Median_BMC.Med.Genomics.2011_PMID.21214954	0.836158	0.738227	0.6874		0	0.0991667	0	0.0239019	0	0	-0.0402461	0	0	0	0.0692603	0.00590777	0	0	-0.248735	0	-0.165344	-0.157194	-0.00680515	-0.100696	-0.0210937	-0.0755654	-0.00648894	0	0	-0.117477	-0.0790344	0	0	0	0	0	0	0	0	0	-0.137883	-0.150706	0	0	-0.263961	-0.112148	0	-0.156174	0
UNC_MClaudin_Cluster_Median_BMC.Med.Genomics.2011_PMID.21214954	0.793294	0.699833	0.6298		0	0	0	0	0	0	0	0	0	0	0	0	0	0	0	0	0	0.10922	0	0	0	0	0	0.270614	0	0	0	0	0	0	0	0	0	0	0	0	0	0.500063	0	0	0	0	0	0.609599	0
UNC_MECM_Median_BMC.Med.Genomics.2011_PMID.21214954	0.838067	0.700912	0.6457		0	0	0.0692183	0.163223	0	0	0	0	0	0	0	0.0420268	0	0	-0.236268	-0.00585968	-0.0192427	-0.168543	-0.0686726	-0.0810306	-0.053019	-0.1072	0	0	-0.0866553	-0.10248	-0.0624682	0	-0.155901	0	0	0	0	0	0	-0.227556	-0.282792	0	0	-0.0078756	-0.0216726	-0.169135	-0.132526	-0.235991	0
UNC_METAPLASTIC_Up_Median_CanRes.2009_PMID.19435916	0.811937	0.695123	0.6183		0	0	0	0	0	0	0	0	0.147807	0.163412	0	0	0	-0.0353053	-0.0497287	0	-0.0372112	-0.00792222	-0.073094	-0.0515996	-0.0870403	-0.140447	-0.0472974	-0.0217867	-0.098904	-0.1066	0	0	0	0	0	0	0	-0.0534624	0	-0.220512	-0.154675	0	0	0	0	0	0	-0.227866	0
UNC_MFGFR2_Median_BMC.Med.Genomics.2011_PMID.21214954	0.673965	0.623103	0.4709		0	0	0	0	0	0	0	0	0	0	0	0	0	0	0	0	0	-0.065274	0	-0.0243715	-0.0131985	0	0	0	0	0	0	0	0	0	0	0	0	0.052167	0	0	0	0	0	0	0	0	0	0	0
UNC_MHistone_Median_BMC.Med.Genomics.2011_PMID.21214954	0.78903	0.656305	0.6624		0	0	0	0	0	0	0	0	0	0.0413023	0.0626872	0	0.285571	0.0470841	0	0	0.0206747	0	0.00212297	0	0	0	0	0	0	0	0	0	0.0515945	0	0.0463877	0.0634105	0	0	0	0	0	0	0.123346	0	0.0559254	0	0	0	0
UNC_MInterferon_Cluster_Median_BMC.Med.Genomics.2011_PMID.21214954	0.5	0.5	0.5027		0	0	0	0	0	0	0	0	0	0	0	0	0	0	0	0	0	0	0	0	0	0	0	0	0	0	0	0	0	0	0	0	0	0	0	0	0	0	0	0	0	0	0	0	0
UNC_MITO1_Median_BMC.Med.Genomics.2011_PMID.21214954	0.750168	0.647931	0.5852		0	0	0	-0.0483271	0	0	0	0	0	0	-0.0632125	-0.0403524	0	0	0.0284418	0.040937	0	0	0	0	0	0	0	0	0	0.00328358	0	0	0	0	0	0	0	-0.0154729	0	0	0	0	0.0382243	0.134948	0.112977	0.0595509	0	0.162325	0
UNC_MITO2_Median_BMC.Med.Genomics.2011_PMID.21214954	0.774506	0.606798	0.628		0	0	-0.121316	-0.327089	-0.0155736	0	0	0	0	0	-0.00834687	-0.0559165	-0.0226647	0	0	0	0	0	0	0.000481099	0.0581806	0.0058333	0	0	0	0	0	0	0	0	0	0	0.0503865	0	0.176918	0	0	0	0	0.235217	0	0	0	0	0
UNC_MK14_K17_Median_BMC.Med.Genomics.2011_PMID.21214954	0.808515	0.726108	0.5689		-0.0242151	-0.0395287	0	-0.00543761	-0.0435252	0	0	0	0	0	0	0	0	0	-0.0513547	-0.0224372	0	-0.0879264	0	0	0	0	0	0	-0.0471835	0	-0.0468836	-0.046062	0	0	-0.0573475	0	-0.000635588	-0.00253275	0	0	0	0	0.000495962	0	0.00172341	0	0.105473	0.0382708	0
UNC_MKRAS_amplicon_Median_BMC.Med.Genomics.2011_PMID.21214954	0.848961	0.824039	0.7798		0	0	0	0	-0.160435	0	0	0	0	0	0	0	0	0	0	0	0	0	0	0	0	-0.000812955	-0.0146548	0	0	0	0	0	0	0	0	-0.0159327	0	0	0	0	0	0	0	0	0	0	0	0	-0.0953969
UNC_MM_BRCAwnt_1pFDR_UP_Median_Genome.Biology.2007_PMID.17493263	0.775873	0.679852	0.6738		0	0	-0.115332	-0.170465	0	0	0	0	0	0	0	0	0	0	0.0415824	0	0.043342	0.00440537	0	0	0	0	0	0.00792346	0	0.0556039	0	0	0	0	0	0	0	0	0	0	0.0568817	0	0	0	0	0	0	0.00633747	0
UNC_MM_C3Tag_1pFDR_UP_Median_Genome.Biology.2007_PMID.17493263	0.81958	0.711576	0.6843		0	0	0	0	-0.00267873	0.0188314	0	0.00661073	0.0295921	0.116018	0	0	0	0	0	0	0.0428781	0	0	0	0	0	-0.000373284	0	0	0	-0.0150503	-0.0395062	0.128213	0	0	0	0	-0.0381639	0	0	0	0	0	0	0	0	0	0.298032	0
UNC_MM_C3Tag.2012_Median_Genome.Biol.2013_PMID.24220145	0.799605	0.697241	0.642		0	0	0	0	0	0	0	0	0	0	0	0	0	0	0	0	0	0	0	0	0	0	0	0	0	0	0	0	0	0	0	0	0	0	0	0	0	0	0	0	0	0	0	0	0.0206402
UNC_MM_Class3_Median_Genome.Biol.2013_PMID.24220145	0.619773	0.556355	0.5726		0	0	0	0	0	0	0	0.190533	0	0	0	0	0	0	0	0	0	0	0	0	0	0	0	0	0	0	0	0	0	0	0	0	0	0	0	0	0	0	0	0	0	0	0	0	0
UNC_MM_Class8_Median_Genome.Biol.2013_PMID.24220145	0.769816	0.684483	0.5821		0.0547464	0.0363435	0.0118949	0.0136478	0	0	0	0	0.0651947	0	0.0690659	0	0	0	-0.172158	-0.0199686	-0.0308508	-0.140858	-0.0280776	-0.040768	0	0	0	0	-0.0355991	-0.0539592	-0.0160413	0	0	0	0	0	0	0	0	0	0	0	0	0	-0.0524803	-0.135331	0	-0.0383135	0
UNC_MM_Claudinlow_Median_Genome.Biol.2013_PMID.24220145	0.853788	0.732709	0.5		0	0.151807	0.193199	0.0485467	0	0	0	-0.0019543	0	0	0.0404848	0.30598	0	0.0260435	-0.224123	0	0	-0.061661	-0.00529481	0	0	0	0	0	-0.20844	-0.447234	-0.0200504	0	0	0	0	0	0.184009	0	0	0	-0.172248	0	0	0	0	-0.371792	-0.200749	-0.133863	0
UNC_MM_DMBAwnt_1pFDR_UP_Median_Genome.Biology.2007_PMID.17493263	0.827765	0.712611	0.6271		0	0	0.133709	0.188501	0.145517	0	0	0	0	0	0	0	0.0138764	0.0115093	-0.101828	0	0	-0.108317	-0.118606	-0.0212211	0	0	0	0	-0.127495	-0.00521416	0	0	-0.14271	-0.0667332	-0.11543	0	0	0	-0.0409121	0	0	0	0	0	-0.0213406	0	0	-0.117164	0
UNC_MM_Erbb2.like_Median_Genome.Biol.2013_PMID.24220145	0.820494	0.710049	0.5884		0	0.103958	0.238185	0.00660736	0	0	0.0812226	0.0109285	0	0.0434298	0.0914563	0.119102	0.0295243	0	-0.144633	-0.120478	-0.101543	-0.158971	0	-0.0111488	0	0	0	-0.0371914	0	-0.0174885	0	-0.00639139	0	0	0	0	0	0	0	0	-0.00607716	0	0.0793252	0	0.0914284	0.110786	0	0	0
UNC_MM_Green1_Median_BMC.Med.Genomics.2011_PMID.21214954	0.856468	0.804433	0.7114		0.106608	0.129736	0.183807	0.0748684	0	0	0	0	7.93e-05	0.076694	0.244223	0.226267	0	0.00856767	-0.200648	0	0	-0.238852	0	0	0	0	0	-0.00372846	-0.228239	-0.348168	-0.128163	0	-0.0355017	0	0	0	0.00401654	0	0	0	0	-0.121409	0	0	-0.0418115	-0.233837	-0.110971	-0.136934	-0.000285927
UNC_MM_Green10_Median_BMC.Med.Genomics.2011_PMID.21214954	0.781732	0.672217	0.5		-0.0826307	0	-0.242512	-0.218965	0	0	0	-0.124007	0	-0.000475543	-0.0952454	-0.0583708	0	0	0.0116881	0	0	0	0	0	0	0.0254678	0.0647751	0	0	0.117946	0.0416066	0.0334923	0	0	0	0	0.0185089	0	0.0495111	0	0	0	0	0.148967	0.08489	0.114554	0	0.199034	0
UNC_MM_Green11_Median_BMC.Med.Genomics.2011_PMID.21214954	0.800293	0.63468	0.603		0	0	0	-0.208675	-0.264959	0	0	0	0	0	0	0	0	0	0	0	0	0.200928	0	0	0	0	0	0	0	0	0	0	0	0	-0.0212996	0	0	0	0	0	0.0423312	0	0	0	0.334954	0	0.124348	0	0
UNC_MM_Green12_Median_BMC.Med.Genomics.2011_PMID.21214954	0.76719	0.579458	0.5091		0	0	0	0	0	0	0	0.00191723	0	0	-0.00220235	0	0	0	0	0	0	0.00554241	0	0	0	0	0	0	0.104418	0	0	0	0	0	0	0	-0.0105828	0	0	0	0	0	0	0	0	0	0	0	0
UNC_MM_Green13_Median_BMC.Med.Genomics.2011_PMID.21214954	0.813214	0.69069	0.6111		0	0	0.266628	0.214356	0	0	0	0	0	0	0	0	0	0	-0.0766485	0	-0.127828	-0.0724497	0	0	0	0	0	-0.0290166	-0.0237297	0	-0.0503005	-0.0290636	0	0	0.0417592	0	0	0	0	0	-0.124239	0	0	-0.0709081	-0.169703	-0.00399558	0	0	0
UNC_MM_Green14_Median_BMC.Med.Genomics.2011_PMID.21214954	0.782891	0.649606	0.5396		0	0	0.062108	0.202719	0	0	0	0	0	0	0	0	0	-0.0274475	0	0	0.106614	0	0	0	0	0	0	0	0	-0.104976	-0.085634	0	0.0028937	0	0	0	0	0	0	-0.225735	-0.0558848	0	0	0	0	0	0	0	-0.062181
UNC_MM_Green15_Median_BMC.Med.Genomics.2011_PMID.21214954	0.5	0.5	0.612		0	0	0	0	0	0	0	0	0	0	0	0	0	0	0	0	0	0	0	0	0	0	0	0	0	0	0	0	0	0	0	0	0	0	0	0	0	0	0	0	0	0	0	0	0
UNC_MM_Green16_Median_BMC.Med.Genomics.2011_PMID.21214954	0.814301	0.735714	0.6956		0	0	0.00143553	0	0	0	0	0	0	0	0	0	0	0	-0.141615	-0.0186301	-0.00576371	-0.102735	0	0	0	-0.0444416	-0.0959053	-0.0662141	-0.0157834	-0.057461	-0.197301	-0.166137	0	0	0	0	0	0	0	-0.042892	-0.152678	-0.169638	-0.0563424	0	-0.0318745	-0.0384188	-0.0704366	-0.160273	0
UNC_MM_Green17_Median_BMC.Med.Genomics.2011_PMID.21214954	0.746537	0.697094	0.6329		0	0	-0.146416	-0.152749	0	0	0	0	0	0	0	0	0	0	0.0228682	0.0087447	0.0567508	0.0179536	0	0	0.00266814	0	0.0237029	0.119316	0.14154	0	0	0	0.00115303	0	0	0	0	0	0	0	0	0.0100981	0	0.11031	0	0	0	0	0
UNC_MM_Green18_Median_BMC.Med.Genomics.2011_PMID.21214954	0.791855	0.744187	0.6815		0	0	0.218455	0.286135	0	0	0	0	0	0	0.0340866	0.177195	0	0	0	0	0	-0.111834	-0.0423203	0	0	0	0	0	-0.149152	0	0	0	0	0	0	0	0	0.0227907	0	0	0	0	0	0	-0.0121272	-0.039664	0	0	0.00171273
UNC_MM_Green19_Median_BMC.Med.Genomics.2011_PMID.21214954	0.831788	0.728808	0.6557		0.143165	0	0	0	0	0	0.0611322	0	0	0.0956157	0.0746241	0	0	0	0.00243446	0	0	0	0	0	0	0.0204416	0	0	0	0.0959642	0	0	0.122621	0.0459623	0	0	0	0	0.0229489	0.0167356	0	0	0	0	0.0914957	0.196797	0.195254	0	0.0609546
UNC_MM_Green2_Median_BMC.Med.Genomics.2011_PMID.21214954	0.82915	0.769754	0.7013		0	0	0	-0.153911	0	0	0	0	0	0	0	0	0	0	0.1363	0	0.067037	0.155987	5.84e-05	0.00346173	0.00399727	0	0	0	0	0	0	0	0.100789	0	0	0	0	0	0	0.0241694	0	0	0	0.198943	0	0	0	0.294822	0
UNC_MM_Green20_Median_BMC.Med.Genomics.2011_PMID.21214954	0.5	0.5	0.5		0	0	0	0	0	0	0	0	0	0	0	0	0	0	0	0	0	0	0	0	0	0	0	0	0	0	0	0	0	0	0	0	0	0	0	0	0	0	0	0	0	0	0	0	0
UNC_MM_Green21_Median_BMC.Med.Genomics.2011_PMID.21214954	0.852004	0.6133	0.5542		0	0.00824977	0.0239955	0.182207	0	0	0	0	0	0	0.0162255	0.0685241	0	0	-0.118455	-0.0832812	0	-0.193004	-0.0440528	-0.0661724	-0.0798305	-0.0961262	-0.131355	-0.0609827	0	-0.103188	0	0	-0.0212233	0	0	-0.16019	-0.092241	-0.0690475	0	0	0	0	0	0	0	0	0	0	-0.156525
UNC_MM_Green22_Median_BMC.Med.Genomics.2011_PMID.21214954	0.743666	0.613103	0.5887		0	0	0	0	-0.000592429	-0.0146373	0	0	0	0	0	0	0	0	0	-0.0399311	0	0	0	0	0	0	0	0	0	0	0	0	-0.0401718	0	-0.0999532	0	0	0	0	0	0	0	0	0	0	0	0	0	-0.0526907
UNC_MM_Green23_Median_BMC.Med.Genomics.2011_PMID.21214954	0.5	0.5	0.5378		0	0	0	0	0	0	0	0	0	0	0	0	0	0	0	0	0	0	0	0	0	0	0	0	0	0	0	0	0	0	0	0	0	0	0	0	0	0	0	0	0	0	0	0	0
UNC_MM_Green24_Median_BMC.Med.Genomics.2011_PMID.21214954	0.73667	0.626703	0.5641		0	0	0	-1.00135	0	0	0	0	0	0	0	0	0	0	0.000600024	0	0	0	0	0	0	0	0	0.069624	0	0.308928	0	0	0	0	0	0	0	0	0	0	0	0	0	0.317078	0	0.16407	0	0	0
UNC_MM_Green25_Median_BMC.Med.Genomics.2011_PMID.21214954	0.5	0.5	0.5033		0	0	0	0	0	0	0	0	0	0	0	0	0	0	0	0	0	0	0	0	0	0	0	0	0	0	0	0	0	0	0	0	0	0	0	0	0	0	0	0	0	0	0	0	0
UNC_MM_Green3_Median_BMC.Med.Genomics.2011_PMID.21214954	0.789917	0.616158	0.4827		-0.0924729	0	0	0	0	0	0	0	0	0	-0.264933	-0.120308	0	0	0.0643615	0	0	0	0	0.0131202	0.0537231	0.0706039	0.140059	0.0177115	0	0.197629	0.0750363	0.000585263	0	0	0	0	0	0	0.0769094	0	0	0	0	0	0	0	0	0	-0.0772153
UNC_MM_Green4_Median_BMC.Med.Genomics.2011_PMID.21214954	0.767586	0.622747	0.5652		0	0	0	-0.0447479	-0.0193176	-0.0542851	-0.0733842	-0.0842979	0	0	0	0	0	0	0.00188946	0	0	0	0	0.01279	0.0623357	0.0943679	0.0152915	0.0155829	0	0.0166032	0	0	0	0	0	0	0.00324331	0.0522175	0	0	0	0	0	0	0.0662236	0.116625	0	0.0297934	0
UNC_MM_Green5_Median_BMC.Med.Genomics.2011_PMID.21214954	0.802774	0.683596	0.6385		0.18237	0.151139	0.184807	0.0791382	0	0	0	0	0.0179992	0	0.128493	0	0	0	-0.0437616	-0.00422178	0	-0.0457934	0	0	0	0	0	0	0	-0.0544208	0	0	-0.205257	-4.62e-05	-0.100732	0	0	-0.0425414	0	0	0	0	0.0142665	0.186959	0.00383964	0	0	0	0.146035
UNC_MM_Green6_Median_BMC.Med.Genomics.2011_PMID.21214954	0.822432	0.667586	0.6355		0	0	0	-0.00147937	0	0	0	0	-0.0414229	0	0	0	0	0	0	0	0.00546257	0	0	0	0	0	0	0	0	0	0	0	0	0	0	0	0	0	0	0	0	0	0	0	0	0	0	0.244027	0
UNC_MM_Green7_Median_BMC.Med.Genomics.2011_PMID.21214954	0.665236	0.588374	0.5509		0	0	0	0	0	0	0	0	0	0	0	0	0	0	0	0	-0.0105803	-0.00032356	0	0	0	0	0	0	0	0	0	0	0	0	-0.00968559	0	0	0	0	-0.141644	0	0	0	0	0	0	0	0	0
UNC_MM_Green8_Median_BMC.Med.Genomics.2011_PMID.21214954	0.5	0.5	0.5539		0	0	0	0	0	0	0	0	0	0	0	0	0	0	0	0	0	0	0	0	0	0	0	0	0	0	0	0	0	0	0	0	0	0	0	0	0	0	0	0	0	0	0	0	0
UNC_MM_Green9_Median_BMC.Med.Genomics.2011_PMID.21214954	0.835126	0.722414	0.5744		0	0	0	0.00817402	-0.052545	0	0	0	0	-0.042469	-0.196785	0	0	0.035122	0.0477294	0	0	0.00699656	0	0	0	0.00867835	0.0178077	0.149614	0	0.137682	0	0.00235879	-0.0650315	0	-0.208307	0	0	0.0949527	0.0314917	0	0	0	0.00129663	0	0.161783	0	0.178164	0.423439	0
UNC_MM_Myc_1pFDR_UP_Median_Genome.Biology.2007_PMID.17493263	0.801769	0.762217	0.6708		-0.0533609	-0.189749	0	-0.130256	-0.0203496	0	0	0	0	-0.111545	-0.0452521	-0.000596748	0	0	0.104903	0	0.0239389	0	0	0.0731028	0.0800471	0.0321889	0	0	0	0.156294	0.0635665	0.0274034	0.0730134	0	0	0	0	0	0	0	0.112142	0	0	0.0513869	0.0484127	0.0811868	0	0.216208	-0.192047
UNC_MM_Myc.2012_Median_Genome.Biol.2013_PMID.24220145	0.853398	0.710739	0.6894		-0.0688347	-0.0243374	0	-0.0429273	0	0	-0.0058487	-0.085709	0	-0.10557	-0.123705	-0.146237	0	-0.106449	0	0	0	0	0.046393	0.162016	0.15733	0.193801	0.00787052	0	0	0	0	-0.00394348	0.106387	0	0	0	0	0	0.148454	0	0.0418456	0.0202353	0	0	0	0.104382	0	0.665351	0
UNC_MM_Myoepithelioma.like_Median_Genome.Biol.2013_PMID.24220145	0.856422	0.743498	0.7118		0	0.178236	0.165958	0	0.294036	0	0	0	0	0	0	0.182801	0	0	-0.292472	0	0	-0.371526	0	0	0	0	0	0	-0.201473	-0.269726	-0.0670273	0	0	0	0	0	0	0.00595461	0	0	-0.0594115	0	0	0	-0.166992	-0.120833	0	-0.428336	0
UNC_MM_Neu.2012_Median_Genome.Biol.2013_PMID.24220145	0.815016	0.649507	0.5961		0	0.00772669	0	0	0	-0.0124384	0	0	-0.0406817	-0.00744452	0	0	0	0	-0.0314488	0	0	-0.155377	-0.0149828	0	0	0	0	-0.0775043	-0.218105	0	0	0	-0.0573714	0	0	0	0	0	-0.0885287	0	-0.0838124	0	0	0	0	0	-0.0682426	-0.178534	0
UNC_MM_NeuPyMT_1pFDR_UP_Median_Genome.Biology.2007_PMID.17493263	0.856743	0.649485	0.5374		0	0	0	-0.212976	-0.231957	-0.0572126	0	0	-0.0925029	-0.287468	-0.120349	-0.0693751	0	0	0	0	0	0	0	0.0112019	0	0.202534	0.24885	0	0	0.0879476	0.0999418	0.0293818	-0.326087	0	-0.135795	0	0	0.017249	0	0	0.0168147	-0.117264	0	0.45556	0.364841	0.365406	0	0.0293041	-0.0644359
UNC_MM_Normal_1pFDR_UP_Median_Genome.Biology.2007_PMID.17493263	0.801724	0.676059	0.6787		0	0	0.483048	0	0	0	0	0	0	0	0	0.000491781	0	0	0	0	0	-0.0908424	-0.0275782	-0.000291678	0	-0.0595592	0	0	0	0	0	0	0	0	0	0	0	0	0	0	-0.0804553	-0.000151422	0	0	0	0	0	0	0
UNC_MM_Normal.like_Median_Genome.Biol.2013_PMID.24220145	0.828208	0.746158	0.7317		0	0	0.156333	0.0731814	0	0	0	0	0	0	0	0.0319426	0	0	-0.054178	0	-0.0719075	-0.174098	-0.105342	-0.0174034	0	0	-0.00152131	0	-0.000341454	0	0	0	-0.0452981	-0.0249576	-0.0100029	0	0	0	0	0	-0.0197481	0	0	0	-0.146517	0	-0.0594682	-0.0704534	0
UNC_MM_p53null_1pFDR_UP_Median_Genome.Biology.2007_PMID.17493263	0.796726	0.686798	0.5543		0	0.178222	0.0863581	0.0532724	-0.0162012	-0.00724508	0	0	0	0	0.048746	0	0.0994891	0	-0.0942104	0	-0.0967451	0	0	0	0	0	0	-0.065992	-0.046369	-0.176377	0	0	0	0	0	0	0	-0.04089	0	0	0	0	0	0	0	0	0	0	0
UNC_MM_p53null.Basal_Median_Genome.Biol.2013_PMID.24220145	0.778345	0.666847	0.585		0.00645203	0.0175411	0	0	0	0	0	0	0	0.0298168	0.153856	0	0.0258189	0	0	0	0	-0.0876839	0	0	0	0	0	0	0	0	0	0	0	0	0	0	-0.0201419	0	-0.123792	0	0	-0.0721072	0	0	0	0	0.00977751	0	0
UNC_MM_p53null.Luminal_Median_Genome.Biol.2013_PMID.24220145	0.76686	0.641065	0.6555		0	0	0	0	0	0	0	0	0.157351	0	0	0	0	0	0	0	0	0	0	0	0	0	0	0	0	0	0	0	0	0	0	0	0	0	0	0	0	0	0	0	0	0	0	0	0
UNC_MM_Potluck_1pFDR_UP_Median_Genome.Biology.2007_PMID.17493263	0.833116	0.723596	0.564		0	0	0	0	0	-0.0136832	-0.128549	-0.104411	0	0	0.253553	0.175137	0.0212445	0	-0.184635	0	0	-0.0861992	0	-0.0673079	-0.000580582	-0.0181153	-0.057259	-0.0343579	-0.257529	-0.310592	-0.107559	-0.0406695	-0.110143	-0.0264529	0	0	0	-0.0394234	-0.30786	0	0	-0.139033	0	0	0	-0.0300191	0	-0.15431	0.0120612
UNC_MM_PyMT.2012_Median_Genome.Biol.2013_PMID.24220145	0.710002	0.642463	0.6058		0	0	-0.236423	0	0	0	0	0	0	0	0	0	0	0	0	0	0	0	0	0	0	0	0.00552846	0	0	0	0	0	0	0	0	0	0	0	0	0	0	0	0	0	0	0	0	0.0312553	0
UNC_MM_Red1_Median_BMC.Med.Genomics.2011_PMID.21214954	0.837824	0.777833	0.719		0.0454381	0	0.125211	0.137352	0	0	0	0	0	0.0843921	0.100899	0.0192835	0	0	-0.158655	0	0	-0.155824	-0.0544173	-0.0974833	-0.0728198	-0.0532576	0	0	-0.0924787	-0.208488	0	0	-0.10948	0	0	0	0	0	0	-0.0815526	0	-0.160793	0	0	-0.133055	-0.121947	-0.0957761	-0.210514	0
UNC_MM_Red10_Median_BMC.Med.Genomics.2011_PMID.21214954	0.81096	0.750443	0.6734		0	0.0331341	0	0	-0.131486	-0.0584956	0	0	-0.00124094	0	0.0104609	0	0.0291619	0	0	0	0	0	0	0	0	0	0	0	0.0359915	0	0	0	0.0638438	0	0	0	0	-0.0515464	0	0	0.0662996	0	0	0	0	0.0292774	0	0.309919	0.177884
UNC_MM_Red11_Median_BMC.Med.Genomics.2011_PMID.21214954	0.835968	0.753202	0.6925		0	0	0	-0.829952	-0.168717	0	0	0	0	0	0	-0.0484169	0	0	0	0	0.103293	0.0592056	0	0	0	0	0	0	0	0.0967764	0	0	0	0	0	-0.0288644	-0.0104877	0	0	0	0	0.178067	0	0	0	0.436561	0.14895	0.254375	-0.107422
UNC_MM_Red12_Median_BMC.Med.Genomics.2011_PMID.21214954	0.71709	0.645672	0.5855		0.00595196	0	0.0793555	0.0837565	0.12417	0.0172863	0.0113429	0.0889884	0	0	0	0	0	0	0	0	0	0	0	0	0	0	0	0	0	-0.0258664	0	0	0	0	0	0	0	0	0	-0.182444	-0.0291251	-0.134792	-0.0623831	-0.0185689	-0.0866386	-0.0670247	0	-0.112857	0
UNC_MM_Red13_Median_BMC.Med.Genomics.2011_PMID.21214954	0.775511	0.729606	0.6212		0	0	0	0	0	0	0	0	0	-0.0241324	0	0	0	0	-0.0558898	-0.0182529	0	-0.0415431	-0.000907138	0	0	0	0	0	0	-0.13091	-0.0455936	-0.0212375	0	0	0	0	0	0.00978888	0	0	-0.049966	-0.0590149	0	-0.0377339	-0.211422	-0.0536068	-0.0572687	-0.163539	0
UNC_MM_Red14_Median_BMC.Med.Genomics.2011_PMID.21214954	0.678475	0.612002	0.5211		0	0	0	0	0	0	0	0	0	0	0	0	0	0	-0.146448	0	0	0	0	-0.0767092	0	0	0	0	0	0	0	0	0	-0.432	0	0	0	0	0	0	0	0	0	0	0	0	0	0	0
UNC_MM_Red15_Median_BMC.Med.Genomics.2011_PMID.21214954	0.661044	0.61	0.5038		0	0	0	0	-0.000542086	-0.010398	0	-0.00057056	0	0	0	0	0	0	-0.0882659	-0.0213807	0	-0.0897428	0	0	0	0	0	0	0	0	0	0	0	0	0	0	0	0	0	0	0	0	0	0	0	0	0	0	0
UNC_MM_Red16_Median_BMC.Med.Genomics.2011_PMID.21214954	0.761217	0.645771	0.5799		0	0	-0.00410646	-0.200336	-0.0466009	0	0	0	0	0	-0.132715	-0.181682	0	0	0.0856467	0.0629967	0.0658557	0.0131424	0.0664262	0	0	0	0	0	0	0	0	0.0690866	0	0	0	0	0	0	0	0	0	0	0	0	0	0	0.0190947	0.16252	-0.0720708
UNC_MM_Red17_Median_BMC.Med.Genomics.2011_PMID.21214954	0.780346	0.647438	0.4988		0	0	0	0	0	0	0	0	-0.138589	-0.290674	-0.192394	-0.13668	0	0	0	0	0	0	0	0	0	0	0	0	0	0	0	-0.00362522	0	0	0	0	-0.034574	-0.03728	0	0	0	0	0	0	0	0	0	0	0
UNC_MM_Red18_Median_BMC.Med.Genomics.2011_PMID.21214954	0.5	0.5	0.5821		0	0	0	0	0	0	0	0	0	0	0	0	0	0	0	0	0	0	0	0	0	0	0	0	0	0	0	0	0	0	0	0	0	0	0	0	0	0	0	0	0	0	0	0	0
UNC_MM_Red19_Median_BMC.Med.Genomics.2011_PMID.21214954	0.724797	0.544039	0.5021		0	0	0.463752	0	0	0	0	0.0360686	0	0	0	0	0	0	0	0	0	0	0	0	0	0	0	0	0	0	0	0	0	0	0	0	0	0	0	0	-0.0974313	0	0	-0.0401092	0	0	0	0	0
UNC_MM_Red2_Median_BMC.Med.Genomics.2011_PMID.21214954	0.8191	0.650493	0.5468		0	0	0	0	0	0	0	0	0	0	-0.0440397	0	0	0	0	0	0	0	0	0	0	0.322107	0	0	0	0	0.290653	0.0144987	0	0	0	0	0	0	0.00681959	0	0	0	0	0	0.191266	1.19617	0	0	0
UNC_MM_Red20_Median_BMC.Med.Genomics.2011_PMID.21214954	0.813649	0.756502	0.6335		0	0.0211796	0	0	0	0	0	0	0	0.0334779	0	0	0.00271975	0.0615798	-0.133142	0	-0.0147076	-0.13382	0	0	0	0	0	-0.00113319	-0.160041	-0.286621	-0.0900104	-0.108787	-0.0507057	0	0	0	0	-0.0157444	0	0	0	0	0.0128768	0	0	0	0	0	0
UNC_MM_Red21_Median_BMC.Med.Genomics.2011_PMID.21214954	0.768258	0.54803	0.5764		0	0	0	0	0	0	0	0	0	0	0	0	0	0	-0.036643	-0.00384156	-0.0463541	0	0	0	0	0	0	0	0	0	-0.220203	-0.021867	0.00199361	0	0	0	0	0	0	0	0	0	0	0	0	0	0.125658	0	0
UNC_MM_Red22_Median_BMC.Med.Genomics.2011_PMID.21214954	0.85271	0.747389	0.7066		0	0	0	0	0	0	0	0	0	0	0.0466032	0.0237791	0	0	-0.192003	0	-0.0189078	-0.07806	-0.0254705	-0.0789256	-0.0618724	-0.0799258	-0.0284241	-0.00300397	0	-0.297678	-0.109776	-0.0426649	0	0	0	0	0	0	0	-0.0712334	-0.0964015	-0.141363	0	0	0	-0.140625	-0.132282	-0.259027	0
UNC_MM_Red23_Median_BMC.Med.Genomics.2011_PMID.21214954	0.792697	0.634926	0.6011		-0.147345	0	0	0	-0.0676648	-0.0716272	-0.0970741	-0.128175	0	-0.165006	-0.218759	0	-0.0850182	-0.0703044	0	-0.00892053	0	0	0	0	0	0.017021	0	0	0	0	0.0777465	0.02402	-0.0387349	0	-0.0254666	0	0	0.0945628	0	0.243738	0.0497195	0.0548282	0.00229621	0.257325	0	0	0	0	0
UNC_MM_Red24_Median_BMC.Med.Genomics.2011_PMID.21214954	0.834284	0.69197	0.5		0	0.0133318	0.427426	0.249625	0	0	0	0	-0.0316988	0	0	0	0.0278325	0	0	0	-0.172374	-0.0829774	0	0	0	0	0	0	0	0	0	0	0	0	0	0	0	0	0	0	-0.0772831	0	0	0	-0.0207282	0	-0.086451	0	0.200535
UNC_MM_Red25_Median_BMC.Med.Genomics.2011_PMID.21214954	0.635564	0.610049	0.5799		0.00257081	0	0	0	0	0	0	0	0	0	0	0	0	0	-0.199812	0	0	-0.150616	-0.0576034	-0.0746722	-0.0129104	-0.0402728	0	0	0	0	0	0	0	0	0	0	0	0	0	0	0	0	0	0	0	0	0	0	0
UNC_MM_Red3_Median_BMC.Med.Genomics.2011_PMID.21214954	0.819525	0.685714	0.5		0	0	0.0556088	0.297645	0.019109	0	0	0	0	0	-0.0635784	-0.0487846	0	0	-0.0877664	0	-0.0547155	-0.0384993	-0.16447	-0.014879	-0.0979481	-0.0461925	0	0	0	0	-0.02445	0	0	0	0	0	0	0.0764872	0	0	-0.075337	0	0	0	-0.226573	-0.169578	-0.321025	0	0
UNC_MM_Red4_Median_BMC.Med.Genomics.2011_PMID.21214954	0.823174	0.747389	0.6802		-0.0983734	0	-0.121018	-0.447941	0	0	0	-0.0554174	0	0	0	0	0	0	0.0513444	0	0	0	0.0176663	0.0536496	0.0910643	0.0538876	0	0	0	0.159757	0	0	0.0113345	0.03247	0	0.0306259	0	0	0	0	0.240327	0.0392225	0	0.124301	0.0865554	0.0832494	0.0248993	0.0758206	0
UNC_MM_Red5_Median_BMC.Med.Genomics.2011_PMID.21214954	0.793484	0.711626	0.6552		0	0	0	0	-0.00564699	0	0	0	0.0376182	0.0562713	0.0814645	0	0	0.0491585	0	0	0.0415553	0.0233669	0	0	0	0.0460807	0	0	0	0	0	0	0	0	0	0	0	0	0.0196996	0	0.0108775	0	0.00615044	0.00459771	0.265408	0.059604	0.0824101	0.0452588	0
UNC_MM_Red6_Median_BMC.Med.Genomics.2011_PMID.21214954	0.792099	0.66803	0.5876		0	0	0	0.113972	0	0	0	0	0	0	0.121	0	0	0	-0.0557008	0	0	-0.0887094	-0.0878136	-0.0910873	-0.0563784	-0.0381085	0	0	0	0	0	0	-0.0830939	-0.00925052	0	-0.0336592	0	0	0	0	0	0	0	0	0	0	-0.0447528	-0.0688473	0
UNC_MM_Red7_Median_BMC.Med.Genomics.2011_PMID.21214954	0.761775	0.601626	0.5		0	0.12869	0.116756	0	0	0	0	0	0	0	0	0	0	-0.0368629	0	-0.106089	-0.026636	0	0	0	0	0	0	0	0	0	0	0	0	0	-0.110573	0	0	0	0	0	0	0	0	0	0	0	0	0	0
UNC_MM_Red8_Median_BMC.Med.Genomics.2011_PMID.21214954	0.860379	0.740739	0.6697		0	0.0347248	-0.259413	-0.335925	0	-0.000439338	0	0	0	-0.176428	0	0	0	0	0.10681	0	0.0785697	0.0195749	0	0	0	0	0	0	0	0.130345	0	0	0	0	0	-0.0642545	-0.0814227	0	0	0	0	0.0230522	0.111017	0.092273	0	0	0.0925924	0	0
UNC_MM_Red9_Median_BMC.Med.Genomics.2011_PMID.21214954	0.858378	0.655419	0.5		0.058094	0.103248	0	0	0	0.0534376	0	0	0.172749	0	0.06826	0.137732	0.0153075	0	-0.100179	-0.00881632	-0.00992236	-0.07394	0	0	0	0	0	0	-0.151613	-0.262654	-0.0329667	0	-0.0908219	-0.00754285	0.0277544	0	0	-0.0383298	-0.229536	-0.0233355	0	-0.273175	-0.134208	-0.0146642	0	0	-0.207569	-0.115953	0
UNC_MM_Squamous.like_Median_Genome.Biol.2013_PMID.24220145	0.7874	0.652951	0.6777		0	0	0	0	0	0	0	0	0	0	0	0	0	0	-0.516309	0	0	-0.248252	0	0	0	0	0	0	-0.132501	-0.274853	0	0	0	0	0	0	0	0	0	0	0	0	0	0	0	0	0	0	0
UNC_MM_Stat1_Median_Genome.Biol.2013_PMID.24220145	0.828221	0.70699	0.5		0	0	0	0	0	0	0	-0.00585649	0	0	0.0112657	0	0.103465	0	-0.130334	-0.0404604	0	-0.0674894	0	0	0	0	0	-0.312738	-0.181974	-0.255257	0	0	-0.183416	-0.0295057	-0.0610202	-0.0298992	0	-0.0053905	0	0	0	0	0	0	0	0	0	0	0
UNC_MM_WapINT3_1pFDR_UP_Median_Genome.Biology.2007_PMID.17493263	0.797623	0.669787	0.5689		-0.00206748	0	-0.114524	-0.0791158	0	0	0	0	0	-0.0567907	0	0	0	0	0.0699857	0	0.00343176	0	0	0	0	0	0	0.0335687	0.000935263	0.0525202	0.170393	0.130413	0	0	0	0	0	0	0	0	0	0.0299906	0	0	0	0	0	0.0756464	0
UNC_MM_WapINT3.2012_Median_Genome.Biol.2013_PMID.24220145	0.855562	0.71266	0.6191		0	-0.0269358	-0.116823	-0.0511672	0.0752177	0	0.00755847	0.0485267	-0.342425	-0.292604	0	0.057609	-0.0465224	0	0.0989035	0	0.0489002	0	0	0	0	0.0890769	0.0889924	0.0137926	0	0.429792	0.413711	0.0387523	-0.0113691	-0.00868166	-0.0363417	-0.0137054	0	0.191584	-0.327333	0.140264	0	0	0	0	0	0.00675223	0	0	0
UNC_MM_WAPTag_1pFDR_UP_Median_Genome.Biology.2007_PMID.17493263	0.828281	0.733005	0.6674		0	0	0	-0.123462	-0.0515567	0	0	0	0	0	0	0	0	0	0	0	0.0206229	0.0229502	0	0	0	0	0	0	0	0	0	0	0	0	0	0	0	0	0	0	0	0.150034	0.25904	0.0638121	0.0175846	0.00466451	0	0.0541364	0
UNC_MM_Wnt1.Early_Median_Genome.Biol.2013_PMID.24220145	0.833126	0.746831	0.5		0	0	0	0.128417	0	0	0	0	0	0	0	0.0893199	0.019455	0	0	0	0	-0.435249	-0.30579	-0.115901	0	0	-0.00768113	-0.0224877	-0.0561024	-0.209011	0	0	0	0	0	-0.337397	0	0	-0.0615192	0	0	0	0	0.0145768	0	0	0	-0.0577756	0
UNC_MM_Wnt1.Late_Median_Genome.Biol.2013_PMID.24220145	0.748071	0.667756	0.5		0	0	0	0	0.060193	0	0	0	0	0	0.0358144	0	0	0	-0.0427047	0	-0.0429339	-0.0840284	-0.0603863	0	0	0	0	-0.000622011	0	0	0	0	-0.0186061	0	0	0	0	0	-0.0388489	-0.0349073	-0.20772	0	0	0	0	0	0	-0.274742	0
UNC_Mmyosin_Median_BMC.Med.Genomics.2011_PMID.21214954	0.702704	0.513871	0.5635		0.0825681	0	0.140644	0.124862	0	0.040127	0	0.0511711	0	0.0260556	0.0220695	0	0	0	0	0	0	0	0	-0.0370993	-0.0135723	0	0	0	0	-0.0254943	0	0	0	0	0	0	0	0	0	0	-0.128573	-0.0735109	0	0	0	0	-0.0435045	-0.0712294	0
UNC_MNADH_CYTochrome_Median_BMC.Med.Genomics.2011_PMID.21214954	0.814083	0.664581	0.5959		0	0	0	-0.0574357	-0.164834	0	0	-0.0215942	0	0	-0.199762	-0.200142	0	-0.0969094	0.111747	0.00266342	0	0	0	0	0	0	0.0346284	0	0	0.196506	0.176828	0.0538099	0	0	-0.111526	0	0	0.0285376	0	0	0.00231815	0	0	0	0.231674	0.37266	0.125827	0	-0.000403504
UNC_MNB1_Median_BMC.Med.Genomics.2011_PMID.21214954	0.758715	0.606305	0.5		0	0.0150958	0	0	0	0	0	0	0	0	0	0	0	0	0	0	0	0	0	0	0	0.118668	0	0	0	0.24826	0.0993828	0	0	0	0	0	0	0	0	0	0	0	0	0	0	0	0	0	0
UNC_MNB2_Median_BMC.Med.Genomics.2011_PMID.21214954	0.815236	0.738996	0.6608		0	0	0.0621005	0	0	0	0	0	0	0	0	0.0243877	0.104385	0	0	0	0	-0.0542083	-0.0924904	0	0	-0.018657	0	0	0	0	0	0	0	-0.091249	0	-0.0339563	-0.105845	-0.0253373	-0.0113241	0	-0.005283	0	0	0	0	0	0	0	0
UNC_MNB3_Median_BMC.Med.Genomics.2011_PMID.21214954	0.726526	0.640345	0.5668		0	0	0.00573796	0.0609384	0	0	0	0	0	0	0.030697	0.0175767	0	0	-0.0504384	-0.0432478	-0.057834	-0.0215403	0	0	0	0	0	0	0	-0.0495592	0	0	0	0	0.0434775	0.0224655	0	0	0	0	0	0	0	0	-0.02239	0	0	0	0
UNC_MNOtch4_Median_BMC.Med.Genomics.2011_PMID.21214954	0.733408	0.527192	0.5		0	0	0	0	0	0	0	0	0	0	0	0	0	0	0	0	0	0	0	0	0	0	0	0	0.0480414	0	0.00158727	0	0	0	0	0	0	0	0	0	0	0	0	0	0	0	0	0	0
UNC_MProliferation_Median_BMC.Med.Genomics.2011_PMID.21214954	0.78618	0.728752	0.6429		0	0	0	0	0	0	0	0	0	0	0	0	0	0	0	0	0.00171625	0	0	0	0	0	0	0	0	0	0	0	0.00336769	0.174868	0	0	0	0	0.038714	0.0338803	0	0	0	0	0	0	0.0562211	0	0.15609
UNC_MProtocadherin_Median_BMC.Med.Genomics.2011_PMID.21214954	0.5	0.5	0.6634		0	0	0	0	0	0	0	0	0	0	0	0	0	0	0	0	0	0	0	0	0	0	0	0	0	0	0	0	0	0	0	0	0	0	0	0	0	0	0	0	0	0	0	0	0
UNC_MPYMT_NEU_Cluster_Median_BMC.Med.Genomics.2011_PMID.21214954	0.781043	0.573596	0.5		-0.0743492	0	0	0	0	0	0	0	-0.0467109	-0.140414	-0.236165	-0.0858887	-0.13029	0	0	0	0	0	0	0	0	0	0	0	0	0	0	0	0	0	-0.0564619	0	0	0	0	0	0	0.0558753	0	0.0311513	0.0129621	0.0646012	0	0	0
UNC_MRibosomal_Median_BMC.Med.Genomics.2011_PMID.21214954	0.756844	0.660279	0.5515		-0.146164	-0.160911	-0.093047	-0.114439	0	0	0	-0.0041086	0	0	-0.0606092	-0.0231276	0	0	0.000295979	0	0.00013329	0.00780194	0.0129144	0	0	0	0	0	0	0	0	0	0	0	0.0462678	0	0	0	0	0	0	0	0	0.307034	0	0	0	0	0
UNC_MS_CD44_DOWN_Median_PNAS.2009_PMID.19666588	0.843148	0.753645	0.5691		0	0	-0.0835671	-0.164401	0	0	0	0	0	0	0	0	0	0	0.0978591	0	0.102102	0.0631441	0.052233	0.0665706	0	0.00709815	0.00842472	0	0	0.215297	0	0	0	0	0	0	0	0	0	0	0.0302041	0	0	0.164194	0.101171	0.103816	0.00211695	0.250531	0
UNC_MS_CD44_UP_Median_PNAS.2009_PMID.19666588	0.5	0.5	0.6615		0	0	0	0	0	0	0	0	0	0	0	0	0	0	0	0	0	0	0	0	0	0	0	0	0	0	0	0	0	0	0	0	0	0	0	0	0	0	0	0	0	0	0	0	0
UNC_MSquamous_Median_BMC.Med.Genomics.2011_PMID.21214954	0.5	0.5	0.5468		0	0	0	0	0	0	0	0	0	0	0	0	0	0	0	0	0	0	0	0	0	0	0	0	0	0	0	0	0	0	0	0	0	0	0	0	0	0	0	0	0	0	0	0	0
UNC_MUnknown_1_Median_BMC.Med.Genomics.2011_PMID.21214954	0.80578	0.636016	0.5785		0	0	0	0	-0.0569952	0	0	0	0.0871271	0.0823988	0	-0.195955	0	0.0693889	0.113321	0.01802	0	0.0883955	0	0	0	0	0	0	0	0.196661	0	0	0	0	0	0	0	0	0.0297567	-0.0605839	0	0	0.0648085	0.000511634	0	0	0	0.106496	-0.0997182
UNC_MUnknown_10_Median_BMC.Med.Genomics.2011_PMID.21214954	0.719228	0.641773	0.5673		0	0	-0.132899	-0.141277	0	0	0	0	0	0	0	0	0	0	0	0	0	0	0	0	0	0	0	0.0830735	0.0895841	0.0606465	0	0	0	0	0	0	0	0	0	0	0	0	0	0.217799	0	0	0	0	0
UNC_MUnknown_11_Median_BMC.Med.Genomics.2011_PMID.21214954	0.744164	0.615665	0.6202		0	0	0	0	0	0	0	0	0	0	0	0	0	0	0	0	0	0	0	0	0	0	0	0	0	0	0	0	0	0.0847978	0.0487137	0.0192544	0.0203709	0	0.0402924	0	0.0985547	0	0	0	0	0	0	0	0
UNC_MUnknown_12_Median_BMC.Med.Genomics.2011_PMID.21214954	0.726252	0.703804	0.6405		0	0	0	-0.0330539	0	0	0	0	0	0	0	0	0	0	0	0	0	0	0	0	0	0.0480206	0.0226663	0	0	0	0	0	0	0	0	0	0	0	0	0	0	0	0	0	0.0520154	0.142519	0	0	0
UNC_MUnknown_13_Median_BMC.Med.Genomics.2011_PMID.21214954	0.768458	0.669655	0.6231		0	0	-0.105111	-0.229955	0	0	0	0	0	0	0	0	0	0	0.0599453	0	0	0.0147715	0	0	0.00069773	0.0809767	0.0235799	0.0392951	0	0.0817832	0	0	0	0	0	0	0	0	0	0	0	0	0	0	0.155972	0.348778	0.240355	0	0
UNC_MUnknown_14_Median_BMC.Med.Genomics.2011_PMID.21214954	0.5	0.5	0.5766		0	0	0	0	0	0	0	0	0	0	0	0	0	0	0	0	0	0	0	0	0	0	0	0	0	0	0	0	0	0	0	0	0	0	0	0	0	0	0	0	0	0	0	0	0
UNC_MUnknown_15_Median_BMC.Med.Genomics.2011_PMID.21214954	0.762645	0.604138	0.5657		0	0.0300605	0	0	-0.0563872	-0.00963491	0	-0.111527	0	0	0	0	0	0	0	0	0	0	0	0.0520427	0.0827967	0.0144747	0	0	0	0	0	0	0	0	0	0	0	0	0	0	0	0	0	0	0	0.00405572	0	0	0
UNC_MUnknown_16_Median_BMC.Med.Genomics.2011_PMID.21214954	0.703175	0.565468	0.547		0	0	0	-0.305152	0	0	0	0	0	0	-0.0729598	-0.0441825	0	0	0.0832059	0	0	0	0	0	0	0.49636	0	0	0	0	0	0	0	0	0	0	0	0	0	0	0	0	0	0	0	0	0	0	0
UNC_MUnknown_17_Median_BMC.Med.Genomics.2011_PMID.21214954	0.642518	0.64266	0.5		0	0	0	0	0	0	0	0	0	0	0	0	0	0	0	0	0	0	0	0	0	0	0	0	0	0	0	0	0	0	-0.014108	0	0	0	0	0	0	0	0	0	0	0	0	0	0
UNC_MUnknown_18_Median_BMC.Med.Genomics.2011_PMID.21214954	0.785344	0.669015	0.6613		0	0	0	0.0217479	0.0285349	0	0	0	0	0.0236921	0	0	0	0	-0.13642	0	-0.0278239	-0.037963	-0.152098	-0.0973287	-0.100948	-0.089877	-0.0813957	-0.0598221	-0.00055132	0	0	0	-0.00876852	0	0	0	0	0	0	0	-0.0961898	0	0	0	-0.0130358	-0.0405798	0	0	0
UNC_MUnknown_19_Median_BMC.Med.Genomics.2011_PMID.21214954	0.859745	0.675468	0.5		0.245157	0.18212	0.00505384	0	0	0.134495	0	0.187706	0	0.000404423	0	0	0	0	0	0	0	0	0	0	-0.0344802	0	0	0	0	0	-0.106887	0	0.0476285	0	0.125125	0	0	0	0	0	-0.558977	0	0	0	0	0	0	0	0
UNC_MUnknown_2_Median_BMC.Med.Genomics.2011_PMID.21214954	0.762967	0.687531	0.5585		0	0	0	0	0	0	0	0	0	0	0	0	0	0	0	0	0	0	0	0	0	0	0	0.0327388	0	0	0	0.111488	0	0	0	0	0	0	0	0	0	-0.142851	0	0	0	0	0	0.368049	0
UNC_MUnknown_20_Median_BMC.Med.Genomics.2011_PMID.21214954	0.816691	0.68867	0.5839		0	0	0	0	0	0	0	0.218514	0	0	0	0	0.0438187	0.0785513	0	0.100105	0	0	0	0	0	0	0	0	0	0	0	0	0	0.0248993	0	0.0242842	0.0638924	0	0	0	-0.0535179	0	0	0	0	0	0	0	-0.0727371
UNC_MUnknown_21_Median_BMC.Med.Genomics.2011_PMID.21214954	0.776815	0.666108	0.6306		0	0	0	0	-0.0116074	0	-0.0167149	0	0	0	-0.10229	-0.0244166	0	0	0	0	0	2.56e-05	0	0	0	0	0	0	0	0	0	0	0	0	0	0	0.0306882	0	0.0412329	0	0	0	0	0.0124715	0.129335	0.111083	0.128407	0.0505024	0
UNC_MUnknown_22_Median_BMC.Med.Genomics.2011_PMID.21214954	0.727368	0.627389	0.5857		0	0	0	0	0	0	0	0	0	0	0	0	0	0	0	0	0	0	0	0	0	0	0	0	0	0	0	0.0459844	0	0	0	0	0	0	0	0	0	0	0	0	0	0	0	0	0
UNC_MUnknown_23_Median_BMC.Med.Genomics.2011_PMID.21214954	0.824768	0.804763	0.6552		0	-0.00313303	0	0	0	0	0	0	0	0.163311	0.104885	0.0743454	0	0	-0.13001	0	-0.0861213	-0.0424184	0	0	0	-0.0899127	-0.0881481	-0.0103523	-0.0683729	-0.298032	-0.0405503	-0.0136819	-0.160497	0	0	0	0	0	0	-0.0241284	-0.0418575	-0.149553	0	0	0	-0.0721933	-0.0603559	-0.249278	0
UNC_MUnknown_24_Median_BMC.Med.Genomics.2011_PMID.21214954	0.84898	0.655369	0.5416		0	0	0	0	0	0	0	0	0.364414	0.0732095	0.260942	0.155806	0.192727	0	0	0	0	0	0	0	0	0	0	-0.00149697	-0.274568	-0.14421	-0.028574	-0.0922237	-0.0527166	-0.0781371	-0.135753	0	0	-0.124389	0	0	0	-0.0676678	0	0	0	0	0	0	-0.206753
UNC_MUnknown_25_Median_BMC.Med.Genomics.2011_PMID.21214954	0.716394	0.625025	0.5		0	0	0	0	0	0	0	0	0.440483	0	0	0	0.149384	0	0	0	0	0	0	0	0	0	0	0	-0.153586	0	-0.0983949	0	0	0	0	0	0	0	0	0	-0.166188	0	0	0	0	0	0	0	0
UNC_MUnknown_26_Median_BMC.Med.Genomics.2011_PMID.21214954	0.808696	0.670837	0.6135		0	0	-0.132939	-0.141338	0	0	0	0	0	0.327629	0	0	0	0	0	0	0	0	0	0	0	0	0	0	0	0	0	0.072321	0	0	0	0	0	0	0	0	0	0	0.0639607	0	0	0	0	0.42733	0
UNC_MUnknown_27_Median_BMC.Med.Genomics.2011_PMID.21214954	0.78452	0.684926	0.6867		0	-0.00370371	-0.0318944	-0.281319	0	0	0	0	0.00607158	0.0569677	0	0	0	0	0.127316	0	0	0.130401	0.0369291	0.117323	0.0800083	0.0127873	0	0	0	0.0895035	0	0	0	0	0	0	0	0	0	0	0	0	0.0953475	0	0.0668086	0.172245	0.0628082	0.0659297	0
UNC_MUnknown_28_Median_BMC.Med.Genomics.2011_PMID.21214954	0.840713	0.678325	0.6406		0.371931	0.159457	0	0	0	0	0	0	0.434987	0	0	0	0	-0.0126027	0	-0.103505	0	0	0.0234134	0	0	-0.0549054	0	0	0	-0.0620777	0	0	-0.0909302	-0.00891292	-0.146125	0	0	-0.00574485	-0.135393	0	0.245195	0	0	0	0	0.183589	0	0	0.00570701
UNC_MUnknown_29_Median_BMC.Med.Genomics.2011_PMID.21214954	0.5	0.5	0.5608		0	0	0	0	0	0	0	0	0	0	0	0	0	0	0	0	0	0	0	0	0	0	0	0	0	0	0	0	0	0	0	0	0	0	0	0	0	0	0	0	0	0	0	0	0
UNC_MUnknown_3_Median_BMC.Med.Genomics.2011_PMID.21214954	0.894551	0.646847	0.4924		0	0	0.0235061	0	-0.188017	-0.00298488	-0.0727637	0	0	0.0146815	0.310763	0.12337	0.199584	0.0250227	-0.000647352	0	-0.202835	-0.0854814	-0.204751	-0.120973	-0.0447325	0	0.0764672	0.170086	0.165944	0	0	0	-0.0264717	-0.186982	0	0	0.0174933	-0.00343047	-0.252676	-0.364499	0	-0.267437	0	0.00190788	-0.102065	0	0.192457	0	-0.115612
UNC_MUnknown_30_Median_BMC.Med.Genomics.2011_PMID.21214954	0.757094	0.53468	0.5292		0	0	0	0	0	0	0	0	0	0	0	0	0	-0.00544904	0	0	0	0	0	0	0	0	0.0170633	0	0.0132874	0	0	0	0	0	0	0	0	0	0	0	-0.0525854	0	0	0	-0.0538577	0	0	0	0
UNC_MUnknown_31_Median_BMC.Med.Genomics.2011_PMID.21214954	0.831694	0.715074	0.7151		-0.321906	-0.164635	-0.252883	-0.266593	0	-0.17674	0	-0.00518199	0	-0.11986	-0.201056	-0.0956789	0	0	0	0	0.00615369	0	0	0	0	0	0	0	0	0.101328	0	0	0	0	0	0	0	-0.00748124	0	0	0.117955	0	0	0.0435049	0.0432725	0	0.0831801	0	0
UNC_MUnknown_32_Median_BMC.Med.Genomics.2011_PMID.21214954	0.704297	0.619803	0.6058		-0.0656959	-0.0706985	0	0	0	0	0	0	0	0	-0.035329	0	0	0	0	0	0	0	0	0	0	0	0	0	0	0.0411964	0	0	0	0	0	0	0	0	0	0	0	0	0	0.127359	0	0	0	0	0.0360928
UNC_MUnknown_33_Median_BMC.Med.Genomics.2011_PMID.21214954	0.809764	0.701724	0.6589		0	0	0	0.542462	0	0	0	0	0	0	0	0	0	0	-0.0156892	0	-0.201607	-0.129868	0	0	0	0	0	0	0	-0.000442686	0	0	0	0	0	0	0	0	0	0	0	-0.399947	-0.164867	0	0	0	0	-0.62207	0
UNC_MUnknown_34_Median_BMC.Med.Genomics.2011_PMID.21214954	0.79037	0.618473	0.5451		0	0.367711	0	0	0	0	0	0	0	0	0	0	0	0	0	0	0	0	0	0	0	0	0	0	0	-0.0882393	0	0	-0.0777084	0	-0.0719301	0	0.0357134	0	0.00382751	0	0	0	0	0	0	0	0	0	0
UNC_MUnknown_35_Median_BMC.Med.Genomics.2011_PMID.21214954	0.699381	0.622167	0.6163		0.00011801	0	0	0.0100056	0	0	0	0	0	0	0	0	0	0.00013994	0	0	0.0250645	0.0445936	0.0940579	2.99e-05	0.00233304	0	0.0275716	0	0	0	0	0	0	0	0.0461322	0	0	0	0	0	-0.00176508	0	0	0	0	0	0	0	0
UNC_MUnknown_4_Median_BMC.Med.Genomics.2011_PMID.21214954	0.764935	0.696207	0.66		0	0	0	0	0	-0.0020572	0	0	0	0	-0.112272	-0.138011	0	0	0	0	0	0	0	0	0	0.0468976	0.0562055	0	0	0.0218836	0	0	0	0	0	0	0	0	0	0	0	0	0	0	0	0.0547452	0.0128529	0.0389909	0
UNC_MUnknown_5_Median_BMC.Med.Genomics.2011_PMID.21214954	0.784584	0.632956	0.5963		0.112308	0.317244	0.306854	0.20085	0	0	0	0	0.0432906	0	0	0	0	0	0	0	0	0	0	0	0	0	0	0	-0.0239435	0	0	0	-0.114464	0	0	0	-0.0612199	0	0	0	0	0	0	0	-0.314337	-0.235398	-0.0624902	-0.0277915	-0.0379008
UNC_MUnknown_6_Median_BMC.Med.Genomics.2011_PMID.21214954	0.764262	0.660923	0.6151		0	-0.0102485	-0.121018	-0.313742	0	0	0	0	0	0	0	0	0	0	0.0972214	0	0	0	0	0.00439797	0.0179669	0.109372	0.0429051	0.00312889	0	0.108962	0.0161406	0	0	0	0	0	0	0.0152661	0	0	0.0654732	0	0	0.0877152	0.0604581	0.12061	0.0976119	0	0
UNC_MUnknown_7_Median_BMC.Med.Genomics.2011_PMID.21214954	0.84064	0.727438	0.6934		0	0	0	-0.111093	-0.0322189	0	-0.0107831	-0.0671129	0	-0.0564256	-0.0369602	-0.0289101	0	0	0.0393425	0	0.0734511	0.0430384	0.0479223	0	0	0	0	0	0	0	0	0	0.0141315	0	0	0	0	0	0	0	0	0	0.0911849	0.0145139	0.166894	0.145432	0.0674064	0	-0.12472
UNC_MUnknown_8_Median_BMC.Med.Genomics.2011_PMID.21214954	0.748003	0.661576	0.497		-0.221436	0	0	0	0	-0.0718572	-0.0782542	0	-0.0554186	-0.266858	-0.113287	-0.0116908	-0.0173825	0	0.0529251	0	0	0.0358647	0	0.0260752	0	0.0229985	0	0	0.0124915	0.0235361	0	0	0	0	0	0	0	0	0	0	0	0	0	0	0	0	0	0	0
UNC_MUnknown_9_Median_BMC.Med.Genomics.2011_PMID.21214954	0.861067	0.592709	0.5		0	0.0913231	-0.0372324	-0.14887	-0.0329194	0	0.0162645	0.112406	0	0	-0.0554629	0	-0.0162538	-0.209399	0	-0.172743	0	0	0	0	0	0	0.0194746	0.0102987	0	0	0	0	0	0	-0.078725	0	0	0	0.425671	0.218634	0	-0.113923	0.386352	0	0	0	0	0.0980591	0
UNC_MVEGFC_Median_BMC.Med.Genomics.2011_PMID.21214954	0.82178	0.735172	0.6851		0.021774	0	0.0156879	0.189751	0.00772361	0	0	0	0	0	0.0346201	0	0.101997	0.0131243	0	0	-0.034466	-0.0798332	-0.10565	-0.0423108	-0.00570614	-0.0560385	0	0	0	0	0	0	-0.00645385	0	0	0	0	0.0126072	0	0	0	0	0	0	0	-0.146859	-0.0621991	-0.222523	0
UNC_Pfefferle2012_LumProg_Median_Adam_PMID.25575446	0.737934	0.64899	0.5191		0	0	0	0	0	0	0	0	0	0	0	0	0	0	-0.110745	-0.0764511	-0.0216106	-0.132907	0	0	0	0	0	0	0	-0.154055	0	0	0	0	0	0	0	0	0	0	0	0	0	0	0	0	0	0	0
UNC_Pfefferle2012_MaSC_Median_Adam_PMID.25575446	0.772813	0.68803	0.6063		0	0	0	0	0	0	0	0	0	0	0	0	0	0	-0.101997	0	-0.0191668	-0.337241	0	0	0	0	0	0	-0.00186248	0	0	0	0	0	0	0	0	0	0	0	0	0	0	0	0	0	0	0	0
UNC_Pfefferle2012_MatureLum_Median_Adam_PMID.25575446	0.740896	0.626108	0.5659		-0.117605	0	0	0	-0.0304909	0	0	0	0	-0.196537	-0.128506	-0.0836607	-0.0418296	-0.0652525	0	-0.105118	0	0	0	0	0	0	0	0	0	0	0	0	0	0	0	0	0	0.00848854	0	0	0	0	0	0	0	0	0	0	0
UNC_Pfefferle2012_Stroma_Median_Adam_PMID.25575446	0.797314	0.716108	0.6824		0	0.0426891	0	0	0	0	0	0	0	0	0	0	0	0	-0.299502	0	0	-0.41323	-0.0441069	0	0	0	0	-0.0280106	-0.134371	0	0	0	0	0	0	0	0	0	0	0	-0.193475	0	0	0	0	0	0	-0.160504	0
UNC_PIK3CA.Hutti_Median_Cancer.Res.2012_PMID.22552288	0.502255	0.500148	0.5703		0	0	0	0	0	0	0	0	0	0	0	0	0	0	0	0	0	0	0	0	0	0	0	0	0	0	0	0	0	0	0	0	0	0	0	0	0	0	0	0	0	0	0	0	0
UNC_Proliferation_Cluster_Median_BMC.Med.Genomics.2011_PMID.21214954	0.798256	0.729015	0.6708		0	0	0	0	0	0	0	0	0	0	0	0	0	0.0175068	0	0	0	0	0	0	0	0	0	0	0	0	0	0	0	0	0	0	0	0	0	0.155205	0	0	0	0	0.0502661	0.181778	0.279392	0	0.0056589
UNC_RB_LOH_Median_Breast.Cancer.Res.2008_PMID.18782450	0.855399	0.729291	0.6503		0	0.0289668	0	-0.23967	-0.0658048	0	0	0.0130368	0	0	0	0	0	0.0764716	0	0.0518782	0.00402374	0.161725	0	0	0	0	0	0	0	0	0	0	0	0	-0.00992116	-0.0575501	0	-0.0430156	0	0.0933729	0.0706642	0.0324822	0.037465	0.00388906	0.391894	0.0391859	0.0523398	0.107187	0
UNC_RESPgenes.Usary_Median_Clin.Cancer.Res.2013_PMID.23780888	0.872313	0.636995	0.6001		0	0	0.176864	0.294913	0.0560607	0	0.103599	0.128891	0	-0.0825489	0.0937693	0	0.199302	0	0	0	0	-0.172131	0	0	0.0735505	0.0810021	0.0180101	0	0.0317234	0.0235293	0	0	0	0	0	0	-0.0124523	0.102681	-0.00957894	0	-0.135867	0	0	-0.499854	-0.361415	0	-0.0218461	0	0
UNC_Ribosomal_Cluster_Median_BMC.Med.Genomics.2011_PMID.21214954	0.756678	0.578522	0.5628		0	-0.0528335	-0.195705	-0.230133	0	0	0	0	0	0	0	0	0	0	0	0	0	0	0	0	0	0	0	0	0	0	0	0	0	0	0	0	0	0	0	0	0	0	0	0	0	0	0	0	-0.125118
UNC_S100A9_A8_Median_BMC.Med.Genomics.2011_PMID.21214954	0.5	0.5	0.5051		0	0	0	0	0	0	0	0	0	0	0	0	0	0	0	0	0	0	0	0	0	0	0	0	0	0	0	0	0	0	0	0	0	0	0	0	0	0	0	0	0	0	0	0	0
UNC_Scorr_IE_Correlation_JCO.2006_PMID.16505416	0.879814	0.764286	0.6732		0	0	0	0	0.11283	0	0	0	0	0	0	0	0	0	0	0	0	0	0	0	0	0	0	0	0.139251	0.0531182	0.113996	0.065726	-0.0549841	-0.201797	-0.112476	-0.0809669	0	0	0	0	0	0	0	0	0	-0.131783	-0.173712	-0.325343	0
UNC_Scorr_IIE_Correlation_JCO.2006_PMID.16505416	0.879801	0.745911	0.5729		0	-0.0681471	-0.077317	-0.38188	-0.0856986	0	0	0	-0.0318607	0.00704791	0	0	0	0	0	0	0.0394991	0.00196577	0	0	0	0	0	0	0	-0.213645	-0.356239	-0.191427	0	0	0	-0.509856	0	0	0	0	0	0	-0.0410508	0	0	0.470075	0.163433	0	0.169052
UNC_Scorr_P53_Mut_Correlation_BMC.Cancer.2006_PMID.17150101	0.875102	0.769064	0.6508		0	0	0	-0.0244793	0	0	0	0.0129289	0.027977	0.125538	0	-0.19211	0	0	0	0	-0.0218579	0	0	0	0	0	-0.101167	-0.0987173	-0.0474629	0	0	-0.0914386	0	0	-0.0166175	0	0.006162	-0.014116	0	0.232609	0.378857	-0.0980806	0	-0.0229634	0	0	0.525424	0.0387084	-0.0975616
UNC_Scorr_P53_Wt_Correlation_BMC.Cancer.2006_PMID.17150101	0.879004	0.844877	0.7937		0	0	0.0135246	0.151277	0.214005	0	0.0914255	0	0.0633466	0	0	0	-0.0407908	0	0	0	0	0	0	0	0	0	0	0	0	0	0	0.0217365	0	0	0	0	0	0	0	0	0	0	0	0	0	0	0	-0.0908361	0
UNC_Scorr_S329_L_Correlation_Br.J.Cancer.2008_PMID.18382427	0.85611	0.82133	0.6977		0	0	0	0	0.031701	0	0.0566516	0	0	0.175734	0	0	0	0	-0.177326	0	-0.0283903	-0.0736107	-0.0625848	-0.057782	-0.0795782	-0.123989	-0.137023	-0.121533	-0.0493091	-0.292757	-0.00170803	0	-0.0260007	-0.0946925	0	-0.0618032	0	0	-0.136879	-0.218222	-0.0782602	0	0.113513	0	0	-0.173891	-0.184786	-0.34487	-0.0956346
UNC_Scorr_S329_R_Correlation_Br.J.Cancer.2008_PMID.18382427	0.904796	0.710933	0.6272		0	0	0.0562589	0	0	0.171698	0	0	0	-0.24532	0	0	0	-0.111601	0	0	0	0	0	0	0.224269	0.104343	0	0	0	1.109	0	0	0	0	0	0	0	0.157973	0	0	0	0	-0.400738	0	0	0	0	0.438256	0
UNC_Secretoglobin_Median_BMC.Med.Genomics.2011_PMID.21214954	0.760571	0.591429	0.4555		0	0	0	0	0.010189	0	0	0	0	0.0501292	0	0	0.0739056	0.0272268	0	0	0.120032	0	0	0	0	0	0	0	0	0	0	0	0.00693634	0	0.0228242	0	0	0.0732906	0	0	-0.0551103	0	0	-0.0969923	-0.127378	-0.0803672	-0.0762999	0	0
UNC_Shehata2012_ALDHneg_Median_Adam_PMID.25575446	0.783905	0.661724	0.5999		0	0.0559426	0.114809	0.207726	0	0.0491299	0.038634	0	0	0	0	0	0	0	0	0	0	0	-0.0560367	0	0	0	0	0	0	0	0	0	0	-0.127462	0	-0.0255462	0	0	-0.139104	0	-0.0872497	0	0	0	0	0	0	-0.0392913	0
UNC_Shehata2012_ALDHpos_Median_Adam_PMID.25575446	0.805608	0.714335	0.5362		0.160508	0.0389108	0.193217	0.160386	0	0	0	0	0	0.0311332	0.0348913	0.038552	0	0	-0.170534	0	-0.141848	-0.146468	-0.085047	-0.0112481	0	0	-0.00558931	-0.00132953	-0.0167541	-0.16178	-0.0967966	-0.0956847	0	-0.0148391	-0.052086	0	0	0	0	0	0	0	0	0	0	0	0	0	0
UNC_Shehata2012_Basal_Median_Adam_PMID.25575446	0.5	0.5	0.5614		0	0	0	0	0	0	0	0	0	0	0	0	0	0	0	0	0	0	0	0	0	0	0	0	0	0	0	0	0	0	0	0	0	0	0	0	0	0	0	0	0	0	0	0	0
UNC_Shehata2012_Erbb3neg_Median_Adam_PMID.25575446	0.774673	0.676012	0.5587		-0.466174	-0.79052	0	0	0	0	0	0	0	0	0	0	-0.102611	-0.00262875	0	0	0	0	0	0	0	0	0	0	0	0	0.712613	0.132991	0	0	0	0	0	0	0	0	0	0.132925	0	0.157607	0	0	0	0	0.175458
UNC_Shehata2012_LumProg_Median_Adam_PMID.25575446	0.745169	0.650099	0.5536		0	-0.0603222	-0.0434681	-0.149381	0	0	0	0	0	0	0	0	0	0	0	0	0	0	0	0	0.00260522	0.00613769	0.00346539	0	0	0.00720015	0	0	0	0	0	0	0	0	0	0	0	0	0	0.00147759	0.0641978	0.0807435	0.138492	0	0
UNC_Shehata2012_NCL_Median_Adam_PMID.25575446	0.758878	0.705813	0.4495		0	0	0	0	0	0.111858	0	0	0	0	0	0	0	0	0.0121334	0	0	0	0	0	0	0	0	0.0301522	0.0475562	0.191891	0.0365982	0.154184	0	0	0	0	0	0	0	0	0	0	0	0	0.112337	0.00594721	0	0.0951433	-0.0159195
UNC_Shehata2012_Stroma_Median_Adam_PMID.25575446	0.836306	0.676471	0.6129		0	0.0483069	0.0993466	0.229806	0	0	0	-0.115555	0	-0.0405643	0.0218303	0.161898	0	0	-0.231714	0	0	-0.175774	-0.0654766	-0.0114298	0	0	0	0	-0.150698	-0.140998	-0.160816	0	-0.0592615	-0.0183303	0	0	0	0.00875445	-0.140857	0	-0.0647858	0	0	0	-0.10799	-0.0399405	0	-0.262417	0
UNC_Spike2012_aMaSC_Median_Adam_PMID.25575446	0.850039	0.742709	0.6977		0	0	0	0	0	0	0	0	0	0.364322	0.305641	0.0528817	0	0	-0.204936	0	0	-0.00371061	-0.107595	-0.252052	-0.136461	-0.0165609	-0.148556	-0.0758657	-0.0467145	-0.130508	-0.0187608	-0.0889119	0	0	0	0	0	-0.067014	0	0	-0.0788929	-0.0880992	0	0	0	0	0	0.0674382	0
UNC_Spike2012_fMaSC_Median_Adam_PMID.25575446	0.741548	0.584926	0.5307		0	0	0	0	0	0	0	0	0	-0.12098	0	0	0	0	-0.0305754	0	0	-0.0395799	0	0	0	0	0	0	0	-0.0869231	-0.0957429	-0.0321654	0.0436199	0	0	0	0	0	0	0	0	0	0	0	0	0	0	0	0
UNC_Spike2012_fStr_Median_Adam_PMID.25575446	0.802041	0.661527	0.6627		0	0	0.0464467	0.110745	-0.00101423	0	0	0	0	0	0.226412	0.379135	0.00223899	0	-0.145092	-0.0619494	-0.0688115	-0.0633696	-0.107668	-0.0462744	-0.0364307	-0.0652163	-0.050673	-0.0450699	-0.0604962	-0.136349	0	0	0	0	0	0	0	0	-0.0866665	0	0	0	0	0	0	-0.0621576	0	-0.254228	0
UNC_Troester_Wound_Signature_Median_Clin.Cancer.Res.2009_PMID.19887484	0.846705	0.719004	0.5		0	0.0674776	0.0924934	0.0368862	0	0	0	0	0	0	0.0736761	0.125102	0	-0.0370671	-0.222751	0	-0.0522384	-0.165332	-0.099879	0	0	0	-0.121321	-0.0677786	-0.162398	-0.332834	-0.136796	-0.000453841	0	0	-0.0465299	0	0	0	-0.0120576	0	-0.0673105	0	0	0	-0.130129	-0.138983	-0.115843	0	0
UNC_Unknown_1_Median_BMC.Med.Genomics.2011_PMID.21214954	0.790379	0.545074	0.5891		0	0	0	0	0	0	0	0.0331853	0.0024099	0.0443662	-0.00167549	-0.0392937	0	0	0.0350963	0.0431638	0	0.112082	0.0864763	0.0182301	0	0.0602153	0	0	0	0	0	0	0	0	0	0	0	0	0	0	0	0.020036	0	0	0.206404	0.168812	0.319963	0.196319	0
UNC_Unknown_10_Median_BMC.Med.Genomics.2011_PMID.21214954	0.777014	0.55197	0.5893		0	0.100869	0	0	0	0	0	0	0	0	0	0	0	0	0.0177787	0.0528569	0.00478278	0.00996326	0.040621	0	0	0	0	0	0	0	0	0.00595654	0	0	0	0	0	-0.114932	0	0	0	0	0	0	0	0.0105838	0	0	0
UNC_Unknown_11_Median_BMC.Med.Genomics.2011_PMID.21214954	0.797803	0.628473	0.6435		0	0	0	-0.183863	0	0	0	0	-0.0374206	0	-0.0480972	-0.0720205	0	0	0	0	0.0402005	0.0132244	0.0474138	0	0	0	0	0	0	0	0	0	0	0	0	0	0	0	0.0730987	0	0	0	0	0	0.163712	0.121361	0.0735656	0	0
UNC_Unknown_12_Median_BMC.Med.Genomics.2011_PMID.21214954	0.910496	0.878079	0.8526		0	0	-0.422679	-0.0540935	-0.0855688	0	0	0	-0.103191	0	0	0	0	0	0	0	0	0	0	0	0	0	0	0	0.0290924	0.162729	0	0	0	0	0	-0.172317	0	0	0	0	0	0	0	0	0	0	0	0	0
UNC_Unknown_13_Median_BMC.Med.Genomics.2011_PMID.21214954	0.934853	0.819606	0.8742		0	0.040629	0	-0.159194	0	0	0	-0.398869	0	0	0.109124	0	0	0	0	0	0	0	0.115145	0	0	0	0	0	0	0	0	0	-0.0129913	0	-0.0398332	0	0	0	-0.249195	0	0.152459	0	0	0.0753027	0	0	0	0	-0.0505777
UNC_Unknown_14_Median_BMC.Med.Genomics.2011_PMID.21214954	0.891057	0.883393	0.8651		0	0	0	-0.18993	0	0	0	0	0	0	0	-0.0699408	0	0	0	0	0	0	0	0	0	0	0	0	0	0	0	0	0	0	0	0	0	0	0	0	0	0	0	0	0	0	0	0	0
UNC_Unknown_15_Median_BMC.Med.Genomics.2011_PMID.21214954	0.678374	0.54931	0.5022		0	0	0	0	0	0	0	0	0	0	0	0	0	-0.00154384	-0.00803079	0	0	0	0	0	0	0	0	0	0	0	-7.56e-05	0	0	0	0	0	0	0	0	0	0	0	0	0	0	0	0	0	0
UNC_Unknown_16_Median_BMC.Med.Genomics.2011_PMID.21214954	0.72945	0.709447	0.5		-0.060582	-0.0758105	-0.0633325	-0.125413	-0.0516527	-0.0912543	-0.0266025	-0.107794	0	-0.026642	0	0	0	0	0	0.0273917	0.0102492	0	0	0	0	0	0	0	0.00338083	0	0	0	0	0	0	0	0	0	0	0	0	0	0	0	0	0	0	0	0
UNC_Unknown_2_Median_BMC.Med.Genomics.2011_PMID.21214954	0.785625	0.595616	0.5467		-0.254091	-0.00284896	0	-0.0221653	-0.0510817	0	-0.0746871	-0.156487	0	-0.177095	0	0	0	0	0.0334697	0	0.0583898	0.0198901	0	0	0.0312105	0.16257	0.0154765	0	0	0.0366645	0	0	0.0293759	0	0	0	0	0.0142918	0	0.0663557	0.0971674	0.19834	0.0263066	0.282163	0.193602	0.0271384	0	0	0
UNC_Unknown_3_Median_BMC.Med.Genomics.2011_PMID.21214954	0.494599	0.502438	0.512		0	0	0	0	0	0	0	0	0	0	0	-7.33e-18	0	0	0	0	0	0	0	0	0	0	0	0	0	0	0	0	0	0	0	0	0	0	0	0	0	0	0	0	0	0	0	0	0
UNC_Unknown_4_Median_BMC.Med.Genomics.2011_PMID.21214954	0.734929	0.667241	0.5434		0	0	0	0	0	0	0	0	0	0	0	0	0	0	0.0764631	0.0247173	0.0481442	0.0660803	0	0.0043529	0.0111954	0.0156053	0.0136191	0.0342641	0.0605709	0.00156002	0	0	0	0	0	0	0	0	0.0735177	0	0.0385372	0	0	0	0	0	0	0	0
UNC_Unknown_5_Median_BMC.Med.Genomics.2011_PMID.21214954	0.8886	0.886116	0.8722		0	0	0	0	0	0	0	0	0	0	-0.122798	-0.13848	0	0	3.51824	0	0	0	0	0	0	0.298722	0	0	0.0377565	0	0.986509	0	0	0	0	0	0	0	0	0	0	0	0	0	0	0	0	0	0
UNC_Unknown_6_Median_BMC.Med.Genomics.2011_PMID.21214954	0.728129	0.696749	0.5134		0	0	0	0	0	0	-0.0300707	-0.144584	0	0	0	0	0	0	0.0574044	0.0453992	0.0424202	0.0150272	0.0445977	0.0578258	0.0398699	0.0216157	0	0.000831061	0	0	0	0	0	0	0	0	0	0	0	0.0419521	0	0.00757773	0	0	0	0	0.00127719	0	0
UNC_Unknown_7_Median_BMC.Med.Genomics.2011_PMID.21214954	0.899891	0.844329	0.8678		0	0	0	-0.0630251	0	0	0	0	0	0	0	0	0	0	0.723344	0	0	0.11775	0.265415	0.229997	0.277319	0.328147	0.448676	0.47433	0.312664	0.36822	0.694439	0.187664	0	0	0	0	0	0	0	0	0	0	0	0.104945	0	0	0	0	0
UNC_Unknown_8_Median_BMC.Med.Genomics.2011_PMID.21214954	0.894614	0.822365	0.7863		0	0.0333229	0	-0.00261944	0	0	0	0	0.131742	0	0	0	0	0	0.136717	0	0	0.0116589	0	0	0	0	0	0	0	0.182848	0.20006	0.140784	0	0	-0.000849954	0	0	0	0	0	0.344483	0	0	0.289546	0	0	0	0	0
UNC_Unknown_9_Median_BMC.Med.Genomics.2011_PMID.21214954	0.696447	0.655862	0.5759		0	0	0	0	0	0	0	0	0	0	0	0	0	0	0.136558	0.0313723	0.0463881	0.117657	0.0800422	0.00238078	0.00609274	0.0277903	0.025021	0.0201467	0	0.0224175	0.0900471	0.0471216	0	0	0	0	0	0	0	-0.0933664	0	0	0	0	0	-0.00458345	0	0	-0.0684431
UNC_UNTREATgenes.Usary_Median_Clin.Cancer.Res.2013_PMID.23780888	0.810425	0.716798	0.6705		0	0	0	0	0	0	0	0	0	0	0	0	0	0	0.0296297	0	1.82e-05	0.174165	0	0	0	0	0	0	0	0	0	0	0.00542283	0.135702	0	0	0	0	0	0.00456178	0.0991815	0	0	0.143931	0	0	0.0482676	0	0
UNC_Vascular.Content_Median_Clin.Exp.Metastasis.2014_PMID.23975155	0.650631	0.622365	0.5044		0	0	0	0	0	0	0	0	0	0	0.05124	0	0	0	-0.161537	0	0	-0.156914	0	0	0	0	0	0	-0.00509725	0	0	0	0	0	0	0	0	0	0	0	0	0	0	0	0	0	0	0	0
UNC_VEGF_13genes_Median_BMC.Med.2009_PMID.19291283	0.743829	0.664433	0.5129		0	0	0	0	0	0	0	0	0	0	0	0	0	0	0	0	0	0	0	0	0	0	0	0	0	-0.0150081	-0.168603	-0.135805	0	0	0	0	0	0	0	0	0	0	0	0	0.192961	0.100995	0.0685492	0.00697457	0
UNC_XRTinducedgenes.Oh_Median_PMID.24527691	0.809402	0.652217	0.5542		0	0	0	0	0	0	0	0	0	0	0	0	0	0	0.0128531	0	0	0	0	0	0	0	0	0	0	0.0983856	0.134903	0.0253121	-0.0766921	0	-0.0316056	0	0	0	0	0	0.303374	0	0	0.0652042	0.212258	0.216075	0	0.0706354	-0.157732
Verhaak_Immune_Median_Nat.Commun.2013_PMID.24113773	0.866301	0.727734	0.7183		0	0	0	0	0	0	0	0	-0.0550968	0	0.0684484	0.0968056	0	0	-0.171519	0	0	-0.153471	0	-0.023	-0.0621568	-0.148256	-0.104217	-0.0612048	0	-0.166819	-0.0460236	0	0	0	0	0	0	0	0	-0.370737	0	-0.148319	0	0	0	-0.121288	-0.0919426	-0.29093	0
Verhaak_Stromal_Median_Nat.Commun.2013_PMID.24113773	0.812789	0.711133	0.6658		0	0	0	0	0	0	0	0	0	0	0.0929839	0.176427	0	0	-0.136708	0	-0.0705321	-0.118971	0	-0.012917	0	0	0	0	-0.0329121	-0.228435	0	0	-0.165364	-0.0638466	-0.0805278	0	0	0	0	-0.384685	0	-0.0676382	0	0	-0.0827359	-0.16735	-0.0859725	-0.227312	0
Wahl_aMaSC_Signature_Median_Cell.Stem.Cell.2012_PMID.22305568	0.860488	0.71069	0.5		0	0.15146	0.125708	0	-0.171255	-0.0811448	0	0	0	0.0400026	0.116406	0.2988	0	-0.03417	-0.28512	-0.0514701	-0.100292	-0.221754	0	-0.060875	-0.0308571	-0.0293004	0	0	-0.176126	-0.168491	-0.183063	-0.269209	0	0	0	0	0	0	0	0	-0.352698	-0.11081	0	0	0	0	0.0172062	0.175437	0
Wahl_fMasC_Signature_Median_Cell.Stem.Cell.2012_PMID.22305568	0.5	0.5	0.5861		0	0	0	0	0	0	0	0	0	0	0	0	0	0	0	0	0	0	0	0	0	0	0	0	0	0	0	0	0	0	0	0	0	0	0	0	0	0	0	0	0	0	0	0	0
Wahl_fSTR_Signature_Median_Cell.Stem.Cell.2012_PMID.22305568	0.842406	0.710591	0.5		0	0	0.09886	0.055685	0	0	0	0	0.165725	0	0.126576	0.458643	0	0	-0.303604	0	-0.111576	-0.439114	0	0	0	0	0	-0.149441	0	0	0	0	0	0	-0.0759403	0	0	0	0	0	-0.125183	0	0	0	-0.0665189	-0.354336	-0.0427133	-0.0708104	0
Wirapati_Proliferation_Median_Breast.Cancer.Res.2008_PMID.18662380	0.909219	0.687685	0.6402		0.00572955	0.420083	0	-0.305097	0	0	0.038599	0	-0.18868	0	0	0	0.034225	0	0	0	0.00450772	0.00258976	0	0	0	0.0700895	0	0	-0.100917	0	0	-0.00801099	-0.399807	0	-0.858419	0	0	-0.263501	0.000111289	0.0599598	0	0	0	0.0531565	0	0.0371151	0.235431	0	0
XBP1_Signature_Median_Nature.2014_PMID.24670641	0.837842	0.666601	0.6211		0	-0.0689501	-0.293628	-0.0440042	0	-0.117299	-0.00980385	-0.106068	0	-0.0245924	0	-0.126211	0	0.110036	0.0988001	0.116615	0.15707	0	0	0	0	0.089096	0.041539	0.11231	0.10312	0.176738	0	0.0824008	0	0	-0.118323	-0.112672	0	0	0	0	0	0.183462	0	0.025282	0.0685811	0.0321912	0	0	0
Histology: LUAD vs. LUSC	0.98	0.97	NA		-0.175756	0	-0.0851212	0	0	0	-0.0498285	-0.50473	0	0	0	0	0	0	-0.380901	0	0	-0.309132	-0.319126	0	-0.150411	-0.0359802	0	-0.0168396	-0.124897	-0.0469883	-0.0386059	0	0	0.36279	0.236827	0.294537	0.204209	0.239424	0	-0.440896	0	0	0	0	0	0	0	0	-0.0623566
[truncated: 489 more columns]
