# Supplementary material for: Genetic determinants of the molecular portraits of epithelial cancers
Source: Nat Commun. 2019 Dec 11;10:5666. doi: 10.1038/s41467-019-13588-2 (PMC6906458; doi:10.1038/s41467-019-13588-2)
Supplement: Supplementary file 11 — Supplementary Data 10 [file 41467_2019_13588_MOESM11_ESM.xlsx]

## Sheet: Sheet1
Supplementary Data 10. Summary of Pan Cancer signature predictions
	BRCA			BRCA-Basal			BRCA-Luminal			BLCA			CESC			COAD			ESCA			GBM			HNSC			KIRC			KIRP			LAML			LGG			LIHC			LUAD			LUSC			OV
	Training	Testing		Training	Testing		Training	Testing		Training	Testing		Training	Testing		Training	Testing		Training	Testing		Training	Testing		Training	Testing		Training	Testing		Training	Testing		Training	Testing		Training	Testing		Training	Testing		Training	Testing		Training	Testing		Training
AGE_associated_SOOD_Median_Genome.Biol.2015_PMID.26343147	0.596488	0.515917		0.701149	0.435277		0.5	0.5		0.675325	0.501543		0.846576	0.504968		0.736078	0.465651		0.5	0.5		0.80517	0.531183		0.929828	0.699417		0.696833	0.587647		0.658173	0.632206		0.5	0.5		0.5	0.5		0.5	0.5		0.721681	0.570912		0.5	0.5		0.5
B_Cell_cluster_Iglesia_Median_CCR.2014_PMID.24916698	0.811123	0.721014		0.5	0.5		0.786967	0.678019		0.508021	0.500625		0.729273	0.705707		0.641626	0.602801		0.5	0.5		0.5	0.5		0.842236	0.68935		0.840659	0.614118		0.724288	0.669173		0.5	0.5		0.5	0.5		0.5709	0.554207		0.84947	0.696745		0.870616	0.816939		0.770525
Bcell_IL10_MINUS_LIN_Median_J_Immunol.2014_PMID.25080484	0.843101	0.738578		0.5	0.5		0.782638	0.664313		0.882173	0.663272		0.5	0.5		0.758676	0.561615		0.9135	0.473684		0.5	0.5		0.870257	0.688932		0.5	0.5		0.5	0.5		0.707626	0.597426		0.77386	0.679739		0.871819	0.600837		0.5	0.5		0.922112	0.7116		0.820416
Bcell_IL10_PLUS_LIN_Median_J_Immunol.2014_PMID.25080484	0.829209	0.743139		0.994387	0.780781		0.808321	0.744186		0.891422	0.762977		0.5	0.5		0.5	0.5		0.946218	0.740741		0.5	0.5		0.833084	0.73318		0.5	0.5		0.5	0.5		0.964168	0.530303		0.767853	0.696699		0.755565	0.641879		0.82041	0.794403		0.869789	0.7724		0.936148
Bcells_Centroblast_Median_J.Clin.Oncol.2015_PMID.25800755	0.833522	0.798917		0.5	0.5		0.847563	0.709529		0.907301	0.65463		0.838871	0.748514		0.764035	0.532468		0.933333	0.604938		0.777006	0.593548		0.833796	0.737985		0.80622	0.68		0.844766	0.721059		0.5	0.5		0.797828	0.805459		0.94273	0.69002		0.976161	0.680385		0.822421	0.683572		0.986881
Bcells_Centrocyte_Median_J.Clin.Oncol.2015_PMID.25800755	0.5	0.5		0.887421	0.552632		0.5	0.5		0.865648	0.718827		0.959451	0.478208		0.5	0.5		0.920728	0.782407		0.5	0.5		0.775356	0.56882		0.557495	0.483137		0.5	0.5		0.617383	0.450368		0.654705	0.539612		0.5	0.5		0.5	0.5		0.833514	0.5458		0.833018
Bcells_Memory_Median_J.Clin.Oncol.2015_PMID.25800755	0.841193	0.650888		0.994387	0.765766		0.82302	0.688132		0.902943	0.745679		0.5	0.5		0.687255	0.748196		0.5	0.5		0.5	0.5		0.844054	0.700194		0.5	0.5		0.5	0.5		0.5	0.5		0.5	0.5		0.891994	0.714231		0.824612	0.77194		0.880679	0.72551		0.5
Bcells_Naive_Median_J.Clin.Oncol.2015_PMID.25800755	0.865323	0.677605		0.5	0.5		0.81807	0.739672		0.883079	0.735494		0.5	0.5		0.601897	0.617865		0.891317	0.648148		0.5	0.5		0.673853	0.635728		0.5	0.5		0.5	0.5		0.797173	0.795455		0.5	0.5		0.835531	0.613775		0.841561	0.815724		0.896063	0.7368		0.84457
Bcells_Plasmablast_Median_J.Clin.Oncol.2015_PMID.25800755	0.68903	0.626533		0.880513	0.552553		0.749822	0.621397		0.5	0.5		0.496214	0.508475		0.5	0.5		0.995238	0.705247		0.5	0.5		0.5	0.5		0.5	0.5		0.747253	0.736453		0.5	0.5		0.680253	0.68416		0.824553	0.636225		0.5	0.5		0.811607	0.699		0.963394
BPMS_7.Genes_Median_PLoS.One.2013_PMID.24349199	0.779878	0.660055		0.839373	0.530702		0.5	0.5		0.834352	0.761728		0.529851	0.491525		0.809216	0.696605		0.5	0.5		0.5	0.5		0.652808	0.529903		0.764921	0.593922		0.534091	0.500313		0.755245	0.488971		0.704507	0.61699		0.5	0.5		0.910381	0.556634		0.69095	0.6274		0.5
CD103_Negative_Median_Cancer.Cell.2014_PMID.25446897	0.792856	0.641148		0.934777	0.732733		0.658072	0.626453		0.861533	0.744215		0.698638	0.603511		0.713775	0.615878		0.5	0.5		0.5	0.5		0.862749	0.720877		0.5	0.5		0.711163	0.610222		0.954964	0.513258		0.5	0.5		0.829044	0.729833		0.5	0.5		0.867878	0.753878		0.5
CD103_Positive_Median_Cancer.Cell.2014_PMID.25446897	0.802246	0.73805		0.952407	0.780702		0.5	0.5		0.731353	0.620062		0.5	0.5		0.693873	0.67228		0.740056	0.694444		0.5	0.5		0.868091	0.772011		0.5	0.5		0.834596	0.535088		0.792848	0.58467		0.896568	0.702524		0.844437	0.715664		0.856618	0.70699		0.911868	0.826698		0.5
CD68_cluster_Iglesia_Median_CCR.2014_PMID.24916698	0.651822	0.576783		0.875969	0.674174		0.664148	0.575858		0.897736	0.745062		0.569853	0.550847		0.697941	0.617749		0.869188	0.682099		0.5	0.5		0.691542	0.66436		0.679272	0.664902		0.5	0.5		0.5	0.5		0.857953	0.726602		0.5	0.5		0.836688	0.66838		0.879978	0.7074		0.932607
CD8_cluster_Iglesia_Median_CCR.2014_PMID.24916698	0.785224	0.740758		0.957231	0.876877		0.5	0.5		0.804697	0.671914		0.743	0.559453		0.833049	0.691288		0.5	0.5		0.990741	0.64086		0.917594	0.780194		0.5	0.5		0.5	0.5		0.769897	0.630515		0.811751	0.626796		0.856981	0.733796		0.5	0.5		0.890315	0.8148		0.930372
CIN70_Median_Nat.Genet.2006_PMID.16921376	0.913837	0.852511		0.8193	0.654655		0.894889	0.840532		0.861927	0.666667		0.848023	0.595125		0.814314	0.569901		0.5	0.5		0.5	0.5		0.857102	0.727184		0.800456	0.739331		0.953168	0.631579		0.980346	0.641544		0.817201	0.821223		0.956272	0.699846		0.92507	0.854757		0.966812	0.724694		0.950851
CTLA4	0.77743	0.724981		0.974873	0.845345		0.715102	0.673478		0.80776	0.764024		0.5	0.5		0.822563	0.722132		0.5	0.5		0.5	0.5		0.837387	0.719806		0.5	0.5		0.751722	0.627193		0.5	0.5		0.682611	0.619029		0.691809	0.630898		0.5	0.5		0.883732	0.74702		0.785865
Early_Relapse_ER.Pos_33_Median_JAMA.2011_PMID.21558518	0.714914	0.628513		0.852353	0.673977		0.742918	0.579319		0.648387	0.466975		0.696883	0.504968		0.696471	0.498797		0.5	0.5		0.868056	0.595699		0.772543	0.645329		0.813043	0.610196		0.5	0.5		0.5	0.5		0.54781	0.534314		0.803571	0.681887		0.778676	0.704537		0.815266	0.640204		0.926047
Early_Response_ER.Neg_27_Median_JAMA.2011_PMID.21558518	0.798306	0.699322		0.831691	0.613087		0.800711	0.684623		0.845444	0.615432		0.830114	0.626534		0.924118	0.653836		0.986835	0.560185		0.79321	0.56129		0.5	0.495098		0.5	0.5		0.86751	0.700893		0.5	0.5		0.818346	0.66		0.875762	0.734182		0.789195	0.652389		0.963314	0.631		0.97385
Excellent_Pathologic_Response_ER.Neg_55_Median_JAMA.2011_PMID.21558518	0.853739	0.705704		0.5	0.5		0.827264	0.757434		0.724014	0.658841		0.822965	0.639715		0.752206	0.675221		0.5	0.5		0.905864	0.425806		0.776683	0.658058		0.720786	0.518039		0.5	0.5		0.5	0.5		0.794729	0.767205		0.905889	0.594521		0.692267	0.601561		0.84777	0.6274		0.902226
Excellent_Pathologic_Response_ER.Pos_39_Median_JAMA.2011_PMID.21558518	0.846458	0.730909		0.877038	0.647147		0.879318	0.764829		0.831579	0.74784		0.834514	0.619501		0.753627	0.670944		0.965826	0.550926		0.818673	0.48172		0.91364	0.668397		0.757811	0.576078		0.698118	0.519424		0.5	0.5		0.854345	0.762591		0.905741	0.696373		0.910763	0.747308		0.91531	0.777755		0.84142
Extensive_Residual_Diesase_ER.Neg_54_Median_JAMA.2011_PMID.21558518	0.790674	0.659401		0.826028	0.586257		0.816575	0.627682		0.5	0.5		0.794531	0.613555		0.904975	0.62685		0.964146	0.58642		0.882716	0.462366		0.857918	0.72835		0.764969	0.596389		0.847107	0.525689		0.5	0.5		0.957835	0.728181		0.788164	0.675154		0.521328	0.509899		0.769882	0.6508		0.90584
Extensive_Residual_Diesase_ER.Pos_73_Median_JAMA.2011_PMID.21558518	0.818994	0.694408		0.853782	0.621622		0.840736	0.711799		0.636106	0.490586		0.828358	0.647575		0.779216	0.530607		0.753501	0.592593		0.919367	0.604301		0.82062	0.611496		0.5	0.5		0.5	0.5		0.5	0.5		0.82136	0.682136		0.892279	0.725266		0.806114	0.75509		0.944835	0.653469		0.894837
Fibromatosis_Median_Lab.Invest.2008_PMID.18414401	0.5	0.5		0.5	0.5		0.565676	0.550872		0.833333	0.676543		0.5	0.5		0.5	0.5		0.941327	0.825826		0.5	0.5		0.816467	0.621359		0.5	0.5		0.5	0.5		0.807364	0.712121		0.83604	0.780971		0.886861	0.650304		0.666527	0.622913		0.826291	0.793265		0.5
FOXC1_Hair_Follicles_Wang_Median_SCIENCE.2016_P30C.LO.vs.WT_Negative_PMID.26912704	0.735828	0.644957		0.5	0.5		0.5	0.5		0.5	0.5		0.5	0.5		0.836765	0.662924		0.5	0.5		0.5	0.5		0.5	0.5		0.787402	0.696275		0.82753	0.535714		0.765286	0.607955		0.599603	0.555631		0.823056	0.781963		0.879048	0.655		0.932562	0.683		0.916526
FOXC1_Hair_Follicles_Wang_Median_SCIENCE.2016_P30C.LO.vs.WT_Positive_PMID.26912704	0.5	0.5		0.5	0.5		0.698236	0.613416		0.876168	0.573171		0.695501	0.583829		0.5	0.5		0.5	0.5		0.5	0.5		0.743875	0.612265		0.5	0.5		0.774564	0.652882		0.813938	0.657197		0.5	0.5		0.864761	0.694444		0.745798	0.625167		0.949793	0.713265		0.5
GP11_Immune_IFN.r=0.965_PerouLab_MInterferon_Cluster_Median_BMC_Med_Genomics_2011_PMID.21214954	0.528572	0.509615		0.972735	0.702703		0.628629	0.618438		0.919921	0.703704		0.5	0.5		0.71402	0.60973		0.902241	0.470679		0.5	0.5		0.91724	0.845825		0.782482	0.588235		0.802686	0.679825		0.5	0.5		0.763925	0.681853		0.5	0.5		0.878837	0.750769		0.865886	0.750505		0.869022
GP19_1Q_amplicon.r=0.967_PerouLab_HS_Green17_Median_BMC_Med_Genomics_2011_PMID.21214954	0.946229	0.921289		0.981823	0.827327		0.940216	0.916271		0.917487	0.776543		0.934524	0.953627		0.826863	0.802994		0.821849	0.83179		0.832948	0.615054		0.916774	0.787774		0.784781	0.747843		0.884484	0.841837		0.5	0.5		0.871261	0.817378		1	0.946728		0.938171	0.911289		0.928815	0.923469		0.824722
GP2_Immune_Tcell_Bcell.r=0.949_PerouLab_Immune_cell_Cluster_Median_BMC_Med_Genomics_2011_PMID.21214954	0.787962	0.725121		0.5	0.5		0.5	0.5		0.899943	0.740123		0.5	0.5		0.814778	0.651427		0.5	0.5		0.5	0.5		0.890385	0.817378		0.5	0.5		0.5	0.5		0.969973	0.468806		0.940572	0.666019		0.859327	0.709589		0.866596	0.738816		0.883565	0.782857		0.915546
GP22_16Q22_24_amplicon.r=0.927_PerouLab_16q24x_Median_BMC_Med_Genomics_2011_PMID.21214954	0.972647	0.95253		0.967656	0.921922		0.945203	0.949983		0.921423	0.843027		0.922105	0.799643		0.774118	0.637263		0.889356	0.830247		0.855324	0.655914		0.864423	0.818916		0.805107	0.68		0.940544	0.830049		0.574925	0.685662		0.852528	0.657247		0.947102	0.878234		0.935417	0.884257		0.936593	0.8588		0.941084
GP4_MES_ECM.r=0.954_PerouLab_HS_Red7_Median_BMC_Med_Genomics_2011_PMID.21214954	0.5	0.5		0.5	0.5		0.5	0.5		0.497368	0.5		0.848785	0.542212		0.637157	0.50842		0.987115	0.814815		0.5	0.5		0.826246	0.659554		0.595418	0.611863		0.710468	0.735837		0.5	0.5		0.825356	0.725298		0.84815	0.694444		0.5	0.5		0.836577	0.66449		0.734554
GP5_MYC_targets_TERT.r=0.922_PerouLab_MM_Myc_1pFDR_UP_Median_Genome_Biology_2007_PMID.17493263	0.828807	0.751074		0.836891	0.588905		0.836073	0.745057		0.604075	0.581173		0.79302	0.710111		0.792941	0.540497		0.5	0.5		0.853009	0.546237		0.736969	0.56835		0.699095	0.542353		0.905379	0.55665		0.538955	0.445076		0.83221	0.698058		0.896238	0.722505		0.872917	0.763944		0.891286	0.7028		0.843835
GP9_Cell_cell_adhesion.r=960_PerouLab_MClaudin_Cluster_Median_BMC_Med_Genomics_2011_PMID.21214954	0.79381	0.622892		0.954297	0.775249		0.594905	0.486343		0.854726	0.685802		0.879719	0.578609		0.665735	0.546645		0.982993	0.761261		0.810957	0.48172		0.5	0.5		0.632371	0.696863		0.92034	0.719298		0.67033	0.788603		0.5	0.5		0.946137	0.665509		0.837323	0.711784		0.758769	0.591837		0.999365
GSEA_Median_ALK_PATHWAY_BIOCARTA	0.5	0.5		0.816627	0.665165		0.795647	0.596422		0.653918	0.43324		0.810982	0.403092		0.5	0.5		0.722969	0.487654		0.878278	0.522917		0.642415	0.525952		0.784601	0.687843		0.5	0.5		0.5	0.5		0.611111	0.567186		0.5	0.5		0.655685	0.620598		0.5	0.5		0.5
GSEA_Median_BIOCARTA_AKT_PATHWAY	0.721133	0.632888		0.672796	0.397661		0.5	0.5		0.820487	0.571914		0.71315	0.521998		0.781471	0.516172		0.848073	0.60961		0.822531	0.565591		0.5	0.5		0.843065	0.65549		0.722222	0.556391		0.5	0.5		0.776647	0.596893		0.763147	0.666281		0.5	0.5		0.936678	0.661212		0.851817
GSEA_Median_BRCA_ATR_PATHWAY_BIOCARTA_ATRBRCA	0.895242	0.707298		0.854317	0.59009		0.82948	0.729068		0.866893	0.756481		0.702809	0.492694		0.800147	0.582732		0.956303	0.496914		0.769676	0.627957		0.85146	0.661669		0.778495	0.656377		0.850781	0.610276		0.5	0.5		0.850214	0.745098		0.906875	0.720679		0.913453	0.701885		0.863586	0.744694		0.886479
GSEA_Median_CASPASE_CASCADE_APOPTOSIS_SA	0.838629	0.680032		0.947511	0.682749		0.818439	0.639216		0.594539	0.575617		0.5	0.5		0.861618	0.751136		0.936134	0.773148		0.873843	0.670968		0.861464	0.781359		0.756698	0.629412		0.815847	0.671182		0.72166	0.379679		0.708583	0.549212		0.5	0.5		0.855917	0.665049		0.80056	0.6334		0.865154
GSEA_Median_CTLA4_PATHWAY_BIOCARTA	0.809268	0.667952		0.960768	0.773392		0.72982	0.676689		0.910109	0.674171		0.5	0.5		0.801471	0.749532		0.5	0.5		0.5	0.5		0.901709	0.878058		0.512605	0.504706		0.5	0.5		0.5	0.5		0.793454	0.730874		0.665187	0.626027		0.848884	0.694859		0.924123	0.778945		0.5
GSEA_Median_GP1_Proliferation_DNA_repair.r=0.972_REACTOME_CELL_CYCLE_MITOTIC	0.907221	0.79719		0.867496	0.635965		0.888959	0.818438		0.874137	0.630864		0.900098	0.532699		0.632639	0.505682		0.681933	0.699846		0.910108	0.369892		0.799359	0.707228		0.776916	0.635294		0.946559	0.780172		0.5	0.5		0.800369	0.71301		0.940751	0.82446		0.91589	0.797259		0.999963	0.6764		0.914409
GSEA_Median_GP1_Proliferation_DNA_repair.r=0.981_PUJANA_CHEK2_PCC_NETWORK	0.878815	0.853115		0.5	0.5		0.85118	0.824355		0.893265	0.615432		0.803336	0.544126		0.5	0.5		0.891877	0.520062		0.5	0.5		0.992837	0.536117		0.786576	0.579804		0.86421	0.610902		0.915655	0.534759		0.807977	0.635333		0.920541	0.783953		0.91024	0.719398		0.958672	0.679592		0.5
GSEA_Median_GP10_Fatty_acid_oxidation.r=0.930_CARBOXYLIC_ACID_METABOLIC_PROCESS	0.734192	0.551975		0.813419	0.545045		0.789175	0.691022		0.78927	0.68689		0.749892	0.590799		0.635147	0.554397		0.5	0.5		0.928241	0.524731		0.61563	0.463495		0.5	0.5		0.879706	0.768797		0.68365	0.571691		0.933333	0.573818		0.844333	0.614865		0.892655	0.682086		0.838575	0.641633		0.833963
GSEA_Median_GP12_Hypoxia_glycolosis.r=0.939_SEMENZA_HIF1_TARGETS	0.866236	0.695472		0.980296	0.596017		0.764487	0.666805		0.927391	0.658025		0.860442	0.536266		0.70697	0.649181		0.992717	0.725309		0.5	0.5		0.708106	0.632039		0.83273	0.627451		0.5	0.5		0.5	0.5		0.782265	0.693964		0.650744	0.586613		0.5	0.5		0.5	0.5		0.5
GSEA_Median_GP13_Neural_signailng.r=0.894_NERVOUS_SYSTEM_DEVELOPMENT	0.66717	0.640351		0.715851	0.66967		0.534646	0.52548		0.771024	0.381481		0.5	0.5		0.64049	0.445603		0.985154	0.753086		0.5	0.5		0.898291	0.691657		0.842168	0.67098		0.5	0.5		0.5	0.5		0.852635	0.771456		0.814243	0.64501		0.5	0.5		0.884801	0.759596		0.71752
GSEA_Median_GP13_Neural_signailng.r=0.959_MODULE_100	0.804312	0.764983		0.5	0.5		0.835323	0.753426		0.732032	0.445988		0.753568	0.641498		0.5	0.5		0.910644	0.665123		0.827932	0.673118		0.838628	0.700971		0.839762	0.706667		0.5	0.5		0.82117	0.685606		0.81453	0.77278		0.954565	0.710763		0.901907	0.666667		0.5	0.5		0.932262
GSEA_Median_GP14_Plasma_membrane_cell_cell_signaling.r=0.925_MORF_CNTN1	0.5	0.5		0.844159	0.366366		0.761943	0.591708		0.752009	0.555247		0.787643	0.642314		0.751618	0.447741		0.702941	0.611111		0.5	0.5		0.816738	0.574971		0.672592	0.576078		0.5	0.5		0.5	0.5		0.744516	0.764898		0.791561	0.687671		0.730332	0.650485		0.921304	0.595306		0.803005
GSEA_Median_GP15_EGF_signailng.r=0.936_NAGASHIMA_EGF_SIGNALING_UP	0.683616	0.590973		0.5	0.5		0.688503	0.634813		0.636729	0.556019		0.5	0.5		0.5	0.5		0.5	0.5		0.5	0.5		0.5	0.5		0.5	0.5		0.820243	0.577586		0.5	0.5		0.746968	0.633981		0.837385	0.614155		0.758545	0.615839		0.5	0.5		0.772842
GSEA_Median_GP16_Protein_kinase_signailng_MAPKs.r=0.885_REGULATION_OF_KINASE_ACTIVITY	0.720473	0.723324		0.861802	0.554054		0.633058	0.619333		0.878098	0.670062		0.871881	0.552319		0.725961	0.562632		0.988235	0.716049		0.844136	0.765591		0.886254	0.655709		0.703903	0.513298		0.871097	0.81203		0.5	0.5		0.82037	0.633026		0.744435	0.69589		0.773023	0.708167		0.839923	0.618509		0.68494
GSEA_Median_GP16_Protein_kinase_signailng_MAPKs.r=0.893_INTRACELLULAR_SIGNALING_CASCADE	0.5	0.5		0.5	0.5		0.778744	0.616237		0.883701	0.655864		0.707858	0.523086		0.925784	0.660251		0.913165	0.483025		0.873457	0.71828		0.942415	0.747597		0.689471	0.522157		0.853191	0.669799		0.5	0.5		0.695483	0.688932		0.694562	0.584344		0.891808	0.690272		0.880871	0.760962		0.503623
GSEA_Median_GP17_Basal_signaling.r=0.958_SMID_BREAST_CANCER_BASAL_UP	0.964395	0.864867		0.5	0.5		0.870231	0.685562		0.935767	0.844753		0.743086	0.533022		0.5	0.5		0.989636	0.859568		0.781636	0.425806		0.731268	0.61534		0.812192	0.736063		0.817378	0.671053		0.5	0.5		0.803986	0.68466		0.940543	0.732116		0.946822	0.721112		0.739616	0.6848		0.5
GSEA_Median_GP18_Vesicle_EPR_membrane_coat.r=0.877_MEMBRANE_COAT	0.774606	0.63919		0.81235	0.5		0.848046	0.595115		0.722467	0.694136		0.868086	0.592636		0.502451	0.5		0.848459	0.516975		0.978395	0.591398		0.813488	0.699029		0.774941	0.630588		0.860193	0.681704		0.5	0.5		0.77614	0.660707		0.815	0.681507		0.5	0.5		0.5	0.5		0.78975
GSEA_Median_GP2_Immune_Tcell_Bcell.r=0.964_KEGG_HEMATOPOIETIC_CELL_LINEAGE	0.873161	0.693055		0.987825	0.878655		0.81868	0.704369		0.866836	0.845679		0.5	0.5		0.5	0.5		0.960224	0.623457		0.5	0.5		0.89788	0.750291		0.5	0.5		0.5	0.5		0.5	0.5		0.852174	0.652427		0.887597	0.667824		0.853873	0.765962		0.915428	0.845625		0.973445
GSEA_Median_GP20_TAL1_Leukemia_erythropoiesis.r=0.935_GNF2_TAL1	0.690957	0.613004		0.749459	0.318713		0.780495	0.70258		0.5	0.5		0.500163	0.5		0.770147	0.521518		0.763866	0.483025		0.849537	0.610753		0.66047	0.600538		0.737844	0.652353		0.503788	0.5		0.762327	0.503788		0.759485	0.616699		0.87264	0.717808		0.861854	0.600385		0.834111	0.5364		0.908697
GSEA_Median_GP21_Anti_apoptosis_DNA_stability.r=0.877_MORF_BCL2	0.821545	0.683003		0.5	0.5		0.81618	0.638115		0.903169	0.653704		0.826932	0.534775		0.833088	0.653301		0.911765	0.509259		0.909722	0.696774		0.5	0.5		0.5	0.5		0.5	0.5		0.746587	0.487132		0.808737	0.608155		0.674841	0.552469		0.5	0.5		0.761779	0.634472		0.896257
GSEA_Median_GP21_Anti_apoptosis_DNA_stability.r=0.898_MORF_STK17A	0.841127	0.654713		0.5	0.5		0.837371	0.701758		0.885681	0.636648		0.61924	0.488109		0.5	0.5		0.958593	0.670677		0.948302	0.546237		0.597901	0.473592		0.720929	0.673725		0.5	0.5		0.5	0.5		0.698638	0.520388		0.844534	0.576908		0.644174	0.61146		0.890017	0.673		0.5
GSEA_Median_GP21_Anti_apoptosis_DNA_stability.r=0.925_MORF_MT4	0.756156	0.672365		0.755146	0.593093		0.525127	0.514551		0.795133	0.516358		0.5	0.5		0.728333	0.554932		0.980952	0.520062		0.912037	0.602151		0.684951	0.489709		0.742943	0.628235		0.5	0.5		0.5	0.5		0.681624	0.62476		0.695658	0.612633		0.867867	0.709119		0.857037	0.672857		0.63012
GSEA_Median_GP3_Tumor_suppressing_miRNA_targets.r=0.940_GTTTGTT.MIR_495	0.755544	0.556814		0.5	0.5		0.734632	0.54496		0.814714	0.612654		0.5	0.5		0.5	0.5		0.936877	0.63593		0.950617	0.602151		0.5	0.5		0.704159	0.608627		0.648531	0.570175		0.75135	0.434938		0.798967	0.656863		0.867287	0.682975		0.967969	0.633077		0.836455	0.623434		0.700378
GSEA_Median_GP3_Tumor_suppressing_miRNA_targets.r=0.940_TGCTTTG.MIR_330	0.5	0.5		0.957717	0.49226		0.5	0.5		0.5	0.5		0.794422	0.450654		0.5	0.5		0.5	0.5		0.946327	0.575893		0.784615	0.517686		0.704087	0.584118		0.756313	0.529449		0.5	0.5		0.779838	0.641553		0.68632	0.585127		0.747689	0.495146		0.844865	0.536122		0.942446
GSEA_Median_GP3_Tumor_suppressing_miRNA_targets.r=0.952_DACOSTA_UV_RESPONSE_VIA_ERCC3_DN	0.5	0.5		0.784478	0.595029		0.624756	0.556271		0.698529	0.619444		0.667171	0.508475		0.5	0.5		0.921569	0.554012		0.707948	0.592473		0.695483	0.591456		0.679658	0.621107		0.5	0.5		0.5	0.5		0.641026	0.55248		0.85608	0.565637		0.836017	0.581192		0.796063	0.582245		0.883517
GSEA_Median_GP6_Squamous_differentiation_development.r=0.902_RICKMAN_TUMOR_DIFFERENTIATED_WELL_VS_POORLY_DN	0.843425	0.699174		0.89491	0.567568		0.811421	0.722669		0.891851	0.809259		0.905545	0.629013		0.512255	0.517241		1	0.824074		0.975694	0.812903		0.858911	0.80835		0.713316	0.536667		0.789027	0.680451		0.5	0.5		0.783632	0.640388		0.5	0.5		0.852225	0.65791		0.85557	0.7046		0.5
GSEA_Median_GP7_Estrogen_signaling.r=0.97_SMID_BREAST_CANCER_BASAL_DN	0.92713	0.856936		0.966586	0.594595		0.895825	0.821672		0.876061	0.754321		0.915716	0.74284		0.820931	0.604651		0.92605	0.895062		0.881173	0.537634		0.792249	0.604466		0.779681	0.669216		0.5	0.5		0.5	0.5		0.859868	0.660388		0.924627	0.827789		0.921469	0.76185		0.877888	0.8248		0.923508
GSEA_Median_GP8_FOXO_stemness.r=0.875_MORF_PTPRB	0.5	0.5		0.818829	0.489331		0.5	0.5		0.5	0.5		0.679214	0.530099		0.5	0.5		0.730252	0.529321		0.5	0.5		0.638038	0.554075		0.7454	0.660515		0.619835	0.557018		0.5	0.5		0.689566	0.708958		0.824481	0.505327		0.5	0.5		0.864326	0.568776		0.892086
GSEA_Median_GP8_FOXO_stemness.r=0.931_TTGTTT_V$FOXO4_01	0.5	0.5		0.5	0.5		0.5	0.5		0.7045	0.548171		0.673068	0.609001		0.59799	0.52927		0.894118	0.725309		0.983796	0.615054		0.677221	0.5		0.753861	0.659608		0.670908	0.547414		0.5	0.5		0.5	0.5		0.841805	0.68379		0.807668	0.60466		0.696361	0.6936		0.5
GSEA_Median_HDAC_TARGETS_DN_HELLER	0.900282	0.778659		0.5	0.5		0.833068	0.773325		0.952688	0.733333		0.785053	0.609394		0.745784	0.624165		0.67535	0.467593		0.876157	0.4		0.825828	0.694369		0.5	0.5		0.5	0.5		0.5	0.5		0.729808	0.709343		0.5	0.5		0.801554	0.685132		0.5	0.5		0.5
GSEA_Median_IGF1R_PATHWAY_BIOCARTA	0.826703	0.722321		0.5	0.5		0.82014	0.664121		0.585908	0.538117		0.667502	0.472057		0.502647	0.528736		0.92409	0.70679		0.5	0.5		0.781789	0.670097		0.679739	0.456667		0.828224	0.586207		0.5	0.5		0.686263	0.606602		0.887151	0.665362		0.719103	0.534361		0.794327	0.6728		0.758732
GSEA_Median_MTOR_PATHWAY_BIOCARTA	0.8356	0.662629		0.765571	0.575075		0.835698	0.66302		0.90232	0.572222		0.773595	0.651081		0.831029	0.495055		0.902521	0.608025		0.722505	0.3375		0.874973	0.636311		0.656863	0.577059		0.5	0.5		0.5	0.5		0.883048	0.648212		0.821358	0.569472		0.926751	0.671068		0.823276	0.642756		0.5
GSEA_Median_MYC_amplified_chr8q24	0.959671	0.94804		0.937984	0.942943		0.954735	0.935839		0.8631	0.905751		0.973527	0.932224		0.931912	0.939054		1	0.78858		0.95679	0.851613		0.946706	0.913981		0.817353	0.827647		0.779959	0.890977		0.811404	0.629234		0.855932	0.875146		0.969274	0.972412		0.953794	0.93887		0.929688	0.9338		1
GSEA_Median_PD1_SIGNALING_REACTOME	0.810806	0.681432		0.98659	0.705548		0.735127	0.638872		0.882697	0.75172		0.76712	0.575687		0.775392	0.756482		0.5	0.5		0.5	0.5		0.91107	0.810097		0.5	0.5		0.5	0.5		0.5	0.5		0.816609	0.741165		0.827427	0.668596		0.5	0.5		0.891398	0.8278		0.693027
GSEA_Median_PI3K_CASCADE_REACTOME	0.819909	0.773105		0.861248	0.615932		0.811106	0.728128		0.851443	0.647531		0.5	0.5		0.778039	0.578455		0.5	0.5		0.889275	0.535484		0.668554	0.561707		0.634526	0.604118		0.813283	0.727679		0.5	0.5		0.868697	0.700884		0.885967	0.667052		0.767726	0.615648		0.896436	0.5992		0.853576
GSEA_Median_PTEN_PATHWAY_BIOCARTA	0.789519	0.701783		0.5	0.5		0.693325	0.640523		0.775665	0.621296		0.957858	0.547633		0.707304	0.559743		0.968627	0.794753		0.969907	0.574194		0.789058	0.720194		0.5	0.5		0.801079	0.665414		0.5	0.5		0.834693	0.659806		0.597844	0.48317		0.692982	0.567119		0.5	0.5		0.5
GSEA_Median_RAS_PATHWAY_BIOCARTA	0.828125	0.664181		0.5	0.5		0.821916	0.71063		0.697284	0.673148		0.96492	0.651605		0.507167	0.49379		0.845938	0.603395		0.5	0.5		0.834722	0.624183		0.5	0.5		0.865817	0.701128		0.5	0.5		0.824729	0.748544		0.766974	0.591435		0.838171	0.594327		0.5	0.5		0.893673
GSEA_Median_RB_PATHWAY_BIOCARTA	0.868068	0.788184		0.861201	0.557018		0.842814	0.784399		0.884361	0.598476		0.742456	0.561237		0.5	0.5		0.97535	0.50463		0.630401	0.524731		0.855188	0.635534		0.742333	0.633922		0.796602	0.611529		0.5	0.5		0.911111	0.779123		0.876471	0.739198		0.871604	0.72699		0.914348	0.683061		0.893673
GSEA_Median_RESPONSE_TO_ANDROGEN_UP_NELSON	0.5	0.5		0.881773	0.526316		0.74717	0.575232		0.5	0.5		0.890293	0.477408		0.937402	0.516439		0.511905	0.513889		0.5	0.5		0.5	0.5		0.641241	0.592745		0.793848	0.587093		0.644313	0.462121		0.644017	0.549981		0.81778	0.547565		0.5	0.5		0.553344	0.500404		0.865002
GSEA_Median_RETINOL_METABOLISM_KEGG	0.734129	0.671817		0.74445	0.654799		0.641882	0.558624		0.899302	0.656348		0.751607	0.643876		0.5	0.5		0.828852	0.683642		0.5	0.5		0.5	0.5		0.821051	0.639804		0.891529	0.699248		0.5	0.5		0.681051	0.620388		0.884081	0.731735		0.934004	0.802399		0.901586	0.7374		0.832388
GSEA_Median_VEGF_PATHWAY_BIOCARTA	0.880753	0.673155		0.5	0.5		0.829315	0.675748		0.710753	0.607716		0.846686	0.57744		0.5	0.5		0.838655	0.743827		0.724462	0.48125		0.822814	0.679417		0.715974	0.586667		0.903466	0.892231		0.5	0.5		0.5	0.5		0.7612	0.54638		0.856427	0.712926		0.953163	0.5996		0.857908
HCK_Median_Breast.Cancer.Research.2008_PMID.19272155	0.804843	0.662155		0.5	0.5		0.660566	0.568314		0.907301	0.767901		0.5	0.5		0.68936	0.650106		0.5	0.5		0.5	0.5		0.862244	0.76233		0.5	0.5		0.5	0.5		0.5	0.5		0.869516	0.74702		0.5	0.5		0.892925	0.703768		0.863146	0.8042		0.5
HER2_AMPLIFIED_PerouLab_HER2_Amplicon_Median_BMC_Med_Genomics_2011_PMID.21214954	0.939365	0.886202		0.991446	0.854354		0.939734	0.908703		0.916072	0.834568		0.901514	0.761593		0.896029	0.828121		0.92409	0.865741		0.882716	0.744086		0.899404	0.726602		0.854521	0.658039		0.886871	0.77032		0.826623	0.57451		0.876711	0.709126		0.951099	0.91088		0.897999	0.859423		0.865399	0.863469		1
HGF_down_Median_BCR.2013_PMID.24025166	0.717533	0.635992		0.806736	0.424925		0.508978	0.49711		0.838766	0.648148		0.50365	0.508621		0.5	0.5		0.886835	0.597222		0.76466	0.348387		0.791132	0.629566		0.747899	0.652549		0.688476	0.581454		0.5	0.5		0.734842	0.671262		0.75769	0.645062		0.5	0.5		0.857499	0.593251		0.884363
HGF_up_Median_BCR.2013_PMID.24025166	0.792821	0.648278		0.5	0.5		0.636789	0.530031		0.773401	0.68858		0.955553	0.708942		0.765468	0.604387		0.961625	0.655864		0.5	0.5		0.809517	0.632039		0.822991	0.590392		0.808999	0.711153		0.5	0.5		0.800962	0.540946		0.5	0.5		0.743291	0.593185		0.90569	0.61102		0.5
HRneg.Tneg_14.Genes_Median_BCR.2010_PMID.20946665	0.66911	0.622242		0.5	0.5		0.735723	0.605504		0.880784	0.768918		0.826932	0.512566		0.5	0.5		0.996078	0.658951		0.749228	0.404301		0.90139	0.672816		0.5	0.5		0.72624	0.699248		0.5	0.5		0.823984	0.729903		0.715663	0.691744		0.600989	0.620407		0.743534	0.6502		0.967129
IgG_Median_Breast.Cancer.Research.2008_PMID.19272155	0.813287	0.704991		0.5	0.5		0.775094	0.646941		0.5	0.5		0.801612	0.618312		0.724877	0.514271		0.770408	0.602102		0.5	0.5		0.877668	0.65534		0.5	0.5		0.719954	0.583128		0.822844	0.647059		0.707361	0.608932		0.5	0.5		0.5	0.5		0.66908	0.6556		0.5
IMMUNE_Bindea_Cell_aDC_Median_Immunity.2013_PMID.24138885	0.806241	0.738654		0.963379	0.681682		0.830749	0.62236		0.919759	0.778659		0.5	0.5		0.711912	0.680032		0.710364	0.557099		0.5	0.5		0.934508	0.75068		0.5	0.5		0.900983	0.810961		0.5	0.5		0.821218	0.662913		0.5	0.5		0.660854	0.501942		0.786229	0.713		0.890605
IMMUNE_Bindea_Cell_B_cells_Median_Immunity.2013_PMID.24138885	0.855835	0.760362		0.5	0.5		0.828985	0.725077		0.780023	0.59321		0.730795	0.522501		0.5	0.5		0.988379	0.615616		1	0.451613		0.849786	0.746828		0.5	0.5		0.853076	0.612155		0.5	0.5		0.671796	0.56233		0.782566	0.692515		0.756992	0.649153		0.838813	0.6582		0.696466
IMMUNE_Bindea_Cell_Blood_vessels_Median_Immunity.2013_PMID.24138885	0.5	0.5		0.5	0.5		0.5	0.5		0.83322	0.530864		0.842249	0.615933		0.52165	0.533959		0.984034	0.805556		0.816358	0.703226		0.698006	0.677624		0.834016	0.770588		0.771178	0.672932		0.5	0.5		0.805484	0.643022		0.864281	0.66088		0.5	0.5		0.872761	0.757374		0.5
IMMUNE_Bindea_Cell_CD8_T_cells_Median_Immunity.2013_PMID.24138885	0.5	0.5		0.5	0.5		0.543947	0.50915		0.867289	0.705247		0.869622	0.527762		0.644363	0.512964		0.831373	0.520062		0.873581	0.591667		0.861535	0.708155		0.847159	0.635098		0.857782	0.534461		0.868465	0.53125		0.799305	0.686214		0.879121	0.733855		0.5	0.5		0.822668	0.67596		0.775362
IMMUNE_Bindea_Cell_Cytotoxic_cells_Median_Immunity.2013_PMID.24138885	0.815575	0.743456		0.976464	0.708393		0.780266	0.68538		0.821279	0.764815		0.5	0.5		0.868873	0.770115		0.5	0.5		1	0.625		0.848184	0.831027		0.5	0.5		0.884527	0.725564		0.650888	0.4375		0.723754	0.595925		0.839239	0.699391		0.877401	0.72549		0.86662	0.719592		0.845516
IMMUNE_Bindea_Cell_DC_Median_Immunity.2013_PMID.24138885	0.821545	0.67859		0.978355	0.72076		0.81486	0.691434		0.5	0.5		0.5	0.5		0.692745	0.545843		0.79944	0.496914		0.998071	0.602151		0.82714	0.693786		0.543807	0.52485		0.5	0.5		0.5	0.5		0.786004	0.70915		0.5	0.5		0.890826	0.713398		0.864622	0.721224		0.5
IMMUNE_Bindea_Cell_Eosinophils_Median_Immunity.2013_PMID.24138885	0.851822	0.696415		0.679286	0.580409		0.733994	0.696982		0.741935	0.558025		0.5	0.5		0.5	0.5		0.948739	0.771605		0.983796	0.44086		0.502083	0.5		0.676327	0.57451		0.768136	0.741228		0.5	0.5		0.65857	0.588544		0.83763	0.537769		0.691396	0.645769		0.5	0.5		0.881347
IMMUNE_Bindea_Cell_iDC_Median_Immunity.2013_PMID.24138885	0.82356	0.657082		0.955087	0.637427		0.69659	0.616971		0.5	0.5		0.5	0.5		0.495	0.505613		0.707563	0.512346		0.5	0.5		0.651816	0.591311		0.5	0.5		0.724403	0.536967		0.955466	0.470588		0.5	0.5		0.707664	0.657534		0.5	0.5		0.837272	0.790303		0.91419
IMMUNE_Bindea_Cell_Lymph_vessels_Median_Immunity.2013_PMID.24138885	0.721871	0.597064		0.940658	0.569069		0.697906	0.573719		0.755882	0.696998		0.844052	0.634717		0.6425	0.425555		0.98588	0.879173		0.78858	0.48172		0.970676	0.800194		0.5	0.5		0.819674	0.731203		NA	NA		0.907453	0.834175		0.826152	0.677083		0.808369	0.641157		0.838029	0.6962		0.5
IMMUNE_Bindea_Cell_Macrophages_Median_Immunity.2013_PMID.24138885	0.639592	0.661844		0.923015	0.641141		0.81434	0.680564		0.854839	0.583642		0.514706	0.516949		0.5	0.5		0.5	0.5		0.5	0.5		0.684954	0.595925		0.5	0.5		0.5	0.5		0.5	0.5		0.756471	0.686214		0.853568	0.777017		0.60625	0.577384		0.83844	0.747		0.5
IMMUNE_Bindea_Cell_Mast_cells_Median_Immunity.2013_PMID.24138885	0.836576	0.713872		0.5	0.5		0.5	0.5		0.815096	0.564415		0.5	0.5		0.613725	0.510291		0.5	0.5		0.5	0.5		0.735799	0.518641		0.832974	0.674118		0.811105	0.719828		0.5	0.5		0.5	0.5		0.71786	0.649306		0.857698	0.833048		0.931108	0.757143		0.883218
IMMUNE_Bindea_Cell_Neutrophils_Median_Immunity.2013_PMID.24138885	0.847245	0.705377		0.930773	0.748538		0.731374	0.69802		0.881947	0.805247		0.631714	0.721463		0.720187	0.676407		0.5	0.5		0.5	0.5		0.523013	0.499709		0.5	0.5		0.5	0.5		0.680213	0.538603		0.767664	0.681661		0.890392	0.697847		0.792444	0.728726		0.8644	0.798163		0.907744
IMMUNE_Bindea_Cell_NK_CD56bright_cells_Median_Immunity.2013_PMID.24138885	0.753121	0.655596		0.5	0.5		0.690051	0.532301		0.839276	0.700309		0.963504	0.6956		0.5	0.5		0.826331	0.526235		0.5	0.5		0.695979	0.517282		0.734468	0.647647		0.666896	0.538847		0.812952	0.416667		0.808618	0.776817		0.835587	0.636008		0.741419	0.649914		0.818037	0.617498		0.888958
IMMUNE_Bindea_Cell_NK_CD56dim_cells_Median_Immunity.2013_PMID.24138885	0.703362	0.61053		0.5	0.5		0.710178	0.584176		0.860215	0.631481		0.5	0.5		0.5	0.5		0.5	0.5		0.678627	0.393548		0.5	0.5		0.5	0.5		0.5	0.5		0.758908	0.715074		0.765848	0.576125		0.5	0.5		0.520833	0.509709		0.823387	0.655284		0.5
IMMUNE_Bindea_Cell_NK_cells_Median_Immunity.2013_PMID.24138885	0.789399	0.691234		0.764769	0.572072		0.795596	0.666942		0.5	0.5		0.5	0.5		0.5	0.5		0.826611	0.638889		0.82909	0.744086		0.721722	0.57301		0.716045	0.684118		0.854598	0.69335		0.5	0.5		0.616914	0.518235		0.807514	0.723364		0.674976	0.590385		0.759657	0.609		0.5
IMMUNE_Bindea_Cell_Normal_mucosa_Median_Immunity.2013_PMID.24138885	0.591059	0.603809		0.5	0.5		0.563598	0.523117		0.760027	0.624085		0.641407	0.472823		0.5	0.5		0.5	0.5		0.917824	0.705376		0.826998	0.612621		0.561091	0.555146		0.5	0.5		0.5	0.5		0.642557	0.700308		0.5	0.5		0.833898	0.669903		0.837432	0.7612		0.94665
IMMUNE_Bindea_Cell_pDC_Median_Immunity.2013_PMID.24138885	0.798371	0.662656		0.96645	0.695906		0.803199	0.644892		0.888229	0.680556		0.5	0.5		0.5	0.5		0.809244	0.608025		0.614583	0.483871		0.683013	0.660131		0.734995	0.688992		0.696855	0.706767		0.624157	0.524064		0.803525	0.605437		0.5	0.5		0.5	0.5		0.897145	0.7924		0.660681
IMMUNE_Bindea_Cell_SW480_cancer_cells_Median_Immunity.2013_PMID.24138885	0.683651	0.625494		0.5	0.5		0.648985	0.514413		0.5	0.5		0.686458	0.721165		0.5	0.5		0.99972	0.810185		1	0.505376		0.77569	0.634951		0.69931	0.568235		0.5	0.5		0.84349	0.639706		0.508368	0.504854		0.5	0.5		0.622069	0.579574		0.823442	0.725306		0.903868
IMMUNE_Bindea_Cell_T_cells_Median_Immunity.2013_PMID.24138885	0.821048	0.711107		0.958604	0.842105		0.5	0.5		0.5	0.5		0.773156	0.670368		0.710443	0.702696		0.924142	0.643879		0.5	0.5		0.909758	0.822953		0.50211	0.5		0.907828	0.650376		0.715648	0.535985		0.502083	0.5		0.837599	0.711948		0.808439	0.683419		0.884653	0.821414		0.934939
IMMUNE_Bindea_Cell_T_helper_cells_Median_Immunity.2013_PMID.24138885	0.768326	0.617438		0.5	0.5		0.712222	0.676633		0.923033	0.530247		0.5	0.5		0.659118	0.561347		0.929692	0.572531		0.843364	0.647312		0.765974	0.692039		0.5	0.5		0.881084	0.634712		0.711201	0.379679		0.723575	0.64802		0.810985	0.651235		0.899223	0.68894		0.819523	0.616892		0.698265
IMMUNE_Bindea_Cell_Tcm_Median_Immunity.2013_PMID.24138885	0.5	0.5		0.983615	0.614551		0.5	0.5		0.844709	0.52284		0.68086	0.570427		0.75	0.43892		0.5	0.5		0.758873	0.51828		0.5	0.5		0.5	0.5		0.703053	0.570175		0.5	0.5		0.703603	0.621942		0.711961	0.538552		0.5	0.5		0.5	0.5		0.699958
IMMUNE_Bindea_Cell_Tem_Median_Immunity.2013_PMID.24138885	0.806999	0.703323		0.995621	0.72404		0.5	0.5		0.976401	0.585185		0.914947	0.601987		0.5	0.5		1	0.606481		0.88966	0.580645		0.858982	0.633786		0.824471	0.657247		0.707759	0.556391		0.718606	0.274621		0.754273	0.619029		0.716442	0.682485		0.794456	0.596421		0.939098	0.666195		0.935308
IMMUNE_Bindea_Cell_TFH_Median_Immunity.2013_PMID.24138885	0.800453	0.605302		0.915043	0.788012		0.680654	0.581257		0.734578	0.650617		0.699314	0.534483		0.758676	0.642074		0.5	0.5		0.5	0.5		0.865825	0.730874		0.626481	0.579216		0.5	0.5		0.942724	0.601103		0.755556	0.61534		0.706114	0.524462		0.5	0.5		0.845531	0.757551		0.921498
IMMUNE_Bindea_Cell_Tgd_Median_Immunity.2013_PMID.24138885	0.5	0.5		0.979201	0.598862		0.613516	0.609704		0.667572	0.472531		0.5	0.5		0.720493	0.685518		0.861625	0.634259		0.816744	0.486022		0.893056	0.713187		0.5	0.5		0.5	0.491228		0.766532	0.58467		0.581005	0.546505		0.750695	0.746195		0.835487	0.614506		0.840647	0.75		0.5
IMMUNE_Bindea_Cell_Th1_cells_Median_Immunity.2013_PMID.24138885	0.806636	0.746036		0.963328	0.805121		0.845244	0.711102		0.891534	0.787367		0.743837	0.499395		0.812905	0.676677		0.5	0.5		0.967978	0.395699		0.612179	0.602941		0.5	0.5		0.5	0.5		0.82643	0.748106		0.711574	0.616301		0.84228	0.702544		0.743574	0.627692		0.885637	0.799592		0.927634
IMMUNE_Bindea_Cell_Th17_cells_Median_Immunity.2013_PMID.24138885	0.840989	0.76987		0.827039	0.610242		0.845558	0.821947		0.962422	0.637963		0.957185	0.748514		0.881176	0.712644		0.986111	0.765766		0.5	0.5		0.868024	0.574175		0.746391	0.693529		0.846763	0.606516		0.739507	0.674632		0.5	0.5		0.949185	0.770448		0.906674	0.765667		0.821777	0.752449		0.982147
IMMUNE_Bindea_Cell_Th2_cells_Median_Immunity.2013_PMID.24138885	0.840583	0.741587		0.5	0.5		0.852982	0.762367		0.942553	0.720481		0.789084	0.497027		0.856029	0.701684		0.5	0.5		0.758488	0.552688		0.810758	0.752427		0.765783	0.643922		0.933196	0.694862		0.5	0.5		0.86567	0.718954		0.856298	0.85636		0.951576	0.661942		0.815451	0.612857		0.5
IMMUNE_Bindea_Cell_TReg_Median_Immunity.2013_PMID.24138885	0.83227	0.708599		0.978883	0.749249		0.794162	0.682766		0.822637	0.671605		0.5	0.5		0.643186	0.611334		0.5	0.5		0.5	0.5		0.838168	0.67534		0.5	0.5		0.5	0.5		0.777665	0.638146		0.708141	0.629126		0.5	0.5		0.789371	0.638492		0.909168	0.748776		0.914304
IMMUNE_PEREZ_14_Median_JCO.2015_PMID.2560586	0.853081	0.779341		0.994859	0.745614		0.839612	0.76322		0.928459	0.618199		0.5	0.5		0.5	0.5		0.713725	0.603395		0.987269	0.516129		0.898611	0.723568		0.5	0.5		0.5	0.5		0.59041	0.620404		0.741239	0.673395		0.857917	0.769026		0.868114	0.775176		0.912222	0.8484		0.988238
IMMUNE_PEREZ_87_Median_JCO.2015_PMID.2560586	0.822439	0.74022		0.95457	0.802276		0.80665	0.674349		0.752179	0.733025		0.724619	0.618452		0.721324	0.685378		0.570448	0.611111		0.913966	0.602151		0.900605	0.822184		0.5	0.5		0.5	0.5		0.89946	0.486631		0.90256	0.693204		0.835447	0.749511		0.818557	0.768544		0.90606	0.810408		0.905587
Immune_Suppression_Kardos_Median_JCI.Insight.2016_PMID.27699256	0.843095	0.700383		0.967532	0.864035		0.819533	0.676197		0.890606	0.763272		0.5	0.5		0.727451	0.798182		0.912045	0.563272		0.5	0.5		0.8871	0.839223		0.599206	0.550392		0.907828	0.629073		0.682186	0.57041		0.75055	0.742136		0.728951	0.707763		0.894103	0.824862		0.917678	0.744898		0.931002
Inflammatory_Breast_Cancer_491_IBC_Median_CCR.2013_PMID.23396049	0.928465	0.765497		0.970329	0.701201		0.888033	0.744823		0.87691	0.610185		0.77601	0.586207		0.5	0.5		0.5	0.5		0.5	0.5		0.821644	0.752816		0.5	0.5		0.5	0.5		0.5	0.5		0.745869	0.736255		0.497077	0.479452		0.894209	0.69941		0.821459	0.7956		0.965801
Inflammatory_Breast_Cancer_491_nIBC_Median_CCR.2013_PMID.23396049	0.846225	0.748288		0.796311	0.525526		0.825431	0.735604		0.777816	0.575309		0.5	0.5		0.712598	0.496124		0.971429	0.623457		0.888889	0.582796		0.766577	0.636893		0.5	0.5		0.836203	0.610902		0.5	0.5		0.82094	0.52153		0.943466	0.641553		0.849364	0.609176		0.872281	0.677551		0.976265
Inflammatory_Breast_Cancer_79_IBC_Median_CCR.2013_PMID.23396049	0.928337	0.816001		0.915433	0.662539		0.932487	0.848435		0.5	0.5		0.886138	0.57385		0.703873	0.580326		0.739796	0.66967		0.5	0.5		0.824181	0.786236		0.796539	0.658213		0.856796	0.678571		0.5	0.5		0.83292	0.612039		0.845641	0.761574		0.834781	0.738054		0.5	0.5		0.890817
Inflammatory_Breast_Cancer_79_nIBC_Median_CCR.2013_PMID.23396049	0.798433	0.705159		0.969622	0.728307		0.791739	0.699209		0.813299	0.65216		0.634928	0.661118		0.5	0.5		0.972549	0.703704		0.905864	0.563441		0.772543	0.630334		0.589277	0.537255		0.5	0.5		0.5	0.5		0.785051	0.559417		0.818065	0.679224		0.849506	0.669332		0.929883	0.690443		0.853707
Influenza_11genes_Metasignature_KHATRI_Median_Immunity.2015_PMID.26682989	0.776224	0.718642		0.5	0.5		0.750101	0.677945		0.907923	0.775309		0.618804	0.458383		0.507353	0.494119		0.668347	0.475309		0.5	0.5		0.880469	0.814175		0.5	0.5		0.711203	0.572682		0.5	0.5		0.816361	0.686214		0.640113	0.44946		0.920056	0.662098		0.842695	0.7186		0.803193
IntClust_Amplification.50.Better.than_Median_Genome.Biol.2014_PMID.25164602	0.930932	0.89853		0.9948	0.816501		0.934204	0.874239		0.840634	0.691358		0.918728	0.743757		0.80064	0.653805		0.990646	0.774775		0.827546	0.52043		0.877987	0.75165		0.813166	0.673271		0.854568	0.729323		0.5	0.5		0.835047	0.781748		0.969487	0.921233		0.941448	0.866893		0.872327	0.8556		0.917244
IntClust_Amplification.50_Median_Genome.Biol.2014_PMID.25164602	0.930587	0.880461		0.89174	0.893393		0.918668	0.904988		0.855518	0.762037		0.934921	0.676213		0.790343	0.684309		0.828852	0.632716		0.794367	0.552688		0.907265	0.805459		0.838299	0.651524		0.883285	0.778941		0.5	0.5		0.804482	0.709515		0.920541	0.866928		0.907662	0.868837		0.900289	0.803265		0.898551
IntClust_Deletion.50.Better.than_Median_Genome.Biol.2014_PMID.25164602	0.904206	0.907215		0.876026	0.834993		0.914759	0.885105		0.856706	0.818827		0.88345	0.888954		0.872463	0.87315		0.906443	0.802469		0.987476	0.71875		0.932835	0.861207		0.759128	0.784698		0.732331	0.68165		0.729847	0.566176		0.846855	0.778835		0.98129	0.947145		0.948446	0.914525		0.933476	0.852449		0.962298
IntClust_Deletion.50_Median_Genome.Biol.2014_PMID.25164602	0.898349	0.893531		0.850438	0.887624		0.889632	0.890471		0.829994	0.817901		0.927768	0.692494		0.87201	0.757017		0.976757	0.573574		0.881559	0.71828		0.835561	0.789903		0.817963	0.648431		0.770619	0.6367		0.616565	0.497326		0.836856	0.665825		0.907016	0.90998		0.940649	0.902885		0.841461	0.857959		0.920334
Interferon_Median_Breast.Cancer.Research.2008_PMID.19272155	0.634006	0.56601		0.964575	0.697368		0.775626	0.665421		0.885965	0.691975		0.5	0.5		0.5	0.5		0.880392	0.632716		0.5	0.5		0.899546	0.827573		0.5	0.5		0.5	0.5		0.538462	0.5		0.741047	0.641553		0.5	0.5		0.689195	0.561965		0.5	0.5		0.873556
JANES_Oscillation_GDF11_TGFBR3_MedianNat.Cell.Biol.2014_PMID.24658685	0.84153	0.686275		0.5	0.5		0.724734	0.58624		0.846067	0.640432		0.5	0.5		0.5	0.5		0.929692	0.697531		0.897762	0.578495		0.692842	0.598424		0.5	0.5		0.818871	0.601504		0.671329	0.588235		0.728849	0.66699		0.748414	0.625951		0.629184	0.598515		0.5	0.5		0.984152
JANES_Oscillation_JUND_KRT5_MedianNat.Cell.Biol.2014_PMID.24658685	0.605453	0.608166		0.5	0.5		0.739023	0.611971		0.5	0.5		0.869513	0.638808		0.5	0.5		0.782073	0.507716		0.5	0.5		0.693426	0.576117		0.740034	0.662941		0.5	0.5		0.5	0.5		0.733352	0.59068		0.810009	0.562785		0.5	0.5		0.5	0.5		0.835539
Knudsen_Neo_common_Median_Clin.Cancer.Res.2014_PMID.25047707	0.908355	0.831222		0.969794	0.60961		0.895762	0.836794		0.920939	0.755864		0.931985	0.552058		0.745062	0.491342		0.973669	0.743827		0.869599	0.554839		0.962733	0.724466		0.826983	0.620248		0.908402	0.701128		0.5	0.5		0.862386	0.713592		0.964422	0.768519		0.927648	0.82905		0.903601	0.7474		0.939929
Knudsen_Neo_ER_negative_Median_Clin.Cancer.Res.2014_PMID.25047707	0.894541	0.789442		0.960359	0.667183		0.860244	0.717539		0.942332	0.708642		0.775466	0.564804		0.71451	0.57792		0.913725	0.669753		0.860725	0.496774		0.892877	0.764514		0.632102	0.497549		0.790841	0.586735		0.910585	0.657197		0.762038	0.686019		0.962073	0.755708		0.841969	0.799585		0.964222	0.800816		0.5
Knudsen_Neo_ER_positive_Median_Clin.Cancer.Res.2014_PMID.25047707	0.89236	0.753407		0.5	0.5		0.865546	0.789198		0.910753	0.725		0.5	0.5		0.800517	0.603896		0.796359	0.567901		0.887346	0.511828		0.797187	0.701269		0.727217	0.632039		0.891498	0.822044		0.50641	0.484848		0.789209	0.737024		0.919696	0.680235		0.896363	0.695603		0.88009	0.681		0.960114
LCK_Median_Breast.Cancer.Research.2008_PMID.19272155	0.808385	0.737071		0.987169	0.677177		0.796929	0.674488		0.88206	0.757099		0.5	0.5		0.776667	0.637263		0.5	0.5		0.999614	0.750538		0.901	0.833398		0.762838	0.632549		0.5	0.5		0.5	0.5		0.883369	0.715686		0.819348	0.83642		0.863736	0.699981		0.940097	0.792929		0.987503
Lim.et.al.2010.Conserved.aMaSC_Median_BCR.2010_PMID.20346151	0.501029	0.5		0.5	0.5		0.848058	0.620433		0.901188	0.722222		0.5	0.5		0.5	0.5		0.920728	0.773148		0.5	0.5		0.989138	0.597655		0.786253	0.644314		0.496212	0.491228		0.834166	0.430147		0.741417	0.588428		0.869894	0.709285		0.5	0.5		0.834223	0.6644		0.693552
Lim.et.al.2010.Conserved.Luminal.Progenitor_Median_BCR.2010_PMID.20346151	0.873808	0.846147		0.884784	0.692745		0.772183	0.715116		0.929655	0.686728		0.881055	0.529056		0.66951	0.715049		0.5	0.5		0.5	0.5		0.840883	0.669935		0.875817	0.644706		0.5	0.5		0.5	0.5		0.786965	0.625631		0.832629	0.688454		0.899536	0.731642		0.881604	0.780408		0.90584
Lim.et.al.2010.Conserved.Mature_Median_BCR.2010_PMID.20346151	0.802319	0.755041		0.711275	0.640114		0.798699	0.588137		0.854216	0.780864		0.98497	0.739709		0.852843	0.570703		0.939216	0.816358		0.5	0.5		0.868447	0.716071		0.695396	0.601176		0.5	0.5		0.5	0.5		0.735862	0.647251		0.768946	0.64688		0.734123	0.618032		0.834372	0.6382		0.5
Luminal_Progenitor_Down_Median_Nat.Med.2009_PMID.19648928	0.836214	0.78088		0.971665	0.65015		0.804822	0.639216		0.5	0.5		0.872586	0.638808		0.67125	0.62363		0.991317	0.808642		0.83912	0.670968		0.887809	0.677087		0.5	0.5		0.766108	0.730296		0.5	0.5		0.5	0.5		0.842877	0.653549		0.802154	0.701123		0.5	0.5		0.5
Luminal_Progenitor_Up_Median_Nat.Med.2009_PMID.19648928	0.925428	0.822209		0.5	0.5		0.777843	0.723151		0.924448	0.769136		0.5	0.5		0.867892	0.760225		0.988796	0.67284		0.914352	0.529032		0.86469	0.701359		0.913309	0.739216		0.574667	0.545874		0.95614	0.709447		0.789164	0.620388		0.571922	0.568689		0.5	0.5		0.802277	0.7108		0.879783
M2_Macrophage_Median_Blood.2006_PMID.16556895	0.667274	0.669529		0.5	0.5		0.5	0.5		0.5	0.5		0.830224	0.565167		0.5	0.5		0.5	0.5		0.91088	0.548387		0.5	0.5		0.5	0.5		0.697744	0.57697		0.771592	0.590018		0.588735	0.574757		0.974218	0.77456		0.8325	0.651961		0.831685	0.696		0.767276
MacTh1_cluster_Iglesia_Median_CCR.2014_PMID.24916698	0.794892	0.688434		0.908058	0.840643		0.68052	0.642587		0.88738	0.696605		0.778753	0.540035		0.5	0.5		0.511765	0.513889		0.5	0.5		0.866499	0.809903		0.768872	0.665686		0.661423	0.674261		0.684211	0.68984		0.916247	0.768932		0.851099	0.73804		0.854661	0.749857		0.89485	0.824694		0.926365
MASC_Down_Median_Nat.Med.2009_PMID.19648928	0.814129	0.731825		0.5	0.5		0.783132	0.667982		0.868251	0.641975		0.874781	0.518995		0.756225	0.561882		0.99916	0.584877		0.808256	0.608602		0.714494	0.521915		0.809667	0.646667		0.880165	0.545739		0.5	0.5		0.5	0.5		0.816726	0.641975		0.968627	0.712621		0.935585	0.614286		0.823529
MASC_Up_Median_Nat.Med.2009_PMID.19648928	0.718224	0.601708		0.5	0.5		0.83184	0.666185		0.938653	0.750309		0.845517	0.543995		0.650343	0.520182		0.994678	0.742284		0.945988	0.612903		0.897206	0.681359		0.808985	0.706667		0.775253	0.773183		0.939394	0.761029		0.678632	0.624375		0.867216	0.702935		0.5	0.5		0.714686	0.5892		0.5
Mature_Lumina_Up_Median_Nat.Med.2009_PMID.19648928	0.891231	0.841044		0.71757	0.705548		0.79917	0.754499		0.866893	0.678704		0.788975	0.630202		0.865343	0.684042		0.986835	0.908951		0.853395	0.630108		0.784519	0.673398		0.539557	0.504118		0.5	0.5		0.5	0.5		0.800191	0.727184		0.5	0.5		0.761003	0.596342		0.863401	0.748163		0.757824
Mature_Luminal_Down_Median_Nat.Med.2009_PMID.19648928	0.851869	0.843917		0.898957	0.570571		0.804454	0.696044		0.932937	0.764506		0.819579	0.536528		0.698873	0.555734		0.978992	0.862654		0.944059	0.662366		0.5	0.5		0.761043	0.686275		0.651171	0.567669		0.5	0.5		0.847777	0.629709		0.861481	0.6914		0.847034	0.71997		0.5	0.5		0.5
MDACC.FNA.1_MedianJ.Clin.Oncol.2010_PMID.20805453	0.830063	0.675204		0.957522	0.747076		0.712995	0.642449		0.674278	0.62608		0.5	0.5		0.722759	0.664905		0.5	0.5		0.960648	0.563441		0.8465	0.771456		0.5	0.5		0.5	0.5		0.930837	0.588235		0.77735	0.709727		0.5	0.5		0.5	0.5		0.882906	0.787475		0.903195
MDACC.FNA.2_MedianJ.Clin.Oncol.2010_PMID.20805453	0.5	0.5		0.5	0.5		0.5	0.5		0.796465	0.674171		0.809783	0.580262		0.5	0.5		0.754622	0.70216		0.5	0.5		0.813843	0.614175		0.699142	0.621627		0.5	0.5		0.753374	0.59893		0.759687	0.769704		0.936641	0.726852		0.5	0.5		0.867619	0.696122		0.944654
MDACC_P53_ER.Pos_Median_CCR.2011_PMID.21248301	0.883835	0.811474		0.5	0.5		0.912078	0.790352		0.817148	0.744444		0.863322	0.47276		0.743892	0.597252		0.968908	0.591049		0.5	0.5		0.876002	0.60835		0.758637	0.766667		0.871486	0.696429		0.986347	0.707721		0.829799	0.745243		0.90978	0.727623		0.950989	0.739006		0.885202	0.69		0.5
MDSC_Granulocytic_Youn_J_Leukoc_Median_Biol.2012_PMID.21954284	0.613086	0.612981		0.5	0.5		0.52867	0.511074		0.744878	0.604321		0.789399	0.57744		0.75951	0.678428		0.69888	0.638889		0.622701	0.525		0.686717	0.633987		0.5	0.5		0.789027	0.692356		0.673701	0.480392		0.762714	0.661476		0.86526	0.722983		0.5	0.5		0.659446	0.582542		0.5
MDSC_Neutrophil_Youn_J_Leukoc_Median_Biol.2012_PMID.21954284	0.813409	0.71055		0.937632	0.687307		0.722754	0.646508		0.946067	0.768827		0.5	0.5		0.804118	0.677359		0.936695	0.595679		0.957948	0.550538		0.848699	0.700971		0.5	0.5		0.849403	0.62406		0.5	0.5		0.826005	0.665631		0.5	0.5		0.816181	0.769615		0.903047	0.865859		0.860241
MDSC_tumor_MO_Schlecker_Median_J.Immunol.2012_PMID.23152559	0.777092	0.687416		0.931034	0.737237		0.733007	0.620224		0.923033	0.763889		0.818701	0.672706		0.810931	0.71104		0.5	0.5		0.5	0.5		0.908446	0.683495		0.5	0.5		0.5	0.5		0.5	0.5		0.5	0.5		0.839381	0.791476		0.718079	0.725871		0.896738	0.80097		0.877169
MDSC_tumor_Schlecker_Median_J.Immunol.2012_PMID.23152559	0.807358	0.690394		0.909115	0.714715		0.660338	0.602229		0.927221	0.737654		0.619403	0.451783		0.80837	0.726732		0.5	0.5		0.915509	0.649462		0.881959	0.822136		0.5376	0.509412		0.73416	0.715539		0.5	0.5		0.815812	0.70569		0.5	0.5		0.5	0.5		0.863248	0.866465		0.917454
MHC.I_Median_Breast.Cancer.Research.2008_PMID.19272155	0.552032	0.564717		0.95676	0.55192		0.646459	0.590334		0.90747	0.678704		0.5	0.5		0.599412	0.5278		0.722969	0.483025		0.5	0.5		0.946439	0.751826		0.815916	0.607255		0.798898	0.549499		0.5	0.5		0.710897	0.630527		0.878449	0.64003		0.5	0.5		0.905983	0.754545		0.906847
MHC.II_Median_Breast.Cancer.Research.2008_PMID.19272155	0.731306	0.579444		0.948142	0.690691		0.722195	0.594427		0.885795	0.787654		0.686349	0.584721		0.802451	0.708901		0.955462	0.634259		0.5	0.5		0.856944	0.821415		0.5	0.5		0.809114	0.550125		0.5	0.5		0.73954	0.717087		0.5	0.5		0.811123	0.774986		0.903079	0.7524		0.779094
MHC_Forero_11_Median_Cancer.Immunol.Res.2016_PMID.26980599	0.5	0.5		0.99973	0.707602		0.643439	0.561393		0.837068	0.689198		0.834883	0.725787		0.718627	0.764069		1	0.558642		0.5	0.5		0.901106	0.792039		0.714178	0.665686		0.5	0.5		0.5	0.5		0.810933	0.75644		0.738077	0.64688		0.866214	0.718462		0.902743	0.717		0.81338
MHC_Forero_24_Median_Cancer.Immunol.Res.2016_PMID.26980599	0.855113	0.721784		0.858496	0.850877		0.858731	0.708566		0.838314	0.722531		0.830342	0.749395		0.827696	0.618284		0.814846	0.705247		0.5	0.5		0.868697	0.852172		0.673239	0.672745		0.843472	0.627551		0.5	0.5		0.721296	0.63767		0.5	0.5		0.936017	0.775747		0.872244	0.790816		0.881083
MICRORNA_138_Signature_Median_Cancer.Res.2014_PMID.25339353	0.850043	0.763082		0.5	0.5		0.819353	0.715583		0.877985	0.743827		0.777985	0.517241		0.826716	0.580326		0.875969	0.464229		0.886888	0.647917		0.822756	0.597078		0.669611	0.562157		0.836892	0.728697		0.753036	0.418895		0.79245	0.798347		0.948859	0.735029		0.778629	0.658846		0.845336	0.751919		0.769996
Murat_G07_Median_J.Clin.Oncol.2008_PMID.18565887	0.5	0.5		0.748783	0.583333		0.656591	0.605759		0.5	0.5		0.842249	0.527943		0.680197	0.597252		0.656022	0.584877		0.5	0.5		0.662648	0.601748		0.5	0.5		0.814459	0.758005		0.673327	0.6875		0.776541	0.766602		0.5	0.5		0.5	0.5		0.82803	0.753878		0.716761
Murat_G18_Median_J.Clin.Oncol.2008_PMID.18565887	0.796356	0.683839		0.5	0.5		0.64368	0.628345		0.852575	0.72963		0.5	0.5		0.857931	0.770877		0.943417	0.773148		0.954475	0.690323		0.5	0.5		0.74359	0.65		0.5	0.5		0.5	0.5		0.814494	0.713956		0.919714	0.702703		0.85339	0.812869		0.844965	0.644848		0.943384
Murat_G24_Median_J.Clin.Oncol.2008_PMID.18565887	0.829175	0.657754		0.983427	0.755255		0.723312	0.664465		0.882796	0.740123		0.5	0.5		0.703971	0.666667		0.5	0.5		0.988812	0.552688		0.870647	0.805049		0.5	0.5		0.5	0.5		0.901052	0.57197		0.901567	0.744466		0.840113	0.736497		0.823623	0.702836		0.885805	0.76202		0.661662
Parity_signature_Troester_251_Median_BCR.2014_PMID.25005139	0.797536	0.693428		0.979708	0.729532		0.5	0.5		0.90798	0.694136		0.741879	0.632963		0.5	0.5		0.5	0.5		0.5	0.5		0.870513	0.788158		0.5	0.5		0.5	0.5		0.927126	0.73975		0.5	0.5		0.85031	0.780039		0.657913	0.731456		0.889448	0.751837		0.894875
Parity_signature_Troester_40_Median_BCR.2014_PMID.25005139	0.81736	0.656133		0.987704	0.701201		0.691548	0.586171		0.894907	0.77284		0.704434	0.596314		0.786897	0.630021		0.984402	0.690226		0.520548	0.516667		0.855436	0.857864		0.823278	0.66549		0.5	0.5		0.5	0.5		0.748653	0.685825		0.629086	0.642466		0.803116	0.659417		0.902571	0.749242		0.5
PARP_sensitivity_MDACC_Median_NPJ.Syst.Biol.Appl. 2017_PMID.28649435	0.77284	0.736703		0.737155	0.590643		0.808198	0.743447		0.908715	0.647222		0.688872	0.542957		0.772549	0.537824		0.5	0.5		0.809414	0.707527		0.902915	0.565437		0.5	0.5		0.860844	0.653941		0.640351	0.497326		0.80005	0.571456		0.854396	0.555773		0.824823	0.494003		0.951806	0.672459		0.794752
PCBC_Stemness_Median_50	0.783325	0.637369		0.738366	0.513158		0.5	0.5		0.887436	0.553704		0.91144	0.716707		0.752451	0.667201		0.998319	0.783951		0.842978	0.56129		0.5	0.5		0.5	0.5		0.85652	0.625313		0.5	0.5		0.719587	0.771434		0.829341	0.658565		0.868557	0.773398		0.5	0.5		0.5
PD1	0.706679	0.680355		0.999733	0.632132		0.505	0.505848		0.717148	0.647531		0.5	0.5		0.821225	0.695803		0.699857	0.540936		0.93017	0.606452		0.922594	0.822136		0.5	0.5		0.904614	0.629699		0.5	0.5		0.734687	0.563053		0.5	0.5		0.5	0.5		0.848897	0.791429		0.84352
PDL1	0.5	0.5		0.5	0.5		0.73203	0.55129		0.903622	0.791667		0.854015	0.695006		0.81549	0.680834		0.847619	0.660494		0.728781	0.473118		0.85306	0.831068		0.5	0.5		0.894274	0.711207		0.978632	0.543561		0.761289	0.691849		0.878968	0.694981		0.882564	0.768269		0.894794	0.817		0.857067
Prosigna_Proliferation_18_Median_BMC.Med.Genomics.2015_PMID.26297356	0.921415	0.84466		0.5	0.5		0.92166	0.796719		0.839615	0.792901		0.989215	0.664685		0.732206	0.568297		0.888889	0.490991		1	0.494624		0.877704	0.686602		0.82256	0.757647		0.886938	0.68985		0.5	0.5		0.857336	0.749135		0.940397	0.749614		0.895092	0.813821		0.979063	0.7132		0.938171
RB_LOSS_Median_J.Clin.Invest.2007_PMID.17160137	0.886308	0.82227		0.825982	0.498498		0.892509	0.821429		0.922057	0.748476		0.966336	0.58918		0.797103	0.531115		0.803081	0.493827		0.5	0.5		0.911788	0.680315		0.865331	0.729804		0.827824	0.718045		0.5	0.5		0.940962	0.698447		0.897661	0.771605		0.9244	0.817247		0.852472	0.727		0.929433
Shipitsin_CD44_A_Median_Cancer.Cell.2007_PMID.17349583	0.912483	0.792447		0.951885	0.707207		0.887525	0.774063		0.98738	0.797531		0.853709	0.571011		0.777843	0.630045		0.5	0.5		0.865355	0.565591		0.882051	0.686082		0.806089	0.727626		0.828093	0.626276		0.5	0.5		0.749679	0.70569		0.5	0.5		0.878319	0.658291		0.852116	0.513673		0.776307
Shipitsin_CD44_B_Median_Cancer.Cell.2007_PMID.17349583	0.786968	0.708459		0.5	0.5		0.79264	0.669419		0.867525	0.654954		0.817274	0.514904		0.5	0.5		0.5	0.5		0.5	0.5		0.889174	0.693579		0.63445	0.564551		0.938462	0.70197		0.5	0.5		0.665556	0.630097		0.878876	0.614916		0.860982	0.660194		0.798476	0.658384		0.65584
STAT1_Median_Breast.Cancer.Research.2008_PMID.19272155	0.856898	0.679097		0.960044	0.708393		0.721091	0.648435		0.86961	0.793827		0.5	0.5		0.6975	0.686982		0.961168	0.513514		0.876929	0.662366		0.929012	0.838835		0.5	0.5		0.5	0.5		0.947719	0.547794		0.764591	0.729515		0.721189	0.637182		0.5	0.495146		0.834609	0.719943		0.954719
STAT3_Basal_Horvath_Median_PNAS.2014_PMID.25139989	0.813475	0.683439		1	0.701201		0.741171	0.701274		0.954443	0.769753		0.650351	0.639977		0.839655	0.793076		0.5	0.5		0.5	0.485417		0.932062	0.844272		0.5	0.5		0.855257	0.694236		0.5	0.5		0.787892	0.720877		0.867075	0.605871		0.889266	0.768704		0.893245	0.850273		0.958622
STAT3_Basal_Horvath_SHORT_Median_PNAS.2014_PMID.25139989	0.828164	0.702745		0.955627	0.777778		0.5	0.5		0.905212	0.799875		0.5	0.5		0.816912	0.782411		0.5	0.5		0.5	0.5		0.912134	0.829709		0.5	0.5		0.913453	0.557644		0.676451	0.613191		0.862358	0.662053		0.5	0.5		0.895538	0.741346		0.951691	0.818182		0.994644
Stingl_Day7_Downregulated_Median_Nat.Cell.Biol.2014_PMID.25173976	0.743191	0.780139		0.5	0.5		0.850952	0.684073		0.833956	0.664506		0.780948	0.554062		0.5	0.5		0.772392	0.668168		0.87933	0.595982		0.672931	0.638835		0.783847	0.64902		0.5	0.5		0.860806	0.621324		0.770796	0.685631		0.974007	0.717808		0.832983	0.675534		0.857925	0.789796		0.906892
Stingl_Day7_Upregulated_Median_Nat.Cell.Biol.2014_PMID.25173976	0.910652	0.815696		1	0.638889		0.895406	0.766013		0.5	0.5		0.863477	0.706604		0.798676	0.552526		0.875	0.521021		0.5	0.5		0.790795	0.613592		0.780543	0.698627		0.790174	0.530075		0.5	0.5		0.818875	0.676278		0.97151	0.628472		0.881568	0.699981		0.797506	0.739796		0.837324
Stingl_Down_Basal_High_Median_Nat.Cell.Biol.2014_PMID.25173976	0.860518	0.796979		1	0.846373		0.5	0.5		0.5	0.5		0.8277	0.686148		0.677998	0.520022		0.809804	0.753086		0.823302	0.677419		0.826282	0.700115		0.782877	0.69098		0.905263	0.711823		0.770563	0.575368		0.729238	0.720877		0.5	0.5		0.871434	0.681135		0.5	0.5		0.5
Stingl_Down_CLOW_High_Median_Nat.Cell.Biol.2014_PMID.25173976	0.5	0.5		0.5	0.5		0.795474	0.698782		0.707131	0.62284		0.759233	0.452438		0.760294	0.521518		0.712885	0.449074		0.5	0.5		0.695589	0.704272		0.806759	0.664314		0.5	0.5		0.761471	0.5918		0.5	0.5		0.898299	0.645448		0.838065	0.692557		0.880313	0.7804		0.869357
Stingl_Up_Basal_High_Median_Nat.Cell.Biol.2014_PMID.25173976	0.850419	0.787388		0.778669	0.533033		0.667945	0.620986		0.857329	0.731481		0.898595	0.590298		0.800784	0.612136		0.959384	0.768519		0.5	0.5		0.900819	0.729719		0.5	0.5		0.5	0.5		0.72361	0.556985		0.848184	0.613802		0.633279	0.554414		0.970516	0.633543		0.870987	0.682158		0.88722
Stingl_Up_Proliferation_Median_Nat.Cell.Biol.2014_PMID.25173976	0.898665	0.885355		0.5	0.5		0.910393	0.816856		0.788908	0.596605		0.77808	0.447087		0.630147	0.509222		0.5	0.5		0.583333	0.503226		0.870726	0.68243		0.832328	0.64098		0.929938	0.695791		0.5	0.5		0.80584	0.739523		0.927996	0.806317		0.921893	0.743004		0.951051	0.672245		0.852095
Stromal_Down_Median_Nat.Med.2009_PMID.19648928	0.79556	0.666853		0.745211	0.694168		0.730952	0.566976		0.5	0.5		0.957839	0.574316		0.784275	0.497835		0.87563	0.557099		0.991512	0.537634		0.884972	0.639946		0.778316	0.639216		0.5	0.5		0.840756	0.734403		0.816715	0.743301		0.863694	0.739726		0.816349	0.714259		0.830175	0.665455		0.710855
Stromal_Signature_Median_Nat.Med.2008_PMID.18438415	0.836231	0.722302		0.948142	0.779279		0.828663	0.716847		0.877702	0.708951		0.792025	0.571344		0.5	0.5		0.5	0.5		0.997685	0.636559		0.835437	0.759029		0.5	0.5		0.735422	0.556391		0.853917	0.677083		0.795976	0.624567		0.93484	0.729072		0.5	0.5		0.877403	0.6458		0.886053
Stromal_Up_Median_Nat.Med.2009_PMID.19648928	0.5	0.5		0.942796	0.647147		0.5	0.5		0.766667	0.626852		0.5	0.5		0.5	0.5		0.752381	0.481481		0.920939	0.704167		0.5	0.5		0.5	0.5		0.745179	0.658521		0.5	0.5		0.730126	0.546019		0.857548	0.747685		0.829449	0.695222		0.802986	0.7802		0.873466
T_Cell_cluster_Iglesia_Median_CCR.2014_PMID.24916698	0.824216	0.718241		0.996792	0.72973		0.723985	0.706708		0.500226	0.493827		0.554581	0.508621		0.784861	0.672619		0.589286	0.566817		0.5	0.5		0.918233	0.860583		0.5	0.5		0.921028	0.634712		0.895438	0.439338		0.797071	0.581553		0.5	0.5		0.860205	0.696174		0.857518	0.814286		0.5
Taube_EMT_down_Median_PNAS.2010_PMID.20713713	0.798954	0.69378		0.5	0.5		0.840279	0.624286		0.5	0.5		0.889748	0.714625		0.639706	0.530339		0.517647	0.513889		0.5	0.5		0.82208	0.755671		0.613733	0.520784		0.5	0.5		0.5	0.5		0.792639	0.61068		0.811435	0.552131		0.935474	0.643214		0.901773	0.6544		0.951271
Taube_EMT_up_Median_PNAS.2010_PMID.20713713	0.692325	0.661688		0.69714	0.346847		0.698807	0.583419		0.816355	0.587037		0.5	0.5		0.780294	0.412189		0.868197	0.566066		0.5	0.5		0.610119	0.470583		0.672089	0.565294		0.893142	0.63648		0.5	0.5		0.868555	0.486214		0.853283	0.643075		0.701165	0.467923		0.5	0.5		0.5
Tcell_EXH_Anti_PDL1_vs_control_treated_exhausted_CD8_T_cell_Metagene_1_Science.2016_PMID.27789795	0.799635	0.6434		0.958675	0.658606		0.730216	0.621603		0.946302	0.675109		0.5	0.5		0.870246	0.64482		0.5	0.5		0.835648	0.608602		0.941635	0.819417		0.5	0.5		0.5	0.5		0.5	0.5		0.837175	0.745049		0.5	0.5		0.914548	0.729107		0.887376	0.697755		0.883218
Tcell_EXH_Effector_CD8_T_cell_at_day_8_p.i_Armstrong_vs_Naive_CD8_T_cell_Metagene_1_Science.2016_PMID.27789795	0.823242	0.731128		0.962662	0.75731		0.711692	0.736564		0.949972	0.824074		0.838565	0.547049		0.814631	0.690803		0.979272	0.709877		0.5	0.5		0.92731	0.770485		0.5	0.5		0.5	0.5		0.5	0.5		0.825285	0.818339		0.5	0.5		0.878319	0.762041		0.89559	0.795306		0.957364
Tcell_EXH_Exhausted_CD8_T_cell_vs_Naive_CD8_T_cell_Metagene_1_Science.2016_PMID.27789795	0.839629	0.640896		0.998106	0.777778		0.5	0.5		0.921279	0.789815		0.967885	0.581114		0.815637	0.678696		0.5	0.5		0.5	0.5		0.899121	0.759417		0.5	0.5		0.8347	0.648597		0.5	0.5		0.781328	0.776893		0.742452	0.705633		0.830862	0.73558		0.885962	0.891695		0.914304
Tcell_EXH_Exhausted_CD8_T_cell_vs_Naive_CD8_T_cell_Metagene_3_Science.2016_PMID.27789795	0.827529	0.7053		0.5	0.5		0.5	0.5		0.94069	0.743827		0.5	0.5		0.807345	0.758117		0.826331	0.645062		0.479167	0.5		0.932877	0.805631		0.5	0.5		0.716827	0.631579		0.5	0.5		0.864655	0.802718		0.688743	0.633942		0.877401	0.721112		0.899235	0.826		0.888784
Tcell_EXH_Memory_CD8_T_cell_a_vs_Naive_CD8_T_cell_Metagene_1_Science.2016_PMID.27789795	0.776132	0.766526		0.973214	0.866959		0.791028	0.69687		0.822411	0.702469		0.725856	0.596727		0.712843	0.719326		0.5	0.5		0.5	0.5		0.926246	0.773398		0.817891	0.655882		0.5	0.5		0.5	0.5		0.856588	0.815648		0.859842	0.708143		0.845092	0.713307		0.89818	0.819796		0.784068
Tcell_EXH_Memory_CD8_T_cell_a_vs_Naive_CD8_T_cell_Metagene_2_Science.2016_PMID.27789795	0.824914	0.723814		0.951013	0.731152		0.5	0.5		0.893718	0.74784		0.5	0.5		0.5	0.5		0.5	0.5		0.666281	0.462366		0.850997	0.797578		0.5	0.5		0.753444	0.512531		0.5	0.5		0.807	0.764854		0.904042	0.679224		0.821151	0.702677		0.868636	0.787273		0.957668
Tcell_EXH_Memory_CD8_T_cell_a_vs_Naive_CD8_T_cell_Metagene_3_Science.2016_PMID.27789795	0.852475	0.691481		0.5	0.5		0.729835	0.681183		0.906282	0.758642		0.5	0.5		0.822304	0.704357		0.511905	0.513889		0.5	0.5		0.825615	0.767184		0.5	0.5		0.5	0.5		0.697732	0.607955		0.815514	0.77394		0.820632	0.816971		0.5	0.5		0.894458	0.7582		0.932924
TNBC_Clinically_Relevant_Median_Good.230_BCR.2011_PMID.21978456	0.715563	0.671537		0.870772	0.555728		0.722134	0.672065		0.913768	0.712008		0.766462	0.613092		0.73197	0.633457		0.997759	0.694444		0.5	0.5		0.844869	0.679029		0.688537	0.515882		0.656107	0.517544		0.5	0.5		0.757251	0.537864		0.5	0.5		0.701576	0.534757		0.701014	0.735918		0.944033
TNBC_Clinically_Relevant_Median_Good.26_BCR.2011_PMID.21978456	0.699752	0.695715		0.905084	0.761696		0.804708	0.643619		0.718666	0.607317		0.5	0.5		0.702402	0.711307		0.782353	0.677469		0.684028	0.668817		0.8654	0.772816		0.5	0.5		0.821053	0.679803		0.903353	0.498106		0.801468	0.76466		0.674993	0.607143		0.5	0.5		0.846191	0.799596		0.87051
TNBC_Clinically_Relevant_Median_Poor.26_BCR.2011_PMID.21978456	0.819858	0.740618		0.759423	0.51952		0.802944	0.688751		0.858121	0.606173		0.625994	0.488109		0.502549	0.5		0.968537	0.719219		0.5	0.5		0.776603	0.616878		0.5	0.5		0.5	0.5		0.5	0.5		0.581624	0.588812		0.776683	0.588735		0.5	0.5		0.5	0.5		0.794056
Tumour_hypoxia_causes_DNA_hypermethylation_by_reducing_TET_activity_Median_Nature.2016_PMID.27533040	0.861711	0.776467		0.97431	0.459064		0.857779	0.746474		0.914318	0.644136		0.849003	0.589774		0.771176	0.665597		0.97423	0.825617		0.5	0.5		0.898291	0.634179		0.787582	0.692941		0.859275	0.707393		0.5	0.5		0.5	0.5		0.748342	0.619863		0.837535	0.665524		0.877423	0.598571		0.961807
UNC_10.GATA3.induced.genes_Median_Oncogene.2004_PMID.15361840	0.757733	0.618247		0.890752	0.624269		0.773858	0.660131		0.802603	0.705864		0.792801	0.61543		0.61303	0.621829		0.964706	0.549383		0.5	0.5		0.712571	0.512687		0.783703	0.621765		0.83494	0.604637		0.5	0.5		0.794836	0.694348		0.5	0.5		0.753072	0.701885		0.510684	0.495051		1
UNC_11q13_Amplicon_Median_BMC.Med.Genomics.2011_PMID.21214954	0.920373	0.857249		0.989053	0.908962		0.941515	0.834378		0.856636	0.792058		0.905109	0.852556		0.795688	0.766775		0.983473	0.825617		0.5	0.5		0.946848	0.834369		0.755261	0.702745		0.911157	0.77381		0.709514	0.58467		0.793091	0.787774		0.918921	0.824266		0.949711	0.88009		0.962668	0.816122		0.988785
UNC_12qMDM4_Median_BMC.Med.Genomics.2011_PMID.21214954	0.908727	0.806759		0.999188	0.75		0.874835	0.836257		0.91064	0.886728		0.897048	0.630797		0.808431	0.723336		0.960317	0.738739		0.824074	0.623656		0.865754	0.761553		0.817748	0.671373		0.87477	0.833333		0.5	0.5		0.895121	0.757401		0.938342	0.686343		0.929657	0.864854		0.921415	0.77551		0.933167
UNC_13q14_Amplicon_Median_BMC.Med.Genomics.2011_PMID.21214954	0.906571	0.868885		0.998647	0.891813		0.949053	0.810847		0.873854	0.794136		0.904087	0.750605		0.943596	0.924947		0.996078	0.757716		0.98804	0.716129		0.880115	0.829903		0.790419	0.723529		0.814228	0.774631		0.5	0.5		0.86157	0.733592		0.935404	0.872407		0.943445	0.799843		0.93096	0.883469		0.999788
UNC_15q25_Amplicon_Median_BMC.Med.Genomics.2011_PMID.21214954	0.896768	0.838157		0.955922	0.847953		0.876358	0.830822		0.831427	0.696037		0.837455	0.810939		0.829635	0.656385		0.976751	0.739198		0.5	0.5		0.921637	0.697864		0.747109	0.643725		0.796877	0.703202		0.5	0.5		0.882703	0.715728		0.887289	0.783105		0.956758	0.903495		0.868819	0.7708		0.974185
UNC_16.13_Amplicon_Median_BMC.Med.Genomics.2011_PMID.21214954	0.843699	0.852325		0.814221	0.557057		0.826321	0.825997		0.855008	0.675		0.822094	0.612961		0.72803	0.705338		0.991597	0.612654		0.917417	0.745833		0.811751	0.588155		0.896789	0.571176		0.875115	0.862782		0.5	0.5		0.732016	0.535948		0.880952	0.764384		0.874718	0.796117		0.863594	0.8558		0.977421
UNC_16q23_Amplicon_Median_BMC.Med.Genomics.2011_PMID.21214954	0.947005	0.946322		0.894948	0.807808		0.960925	0.960894		0.940521	0.674074		0.894974	0.714787		0.817783	0.740751		0.995798	0.785494		0.900849	0.662366		0.797071	0.803495		0.843855	0.692941		0.809229	0.850251		0.6778	0.573975		0.82589	0.699346		0.901506	0.820946		0.862955	0.821359		0.927076	0.834694		0.906007
UNC_16q24x_Median_BMC.Med.Genomics.2011_PMID.21214954	0.972647	0.95253		0.967656	0.921922		0.945203	0.949983		0.921423	0.843027		0.922105	0.799643		0.774118	0.637263		0.889356	0.830247		0.855324	0.655914		0.864423	0.818916		0.805107	0.68		0.940544	0.830049		0.574925	0.685662		0.852528	0.657247		0.947102	0.878234		0.935417	0.884257		0.936593	0.8588		0.941084
UNC_17PP13_Amplicon_Median_BMC.Med.Genomics.2011_PMID.21214954	0.915689	0.887138		0.985298	0.839339		0.935114	0.883385		0.952066	0.73179		0.745885	0.774109		0.868603	0.866613		0.791457	0.893519		0.711613	0.676344		0.889352	0.759708		0.764131	0.612157		0.930017	0.798645		0.5	0.5		0.915242	0.659554		0.954516	0.940259		0.960275	0.848658		0.961687	0.890101		0.97301
UNC_17q25x_Median_BMC.Med.Genomics.2011_PMID.21214954	0.898135	0.854696		0.948002	0.795164		0.866662	0.899209		0.815224	0.816975		0.91742	0.737218		0.728039	0.775728		0.921849	0.679012		0.981096	0.71828		0.849715	0.799116		0.720747	0.529994		0.903297	0.718596		0.5	0.5		0.780122	0.639417		0.924274	0.902544		0.932203	0.895108		0.90754	0.855714		0.890288
UNC_19p13_Amplicon_Median_BMC.Med.Genomics.2011_PMID.21214954	0.789369	0.6538		0.780005	0.638138		0.765152	0.670175		0.821902	0.646296		0.701416	0.707143		0.725196	0.619353		0.5	0.5		0.802083	0.752688		0.849822	0.607074		0.713603	0.653922		0.606015	0.480911		0.5	0.5		0.79271	0.686214		0.828845	0.67091		0.853814	0.725109		0.903493	0.846465		0.8661
UNC_1p36_Amplicon_Median_BMC.Med.Genomics.2011_PMID.21214954	0.854723	0.730956		0.998931	0.677177		0.893236	0.777984		0.894692	0.628659		0.801471	0.707022		0.791029	0.64742		0.989356	0.779321		0.869985	0.608602		0.852776	0.763883		0.819435	0.535686		0.836662	0.741228		0.5	0.5		0.94121	0.796311		0.891248	0.914039		0.912112	0.850181		0.925781	0.853673		0.9477
UNC_383.MCF7.E2.induced.genes_Median_JCO.2006_PMID.16505416	0.83843	0.738953		0.5	0.5		0.809175	0.76106		0.842898	0.651235		0.832879	0.586207		0.5	0.5		0.97507	0.720679		0.947145	0.6		0.808489	0.718058		0.743518	0.583922		0.779641	0.615148		0.917749	0.352941		0.747607	0.614563		0.878734	0.594368		0.866667	0.659433		0.5	0.5		0.87336
UNC_3p21_Amplicon_Median_BMC.Med.Genomics.2011_PMID.21214954	0.862063	0.750821		0.962844	0.702703		0.792411	0.769315		0.854583	0.817378		0.996817	0.741087		0.828824	0.562416		0.936134	0.825617		0.972994	0.666667		0.820442	0.688005		0.725131	0.715882		0.80062	0.777569		0.5	0.5		0.808808	0.673981		0.879053	0.665165		0.820295	0.733077		0.843478	0.612525		0.908802
UNC_407.GATA3.induced.genes_Median_JCO.2006_PMID.16505416	0.818236	0.743713		0.751321	0.580495		0.765558	0.69281		0.719802	0.60444		0.884948	0.666465		0.512537	0.505946		0.984594	0.765432		0.996914	0.554839		0.84955	0.663689		0.713424	0.683333		0.805668	0.581281		0.925439	0.55615		0.780441	0.74932		0.791772	0.693542		0.899082	0.695793		0.683106	0.56898		0.850137
UNC_4p16_Amplicon_Median_BMC.Med.Genomics.2011_PMID.21214954	0.91588	0.825056		1	0.854489		0.834751	0.767996		0.89236	0.793519		0.917202	0.820452		0.867549	0.622294		0.979592	0.774775		0.75225	0.522917		0.948148	0.828335		0.826223	0.712157		0.914371	0.631579		0.750164	0.518939		0.813212	0.684352		0.919726	0.839041		0.931073	0.915477		0.964363	0.897778		0.962256
UNC_574.MCF7.E2.repressed.genes_Median_JCO.2006_PMID.16505416	0.785417	0.763314		0.891473	0.692192		0.742779	0.69013		0.881834	0.696296		0.5	0.5		0.811686	0.529491		0.777778	0.648649		0.979167	0.569892		0.655769	0.577476		0.7507	0.66549		0.785927	0.498747		0.903509	0.561497		0.5	0.5		0.793834	0.712963		0.930508	0.753093		0.76087	0.688889		0.821519
UNC_5Q_Median_Breast.Cancer.Res.Treat.2012_PMID.22048815	0.881656	0.809933		0.5	0.5		0.858604	0.75762		0.901641	0.80216		0.891274	0.709275		0.816618	0.748463		0.766667	0.762346		0.5	0.5		0.922899	0.764898		0.827623	0.694902		0.85388	0.714286		0.5	0.5		0.93896	0.709919		0.949704	0.794521		0.834218	0.743654		0.881209	0.7666		0.906579
UNC_8q_Amplicon_Median_BMC.Med.Genomics.2011_PMID.21214954	0.9756	0.932039		0.934777	0.923423		0.980418	0.963317		0.937974	0.939815		0.94836	0.937574		0.948424	0.876586		0.948459	0.739198		0.84775	0.579167		0.949649	0.86699		0.802988	0.756863		0.871097	0.913534		0.800945	0.452763		0.913198	0.719417		0.98125	0.958524		0.958757	0.893204		0.942504	0.869796		0.928058
UNC_8p22_Amplicon_Median_BMC.Med.Genomics.2011_PMID.21214954	0.957661	0.911061		0.989958	0.941176		0.936381	0.886213		0.936452	0.968105		0.958406	0.841613		0.930392	0.912858		0.912415	0.875375		0.865355	0.750538		0.95784	0.880777		0.867701	0.792157		0.905762	0.842732		0.812753	0.588235		0.846118	0.708766		0.988164	0.966821		0.964866	0.895488		0.958201	0.8966		0.977994
UNC_Activate.Endothelium_Median_Clin.Exp.Metastasis.2014_PMID.23975155	0.94327	0.819483		0.5	0.5		0.881536	0.751909		0.882513	0.519444		0.5	0.5		0.702745	0.54718		0.969188	0.813272		0.779321	0.423656		0.864708	0.639562		0.876176	0.738431		0.931589	0.704261		0.5	0.5		0.728707	0.718835		0.946067	0.665509		0.880544	0.622311		0.886511	0.712323		0.902772
UNC_ADM_S100A10_A110NDGR1_Cluster_Median_BMC.Med.Genomics.2011_PMID.21214954	0.888972	0.847227		0.751353	0.605263		0.847801	0.713594		0.865705	0.71142		0.902723	0.669048		0.5	0.5		0.94076	0.674174		0.5	0.5		0.84104	0.67767		0.731954	0.619216		0.782025	0.512531		0.879684	0.55303		0.821937	0.614571		0.5	0.5		0.809534	0.708167		0.898883	0.604898		0.929112
UNC_AMPH_EPIREGULIN_Cluster_Median_BMC.Med.Genomics.2011_PMID.21214954	0.847502	0.811987		0.895613	0.560372		0.878426	0.779567		0.783475	0.603704		0.652359	0.512485		0.5	0.5		0.5	0.5		0.5	0.5		0.712358	0.582276		0.755117	0.684314		0.727704	0.634236		0.5	0.5		0.5	0.5		0.514706	0.506944		0.864477	0.762802		0.798653	0.64		0.5
UNC_BASAL_Cluster_Median_BMC.Med.Genomics.2011_PMID.21214954	0.866881	0.81334		0.980569	0.633001		0.799571	0.725982		0.5	0.5		0.780041	0.599287		0.5	0.5		0.983193	0.683642		0.5	0.5		0.831679	0.670291		0.5	0.5		0.5	0.5		0.77058	0.586453		0.5	0.5		0.843373	0.681327		0.868768	0.706019		0.671008	0.620714		0.734856
UNC_bMYB_Signature_Median_Oncogene.2009_PMID.19043454	0.927883	0.805545		0.92316	0.633041		0.891091	0.818713		0.783918	0.675		0.886153	0.662307		0.801569	0.56402		0.878184	0.558029		0.5	0.5		0.743661	0.702999		0.844864	0.775966		0.909659	0.777709		0.5	0.5		0.838522	0.810097		0.947626	0.799769		0.957239	0.764135		0.893226	0.7684		0.947207
UNC_C_MYB_Signature_Median_PLoS.One.2010_PMID.20949095	0.800599	0.699643		0.885859	0.588589		0.825647	0.656484		0.749576	0.655864		0.5	0.5		0.728723	0.535444		0.787675	0.606481		0.859568	0.63871		0.865258	0.635728		0.741184	0.592745		0.811524	0.531955		0.5	0.5		0.804624	0.654951		0.879802	0.721451		0.825282	0.779745		0.955454	0.736735		0.885423
UNC_CD34_CD36_Cluster_Median_BMC.Med.Genomics.2011_PMID.21214954	0.818119	0.736795		0.862088	0.646199		0.81231	0.722738		0.965478	0.612037		0.5	0.5		0.5	0.5		0.892437	0.714506		0.5	0.5		0.868875	0.691068		0.862202	0.783301		0.720615	0.692982		0.5	0.5		0.5	0.5		0.848863	0.748478		0.875777	0.720541		0.901152	0.721212		0.5
UNC_Chromogramin_Median_BMC.Med.Genomics.2011_PMID.21214954	0.783011	0.650718		0.5	0.5		0.890089	0.657448		0.719751	0.611728		0.5	0.5		0.791078	0.526864		1	0.475309		0.780358	0.776786		0.816644	0.603107		0.838272	0.726067		0.870409	0.663534		0.5	0.5		0.870612	0.863689		0.658425	0.514677		0.792797	0.669522		0.5	0.5		0.5
UNC_Claudin_High_Median_Genome.Biol.2007_PMID.17493263	0.833606	0.75929		0.995621	0.85064		0.837434	0.731728		0.887436	0.812654		0.664399	0.574518		0.723333	0.684844		0.5	0.5		0.5	0.5		0.896071	0.78233		0.5	0.5		0.5	0.5		0.5	0.5		0.851318	0.69108		0.82662	0.800989		0.863683	0.771538		0.918343	0.7838		0.935098
UNC_Claudin_Low_29_Median_Cancer.Res.2009_PMID.19435916	0.855638	0.793456		0.948142	0.77027		0.881813	0.767719		0.813696	0.699074		0.828413	0.652794		0.728473	0.515592		0.96041	0.837838		0.970293	0.539785		0.796433	0.654175		0.743805	0.712745		0.818411	0.644737		0.5	0.5		0.716013	0.65068		0.5	0.5		0.888948	0.680183		0.830546	0.613061		0.850872
UNC_Claudin_Low_Median_Genome.Biol.2007_PMID.17493263	0.850419	0.712285		0.967433	0.800853		0.777576	0.661851		0.79768	0.648457		0.916658	0.704518		0.651291	0.478594		0.984034	0.646605		0.922454	0.623656		0.831395	0.684078		0.775372	0.592745		0.874656	0.653509		0.5	0.5		0.747721	0.587659		0.915235	0.783105		0.846928	0.755568		0.798727	0.660204		0.962298
UNC_Differentiation.Score_Model_BCR.2010_PMID.20813035	0.834719	0.81404		0.953756	0.515015		0.830723	0.633299		0.842351	0.756098		0.910992	0.689655		0.620956	0.388666		0.992717	0.810185		0.565166	0.366667		0.735734	0.677451		0.787459	0.641056		0.834366	0.809524		0.5	0.5		0.5	0.5		0.764739	0.565449		0.883192	0.685703		0.869018	0.704183		0.5
UNC_Duke_Module01_acidosis_Median_Mike_PMID.20335537	0.753089	0.654593		1	0.5		0.821739	0.653447		0.843577	0.617284		0.727076	0.548426		0.5	0.5		0.5	0.5		0.5	0.5		0.5	0.5		0.716835	0.627451		0.5	0.5		0.5	0.5		0.681122	0.599417		0.676612	0.561728		0.547422	0.494479		0.955343	0.786939		0.5
UNC_Duke_Module02_akt_Median_Mike_PMID.20335537	0.799614	0.601895		0.846832	0.645646		0.813921	0.616993		0.5	0.5		0.5	0.5		0.5	0.5		0.5	0.5		0.5	0.5		0.648219	0.658977		0.5	0.5		0.831232	0.637315		0.5	0.5		0.71424	0.574369		0.806302	0.679985		0.850953	0.621169		0.5	0.5		0.865469
UNC_Duke_Module03_betacatenin_Median_Mike_PMID.20335537	0.900539	0.845594		0.87784	0.771772		0.9188	0.768411		0.880645	0.776852		0.84548	0.697337		0.712794	0.476076		0.817927	0.533951		0.5	0.5		0.870718	0.67068		0.757452	0.605294		0.9045	0.721178		0.5	0.5		0.811964	0.816505		0.961679	0.823092		0.895445	0.822006		0.914829	0.763469		0.819261
UNC_Duke_Module04_e2f1_Median_Mike_PMID.20335537	0.781842	0.683978		0.915161	0.620199		0.830761	0.698452		0.873231	0.71358		0.872644	0.602259		0.670392	0.488105		0.895408	0.611111		0.969136	0.576344		0.83026	0.688932		0.669576	0.588039		0.801157	0.700123		0.5	0.5		0.53303	0.521748		0.869466	0.689878		0.908616	0.703788		0.817765	0.6822		0.984871
UNC_Duke_Module05_egfr_Median_Mike_PMID.20335537	0.5	0.5		0.5	0.5		0.5	0.5		0.505376	0.493827		0.862379	0.575102		0.670936	0.520613		0.919048	0.783951		0.5	0.5		0.879558	0.676471		0.653343	0.566961		0.5	0.5		0.5	0.5		0.5	0.5		0.759141	0.512741		0.504237	0.495146		0.831051	0.6714		0.775677
UNC_Duke_Module06_er_Median_Mike_PMID.20335537	0.885725	0.786176		0.711002	0.605974		0.857687	0.729374		0.861012	0.708841		0.905545	0.785375		0.85201	0.598503		0.755182	0.765432		0.774951	0.664583		0.849089	0.606019		0.771673	0.597647		0.863292	0.58584		0.5	0.5		0.856481	0.576317		0.838169	0.685693		0.859428	0.784123		0.858668	0.6882		0.986246
UNC_Duke_Module07_glucosedepletion_Median_Mike_PMID.20335537	0.820125	0.752791		0.722823	0.46345		0.799492	0.746818		0.829032	0.464506		0.5	0.5		0.711067	0.553842		0.818487	0.526235		0.824074	0.537634		0.772782	0.703883		0.662645	0.543922		0.784894	0.628446		0.5	0.5		0.5	0.5		0.881786	0.732253		0.5	0.5		0.786102	0.655556		0.727042
UNC_Duke_Module08_her2_Median_Mike_PMID.20335537	0.741338	0.660428		0.910763	0.711988		0.766536	0.704162		0.739445	0.755247		0.904129	0.684899		0.725539	0.561347		0.986835	0.858025		0.95409	0.511828		0.665627	0.647184		0.716764	0.568824		0.731749	0.691729		0.5	0.5		0.77703	0.598808		0.795858	0.635225		0.824929	0.557015		0.916178	0.591		0.5
UNC_Duke_Module09_hypoxia_Median_Mike_PMID.20335537	0.800352	0.650249		0.824646	0.534535		0.777792	0.574269		0.826089	0.588889		0.507353	0.482759		0.5	0.5		0.808964	0.813272		0.5	0.5		0.783226	0.583622		0.923795	0.539412		0.80039	0.639724		0.5	0.5		0.777066	0.565552		0.5	0.5		0.818821	0.695412		0.986125	0.631224		0.873678
UNC_Duke_Module10_ifna_Median_Mike_PMID.20335537	0.522634	0.516839		0.970061	0.764264		0.5	0.5		0.911998	0.783951		0.5	0.5		0.762941	0.694734		0.82549	0.583333		0.841049	0.391398		0.905113	0.860971		0.560871	0.535588		0.5	0.5		0.5	0.5		0.749715	0.705113		0.5	0.5		0.894386	0.688369		0.880494	0.732041		0.858748
UNC_Duke_Module11_ifng_Median_Mike_PMID.20335537	0.5	0.5		0.979719	0.646199		0.692525	0.590574		0.923882	0.722222		0.5	0.5		0.858186	0.702753		0.759384	0.566358		0.5	0.5		0.943056	0.865052		0.785525	0.579948		0.881887	0.7901		0.5	0.5		0.768447	0.695117		0.5	0.5		0.912933	0.688581		0.927705	0.700408		0.905119
UNC_Duke_Module12_lacticacidosis_Median_Mike_PMID.20335537	0.794976	0.664793		0.887463	0.696697		0.778639	0.653654		0.788758	0.684451		0.900571	0.687317		0.5	0.5		0.636975	0.564815		0.842978	0.643011		0.830377	0.651672		0.828843	0.593981		0.795914	0.573935		0.5	0.5		0.655377	0.473087		0.874385	0.656773		0.863665	0.747763		0.845494	0.691		0.829319
UNC_Duke_Module13_myc_Median_Mike_PMID.20335537	0.874871	0.842384		1	0.685633		0.85698	0.792501		0.809508	0.537037		0.867428	0.689655		0.709363	0.641272		1	0.666667		0.686728	0.483871		0.5	0.5		0.724916	0.627451		0.828398	0.704261		0.5	0.5		0.817566	0.70835		0.984196	0.728781		0.999965	0.675728		0.767158	0.7162		0.5
UNC_Duke_Module14_p53_Median_Mike_PMID.20335537	0.916051	0.853015		0.889602	0.707207		0.882826	0.781285		0.919355	0.793827		0.880048	0.736411		0.849951	0.600159		0.99944	0.689815		0.908179	0.651613		0.874867	0.638835		0.784852	0.651176		0.847107	0.629699		0.5	0.5		0.781019	0.642445		0.889142	0.730974		0.939336	0.826575		0.841351	0.697		0.87093
UNC_Duke_Module15_p63_Median_Mike_PMID.20335537	0.870893	0.754866		0.5	0.5		0.906421	0.770829		0.87425	0.646914		0.782155	0.639977		0.5	0.5		0.905042	0.604938		0.727623	0.593548		0.654736	0.608612		0.707887	0.622913		0.839792	0.694581		0.932861	0.461676		0.5	0.5		0.853128	0.714286		0.724188	0.691795		0.5	0.5		0.5
UNC_Duke_Module16_pi3k_Median_Mike_PMID.20335537	0.811229	0.734168		0.850189	0.679825		0.811283	0.721622		0.874986	0.678704		0.880158	0.637054		0.680144	0.488095		0.855182	0.445988		0.756944	0.526882		0.82253	0.614757		0.561427	0.528235		0.823577	0.635965		0.5	0.5		0.712361	0.540583		0.884897	0.60274		0.805191	0.682086		0.85108	0.690408		0.683155
UNC_Duke_Module17_pr_Median_Mike_PMID.20335537	0.83149	0.803131		0.886425	0.475146		0.791347	0.70771		0.795925	0.637654		0.786905	0.616528		0.691471	0.652499		0.964002	0.542042		0.874228	0.582796		0.850507	0.586214		0.746104	0.623529		0.832071	0.661654		0.5	0.5		0.751259	0.665631		0.860473	0.720463		0.814477	0.802399		0.663594	0.5846		0.967339
UNC_Duke_Module18_ras_Median_Mike_PMID.20335537	0.824504	0.810353		0.901631	0.510511		0.851548	0.70155		0.952405	0.7		0.783033	0.627703		0.543039	0.547046		0.802721	0.448949		0.5	0.5		0.5	0.5		0.592052	0.53068		0.928145	0.734962		0.5	0.5		0.5	0.5		0.750319	0.635031		0.811547	0.682277		0.890336	0.642857		0.789645
UNC_Duke_Module19_src_Median_Mike_PMID.20335537	0.789861	0.65576		0.5	0.5		0.5	0.5		0.864063	0.563272		0.759987	0.600818		0.752206	0.672815		0.822969	0.606481		0.5	0.5		0.955358	0.607379		0.5	0.5		0.5	0.5		0.5	0.5		0.779342	0.630291		0.925939	0.734954		0.5	0.5		0.853783	0.562336		0.911783
UNC_Duke_Module20_stat3_Median_Mike_PMID.20335537	0.793504	0.697251		0.921679	0.711712		0.757171	0.715532		0.869836	0.816049		0.923507	0.664524		0.707956	0.710359		0.897479	0.666667		0.576389	0.545161		0.82037	0.671088		0.5	0.5		0.753444	0.573308		0.596491	0.472371		0.864459	0.747982		0.848051	0.606096		0.5	0.5		0.82179	0.695696		0.5
UNC_Duke_Module21_tgfb_Median_Mike_PMID.20335537	0.644601	0.56404		0.5	0.5		0.553997	0.501617		0.726444	0.617573		0.5	0.5		0.58411	0.51204		0.935014	0.62963		0.89159	0.505376		0.835043	0.760669		0.78751	0.749804		0.688131	0.651003		0.5	0.5		0.643181	0.566408		0.814501	0.558219		0.762675	0.595922		0.751483	0.7074		0.767276
UNC_Duke_Module22_tnfa_Median_Mike_PMID.20335537	0.82049	0.720072		0.973727	0.705548		0.813794	0.65043		0.873288	0.883025		0.814311	0.668966		0.814216	0.647688		0.673249	0.483025		0.650463	0.589247		0.94816	0.826019		0.5	0.5		0.797865	0.659774		0.5	0.5		0.80958	0.806421		0.5	0.5		0.947304	0.704272		0.898638	0.7654		0.955459
UNC_Fibrinogen_Cluster_Median_BMC.Med.Genomics.2011_PMID.21214954	0.74682	0.59893		0.877942	0.503556		0.755343	0.585759		0.5	0.5		0.858808	0.692628		0.715343	0.640738		0.694118	0.597222		0.721331	0.485417		0.807035	0.706796		0.72391	0.660588		0.747475	0.698622		0.5	0.5		0.851252	0.679417		0.875383	0.730213		0.768079	0.546926		0.884823	0.606531		0.900966
UNC_Fibroblast_Cluster_Median_BMC.Med.Genomics.2011_PMID.21214954	0.5	0.5		0.5	0.5		0.664621	0.524088		0.797121	0.557622		0.743525	0.562244		0.5	0.5		0.877311	0.760802		0.5	0.5		0.747961	0.590097		0.552449	0.52902		0.806246	0.704433		0.620108	0.566845		0.737962	0.744078		0.835719	0.700231		0.661052	0.623834		0.843453	0.703374		0.948582
UNC_fMaSC.refined1_Median_PMID.25575446	0.861098	0.829721		0.858327	0.714715		0.690198	0.700581		0.820781	0.646967		0.5	0.5		0.769608	0.557605		0.889356	0.756173		0.978395	0.701075		0.5	0.5		0.745385	0.619804		0.888659	0.828321		0.875506	0.457219		0.845228	0.738562		0.897056	0.683029		0.765546	0.588544		0.812426	0.759143		0.5
UNC_FOS_JUN_Cluster_Median_BMC.Med.Genomics.2011_PMID.21214954	0.800573	0.696602		0.672796	0.669591		0.815926	0.646164		0.651528	0.613889		0.67491	0.416171		0.5	0.5		0.738655	0.37963		0.5	0.5		0.504184	0.504854		0.5	0.5		0.5	0.5		0.5	0.5		0.5	0.5		0.818427	0.686343		0.706164	0.489808		0.5	0.5		0.5
UNC_Glycolysis_Signature_Median_BMC.Med.2009_PMID.19291283	0.866461	0.804153		0.5	0.5		0.78585	0.675886		0.955291	0.697222		0.785228	0.510812		0.783431	0.715317		0.5	0.5		0.513699	0.502083		0.795655	0.637063		0.849601	0.682157		0.838039	0.737469		0.5	0.5		0.765741	0.596309		0.799957	0.657534		0.873552	0.64744		0.5	0.5		0.869234
UNC_HER1_Cluster1_Median_BMC.Genomics.2007_PMID.17663798	0.86262	0.775816		0.5	0.5		0.792843	0.670313		0.696661	0.539506		0.712911	0.644673		0.691127	0.622026		0.833894	0.458333		0.967593	0.636559		0.851925	0.65301		0.673598	0.671961		0.5	0.5		0.627373	0.34375		0.687393	0.583045		0.850788	0.771309		0.927472	0.666096		0.917063	0.720145		0.943187
UNC_HER1_Cluster2_Median_BMC.Genomics.2007_PMID.17663798	0.944376	0.897223		0.806202	0.668168		0.930749	0.805371		0.842218	0.757099		0.774144	0.672122		0.741225	0.715317		0.979025	0.776276		0.900463	0.645161		0.803063	0.793156		0.810924	0.743725		0.843549	0.70802		0.5	0.5		0.882278	0.747767		0.924431	0.806317		0.899117	0.743004		0.894369	0.731429		0.912823
UNC_HER1_Cluster3_Median_BMC.Genomics.2007_PMID.17663798	0.84585	0.812506		0.5	0.5		0.859188	0.815549		0.726146	0.602778		0.883103	0.583829		0.727745	0.542636		0.970308	0.53858		0.837577	0.492473		0.813417	0.660388		0.802593	0.565098		0.837236	0.580201		0.5	0.5		0.833203	0.697476		0.808393	0.787162		0.860014	0.717476		0.823239	0.689634		0.717916
UNC_HER2_Amplicon_Median_BMC.Med.Genomics.2011_PMID.21214954	0.939365	0.886202		0.991446	0.854354		0.939734	0.908703		0.916072	0.834568		0.901514	0.761593		0.896029	0.828121		0.92409	0.865741		0.882716	0.744086		0.899404	0.726602		0.854521	0.658039		0.886871	0.77032		0.826623	0.57451		0.876711	0.709126		0.951099	0.91088		0.897999	0.859423		0.865399	0.863469		1
UNC_HISTONE_Median_BMC.Med.Genomics.2011_PMID.21214954	0.878072	0.773712		0.5	0.5		0.938723	0.779831		0.890945	0.70679		0.950724	0.811222		0.83598	0.707832		0.839216	0.62963		0.877495	0.697917		0.801353	0.596886		0.860267	0.766471		0.804637	0.630326		0.5	0.5		0.814481	0.720583		0.85421	0.746575		0.927521	0.721748		0.914385	0.74		0.982777
UNC_HouseKeeping_Median_Genome.Biol.2004_PMID.15287981	0.773919	0.688338		0.5	0.5		0.793372	0.737924		0.808942	0.6		0.90304	0.664685		0.692549	0.489709		0.5	0.5		0.981481	0.636559		0.685185	0.541138		0.71838	0.59		0.94169	0.640351		0.5	0.485294		0.776683	0.615922		0.857703	0.718417		0.822528	0.73044		0.669714	0.554		0.878227
UNC_HS_Green1_Median_BMC.Med.Genomics.2011_PMID.21214954	0.886653	0.816047		0.966886	0.499289		0.886914	0.727229		0.88223	0.809568		0.875658	0.649912		0.669015	0.637156		0.5	0.5		0.927855	0.793548		0.690873	0.525825		0.717446	0.58549		0.823003	0.719298		0.743252	0.545455		0.844943	0.696271		0.860269	0.637747		0.939881	0.804078		0.817145	0.633663		0.984569
UNC_HS_Green10_Median_BMC.Med.Genomics.2011_PMID.21214954	0.928712	0.880847		1	0.66967		0.926371	0.824217		0.869413	0.752033		0.848222	0.673875		0.770245	0.537022		0.97451	0.58642		0.882716	0.488172		0.900748	0.669166		0.878905	0.662157		0.845845	0.660401		0.947053	0.420956		0.877243	0.798641		0.901903	0.865677		0.934569	0.80297		0.836313	0.7372		0.5
UNC_HS_Green11_Median_BMC.Med.Genomics.2011_PMID.21214954	0.796774	0.693661		0.5	0.5		0.817462	0.688889		0.890379	0.621296		0.780586	0.683115		0.5	0.5		1	0.632716		0.913112	0.5		0.718921	0.616311		0.5	0.5		0.5	0.5		0.5	0.5		0.704274	0.531911		0.955067	0.603009		0.76303	0.576433		0.716812	0.55449		0.860598
UNC_HS_Green12_Median_BMC.Med.Genomics.2011_PMID.21214954	0.874323	0.828224		0.956696	0.843844		0.839789	0.797896		0.897227	0.789506		0.5	0.5		0.5	0.5		0.5	0.5		0.5	0.5		0.855578	0.814563		0.5	0.5		0.5	0.5		0.799201	0.520221		0.824003	0.723376		0.87109	0.794521		0.849647	0.745098		0.856815	0.79898		0.938668
UNC_HS_Green13_Median_BMC.Med.Genomics.2011_PMID.21214954	0.874187	0.838446		0.936418	0.564327		0.855952	0.780255		0.78987	0.755864		0.610727	0.590194		0.77197	0.468816		0.837255	0.660494		0.921682	0.544086		0.80812	0.606498		0.741615	0.673137		0.958647	0.632653		0.5	0.5		0.695022	0.629029		0.914624	0.72955		0.901801	0.600609		0.871394	0.7054		0.990443
UNC_HS_Green14_Median_BMC.Med.Genomics.2011_PMID.21214954	0.881237	0.757235		0.925906	0.804094		0.842855	0.740764		0.873684	0.635802		0.5	0.5		0.5	0.5		0.989203	0.677266		0.5	0.5		0.702701	0.733725		0.586978	0.557843		0.5	0.5		0.883783	0.542279		0.5	0.5		0.911243	0.772994		0.89827	0.718256		0.865265	0.735906		0.963138
UNC_HS_Green15_Median_BMC.Med.Genomics.2011_PMID.21214954	0.75486	0.601008		0.846565	0.564565		0.688426	0.634344		0.822524	0.478395		0.873486	0.49092		0.780591	0.538584		0.714286	0.524691		0.724151	0.612903		0.893554	0.597864		0.672305	0.536275		0.78432	0.621554		0.738866	0.460784		0.764981	0.516311		0.849647	0.664384		0.794592	0.720769		0.77305	0.579796		0.853091
UNC_HS_Green16_Median_BMC.Med.Genomics.2011_PMID.21214954	0.5	0.5		0.955939	0.672831		0.714467	0.568971		0.845041	0.562226		0.657814	0.312098		0.757938	0.558442		0.947339	0.688272		0.842207	0.567742		0.734345	0.512039		0.653128	0.564118		0.77663	0.491228		0.5	0.5		0.5	0.5		0.846295	0.486106		0.801448	0.645536		0.5	0.5		0.932818
UNC_HS_Green17_Median_BMC.Med.Genomics.2011_PMID.21214954	0.946229	0.921289		0.981823	0.827327		0.940216	0.916271		0.917487	0.776543		0.934524	0.953627		0.826863	0.802994		0.821849	0.83179		0.832948	0.615054		0.916774	0.787774		0.784781	0.747843		0.884484	0.841837		0.5	0.5		0.871261	0.817378		1	0.946728		0.938171	0.911289		0.928815	0.923469		0.824722
UNC_HS_Green18_Median_BMC.Med.Genomics.2011_PMID.21214954	0.906824	0.864403		0.5	0.5		0.87094	0.766334		0.829562	0.509068		0.72849	0.686733		0.5	0.5		0.5	0.485736		0.638889	0.423656		0.837707	0.70466		0.5	0.5		0.720615	0.527569		0.5	0.5		0.855613	0.699223		0.88214	0.552855		0.832556	0.6008		0.818557	0.59022		0.927105
UNC_HS_Green19_Median_BMC.Med.Genomics.2011_PMID.21214954	0.779312	0.577623		0.719059	0.587087		0.721817	0.566376		0.737068	0.582099		0.804336	0.638526		0.888382	0.554665		0.801401	0.558642		0.5	0.5		0.5	0.5		0.794477	0.698824		0.786853	0.764668		0.736264	0.46875		0.863479	0.84852		0.862337	0.750381		0.5	0.5		0.5	0.5		0.925034
UNC_HS_Green2_Median_BMC.Med.Genomics.2011_PMID.21214954	0.898699	0.820668		0.5	0.5		0.891231	0.78225		0.898076	0.686728		0.5	0.5		0.735343	0.58888		0.5	0.5		0.756559	0.535484		0.881624	0.693772		0.796631	0.537843		0.89107	0.651003		0.5	0.5		0.764946	0.632621		0.885293	0.629376		0.798741	0.679808		0.53732	0.5147		0.5
UNC_HS_Green20_Median_BMC.Med.Genomics.2011_PMID.21214954	0.834068	0.706443		0.968458	0.596096		0.799347	0.69456		0.883701	0.791049		0.735156	0.498811		0.797843	0.70409		0.5	0.5		0.5	0.5		0.83864	0.789889		0.877505	0.604706		0.5	0.5		0.794543	0.539773		0.845649	0.681748		0.5	0.5		0.861335	0.712164		0.866879	0.796122		0.921235
UNC_HS_Green21_Median_BMC.Med.Genomics.2011_PMID.21214954	0.828812	0.756968		0.990377	0.716216		0.861751	0.796698		0.844652	0.712037		0.721466	0.57744		0.849853	0.693665		0.5	0.5		0.86767	0.563441		0.795582	0.559806		0.5	0.5		0.739899	0.538847		0.5	0.5		0.777172	0.644175		0.716371	0.618441		0.779202	0.648201		0.837872	0.606531		0.88093
UNC_HS_Green22_Median_BMC.Med.Genomics.2011_PMID.21214954	0.56638	0.569175		0.658647	0.642643		0.5	0.5		0.738237	0.610976		0.672078	0.519025		0.5	0.5		0.988095	0.668168		0.839506	0.432258		0.5	0.5		0.607807	0.437549		0.613636	0.542607		0.5	0.5		0.854337	0.600194		0.83594	0.587867		0.958722	0.612602		0.5	0.5		0.5
UNC_HS_Green23_Median_BMC.Med.Genomics.2011_PMID.21214954	0.822713	0.759107		0.5	0.5		0.917893	0.827176		0.863328	0.707407		0.903424	0.777323		0.788824	0.694467		0.878685	0.659159		0.958333	0.752688		0.804843	0.641676		0.798463	0.74098		0.815771	0.633459		0.5	0.5		0.836359	0.705437		0.755422	0.721451		0.836052	0.73044		0.90262	0.634898		0.915459
UNC_HS_Green24_Median_BMC.Med.Genomics.2011_PMID.21214954	0.903234	0.900392		0.985668	0.871345		0.915025	0.877331		0.864403	0.866667		0.835545	0.877011		0.803088	0.705694		0.865826	0.780864		0.964506	0.797849		0.822222	0.79777		0.769841	0.691569		0.769743	0.646617		0.601215	0.509804		0.82831	0.675146		0.889899	0.81683		0.948588	0.824101		0.966221	0.815152		0.952814
UNC_HS_Green25_Median_BMC.Med.Genomics.2011_PMID.21214954	0.876446	0.835465		0.944024	0.621345		0.859675	0.686183		0.831692	0.799383		0.8964	0.585038		0.808966	0.758457		0.992063	0.725225		0.5	0.5		0.790563	0.593426		0.736336	0.579216		0.750145	0.589286		0.5	0.5		0.81824	0.616117		0.860383	0.550154		0.849294	0.800495		0.876068	0.688485		0.92446
UNC_HS_Green3_Median_BMC.Med.Genomics.2011_PMID.21214954	0.887217	0.811214		0.980219	0.611111		0.793579	0.720193		0.875042	0.53858		0.833533	0.611772		0.5	0.5		0.69972	0.652778		0.861448	0.652083		0.5	0.5		0.5	0.5		0.5	0.5		0.5	0.5		0.843078	0.761246		0.510914	0.513889		0.693008	0.503141		0.667177	0.599		0.910103
UNC_HS_Green4_Median_BMC.Med.Genomics.2011_PMID.21214954	0.801805	0.689974		0.946086	0.642959		0.806853	0.708772		0.805865	0.770169		0.735075	0.595558		0.5	0.5		0.5	0.5		0.5	0.5		0.823062	0.71165		0.797565	0.641569		0.856405	0.617168		0.914642	0.654189		0.773633	0.67301		0.866371	0.795695		0.85286	0.788311		0.864622	0.721429		0.5
UNC_HS_Green5_Median_BMC.Med.Genomics.2011_PMID.21214954	0.822282	0.693408		0.91369	0.52193		0.771155	0.700241		0.71545	0.561111		0.78817	0.608354		0.5	0.5		0.743137	0.537037		0.889237	0.522917		0.833026	0.56835		0.757595	0.729412		0.5	0.5		0.5	0.5		0.727253	0.566408		0.809355	0.709877		0.842832	0.765087		0.782959	0.738129		0.747952
UNC_HS_Green6_Median_BMC.Med.Genomics.2011_PMID.21214954	0.813621	0.724421		0.975379	0.684211		0.704835	0.678225		0.904706	0.739525		0.64604	0.46195		0.816127	0.667201		0.5	0.5		0.972973	0.589286		0.931944	0.793925		0.5	0.5		0.5	0.5		0.5	0.5		0.824835	0.708155		0.5	0.5		0.88601	0.736923		0.923008	0.825		0.686358
UNC_HS_Green7_Median_BMC.Med.Genomics.2011_PMID.21214954	0.7388	0.664955		0.933748	0.69883		0.770228	0.588098		0.8176	0.691975		0.5	0.5		0.74633	0.546807		0.896078	0.49537		0.872299	0.584946		0.787286	0.574971		0.773253	0.626275		0.746097	0.639098		0.5	0.5		0.828097	0.731262		0.799815	0.564307		0.854131	0.669141		0.939729	0.627755		0.940874
UNC_HS_Green8_Median_BMC.Med.Genomics.2011_PMID.21214954	0.896168	0.80759		0.966854	0.632132		0.843376	0.744204		0.878947	0.783951		0.891352	0.823495		0.814216	0.719059		0.994615	0.828829		0.703318	0.55914		0.771718	0.622718		0.68886	0.634706		0.826217	0.713659		0.5	0.5		0.843132	0.577864		0.926951	0.699804		0.946186	0.724919		0.882254	0.7252		0.905946
UNC_HS_Green9_Median_BMC.Med.Genomics.2011_PMID.21214954	0.5	0.5		0.5	0.5		0.5	0.5		0.857895	0.627469		0.5	0.5		0.5	0.5		0.910644	0.802469		0.859182	0.582796		0.729665	0.534218		0.5	0.5		0.5	0.5		0.85503	0.640152		0.843483	0.777201		0.943161	0.666667		0.5	0.5		0.824037	0.777382		0.5
UNC_HS_Red1_Median_BMC.Med.Genomics.2011_PMID.21214954	0.952577	0.897479		0.994592	0.656433		0.901891	0.834469		0.946633	0.790432		0.769365	0.583829		0.846716	0.666934		0.894398	0.529321		0.907793	0.606452		0.872243	0.664272		0.5	0.5		0.847567	0.773183		0.5	0.5		0.841891	0.746602		0.846795	0.640411		0.847157	0.741346		0.5	0.5		0.993699
UNC_HS_Red10_Median_BMC.Med.Genomics.2011_PMID.21214954	0.829491	0.751431		0.878642	0.705706		0.844365	0.73808		0.673118	0.667593		0.5	0.5		0.5	0.5		0.5	0.5		0.5	0.5		0.694444	0.685506		0.916002	0.692353		0.5	0.5		0.5	0.5		0.5	0.5		0.891637	0.748457		0.904096	0.800305		0.808099	0.7624		0.863999
UNC_HS_Red11_Median_BMC.Med.Genomics.2011_PMID.21214954	0.848152	0.664628		0.852179	0.504505		0.760568	0.607561		0.842332	0.727778		0.5	0.5		0.5	0.5		0.909524	0.751543		0.727238	0.494624		0.86157	0.541165		0.743877	0.591569		0.5	0.5		0.5	0.5		0.889121	0.681553		0.863763	0.648402		0.829167	0.699806		0.870946	0.6428		0.930897
UNC_HS_Red12_Median_BMC.Med.Genomics.2011_PMID.21214954	0.894404	0.802186		0.5	0.5		0.879357	0.816099		0.782456	0.640123		0.924495	0.435418		0.499926	0.5		0.970238	0.758258		0.797454	0.651613		0.74042	0.618032		0.716333	0.608627		0.5	0.5		0.975371	0.538324		0.5	0.5		0.738379	0.611969		0.5	0.5		0.882869	0.688687		0.928375
UNC_HS_Red13_Median_BMC.Med.Genomics.2011_PMID.21214954	0.934797	0.891406		0.998129	0.597598		0.924112	0.821672		0.918676	0.766358		0.893599	0.579298		0.740441	0.493184		0.90056	0.640432		0.804012	0.580645		0.837884	0.624272		0.823745	0.562157		0.901171	0.800752		0.5	0.5		0.802177	0.816699		0.930277	0.750761		0.933969	0.799231		0.820004	0.656		0.965906
UNC_HS_Red14_Median_BMC.Med.Genomics.2011_PMID.21214954	0.97488	0.92809		0.984674	0.84495		0.970089	0.974945		0.948272	0.864603		0.914468	0.829903		0.945419	0.895613		0.944258	0.867284		0.920139	0.703226		0.936955	0.871456		0.820154	0.682549		0.885946	0.838054		0.870151	0.643939		0.867243	0.75068		0.987667	0.958143		0.961794	0.851323		0.890262	0.783673		0.959252
UNC_HS_Red15_Median_BMC.Med.Genomics.2011_PMID.21214954	0.958804	0.912761		0.906175	0.888889		0.950038	0.935053		0.883871	0.80216		0.927897	0.943892		0.807255	0.792302		0.84986	0.79321		0.952642	0.5125		0.828381	0.813204		0.725598	0.783333		0.943985	0.797619		0.768155	0.398897		0.791717	0.771262		0.977463	0.957562		0.922474	0.929676		0.96059	0.8826		0.992439
UNC_HS_Red16_Median_BMC.Med.Genomics.2011_PMID.21214954	0.691136	0.642224		0.647821	0.400901		0.5	0.5		0.94315	0.683865		0.5	0.5		0.5	0.5		0.5	0.5		0.5	0.5		0.928835	0.817864		0.5	0.5		0.869146	0.663534		0.5	0.5		0.756436	0.666602		0.700992	0.545525		0.502154	0.495146		0.812417	0.69449		0.961701
UNC_HS_Red17_Median_BMC.Med.Genomics.2011_PMID.21214954	0.759182	0.691132		0.744937	0.475107		0.821979	0.732281		0.874816	0.450926		0.803573	0.532699		0.746667	0.523389		0.907283	0.774691		0.879452	0.58125		0.786327	0.686214		0.680565	0.527451		0.5	0.508772		0.5	0.5		0.733778	0.597282		0.70479	0.569884		0.750671	0.576433		0.813286	0.5708		0.5
UNC_HS_Red18_Median_BMC.Med.Genomics.2011_PMID.21214954	0.845919	0.788823		0.984229	0.551051		0.854924	0.768352		0.5	0.5		0.5	0.5		0.5	0.5		0.5	0.5		0.5	0.5		0.711147	0.548827		0.845433	0.688932		0.5	0.5		0.5	0.5		0.5	0.5		0.823626	0.728691		0.891843	0.775938		0.848786	0.728776		0.5
UNC_HS_Red19_Median_BMC.Med.Genomics.2011_PMID.21214954	0.87245	0.807366		0.5	0.5		0.884383	0.747508		0.95416	0.614198		0.910557	0.561237		0.902255	0.772253		0.965826	0.74537		0.5	0.5		0.5	0.5		0.588846	0.525294		0.5	0.5		0.5	0.5		0.768953	0.651068		0.679699	0.604305		0.866314	0.74624		0.5	0.5		0.919276
UNC_HS_Red2_Median_BMC.Med.Genomics.2011_PMID.21214954	0.901689	0.764389		0.816627	0.540541		0.868604	0.732439		0.972919	0.640549		0.75749	0.517836		0.5	0.5		0.966667	0.623457		0.92681	0.420833		0.753739	0.547674		0.700819	0.614706		0.5	0.5		0.5	0.5		0.804986	0.645713		0.880439	0.799769		0.87214	0.727394		0.746333	0.5618		0.865214
UNC_HS_Red20_Median_BMC.Med.Genomics.2011_PMID.21214954	0.804355	0.733683		0.939427	0.828947		0.708197	0.677879		0.911998	0.667593		0.725966	0.558738		0.714118	0.694199		0.828852	0.615741		0.5	0.516667		0.892632	0.780583		0.5	0.504902		0.5	0.5		0.890533	0.611742		0.864478	0.736893		0.882643	0.704501		0.828812	0.797511		0.918209	0.846263		0.954613
UNC_HS_Red21_Median_BMC.Med.Genomics.2011_PMID.21214954	0.587924	0.510526		0.847944	0.52924		0.5	0.5		0.817204	0.571605		0.804763	0.585038		0.640049	0.438118		0.92521	0.776235		0.957948	0.546237		0.821289	0.622718		0.5	0.5		0.5	0.508772		0.671727	0.54902		0.783207	0.626019		0.820865	0.686888		0.5	0.5		0.845606	0.6866		0.668557
UNC_HS_Red22_Median_BMC.Med.Genomics.2011_PMID.21214954	0.789679	0.662398		0.5	0.5		0.80077	0.669173		0.700736	0.524074		0.776337	0.586801		0.715539	0.561882		0.908683	0.53858		0.746142	0.617204		0.756481	0.636101		0.63176	0.530784		0.5	0.5		0.5	0.5		0.883618	0.594387		0.816639	0.665145		0.812853	0.570531		0.621123	0.551		0.943821
UNC_HS_Red23_Median_BMC.Med.Genomics.2011_PMID.21214954	0.894814	0.829909		0.835338	0.701201		0.882411	0.813897		0.808376	0.682099		0.85067	0.610169		0.735271	0.521934		0.5	0.5		0.78858	0.578495		0.876211	0.756824		0.871508	0.692941		0.775367	0.757519		0.5	0.5		0.834865	0.77797		0.952091	0.777778		0.981162	0.776117		0.918841	0.706263		1
UNC_HS_Red24_Median_BMC.Med.Genomics.2011_PMID.21214954	0.810695	0.732916		0.63451	0.623755		0.819518	0.710974		0.687099	0.508755		0.5	0.5		0.5	0.5		0.713165	0.393519		0.5	0.5		0.65812	0.514802		0.810314	0.676078		0.5	0.5		0.5	0.5		0.5	0.5		0.85517	0.669276		0.767938	0.634114		0.84094	0.6448		0.5
UNC_HS_Red25_Median_BMC.Med.Genomics.2011_PMID.21214954	0.962159	0.937722		0.926717	0.684211		0.973871	0.948056		0.892134	0.828086		0.938433	0.743425		0.789655	0.672569		0.905882	0.720679		0.5	0.5		0.870009	0.732816		0.758332	0.683751		0.938017	0.87406		0.633603	0.499109		0.858654	0.683007		0.974892	0.860736		0.941384	0.779935		0.933883	0.838367		1
UNC_HS_Red3_Median_BMC.Med.Genomics.2011_PMID.21214954	0.82448	0.745333		0.5	0.5		0.832424	0.732164		0.5	0.5		0.75428	0.520164		0.5	0.5		0.777591	0.603395		0.991512	0.55914		0.80739	0.650485		0.80464	0.707843		0.5	0.5		0.860661	0.54902		0.727502	0.64699		0.867921	0.646967		0.839018	0.762207		0.855518	0.732727		0.984877
UNC_HS_Red4_Median_BMC.Med.Genomics.2011_PMID.21214954	0.782153	0.750047		0.994589	0.755848		0.729222	0.715185		0.885512	0.749691		0.5	0.5		0.807734	0.669926		0.988796	0.697531		0.986111	0.619355		0.924679	0.781046		0.5	0.5		0.836662	0.580201		0.5	0.5		0.792165	0.66263		0.589476	0.631944		0.876165	0.743385		0.919547	0.828485		0.673913
UNC_HS_Red5_Median_BMC.Med.Genomics.2011_PMID.21214954	0.739673	0.625		0.691845	0.490754		0.5	0.5		0.748783	0.704012		0.750439	0.554646		0.67348	0.51243		0.5	0.5		0.868056	0.76129		0.758725	0.574971		0.5	0.5		0.780647	0.598997		0.5	0.5		0.764993	0.762591		0.514564	0.5		0.5	0.5		0.680761	0.638		0.87008
UNC_HS_Red6_Median_BMC.Med.Genomics.2011_PMID.21214954	0.909594	0.818646		0.741246	0.66967		0.925812	0.846207		0.763875	0.618512		0.861423	0.508918		0.5	0.5		0.991317	0.594136		0.933642	0.567742		0.813027	0.622718		0.78259	0.630196		0.780647	0.553258		0.5	0.5		0.753027	0.554018		0.815308	0.685185		0.909349	0.743301		0.811831	0.7162		0.924778
UNC_HS_Red7_Median_BMC.Med.Genomics.2011_PMID.21214954	0.5	0.5		0.5	0.5		0.5	0.5		0.497368	0.5		0.848785	0.542212		0.637157	0.50842		0.987115	0.814815		0.5	0.5		0.826246	0.659554		0.595418	0.611863		0.710468	0.735837		0.5	0.5		0.825356	0.725298		0.84815	0.694444		0.5	0.5		0.836577	0.66449		0.734554
UNC_HS_Red8_Median_BMC.Med.Genomics.2011_PMID.21214954	0.878927	0.863564		0.99815	0.773994		0.5	0.5		0.815337	0.736728		0.5	0.5		0.647504	0.579154		0.906162	0.865741		0.869599	0.522581		0.788497	0.629758		0.5	0.5		0.811754	0.493108		0.5	0.5		0.5	0.5		0.883796	0.748858		0.797454	0.568627		0.849487	0.663		0.5
UNC_HS_Red9_Median_BMC.Med.Genomics.2011_PMID.21214954	0.812011	0.751986		0.952407	0.621345		0.815546	0.702855		0.807301	0.725		0.749864	0.656361		0.655319	0.502706		0.862185	0.62037		0.921682	0.673118		0.823204	0.655922		0.711485	0.536863		0.5	0.5		0.5	0.5		0.5	0.5		0.759369	0.628963		0.928637	0.576813		0.864527	0.7158		0.5
UNC_IGG_Cluster_Median_BMC.Med.Genomics.2011_PMID.21214954	0.810237	0.679937		0.938519	0.65015		0.5	0.5		0.5	0.5		0.736592	0.596247		0.5	0.5		0.966106	0.651235		0.5	0.5		0.871011	0.760092		0.536343	0.476667		0.869437	0.723533		0.844489	0.630515		0.765549	0.552621		0.5	0.5		0.5	0.5		0.908021	0.767755		0.667559
UNC_Interferon_Cluster_Median_BMC.Med.Genomics.2011_PMID.21214954	0.745098	0.603622		0.967388	0.762763		0.5	0.5		0.901641	0.781173		0.712714	0.596908		0.769412	0.593959		0.820728	0.648148		0.5	0.5		0.906838	0.833526		0.5	0.5		0.5	0.5		0.5	0.5		0.787036	0.678252		0.5	0.5		0.5	0.5		0.5	0.5		0.835379
UNC_Keller2012_CD10_Median_Adam_PMID.25575446	0.805213	0.733544		0.5	0.5		0.5	0.5		0.875099	0.709568		0.947989	0.636199		0.5	0.5		1	0.804012		0.908565	0.496774		0.887536	0.752787		0.772894	0.631765		0.5	0.5		0.5	0.5		0.809482	0.508544		0.825551	0.60312		0.841278	0.691605		0.882566	0.697959		0.5
UNC_KRAS_amplicon_Median_Genome.Biology.2007_PMID.17493263	0.82963	0.783853		0.951885	0.810811		0.79298	0.749792		0.890945	0.864506		0.85327	0.740503		0.784657	0.740176		0.907003	0.783951		0.841049	0.778495		0.826076	0.776311		0.745314	0.737843		0.874311	0.774436		0.5	0.5		0.812429	0.737793		0.872218	0.673997		0.923446	0.818389		0.869055	0.773894		0.957773
UNC_Lim2009_LumProg_Median_Adam_PMID.25575446	0.883573	0.851475		0.5	0.5		0.769734	0.593051		0.5	0.5		0.907814	0.488019		0.827353	0.68324		0.85014	0.574074		0.745205	0.629167		0.62742	0.64		0.842383	0.819608		0.675535	0.481527		0.564103	0.515152		0.5	0.5		0.844657	0.68417		0.730756	0.639254		0.5	0.5		0.957152
UNC_Lim2009_MaSC_Median_Adam_PMID.25575446	0.813912	0.708038		0.93815	0.793741		0.816742	0.743177		0.892473	0.639815		0.86687	0.665279		0.5	0.5		0.996639	0.819444		0.805941	0.584946		0.936798	0.819466		0.777455	0.7		0.830808	0.769424		0.807364	0.526515		0.658712	0.554951		0.922079	0.653729		0.873669	0.823301		0.796174	0.692041		0.5
UNC_Lim2009_MatureLum_Median_Adam_PMID.25575446	0.860987	0.815836		0.980843	0.722617		0.827359	0.768826		0.871271	0.711382		0.670498	0.709275		0.835931	0.553863		0.994398	0.919753		0.957562	0.787097		0.5	0.5		0.710623	0.632745		0.651515	0.547619		0.68365	0.466912		0.5	0.5		0.5	0.5		0.829097	0.547961		0.850303	0.722245		0.804921
UNC_Lim2009_Stroma_Median_Adam_PMID.25575446	0.805278	0.751994		0.5	0.5		0.828731	0.691366		0.502632	0.5		0.5	0.5		0.5	0.5		0.7493	0.419753		0.740117	0.620833		0.854665	0.638601		0.764543	0.632427		0.5	0.5		0.5	0.5		0.752959	0.699791		0.873626	0.678669		0.86363	0.738245		0.856503	0.7386		0.932892
UNC_Lim2010_LumProg_Median_Adam_PMID.25575446	0.788365	0.679458		0.5	0.5		0.695552	0.722245		0.5	0.5		0.5	0.5		0.642077	0.574946		0.5	0.5		0.5	0.5		0.5	0.5		0.5	0.5		0.587006	0.684837		0.5	0.5		0.5	0.5		0.813466	0.695216		0.915641	0.770665		0.873596	0.7062		0.967365
UNC_Lim2010_MaSC_Median_Adam_PMID.25575446	0.825248	0.688294		0.5	0.5		0.801689	0.732835		0.841766	0.76358		0.785996	0.579193		0.5	0.5		0.980952	0.75		0.5	0.5		0.878909	0.650097		0.773397	0.714118		0.824036	0.630326		0.702092	0.648841		0.708283	0.726408		0.815089	0.673581		0.861088	0.774605		0.744946	0.699737		0.496377
UNC_Lim2010_MatureLum_Median_Adam_PMID.25575446	0.831674	0.699449		0.807003	0.674174		0.786474	0.602436		0.831466	0.651543		0.722737	0.478597		0.803638	0.545184		0.946499	0.62037		0.89892	0.711828		0.840791	0.624078		0.5	0.5		0.5	0.5		0.5	0.5		0.802425	0.707961		0.790716	0.661448		0.778805	0.654038		0.740399	0.6684		0.75857
UNC_Lim2010_Stroma_Median_Adam_PMID.25575446	0.5	0.5		0.5	0.5		0.802589	0.686481		0.5	0.5		0.77601	0.509059		0.5	0.5		0.830812	0.689815		0.974923	0.660215		0.829309	0.65321		0.852434	0.582276		0.5	0.5		0.815115	0.638146		0.746366	0.719806		0.853366	0.640818		0.865652	0.790962		0.888001	0.778		0.939801
UNC_LUMINAL_Cluster_Median_BMC.Med.Genomics.2011_PMID.21214954	0.922608	0.805175		0.927489	0.483918		0.847576	0.802683		0.913526	0.787346		0.979807	0.658095		0.773088	0.701417		0.995238	0.632716		0.843444	0.354167		0.897844	0.778252		0.782949	0.742353		0.854598	0.770936		0.5	0.5		0.880328	0.745631		0.898695	0.739346		0.934958	0.778469		0.766834	0.643265		0.933665
UNC_Lung.WNT.DiMeo_Median_Cancer.Res.2009_PMID.19549913	0.786071	0.656833		0.818551	0.479532		0.759074	0.662264		0.679287	0.630247		0.5	0.5		0.819363	0.490511		0.5	0.5		0.5	0.5		0.74594	0.627961		0.824894	0.781373		0.832759	0.756892		0.807018	0.418895		0.808511	0.755094		0.820442	0.603914		0.925918	0.614125		0.716109	0.716327		0.5
UNC_MBASAL_Median_BMC.Med.Genomics.2011_PMID.21214954	0.690939	0.63975		0.946538	0.75976		0.554924	0.514413		0.844241	0.688415		0.5	0.5		0.87514	0.447781		0.970028	0.79784		0.876157	0.509677		0.840118	0.665243		0.765029	0.61902		0.5	0.5		0.928812	0.611408		0.815439	0.598447		0.5	0.5		0.5	0.5		0.5	0.5		0.712653
UNC_MCD3_CD8_Median_BMC.Med.Genomics.2011_PMID.21214954	0.810079	0.707291		0.989308	0.722222		0.805076	0.652976		0.921505	0.700617		0.5	0.5		0.5	0.5		0.771709	0.621914		0.927083	0.490323		0.89827	0.83301		0.63905	0.572745		0.496212	0.5		0.953713	0.617647		0.835933	0.686659		0.923932	0.631659		0.856109	0.624595		0.935659	0.756327		0.952285
UNC_MClaudin_Cluster_Median_BMC.Med.Genomics.2011_PMID.21214954	0.79381	0.622892		0.954297	0.775249		0.594905	0.486343		0.854726	0.685802		0.879719	0.578609		0.665735	0.546645		0.982993	0.761261		0.810957	0.48172		0.5	0.5		0.632371	0.696863		0.92034	0.719298		0.67033	0.788603		0.5	0.5		0.946137	0.665509		0.837323	0.711784		0.758769	0.591837		0.999365
UNC_MECM_Median_BMC.Med.Genomics.2011_PMID.21214954	0.825675	0.642978		0.5	0.5		0.794208	0.70335		0.5	0.5		0.794858	0.562426		0.5	0.5		0.810084	0.728395		0.998843	0.655914		0.5	0.5		0.5	0.5		0.492424	0.500313		0.606394	0.688419		0.705093	0.715686		0.889227	0.74267		0.9539	0.632257		0.878373	0.8072		0.96528
UNC_METAPLASTIC_Up_Median_CanRes.2009_PMID.19435916	0.815897	0.734503		0.984316	0.726608		0.718439	0.713725		0.906845	0.78768		0.731618	0.56477		0.630833	0.529003		1	0.487654		0.5	0.5		0.816609	0.725049		0.674127	0.636964		0.81203	0.602041		0.5	0.5		0.840313	0.57228		0.829341	0.633488		0.883853	0.66233		0.5	0.5		0.5
UNC_MFGFR2_Median_BMC.Med.Genomics.2011_PMID.21214954	0.727712	0.714993		0.87931	0.526316		0.747893	0.674097		0.883645	0.579938		0.5	0.5		0.596471	0.632719		0.947339	0.871914		0.5	0.5		0.801964	0.575534		0.726782	0.638218		0.75551	0.58584		0.659244	0.47148		0.5	0.5		0.850177	0.638889		0.655496	0.626682		0.922451	0.651837		0.737939
UNC_MHistone_Median_BMC.Med.Genomics.2011_PMID.21214954	0.862543	0.728899		0.77258	0.653509		0.912677	0.82658		0.917204	0.723148		0.83683	0.645278		0.776569	0.655303		0.887675	0.634259		0.998071	0.655914		0.888319	0.686275		0.814839	0.739804		0.858471	0.502506		0.5	0.5		0.781221	0.668155		0.807725	0.709105		0.846963	0.73577		0.901078	0.665253		0.985188
UNC_MInterferon_Cluster_Median_BMC.Med.Genomics.2011_PMID.21214954	0.528572	0.509615		0.972735	0.702703		0.628629	0.618438		0.919921	0.703704		0.5	0.5		0.71402	0.60973		0.902241	0.470679		0.5	0.5		0.91724	0.845825		0.782482	0.588235		0.802686	0.679825		0.5	0.5		0.763925	0.681853		0.5	0.5		0.878837	0.750769		0.865886	0.750505		0.869022
UNC_MITO1_Median_BMC.Med.Genomics.2011_PMID.21214954	0.753894	0.623567		0.5	0.5		0.786208	0.587209		0.79202	0.587963		0.886084	0.541788		0.7425	0.565624		0.931653	0.592593		0.513699	0.5		0.5	0.5		0.766119	0.685506		0.5	0.5		0.532051	0.515152		0.5	0.5		0.768732	0.722603		0.758718	0.601165		0.745848	0.5864		0.5
UNC_MITO2_Median_BMC.Med.Genomics.2011_PMID.21214954	0.753303	0.697582		0.767378	0.560455		0.785486	0.61884		0.5	0.5		0.773376	0.639977		0.5	0.5		0.94958	0.646605		0.5	0.5		0.5	0.5		0.749479	0.667843		0.828283	0.610276		0.5	0.5		0.5	0.5		0.7786	0.580431		0.86428	0.614231		0.922118	0.570612		0.839082
UNC_MK14_K17_Median_BMC.Med.Genomics.2011_PMID.21214954	0.769037	0.699729		0.897621	0.656156		0.5	0.5		0.907914	0.719825		0.903802	0.678954		0.5	0.5		0.913165	0.766975		0.5	0.5		0.5	0.5		0.764131	0.507059		0.799702	0.83584		0.815518	0.474265		0.5	0.5		0.814429	0.704718		0.855614	0.752713		0.838649	0.644286		0.909331
UNC_MKRAS_amplicon_Median_BMC.Med.Genomics.2011_PMID.21214954	0.788236	0.734037		0.946907	0.759602		0.752041	0.740069		0.810922	0.796296		0.847893	0.704267		0.731667	0.634189		0.954082	0.89039		0.869985	0.595699		0.857336	0.76509		0.775551	0.601569		0.884183	0.846491		0.5	0.5		0.794409	0.674548		0.802025	0.722603		0.912253	0.82924		0.824526	0.812525		0.997672
UNC_MM_BRCAwnt_1pFDR_UP_Median_Genome.Biology.2007_PMID.17493263	0.825736	0.779266		0.985495	0.655761		0.811244	0.747781		0.5	0.5		0.76577	0.609394		0.66598	0.597968		0.967787	0.666667		0.745756	0.591398		0.752393	0.655922		0.698054	0.503922		0.842172	0.718672		0.5	0.5		0.747926	0.542524		0.866974	0.75		0.856215	0.68932		0.874612	0.730204		0.888469
UNC_MM_C3Tag.2012_Median_Genome.Biol.2013_PMID.24220145	0.882306	0.829158		1	0.684211		0.889851	0.821567		0.866723	0.723457		0.883011	0.564582		0.665074	0.582981		0.959104	0.564815		0.768519	0.696774		0.856783	0.748155		0.856137	0.652745		0.924013	0.62594		0.5	0.5		0.818382	0.772621		0.925159	0.828704		0.951795	0.753654		0.844038	0.7284		0.99958
UNC_MM_C3Tag_1pFDR_UP_Median_Genome.Biology.2007_PMID.17493263	0.927601	0.823329		0.972735	0.75976		0.913972	0.768283		0.893605	0.741975		0.811091	0.646254		0.5	0.5		0.934734	0.70216		0.764275	0.574194		0.902737	0.670097		0.806723	0.603922		0.807622	0.610276		0.990138	0.640152		0.82265	0.747213		0.936179	0.867319		0.910692	0.758077		0.912091	0.685918		0.857278
UNC_MM_Class3_Median_Genome.Biol.2013_PMID.24220145	0.67571	0.603109		0.5	0.5		0.683312	0.584856		0.731453	0.604753		0.5	0.5		0.694265	0.622561		0.878711	0.694444		0.5	0.5		0.624761	0.560485		0.5	0.5		0.503759	0.508929		0.5	0.5		0.5	0.5		0.713267	0.625571		0.640855	0.461831		0.799245	0.553673		0.5
UNC_MM_Class8_Median_Genome.Biol.2013_PMID.24220145	0.669499	0.579444		0.505747	0.473684		0.5	0.5		0.895642	0.654938		0.77601	0.483928		0.778186	0.526864		0.884594	0.617284		0.5	0.5		0.834657	0.643883		0.5	0.5		0.5	0.5		0.5	0.5		0.725055	0.731456		0.703869	0.542857		0.5	0.5		0.863105	0.673265		0.967837
UNC_MM_Claudinlow_Median_Genome.Biol.2013_PMID.24220145	0.5	0.5		0.96106	0.676901		0.5	0.5		0.916304	0.693767		0.603116	0.495244		0.5	0.5		0.828011	0.600309		0.725694	0.578495		0.820935	0.705243		0.5	0.5		0.5	0.5		0.5	0.5		0.796433	0.805243		0.833678	0.707002		0.831674	0.817818		0.898377	0.774		0.959056
UNC_MM_DMBAwnt_1pFDR_UP_Median_Genome.Biology.2007_PMID.17493263	0.805989	0.683252		0.5	0.5		0.5	0.5		0.691851	0.517901		0.816974	0.658145		0.5	0.5		0.951261	0.856481		0.787867	0.754167		0.5	0.5		0.753951	0.68298		0.716713	0.58396		0.694332	0.655971		0.664279	0.604466		0.863553	0.711937		0.85851	0.745479		0.831834	0.5958		0.5
UNC_MM_Erbb2.like_Median_Genome.Biol.2013_PMID.24220145	0.794704	0.686286		0.807734	0.593567		0.714374	0.661337		0.85133	0.560802		0.5	0.5		0.5	0.5		0.5	0.5		0.5	0.5		0.5	0.5		0.5	0.5		0.880393	0.565887		0.620973	0.534091		0.789886	0.725875		0.706138	0.459665		0.887253	0.656958		0.883336	0.8026		0.656052
UNC_MM_Green1_Median_BMC.Med.Genomics.2011_PMID.21214954	0.830123	0.687776		0.938252	0.71021		0.5	0.5		0.892849	0.825354		0.640584	0.4436		0.716103	0.528736		0.718768	0.658951		0.97608	0.709677		0.908163	0.712621		0.5	0.5		0.930017	0.625		0.5	0.5		0.814922	0.686851		0.888349	0.709198		0.916596	0.803541		0.873365	0.767832		0.99853
UNC_MM_Green10_Median_BMC.Med.Genomics.2011_PMID.21214954	0.5	0.5		0.879329	0.520468		0.653794	0.490678		0.899434	0.62716		0.828086	0.663496		0.777106	0.451569		0.942017	0.509259		0.862654	0.509677		0.605253	0.585544		0.642785	0.625098		0.948525	0.630542		0.5	0.5		0.829941	0.729903		0.867045	0.640432		0.873058	0.574719		0.831952	0.686327		0.825982
UNC_MM_Green11_Median_BMC.Med.Genomics.2011_PMID.21214954	0.705784	0.708411		0.93815	0.571835		0.759353	0.627795		0.5	0.5		0.748919	0.743947		0.5	0.5		0.5	0.5		0.83912	0.548387		0.833269	0.721022		0.741615	0.646667		0.664256	0.47807		0.5	0.5		0.724807	0.649903		0.907509	0.612133		0.905473	0.651628		0.868729	0.64551		0.5
UNC_MM_Green12_Median_BMC.Med.Genomics.2011_PMID.21214954	0.651982	0.666151		0.821292	0.627312		0.685457	0.573719		0.5	0.5		0.5	0.5		0.5	0.5		0.969468	0.641975		0.900077	0.556989		0.5	0.5		0.694211	0.683137		0.5	0.5		0.5	0.5		0.65194	0.625243		0.741142	0.662934		0.735354	0.503845		0.621097	0.477959		0.771582
UNC_MM_Green13_Median_BMC.Med.Genomics.2011_PMID.21214954	0.688407	0.63975		0.966854	0.551051		0.59832	0.554748		0.802547	0.734259		0.717406	0.600818		0.5	0.5		0.754819	0.531532		0.5	0.5		0.695873	0.644078		0.685341	0.699412		0.5	0.5		0.5	0.5		0.832407	0.746444		0.880298	0.762731		0.93238	0.654293		0.837576	0.739388		0.984877
UNC_MM_Green14_Median_BMC.Med.Genomics.2011_PMID.21214954	0.680125	0.537248		0.78455	0.63964		0.674074	0.513175		0.5	0.5		0.5	0.5		0.666158	0.509778		0.5	0.5		0.656751	0.714583		0.860081	0.627961		0.682755	0.48098		0.714646	0.54386		0.718961	0.693405		0.76608	0.770874		0.781857	0.56713		0.892514	0.59071		0.74242	0.595676		0.728418
UNC_MM_Green15_Median_BMC.Med.Genomics.2011_PMID.21214954	0.736531	0.646072		0.937368	0.605263		0.5	0.5		0.721153	0.659162		0.729055	0.435791		0.5	0.5		0.998039	0.757716		0.977299	0.575		0.808843	0.703107		0.704518	0.52451		0.841942	0.60213		0.687212	0.658144		0.775926	0.744906		0.876585	0.684932		0.5	0.5		0.752035	0.632653		0.923614
UNC_MM_Green16_Median_BMC.Med.Genomics.2011_PMID.21214954	0.831439	0.742184		0.963474	0.798246		0.839137	0.675886		0.886927	0.580556		0.708187	0.590883		0.710335	0.614177		0.99888	0.589506		0.5	0.5		0.778172	0.676311		0.782877	0.620784		0.768626	0.637755		0.5	0.5		0.719088	0.58516		0.5	0.5		0.86094	0.709038		0.905574	0.761616		0.965238
UNC_MM_Green17_Median_BMC.Med.Genomics.2011_PMID.21214954	0.737312	0.573376		0.758621	0.588905		0.497456	0.491002		0.803113	0.629012		0.507353	0.5		0.643941	0.528277		0.941176	0.623457		0.746528	0.604301		0.731721	0.531456		0.5	0.5		0.672932	0.560587		0.5	0.5		0.662358	0.643022		0.828117	0.716134		0.811017	0.705311		0.867693	0.668367		0.908738
UNC_MM_Green18_Median_BMC.Med.Genomics.2011_PMID.21214954	0.836786	0.720091		0.5	0.5		0.787347	0.700235		0.5	0.5		0.5	0.5		0.65936	0.494979		0.710644	0.445988		0.5	0.5		0.874641	0.576894		0.652733	0.493529		0.5	0.5		0.5	0.5		0.671154	0.653979		0.832955	0.773534		0.857143	0.698641		0.840832	0.733265		0.969229
UNC_MM_Green19_Median_BMC.Med.Genomics.2011_PMID.21214954	0.88655	0.803865		0.906404	0.698435		0.927475	0.783007		0.874142	0.694184		0.70999	0.533294		0.5	0.5		0.995798	0.612654		0.888845	0.45		0.923611	0.735486		0.793103	0.684721		0.944444	0.668546		0.749584	0.549632		0.815812	0.750865		0.954302	0.799087		0.938171	0.77727		0.865214	0.736531		0.939166
UNC_MM_Green2_Median_BMC.Med.Genomics.2011_PMID.21214954	0.863906	0.801459		0.984496	0.675676		0.823211	0.747712		0.64652	0.459259		0.795076	0.460166		0.736453	0.469609		0.706162	0.476852		0.833333	0.694624		0.802142	0.736311		0.749802	0.58		0.898301	0.695489		0.5	0.5		0.72892	0.666214		0.970659	0.778935		0.862888	0.794784		0.854336	0.673673		0.5
UNC_MM_Green20_Median_BMC.Med.Genomics.2011_PMID.21214954	0.5	0.5		0.5	0.5		0.5	0.5		0.895076	0.720679		0.661837	0.495244		0.5	0.5		0.985714	0.703704		0.854012	0.589583		0.86579	0.646408		0.5	0.5		0.733012	0.651003		0.5	0.5		0.806007	0.704078		0.922364	0.682268		0.637076	0.60099		0.787162	0.6406		0.5
UNC_MM_Green21_Median_BMC.Med.Genomics.2011_PMID.21214954	0.82056	0.617625		0.960865	0.772404		0.654365	0.587066		0.90249	0.75216		0.5	0.5		0.840072	0.583063		0.5	0.5		0.5	0.5		0.914387	0.860823		0.5	0.5		0.841518	0.604087		0.5	0.5		0.782462	0.751845		0.5	0.5		0.89947	0.758233		0.859451	0.746		0.859063
UNC_MM_Green22_Median_BMC.Med.Genomics.2011_PMID.21214954	0.681357	0.625607		0.964286	0.513158		0.705969	0.629014		0.5	0.5		0.916045	0.714787		0.64402	0.650628		0.997479	0.853395		0.5	0.5		0.632229	0.62822		0.637642	0.52184		0.848829	0.596491		0.719592	0.505682		0.5	0.5		0.81051	0.559687		0.843044	0.733105		0.5	0.5		0.808129
UNC_MM_Green23_Median_BMC.Med.Genomics.2011_PMID.21214954	0.727126	0.683328		0.972906	0.540541		0.722208	0.576608		0.673628	0.570679		0.5	0.5		0.748525	0.635552		0.959944	0.57716		0.947145	0.610753		0.506276	0.494854		0.5	0.5		0.799816	0.670426		0.5	0.5		0.5	0.5		0.891851	0.640411		0.805297	0.700171		0.682291	0.55		0.896345
UNC_MM_Green24_Median_BMC.Med.Genomics.2011_PMID.21214954	0.75231	0.60829		0.908313	0.472973		0.761398	0.620155		0.874972	0.602439		0.530613	0.567479		0.5	0.5		0.995238	0.45679		0.659529	0.744086		0.805156	0.619612		0.655929	0.650392		0.792815	0.563283		0.5	0.5		0.833593	0.579612		0.868391	0.689815		0.840301	0.631346		0.894295	0.607959		0.804873
UNC_MM_Green25_Median_BMC.Med.Genomics.2011_PMID.21214954	0.703335	0.597714		0.94146	0.53003		0.516504	0.488304		0.944143	0.666049		0.721647	0.64566		0.668676	0.610799		0.744258	0.479938		0.5	0.5		0.5	0.5		0.736084	0.602353		0.781377	0.469212		0.656011	0.555147		0.83141	0.687043		0.921687	0.582562		0.792787	0.506602		0.753976	0.597697		0.5
UNC_MM_Green3_Median_BMC.Med.Genomics.2011_PMID.21214954	0.74348	0.748833		0.987013	0.578947		0.817487	0.639697		0.837408	0.717284		0.758999	0.526008		0.616618	0.533013		0.935854	0.666667		0.900077	0.6		0.723708	0.455534		0.779537	0.662941		0.5	0.5		0.5	0.5		0.796724	0.57401		0.825656	0.630015		0.857006	0.729072		0.741594	0.6568		0.878428
UNC_MM_Green4_Median_BMC.Med.Genomics.2011_PMID.21214954	0.845369	0.582193		0.706869	0.589181		0.844048	0.579498		0.852865	0.594747		0.76882	0.608205		0.5	0.5		0.918207	0.671296		0.5	0.5		0.821332	0.554018		0.662819	0.602893		0.802456	0.669173		0.5	0.5		0.831147	0.636311		0.883911	0.648532		0.803045	0.638216		0.818522	0.547959		0.5
UNC_MM_Green5_Median_BMC.Med.Genomics.2011_PMID.21214954	0.794547	0.72941		0.5	0.5		0.5125	0.520433		0.890549	0.675617		0.5	0.5		0.521863	0.493986		0.82521	0.740741		0.856481	0.711828		0.819481	0.641165		0.672233	0.609804		0.789011	0.673645		0.5	0.5		0.764316	0.681661		0.879518	0.672068		0.759017	0.700226		0.865255	0.665859		0.626759
UNC_MM_Green6_Median_BMC.Med.Genomics.2011_PMID.21214954	0.95529	0.83523		0.8471	0.570571		0.933837	0.788552		0.897895	0.592558		0.952718	0.612961		0.70402	0.541834		0.906443	0.475309		0.697917	0.55914		0.879016	0.62466		0.812433	0.702157		0.943297	0.843985		0.5	0.5		0.739061	0.796893		0.92836	0.700196		0.912828	0.829489		0.862661	0.6742		0.84331
UNC_MM_Green7_Median_BMC.Med.Genomics.2011_PMID.21214954	0.746331	0.667302		0.5	0.5		0.707272	0.627933		0.837161	0.621013		0.770653	0.588378		0.852451	0.630847		0.5	0.5		0.617477	0.565591		0.706873	0.61188		0.702004	0.577843		0.659206	0.634712		0.5	0.5		0.704702	0.632039		0.796281	0.529941		0.5	0.5		0.784298	0.520612		0.809914
UNC_MM_Green8_Median_BMC.Med.Genomics.2011_PMID.21214954	0.769576	0.590459		0.934242	0.74024		0.700622	0.600826		0.893279	0.628518		0.5	0.5		0.90416	0.567641		0.951531	0.678679		0.998457	0.843011		0.956953	0.787961		0.808973	0.622718		0.869031	0.645363		0.5	0.5		0.748077	0.675702		0.733094	0.718591		0.802825	0.55435		0.885986	0.74		0.90711
UNC_MM_Green9_Median_BMC.Med.Genomics.2011_PMID.21214954	0.709886	0.625677		0.943865	0.704204		0.76052	0.589749		0.835823	0.701543		0.5	0.5		0.5	0.5		0.941737	0.574074		0.5	0.5		0.668697	0.648404		0.690979	0.579804		0.857208	0.733083		0.5	0.5		0.712751	0.643689		0.766593	0.578006		0.843326	0.677708		0.91588	0.6532		0.962865
UNC_MM_Myc.2012_Median_Genome.Biol.2013_PMID.24220145	0.878541	0.836523		0.5	0.5		0.899061	0.715033		0.921336	0.507716		0.848661	0.573349		0.515	0.5		0.880112	0.583333		0.925926	0.546237		0.844266	0.597864		0.80367	0.689412		0.913682	0.618421		0.784091	0.415686		0.746791	0.701942		0.875882	0.732877		0.889195	0.764706		0.848852	0.6956		0.5
UNC_MM_Myc_1pFDR_UP_Median_Genome.Biology.2007_PMID.17493263	0.828807	0.751074		0.836891	0.588905		0.836073	0.745057		0.604075	0.581173		0.79302	0.710111		0.792941	0.540497		0.5	0.5		0.853009	0.546237		0.736969	0.56835		0.699095	0.542353		0.905379	0.55665		0.538955	0.445076		0.83221	0.698058		0.896238	0.722505		0.872917	0.763944		0.891286	0.7028		0.843835
UNC_MM_Myoepithelioma.like_Median_Genome.Biol.2013_PMID.24220145	0.820857	0.717456		0.5	0.5		0.839726	0.704873		0.5	0.5		0.5	0.5		0.5	0.5		0.5	0.5		0.5	0.5		0.712215	0.681084		0.535642	0.524314		0.5	0.5		0.870796	0.527574		0.825544	0.726602		0.889936	0.667824		0.88637	0.738245		0.820265	0.826		0.893039
UNC_MM_Neu.2012_Median_Genome.Biol.2013_PMID.24220145	0.792814	0.777922		0.737001	0.513514		0.766525	0.737265		0.5	0.5		0.887967	0.743678		0.728922	0.679497		0.782353	0.703704		0.821373	0.505376		0.700463	0.621876		0.806989	0.710097		0.761708	0.56391		0.5	0.5		0.852741	0.760971		0.906237	0.567901		0.858866	0.734038		0.851614	0.6518		0.984457
UNC_MM_NeuPyMT_1pFDR_UP_Median_Genome.Biology.2007_PMID.17493263	0.810721	0.668896		0.803137	0.51462		0.834621	0.583821		0.883079	0.673148		0.824164	0.467301		0.5	0.5		0.970805	0.576577		0.972222	0.662366		0.748989	0.546408		0.660921	0.566275		0.5	0.5		0.5	0.5		0.827672	0.554369		0.785967	0.695602		0.933934	0.690653		0.885202	0.6776		0.88193
UNC_MM_Normal.like_Median_Genome.Biol.2013_PMID.24220145	0.828867	0.65716		0.907772	0.623044		0.799587	0.748179		0.5	0.5		0.5	0.5		0.5	0.5		0.970868	0.609568		0.5	0.5		0.686511	0.57549		0.848273	0.761373		0.888315	0.620927		0.797571	0.614973		0.5	0.5		0.905112	0.841705		0.901996	0.71301		0.848755	0.829091		0.961384
UNC_MM_Normal_1pFDR_UP_Median_Genome.Biology.2007_PMID.17493263	0.812663	0.740898		0.924064	0.607843		0.5	0.5		0.5	0.5		0.5	0.491379		0.682059	0.55707		0.942297	0.66358		0.920139	0.630108		0.681161	0.60842		0.732637	0.563725		0.716253	0.559524		0.5	0.5		0.5	0.5		0.921403	0.661265		0.5125	0.49505		0.849039	0.7304		0.986669
UNC_MM_p53null.Basal_Median_Genome.Biol.2013_PMID.24220145	0.829295	0.726804		0.989177	0.555556		0.5	0.5		0.953933	0.737346		0.5	0.5		0.715043	0.470219		0.969188	0.837963		0.839506	0.516129		0.831962	0.652039		0.769626	0.617255		0.965909	0.597744		0.5	0.5		0.866061	0.792964		0.802764	0.661651		0.880968	0.733486		0.888153	0.663469		0.706679
UNC_MM_p53null.Luminal_Median_Genome.Biol.2013_PMID.24220145	0.879671	0.828977		0.9722	0.513514		0.888889	0.728544		0.878098	0.682716		0.5	0.5		0.764804	0.462711		0.854622	0.489198		0.841049	0.529032		0.80901	0.651865		0.769813	0.59035		0.846189	0.704887		0.5	0.5		0.775463	0.688389		0.84707	0.661057		0.804308	0.686084		0.789663	0.726939		0.926591
UNC_MM_p53null_1pFDR_UP_Median_Genome.Biology.2007_PMID.17493263	0.798434	0.646145		0.937534	0.69152		0.667766	0.548951		0.909394	0.720062		0.5	0.5		0.750588	0.618284		0.807003	0.638889		0.5	0.5		0.873896	0.772587		0.862314	0.779804		0.5	0.5		0.5	0.5		0.803953	0.693003		0.834089	0.631944		0.716525	0.67371		0.879902	0.822857		0.943384
UNC_MM_Potluck_1pFDR_UP_Median_Genome.Biology.2007_PMID.17493263	0.677473	0.616389		0.914461	0.788288		0.547195	0.514345		0.911545	0.698457		0.689944	0.534483		0.697745	0.57204		0.985994	0.708333		0.996142	0.636559		0.915919	0.789696		0.548248	0.533627		0.5	0.5		0.5	0.5		0.791717	0.8		0.843688	0.709198		0.497908	0.5		0.858518	0.769		0.979793
UNC_MM_PyMT.2012_Median_Genome.Biol.2013_PMID.24220145	0.821884	0.719064		0.668582	0.510669		0.782854	0.681617		0.5	0.5		0.936018	0.510228		0.5	0.5		0.998039	0.712963		0.5	0.5		0.728707	0.705049		0.689222	0.582217		0.5	0.5		0.5	0.5		0.5	0.5		0.828973	0.604642		0.78125	0.693508		0.84375	0.68923		0.826822
UNC_MM_Red1_Median_BMC.Med.Genomics.2011_PMID.21214954	0.842816	0.750964		0.946634	0.813656		0.847448	0.73249		0.897107	0.708568		0.712028	0.493863		0.5	0.5		0.5	0.5		0.934799	0.713978		0.835579	0.69534		0.5	0.5		0.5	0.5		0.5	0.5		0.78498	0.713204		0.892707	0.811263		0.924788	0.829812		0.865738	0.832121		0.977946
UNC_MM_Red10_Median_BMC.Med.Genomics.2011_PMID.21214954	0.915563	0.84326		0.578818	0.485064		0.905404	0.739348		0.899321	0.724383		0.921124	0.557075		0.741373	0.553595		0.5	0.5		0.5	0.5		0.778597	0.692427		0.789449	0.71		0.838519	0.706281		0.987508	0.605114		0.884937	0.69165		0.966336	0.762731		0.889244	0.747115		0.881769	0.6804		0.929116
UNC_MM_Red11_Median_BMC.Med.Genomics.2011_PMID.21214954	0.805236	0.752147		0.982358	0.605105		0.824023	0.729549		0.634352	0.505864		0.834504	0.64173		0.717685	0.544926		0.5	0.5		0.89159	0.526882		0.843875	0.608997		0.674747	0.543529		0.845845	0.633459		0.5	0.5		0.76047	0.636486		0.904465	0.696373		0.919869	0.793269		0.832319	0.7744		0.773262
UNC_MM_Red12_Median_BMC.Med.Genomics.2011_PMID.21214954	0.853029	0.695762		0.5	0.5		0.816174	0.708299		0.717997	0.640895		0.814421	0.573349		0.5	0.5		0.954932	0.63964		0.5	0.5		0.5	0.5		0.5	0.5		0.727241	0.623153		0.5	0.5		0.712037	0.623606		0.5	0.5		0.868711	0.594038		0.784058	0.547071		0.948225
UNC_MM_Red13_Median_BMC.Med.Genomics.2011_PMID.21214954	0.811995	0.681292		0.884523	0.6997		0.809048	0.704988		0.828523	0.610185		0.758253	0.67063		0.760735	0.663192		0.5	0.5		0.842593	0.589247		0.687251	0.513456		0.5	0.5		0.817264	0.658521		0.648258	0.55303		0.721866	0.761822		0.90286	0.763992		0.892514	0.739958		0.850756	0.6684		0.872302
UNC_MM_Red14_Median_BMC.Med.Genomics.2011_PMID.21214954	0.857546	0.632702		0.751337	0.687783		0.709873	0.635776		0.852915	0.668827		0.5	0.5		0.815686	0.735365		0.5	0.5		0.5	0.5		0.90755	0.775663		0.725167	0.553333		0.839761	0.640977		0.5	0.5		0.772108	0.703301		0.5	0.5		0.705508	0.59052		0.835414	0.750707		0.9511
UNC_MM_Red15_Median_BMC.Med.Genomics.2011_PMID.21214954	0.503189	0.5		0.93537	0.612573		0.505076	0.497076		0.920713	0.62037		0.832858	0.642899		0.5	0.5		0.9507	0.708333		0.618056	0.513978		0.5	0.5		0.5	0.5		0.860078	0.703008		0.5	0.5		0.5	0.5		0.825693	0.679985		0.628676	0.586408		0.5	0.5		0.894797
UNC_MM_Red16_Median_BMC.Med.Genomics.2011_PMID.21214954	0.653678	0.624146		0.801123	0.600601		0.697134	0.519934		0.5	0.5		0.778006	0.638015		0.5	0.5		0.5	0.5		0.935957	0.664516		0.84611	0.643495		0.741866	0.488431		0.5	0.5		0.5	0.5		0.5	0.5		0.821049	0.700617		0.876657	0.631731		0.786518	0.596327		0.5
UNC_MM_Red17_Median_BMC.Med.Genomics.2011_PMID.21214954	0.84153	0.691763		0.989995	0.498538		0.82684	0.701066		0.505376	0.5		0.666264	0.648743		0.782808	0.618393		0.954932	0.72973		0.895108	0.822917		0.816892	0.678641		0.670904	0.638235		0.718159	0.587372		0.5	0.5		0.723353	0.597864		0.5	0.5		0.707856	0.526528		0.85626	0.719796		0.946545
UNC_MM_Red18_Median_BMC.Med.Genomics.2011_PMID.21214954	0.62464	0.496539		0.82241	0.633127		0.5	0.5		0.811658	0.56142		0.718161	0.589774		0.80201	0.626838		0.5	0.5		0.790998	0.604167		0.812393	0.554402		0.831538	0.571961		0.658747	0.659774		0.5	0.5		0.5	0.5		0.854855	0.606096		0.74262	0.634875		0.781004	0.7052		0.5
UNC_MM_Red19_Median_BMC.Med.Genomics.2011_PMID.21214954	0.506057	0.535708		0.5	0.5		0.548407	0.508497		0.625071	0.513889		0.780277	0.623487		0.5	0.5		0.5	0.5		0.729167	0.589247		0.5	0.5		0.759999	0.603883		0.820018	0.651629		0.713675	0.373106		0.5	0.5		0.511765	0.5		0.5	0.5		0.704236	0.5552		0.5
UNC_MM_Red2_Median_BMC.Med.Genomics.2011_PMID.21214954	0.82808	0.667616		0.9421	0.578947		0.753807	0.616925		0.891341	0.633642		0.67393	0.599881		0.858966	0.406977		0.985994	0.746914		0.798826	0.552083		0.767357	0.547767		0.722998	0.56		0.84767	0.61622		0.5	0.5		0.663357	0.551845		0.854677	0.652838		0.851926	0.687379		0.502164	0.520408		0.829973
UNC_MM_Red20_Median_BMC.Med.Genomics.2011_PMID.21214954	0.838195	0.760031		0.775461	0.573574		0.740013	0.656003		0.808792	0.637273		0.915277	0.702513		0.710588	0.500401		1	0.760802		0.921296	0.71828		0.675963	0.578835		0.5	0.5		0.776974	0.631579		0.622301	0.664884		0.803953	0.627259		0.85365	0.691358		0.893397	0.777841		0.900037	0.694949		0.796339
UNC_MM_Red21_Median_BMC.Med.Genomics.2011_PMID.21214954	0.748817	0.593766		0.697318	0.601707		0.831244	0.629102		0.5	0.5		0.853698	0.64891		0.727402	0.535686		1	0.671296		0.5	0.5		0.5	0.5		0.779178	0.615686		0.76056	0.605263		0.780408	0.507576		0.5	0.5		0.5	0.5		0.773482	0.604417		0.83217	0.6254		0.5
UNC_MM_Red22_Median_BMC.Med.Genomics.2011_PMID.21214954	0.847306	0.690032		0.972085	0.763869		0.771183	0.696221		0.837974	0.720679		0.682972	0.513674		0.710245	0.638599		0.5	0.5		0.5	0.5		0.884366	0.883122		0.5	0.5		0.5	0.5		0.5	0.5		0.91713	0.685121		0.862954	0.723166		0.902189	0.700742		0.893301	0.8504		0.955892
UNC_MM_Red23_Median_BMC.Med.Genomics.2011_PMID.21214954	0.828129	0.740187		0.976474	0.451754		0.794271	0.663668		0.857216	0.646914		0.699286	0.619249		0.643431	0.663726		0.847703	0.46015		0.886574	0.735484		0.5	0.5		0.824679	0.669608		0.695707	0.672306		0.5	0.5		0.783171	0.658447		0.972981	0.600457		0.819923	0.68835		0.777971	0.680204		0.667814
UNC_MM_Red24_Median_BMC.Med.Genomics.2011_PMID.21214954	0.5	0.5		0.5	0.5		0.505	0.485277		0.865365	0.69537		0.706212	0.654004		0.823399	0.565803		1	0.703704		0.912809	0.513978		0.805617	0.591068		0.877433	0.738431		0.5	0.5		0.5	0.5		0.833262	0.717032		0.946746	0.737378		0.835084	0.716505		0.863105	0.733878		0.953371
UNC_MM_Red25_Median_BMC.Med.Genomics.2011_PMID.21214954	0.690655	0.661448		0.969968	0.668129		0.5	0.5		0.5	0.5		0.5	0.5		0.5	0.5		0.942857	0.766975		0.76196	0.507527		0.682657	0.665129		0.830712	0.658235		0.810207	0.608418		0.757909	0.691176		0.768234	0.64629		0.885461	0.697065		0.918079	0.732534		0.5	0.5		0.5
UNC_MM_Red3_Median_BMC.Med.Genomics.2011_PMID.21214954	0.5	0.5		0.5	0.5		0.5	0.5		0.702338	0.477134		0.541126	0.491379		0.5	0.5		0.5	0.5		0.715264	0.50625		0.710588	0.712039		0.5	0.5		0.69433	0.649123		0.644399	0.486631		0.84886	0.746059		0.764352	0.654707		0.5	0.5		0.865124	0.6464		0.5
UNC_MM_Red4_Median_BMC.Med.Genomics.2011_PMID.21214954	0.857957	0.759755		0.721999	0.629129		0.83849	0.738356		0.6279	0.650617		0.744199	0.755648		0.754706	0.543972		0.852381	0.53858		0.752701	0.68172		0.795833	0.566667		0.74478	0.646019		0.915442	0.662562		0.5	0.5		0.856429	0.703495		0.965627	0.695216		0.871575	0.751571		0.842363	0.706263		0.858548
UNC_MM_Red5_Median_BMC.Med.Genomics.2011_PMID.21214954	0.890931	0.863191		0.927273	0.675716		0.854962	0.765463		0.893952	0.677439		0.770961	0.592051		0.815784	0.667201		0.995518	0.569444		0.861111	0.55914		0.886639	0.621942		0.736479	0.541176		0.840624	0.669005		0.5	0.5		0.74172	0.685243		0.944933	0.74537		0.916942	0.756632		0.674532	0.648818		0.976332
UNC_MM_Red6_Median_BMC.Med.Genomics.2011_PMID.21214954	0.68708	0.659962		0.5	0.5		0.822931	0.649742		0.788681	0.569136		0.878567	0.612644		0.5	0.5		0.996919	0.782407		0.925926	0.677419		0.655983	0.63168		0.790423	0.665705		0.825872	0.674185		0.806527	0.604779		0.891631	0.678393		0.5	0.5		0.758556	0.542421		0.850155	0.64449		0.5
UNC_MM_Red7_Median_BMC.Med.Genomics.2011_PMID.21214954	0.5	0.5		0.5	0.5		0.5	0.5		0.5	0.5		0.5	0.5		0.5	0.5		0.836134	0.751543		0.809799	0.55914		0.5	0.5		0.691194	0.657059		0.73416	0.693609		0.5	0.5		0.5	0.5		0.88694	0.718591		0.865078	0.670664		0.5	0.5		0.84289
UNC_MM_Red8_Median_BMC.Med.Genomics.2011_PMID.21214954	0.829706	0.631768		0.870553	0.71266		0.788287	0.607362		0.855518	0.624074		0.825505	0.490357		0.672794	0.507351		0.978458	0.753754		0.5	0.5		0.5	0.5		0.765999	0.752549		0.673209	0.634085		0.5	0.5		0.777959	0.687573		0.885531	0.674755		0.836715	0.787885		0.948462	0.784401		0.932262
UNC_MM_Red9_Median_BMC.Med.Genomics.2011_PMID.21214954	0.5	0.5		0.979417	0.686186		0.653376	0.689302		0.950311	0.757099		0.737226	0.460761		0.5	0.5		0.965266	0.641975		0.5	0.5		0.900716	0.831845		0.5	0.5		0.5	0.5		0.981781	0.433155		0.829409	0.729515		0.87109	0.68728		0.830403	0.695222		0.840605	0.791		0.982755
UNC_MM_Squamous.like_Median_Genome.Biol.2013_PMID.24220145	0.791821	0.701584		0.946634	0.647226		0.5	0.5		0.855623	0.683865		0.5	0.5		0.736373	0.659984		0.970868	0.820988		0.967978	0.52043		0.74211	0.739417		0.84619	0.659216		0.664315	0.534483		0.733267	0.498162		0.652671	0.682238		0.892012	0.709589		0.758086	0.712164		0.5	0.5		0.91441
UNC_MM_Stat1_Median_Genome.Biol.2013_PMID.24220145	0.5	0.5		0.5	0.5		0.667119	0.548882		0.5	0.5		0.5	0.5		0.803186	0.641272		0.932773	0.578704		0.5	0.5		0.5	0.5		0.548523	0.523981		0.5	0.5		0.5	0.5		0.5	0.5		0.847722	0.660959		0.770308	0.733981		0.863741	0.672863		0.8933
UNC_MM_WapINT3.2012_Median_Genome.Biol.2013_PMID.24220145	0.802225	0.650252		0.911734	0.696594		0.733211	0.65559		0.532371	0.500309		0.729818	0.586801		0.655882	0.60572		0.915966	0.719136		0.958333	0.535484		0.820828	0.598641		0.811463	0.767255		0.791552	0.733083		0.5	0.5		0.780902	0.631845		0.925965	0.630137		0.929732	0.687607		0.847658	0.664		0.86748
UNC_MM_WapINT3_1pFDR_UP_Median_Genome.Biology.2007_PMID.17493263	0.729029	0.585962		0.982693	0.662281		0.63184	0.659512		0.882403	0.594817		0.814091	0.382233		0.5	0.5		0.707143	0.64892		0.5	0.5		0.780698	0.651865		0.78524	0.715977		0.783343	0.590517		0.5	0.5		0.810652	0.646408		0.847985	0.747162		0.801296	0.689903		0.856113	0.72202		0.950162
UNC_MM_WAPTag_1pFDR_UP_Median_Genome.Biology.2007_PMID.17493263	0.867015	0.847619		0.5	0.5		0.897173	0.810934		0.91545	0.66142		0.5	0.5		0.835975	0.545725		0.710364	0.550926		0.5	0.5		0.860152	0.63767		0.749964	0.602407		0.861191	0.660714		0.5	0.5		0.832229	0.735679		0.929279	0.872907		0.891881	0.845769		0.848786	0.724694		0.97408
UNC_MM_Wnt1.Early_Median_Genome.Biol.2013_PMID.24220145	0.5	0.5		0.834492	0.612368		0.5	0.5		0.76961	0.62284		0.678178	0.679548		0.514706	0.494387		0.998599	0.810185		0.856867	0.529032		0.5	0.5		0.854485	0.700392		0.618739	0.528941		0.870108	0.611408		0.765064	0.591696		0.903494	0.729159		0.850812	0.834761		0.693226	0.6802		0.5
UNC_MM_Wnt1.Late_Median_Genome.Biol.2013_PMID.24220145	0.5	0.5		0.911056	0.540541		0.5	0.5		0.669594	0.61945		0.5	0.5		0.5	0.5		0.981513	0.742284		1	0.686022		0.5	0.5		0.80093	0.638447		0.5	0.5		0.764902	0.590074		0.5	0.5		0.87736	0.587476		0.960523	0.639825		0.5	0.5		0.889729
UNC_Mmyosin_Median_BMC.Med.Genomics.2011_PMID.21214954	0.689781	0.6837		0.858238	0.678521		0.5	0.5		0.773288	0.704321		0.719904	0.614744		0.754085	0.558171		0.5	0.5		0.5	0.5		0.5	0.5		0.676327	0.513725		0.607438	0.58584		0.735931	0.590074		0.5	0.5		0.5	0.5		0.712147	0.547497		0.833728	0.436122		0.929952
UNC_MNADH_CYTochrome_Median_BMC.Med.Genomics.2011_PMID.21214954	0.873041	0.603762		0.5	0.5		0.840419	0.709735		0.652575	0.576852		0.858808	0.501189		0.666127	0.506549		0.814006	0.507716		0.749603	0.608871		0.777534	0.53165		0.738023	0.60549		0.526113	0.508772		0.5	0.5		0.752854	0.589709		0.715308	0.599151		0.905297	0.686084		0.84736	0.674		0.861374
UNC_MNB1_Median_BMC.Med.Genomics.2011_PMID.21214954	0.5	0.5		0.850842	0.584084		0.79079	0.578627		0.946576	0.548765		0.688543	0.503799		0.777549	0.517241		0.868627	0.632716		0.885714	0.491667		0.795369	0.643107		0.714573	0.491961		0.802347	0.677296		0.5	0.5		0.823219	0.684544		0.866757	0.667808		0.825939	0.707579		0.821235	0.6692		0.868515
UNC_MNB2_Median_BMC.Med.Genomics.2011_PMID.21214954	0.771047	0.702063		0.5	0.5		0.5	0.5		0.916412	0.699074		0.5	0.5		0.5	0.5		1	0.790123		0.5	0.5		0.692894	0.648155		0.730626	0.68902		0.77663	0.570802		0.740302	0.486742		0.806574	0.683107		0.888873	0.787423		0.923588	0.758424		0.850576	0.716768		0.885421
UNC_MNB3_Median_BMC.Med.Genomics.2011_PMID.21214954	0.79657	0.676658		0.505814	0.5		0.851789	0.670313		0.5	0.5		0.5	0.5		0.679608	0.469126		0.760504	0.572531		0.756944	0.505376		0.5	0.5		0.5	0.5		0.839302	0.642857		0.5	0.5		0.5	0.5		0.791141	0.667052		0.762114	0.583814		0.827804	0.6344		0.890314
UNC_MNOtch4_Median_BMC.Med.Genomics.2011_PMID.21214954	0.5	0.5		0.5	0.5		0.5	0.5		0.87569	0.508841		0.924393	0.640904		0.787206	0.65143		0.5	0.5		0.5	0.5		0.911389	0.632039		0.5	0.5		0.5	0.5		0.875125	0.558824		0.811893	0.726019		0.752549	0.55898		0.853014	0.598424		0.745027	0.6716		0.70857
UNC_MProliferation_Median_BMC.Med.Genomics.2011_PMID.21214954	0.892621	0.850233		0.903732	0.662281		0.905821	0.796714		0.857895	0.630556		0.888499	0.573349		0.806995	0.61945		0.938375	0.729938		0.837191	0.468817		0.871937	0.773933		0.804032	0.720777		0.919536	0.722431		0.5	0.5		0.865825	0.734175		0.960861	0.817732		0.931709	0.802779		0.904652	0.755708		0.5
UNC_MProtocadherin_Median_BMC.Med.Genomics.2011_PMID.21214954	0.825712	0.784503		0.928629	0.815315		0.824106	0.749862		0.889114	0.749844		0.5	0.5		0.806373	0.55012		0.966947	0.569444		0.734638	0.39375		0.883903	0.709727		0.690052	0.575811		0.5	0.5		0.5	0.5		0.803205	0.784466		0.857706	0.731115		0.5	0.5		0.827438	0.730451		0.5
UNC_MPYMT_NEU_Cluster_Median_BMC.Med.Genomics.2011_PMID.21214954	0.5	0.5		0.5	0.5		0.688286	0.62936		0.505291	0.493277		0.746049	0.511981		0.793333	0.55012		0.968627	0.759259		0.5	0.5		0.841004	0.729515		0.722073	0.669935		0.825017	0.779337		0.788878	0.389706		0.704489	0.586214		0.937193	0.631659		0.755986	0.650192		0.5	0.5		0.912717
UNC_MRibosomal_Median_BMC.Med.Genomics.2011_PMID.21214954	0.654917	0.560177		0.5	0.5		0.5	0.5		0.5	0.5		0.81453	0.529515		0.746915	0.484037		0.729972	0.58179		0.5	0.5		0.824537	0.597655		0.810673	0.564706		0.653237	0.593358		0.5	0.5		0.886143	0.662913		0.869466	0.792618		0.913665	0.607082		0.727499	0.605455		0.912413
UNC_MS_CD44_DOWN_Median_PNAS.2009_PMID.19666588	0.800625	0.781787		0.5	0.5		0.813211	0.688338		0.884611	0.689493		0.794422	0.734245		0.5	0.5		0.986275	0.847222		0.815972	0.754839		0.796787	0.713592		0.731954	0.586667		0.832185	0.497494		0.793207	0.595588		0.796114	0.600583		0.808655	0.781202		0.859769	0.732039		0.849796	0.695556		0.961563
UNC_MS_CD44_UP_Median_PNAS.2009_PMID.19666588	0.80166	0.691374		0.973804	0.597598		0.735926	0.709322		0.91388	0.860225		0.807726	0.739918		0.683529	0.649826		0.955782	0.635135		0.900463	0.580645		0.850755	0.739029		0.5	0.5		0.693182	0.75188		0.5	0.5		0.609722	0.620531		0.882784	0.723288		0.845223	0.634038		0.823698	0.7588		0.879962
UNC_MSquamous_Median_BMC.Med.Genomics.2011_PMID.21214954	0.759105	0.694941		0.974101	0.639319		0.5	0.5		0.5	0.5		0.921064	0.607748		0.728381	0.747565		0.708403	0.591821		0.864583	0.533333		0.925783	0.596694		0.5	0.5		0.840909	0.634712		0.717611	0.572193		0.5	0.5		0.754784	0.663966		0.731922	0.647247		0.888406	0.590101		0.69732
UNC_MUnknown_1_Median_BMC.Med.Genomics.2011_PMID.21214954	0.663013	0.510082		0.711736	0.466374		0.681173	0.537375		0.821166	0.526543		0.503676	0.491233		0.5	0.5		0.815406	0.578704		0.927469	0.531183		0.5	0.5		0.69852	0.576078		0.688476	0.651003		0.5	0.5		0.5	0.5		0.830617	0.703318		0.775883	0.667999		0.504292	0.5		0.774522
UNC_MUnknown_10_Median_BMC.Med.Genomics.2011_PMID.21214954	0.738552	0.595967		0.78455	0.690691		0.5	0.5		0.78704	0.605247		0.5	0.5		0.669363	0.578455		0.5	0.5		0.5	0.5		0.730232	0.538835		0.665416	0.55232		0.563935	0.509085		0.5	0.5		0.929438	0.635922		0.833593	0.618827		0.858898	0.635256		0.750774	0.7354		0.868935
UNC_MUnknown_11_Median_BMC.Med.Genomics.2011_PMID.21214954	0.801814	0.73231		0.873563	0.687688		0.803246	0.620208		0.781381	0.601235		0.5	0.5		0.5	0.5		0.90056	0.662037		0.748071	0.750538		0.774964	0.640715		0.775479	0.656471		0.668962	0.723684		0.5	0.5		0.775	0.739908		0.982282	0.747685		0.685771	0.608846		0.810382	0.633663		0.5
UNC_MUnknown_12_Median_BMC.Med.Genomics.2011_PMID.21214954	0.841316	0.675737		0.895619	0.530702		0.795761	0.751359		0.770837	0.464329		0.777217	0.56166		0.687059	0.674953		0.777132	0.518283		0.862622	0.54375		0.836503	0.644368		0.796308	0.526471		0.852847	0.748747		0.5	0.5		0.880377	0.586313		0.783558	0.654707		0.812045	0.724272		0.789219	0.618163		0.5
UNC_MUnknown_13_Median_BMC.Med.Genomics.2011_PMID.21214954	0.843724	0.703535		0.790093	0.357041		0.788401	0.7559		0.864007	0.514198		0.722125	0.564582		0.735294	0.585405		0.789916	0.462963		0.895833	0.488172		0.817514	0.669668		0.690633	0.582276		0.866506	0.686717		0.5	0.5		0.866286	0.64		0.805375	0.587139		0.92387	0.63754		0.944095	0.706735		0.975243
UNC_MUnknown_14_Median_BMC.Med.Genomics.2011_PMID.21214954	0.747702	0.633298		0.885331	0.578947		0.5	0.5		0.59734	0.452469		0.756509	0.548751		0.5	0.5		0.933894	0.618827		0.78858	0.655914		0.732799	0.597463		0.5	0.5		0.673222	0.490148		0.5	0.5		0.730805	0.614956		0.5	0.5		0.768997	0.632781		0.714811	0.488988		0.619775
UNC_MUnknown_15_Median_BMC.Med.Genomics.2011_PMID.21214954	0.782495	0.691047		0.5	0.5		0.806182	0.60472		0.798585	0.550309		0.805421	0.614845		0.768039	0.510024		0.917647	0.41358		0.708793	0.495536		0.767321	0.590291		0.618473	0.543333		0.798149	0.62931		0.5	0.5		0.845228	0.510188		0.863572	0.741512		0.512535	0.494808		0.5	0.5		0.906058
UNC_MUnknown_16_Median_BMC.Med.Genomics.2011_PMID.21214954	0.657489	0.551553		0.767378	0.54623		0.617029	0.492802		0.814827	0.56142		0.842777	0.524818		0.5	0.5		0.885204	0.54955		0.812886	0.615054		0.738104	0.426602		0.765101	0.528824		0.5	0.5		0.5	0.5		0.646195	0.622913		0.797336	0.691892		0.796116	0.541405		0.5	0.5		0.5
UNC_MUnknown_17_Median_BMC.Med.Genomics.2011_PMID.21214954	0.5	0.5		0.762574	0.460526		0.5	0.5		0.883079	0.654321		0.809238	0.542212		0.689902	0.65143		0.919328	0.628086		0.5	0.5		0.831147	0.625631		0.62684	0.571961		0.5	0.5		0.954031	0.573529		0.5	0.5		0.5	0.5		0.560205	0.548449		0.5	0.5		0.514493
UNC_MUnknown_18_Median_BMC.Med.Genomics.2011_PMID.21214954	0.835104	0.70085		0.5	0.5		0.84533	0.697007		0.737476	0.560038		0.931228	0.70339		0.719363	0.625769		0.99916	0.662037		0.887731	0.76129		0.5	0.5		0.5	0.5		0.5	0.5		0.769888	0.488636		0.805368	0.791262		0.73551	0.703957		0.914266	0.661336		0.797014	0.662		0.5
UNC_MUnknown_19_Median_BMC.Med.Genomics.2011_PMID.21214954	0.5	0.5		0.653301	0.385886		0.662489	0.664227		0.860838	0.595679		0.5	0.5		0.757843	0.549586		1	0.572531		0.734568	0.333333		0.694454	0.628155		0.5	0.5		0.722222	0.603383		0.5	0.5		0.623856	0.493592		0.713196	0.605784		0.818291	0.681135		0.845262	0.665859		0.930702
UNC_MUnknown_2_Median_BMC.Med.Genomics.2011_PMID.21214954	0.700197	0.659774		0.775461	0.719219		0.766765	0.533223		0.890775	0.51142		0.5	0.5		0.5	0.5		0.963866	0.608025		0.868827	0.649462		0.826218	0.680583		0.756955	0.53268		0.76056	0.604637		0.5	0.5		0.502092	0.5		0.842803	0.648021		0.758086	0.60613		0.853103	0.732323		0.5
UNC_MUnknown_20_Median_BMC.Med.Genomics.2011_PMID.21214954	0.828183	0.741271		0.814755	0.614114		0.813865	0.740033		0.821279	0.605247		0.800812	0.669784		0.664187	0.589852		0.881793	0.729938		0.955247	0.591398		0.801781	0.635909		0.867198	0.677451		0.5	0.5		0.5	0.5		0.800808	0.757662		0.787405	0.641879		0.804733	0.65494		0.827468	0.656		0.934678
UNC_MUnknown_21_Median_BMC.Med.Genomics.2011_PMID.21214954	0.803765	0.615618		0.922348	0.711988		0.812995	0.673134		0.770741	0.487346		0.885282	0.680143		0.5	0.5		0.856303	0.569444		0.675538	0.49375		0.967343	0.643406		0.691913	0.556667		0.564107	0.510338		0.5	0.5		0.691382	0.646867		0.802693	0.659336		0.773129	0.706834		0.5	0.5		0.5
UNC_MUnknown_22_Median_BMC.Med.Genomics.2011_PMID.21214954	0.770467	0.607249		0.822781	0.390351		0.714924	0.56565		0.794228	0.514506		0.891869	0.459443		0.698725	0.513499		0.5	0.5		0.5	0.5		0.763355	0.533256		0.717877	0.62		0.765381	0.617168		0.5	0.5		0.5	0.5		0.831184	0.630401		0.838171	0.63202		0.735117	0.661414		0.832388
UNC_MUnknown_23_Median_BMC.Med.Genomics.2011_PMID.21214954	0.789776	0.71812		0.952686	0.812312		0.795977	0.625662		0.859083	0.816667		0.863696	0.545295		0.5	0.5		0.5	0.5		0.5	0.5		0.904829	0.728738		0.5	0.5		0.5	0.5		0.5	0.5		0.931766	0.760669		0.844011	0.746528		0.885876	0.7668		0.871498	0.813333		0.940559
UNC_MUnknown_24_Median_BMC.Med.Genomics.2011_PMID.21214954	0.853961	0.724833		0.904304	0.594595		0.842931	0.702599		0.90313	0.808005		0.798068	0.650497		0.885025	0.648256		0.943027	0.596096		0.5	0.5		0.919013	0.719029		0.780651	0.610588		0.5	0.5		0.5	0.5		0.866809	0.757017		0.5	0.5		0.762571	0.57529		0.915014	0.705306		0.86258
UNC_MUnknown_25_Median_BMC.Med.Genomics.2011_PMID.21214954	0.5	0.5		0.631649	0.563063		0.636148	0.493702		0.67708	0.424383		0.642009	0.581451		0.5	0.5		0.913445	0.401235		0.842593	0.597849		0.78166	0.557093		0.5	0.5		0.5	0.5		0.5	0.5		0.638996	0.668397		0.942825	0.686073		0.712429	0.607272		0.839614	0.656364		0.938668
UNC_MUnknown_26_Median_BMC.Med.Genomics.2011_PMID.21214954	0.742284	0.532866		0.5	0.5		0.80179	0.512943		0.839106	0.591049		0.800487	0.647701		0.712598	0.523122		0.705602	0.617284		0.909722	0.726882		0.87352	0.687573		0.5	0.5		0.5	0.5		0.621466	0.517045		0.861925	0.486796		0.868766	0.688454		0.829979	0.619075		0.739633	0.642756		0.721329
UNC_MUnknown_27_Median_BMC.Med.Genomics.2011_PMID.21214954	0.808325	0.753194		0.881582	0.569069		0.819853	0.61448		0.614183	0.594207		0.851185	0.635301		0.63174	0.561615		0.5	0.5		0.841049	0.593548		0.737536	0.514033		0.749372	0.547647		0.5	0.5		0.5	0.5		0.708354	0.60699		0.793755	0.60997		0.816384	0.778603		0.5	0.5		0.901281
UNC_MUnknown_28_Median_BMC.Med.Genomics.2011_PMID.21214954	0.826252	0.673526		0.925906	0.586257		0.785381	0.724183		0.685229	0.540123		0.902107	0.562244		0.718971	0.625234		0.917367	0.518519		0.853781	0.470968		0.911886	0.671845		0.5	0.5		0.593244	0.406569		0.5	0.5		0.733974	0.534025		0.83925	0.618787		0.655614	0.584999		0.836614	0.62898		0.878227
UNC_MUnknown_29_Median_BMC.Med.Genomics.2011_PMID.21214954	0.731644	0.617178		0.5	0.5		0.671244	0.612934		0.5	0.5		0.865781	0.677966		0.744314	0.607592		0.995518	0.723765		0.5	0.5		0.858095	0.622136		0.762946	0.623137		0.831116	0.702586		0.5	0.5		0.794266	0.716647		0.822626	0.566341		0.832027	0.644774		0.685474	0.563061		0.837639
UNC_MUnknown_3_Median_BMC.Med.Genomics.2011_PMID.21214954	0.684114	0.580806		0.5	0.5		0.50375	0.502924		0.5	0.5		0.879719	0.745178		0.81798	0.634249		0.984034	0.612654		0.950617	0.632258		0.764272	0.552621		0.797781	0.625294		0.701159	0.683897		0.5	0.5		0.682966	0.658058		0.5	0.5		0.927295	0.658671		0.929251	0.574055		0.5
UNC_MUnknown_30_Median_BMC.Med.Genomics.2011_PMID.21214954	0.732195	0.657674		0.924193	0.55192		0.5	0.5		0.901302	0.590432		0.890947	0.678954		0.5	0.5		0.986555	0.682099		1	0.733333		0.736118	0.579417		0.745098	0.676667		0.5	0.5		0.668998	0.580882		0.790148	0.719216		0.5	0.5		0.5	0.5		0.752516	0.553673		0.5
UNC_MUnknown_31_Median_BMC.Med.Genomics.2011_PMID.21214954	0.76365	0.691983		0.889163	0.702703		0.802982	0.699484		0.857385	0.776235		0.872147	0.620105		0.732039	0.462933		0.5	0.5		1	0.406452		0.5	0.5		0.766753	0.560196		0.5	0.5		0.5	0.5		0.819658	0.732026		0.865596	0.680235		0.85864	0.71684		0.85195	0.8062		0.5
UNC_MUnknown_32_Median_BMC.Med.Genomics.2011_PMID.21214954	0.739442	0.634475		0.639805	0.451754		0.762892	0.55987		0.612281	0.614506		0.669118	0.603156		0.579044	0.590751		0.979832	0.575617		0.913966	0.752688		0.855377	0.600346		0.5	0.5		0.71568	0.615288		0.66831	0.549242		0.5	0.5		0.828614	0.678278		0.5	0.5		0.865923	0.577576		0.694033
UNC_MUnknown_33_Median_BMC.Med.Genomics.2011_PMID.21214954	0.818364	0.740465		0.965639	0.758772		0.5	0.5		0.88189	0.648148		0.5	0.5		0.72652	0.677626		0.5	0.5		0.5	0.5		0.855152	0.782718		0.5	0.5		0.939738	0.600877		0.780702	0.730838		0.638853	0.594963		0.713536	0.591435		0.5	0.5		0.922858	0.709796		0.87336
UNC_MUnknown_34_Median_BMC.Med.Genomics.2011_PMID.21214954	0.628978	0.511311		0.5	0.5		0.5	0.5		0.910357	0.571605		0.5	0.5		0.512549	0.5		0.5	0.5		0.5	0.5		0.878271	0.687379		0.5	0.5		0.5	0.5		0.5	0.5		0.697539	0.612816		0.686109	0.546296		0.5	0.5		0.731069	0.6408		0.5
UNC_MUnknown_35_Median_BMC.Med.Genomics.2011_PMID.21214954	0.834238	0.806595		0.727691	0.472222		0.829118	0.731658		0.655405	0.485185		0.5	0.5		0.5	0.5		0.942857	0.79321		0.5	0.5		0.930627	0.673587		0.674316	0.628039		0.69697	0.66792		0.5	0.5		0.738212	0.723568		0.81871	0.568287		0.678949	0.540962		0.600353	0.54596		0.905946
UNC_MUnknown_4_Median_BMC.Med.Genomics.2011_PMID.21214954	0.796184	0.691561		0.690457	0.597598		0.750431	0.710836		0.722977	0.675926		0.507024	0.525132		0.751823	0.642706		0.948459	0.5		0.845401	0.570833		0.820014	0.613995		0.774079	0.729412		0.5	0.5		0.5	0.5		0.887073	0.716455		0.851643	0.514079		0.88694	0.68932		0.882529	0.711633		0.926801
UNC_MUnknown_5_Median_BMC.Med.Genomics.2011_PMID.21214954	0.731374	0.643484		0.843625	0.42042		0.657157	0.62893		0.765901	0.55222		0.647783	0.589774		0.5	0.5		0.840616	0.569444		0.857639	0.673118		0.5	0.5		0.852869	0.739216		0.839907	0.663177		0.5	0.5		0.5	0.5		0.861909	0.709285		0.835805	0.733105		0.789996	0.582449		0.948285
UNC_MUnknown_6_Median_BMC.Med.Genomics.2011_PMID.21214954	0.83187	0.797283		0.966741	0.620833		0.826625	0.737126		0.851273	0.593827		0.835494	0.590369		0.721569	0.577653		1	0.603604		0.829463	0.707589		0.778846	0.669166		0.792286	0.718627		0.914371	0.694862		0.94006	0.547794		0.851961	0.689126		0.942035	0.776448		0.908829	0.675385		0.782014	0.702626		0.689561
UNC_MUnknown_7_Median_BMC.Med.Genomics.2011_PMID.21214954	0.825607	0.724515		0.681903	0.65015		0.837094	0.688407		0.728693	0.64321		0.735047	0.631986		0.714926	0.613372		0.541737	0.486111		0.974923	0.716129		0.941884	0.515146		0.783452	0.571373		0.705923	0.546366		0.5	0.5		0.707858	0.519806		0.957335	0.703318		0.89096	0.747954		0.894495	0.7696		0.835575
UNC_MUnknown_8_Median_BMC.Med.Genomics.2011_PMID.21214954	0.800796	0.693895		0.992885	0.625889		0.814746	0.652838		0.885625	0.620988		0.702371	0.559322		0.738431	0.577118		0.938936	0.844136		0.73229	0.5875		0.933941	0.727184		0.641565	0.649693		0.699826	0.557266		0.5	0.5		0.771364	0.726214		0.632105	0.51331		0.5	0.5		0.875721	0.663265		0.837114
UNC_MUnknown_9_Median_BMC.Med.Genomics.2011_PMID.21214954	0.5	0.5		0.5	0.5		0.732741	0.619532		0.723203	0.499074		0.934198	0.61415		0.748088	0.569634		0.5	0.5		0.66358	0.406452		0.859655	0.638835		0.728004	0.662157		0.658058	0.624687		0.5	0.5		0.758953	0.672039		0.851429	0.656773		0.874576	0.644584		0.80269	0.651041		0.5
UNC_MVEGFC_Median_BMC.Med.Genomics.2011_PMID.21214954	0.815745	0.708996		0.918719	0.73542		0.803866	0.720208		0.780815	0.625617		0.771653	0.529132		0.5	0.5		0.5	0.5		0.756173	0.503226		0.711111	0.631872		0.852285	0.774951		0.768021	0.75		0.703779	0.631016		0.5	0.5		0.876952	0.626332		0.885365	0.763552		0.834634	0.74101		0.696361
UNC_Pfefferle2012_LumProg_Median_Adam_PMID.25575446	0.904988	0.84592		0.840995	0.542398		0.800296	0.70771		0.837402	0.736942		0.5	0.5		0.723775	0.514034		0.5	0.5		0.978395	0.632258		0.5	0.5		0.760432	0.688039		0.5	0.5		0.5	0.5		0.782498	0.622718		0.873767	0.745597		0.806603	0.664763		0.850494	0.6988		0.5
UNC_Pfefferle2012_MaSC_Median_Adam_PMID.25575446	0.754783	0.676391		0.795242	0.555556		0.5	0.5		0.939332	0.734877		0.5	0.5		0.833596	0.61945		0.996359	0.873457		0.6549	0.606452		0.888568	0.704729		0.754794	0.608039		0.850551	0.643484		0.709957	0.545956		0.5	0.5		0.871106	0.749619		0.877009	0.670962		0.5	0.5		0.5
UNC_Pfefferle2012_MatureLum_Median_Adam_PMID.25575446	0.861704	0.792242		1	0.521021		0.832195	0.704025		0.864482	0.697256		0.970369	0.691409		0.651961	0.686715		0.979272	0.95679		0.5	0.5		0.5	0.5		0.689219	0.559804		0.5	0.5		0.5	0.5		0.7614	0.622136		0.5	0.5		0.75565	0.696174		0.744667	0.671111		0.90785
UNC_Pfefferle2012_Stroma_Median_Adam_PMID.25575446	0.826001	0.662061		0.945105	0.577485		0.800157	0.737403		0.869132	0.676673		0.503676	0.5		0.5	0.5		0.5	0.5		0.5	0.5		0.719943	0.695886		0.809272	0.661176		0.5	0.5		0.5	0.5		0.721119	0.72		0.885863	0.687595		0.842797	0.675804		0.82911	0.7658		0.5
UNC_PIK3CA.Hutti_Median_Cancer.Res.2012_PMID.22552288	0.90249	0.834928		0.5	0.5		0.889251	0.82236		0.871647	0.743827		0.755926	0.511397		0.842696	0.527666		0.5	0.5		0.800152	0.524554		0.915396	0.595728		0.718918	0.774706		0.893117	0.754926		0.985865	0.581439		0.827388	0.729903		0.927002	0.800154		0.874788	0.73082		0.675462	0.6146		0.775815
UNC_Proliferation_Cluster_Median_BMC.Med.Genomics.2011_PMID.21214954	0.918198	0.831731		0.975408	0.567568		0.871611	0.843092		0.8515	0.74537		0.829785	0.461134		0.5	0.5		0.97395	0.510802		0.5	0.5		0.85463	0.755286		0.795482	0.722745		0.817608	0.694862		0.5	0.5		0.801149	0.775728		0.963499	0.788432		0.911935	0.81325		0.938795	0.7318		0.966604
UNC_RB_LOH_Median_Breast.Cancer.Res.2008_PMID.18782450	0.954141	0.873043		0.975933	0.682749		0.951394	0.836448		0.832994	0.687037		0.765116	0.712842		0.6775	0.710505		0.765546	0.662037		0.737378	0.529167		0.5	0.5		0.846226	0.707059		0.836784	0.800493		0.5	0.5		0.922614	0.692426		0.881644	0.799769		0.947528	0.794022		0.862513	0.686735		0.875446
UNC_RESPgenes.Usary_Median_Clin.Cancer.Res.2013_PMID.23780888	0.80249	0.710885		0.937876	0.711238		0.5	0.5		0.806622	0.604268		0.735186	0.414044		0.668922	0.518043		0.5	0.5		0.863426	0.604301		0.502083	0.5		0.836928	0.636187		0.5	0.5		0.657176	0.564338		0.730126	0.558641		0.871654	0.635616		0.820611	0.692885		0.719695	0.632525		0.659331
UNC_Ribosomal_Cluster_Median_BMC.Med.Genomics.2011_PMID.21214954	0.757351	0.634874		0.791232	0.56006		0.744905	0.613234		0.901358	0.602469		0.853051	0.631794		0.73701	0.615878		0.751821	0.466049		0.758102	0.406452		0.5	0.5		0.728363	0.569608		0.5	0.5		0.5	0.5		0.799929	0.748366		0.96492	0.709589		0.5	0.5		0.554059	0.495		0.940139
UNC_S100A9_A8_Median_BMC.Med.Genomics.2011_PMID.21214954	0.911173	0.848016		0.5	0.5		0.915673	0.761143		0.855518	0.650617		0.5	0.5		0.5	0.5		0.921849	0.609568		0.837965	0.4375		0.81136	0.653979		0.77196	0.607843		0.5	0.5		0.939842	0.560606		0.5	0.5		0.85834	0.621526		0.728163	0.683069		0.87382	0.7482		0.938108
UNC_Secretoglobin_Median_BMC.Med.Genomics.2011_PMID.21214954	0.642893	0.607423		0.5	0.5		0.704886	0.635707		0.898189	0.719444		0.953936	0.741525		0.933529	0.653569		0.985544	0.81982		0.5	0.5		0.921637	0.723495		0.814695	0.632157		0.862489	0.678571		0.5	0.5		0.751104	0.623222		0.832814	0.651235		0.824435	0.635827		0.685912	0.6154		0.818134
UNC_Shehata2012_ALDHneg_Median_Adam_PMID.25575446	0.793207	0.711678		0.5	0.5		0.764778	0.647979		0.5	0.5		0.5	0.508475		0.836667	0.778134		0.5	0.5		0.5	0.5		0.842068	0.641553		0.5	0.5		0.851469	0.629699		0.5	0.5		0.5	0.5		0.561989	0.503327		0.770402	0.636923		0.5	0.5		0.901596
UNC_Shehata2012_ALDHpos_Median_Adam_PMID.25575446	0.884799	0.865611		0.5	0.5		0.870533	0.769384		0.892604	0.755785		0.690203	0.539346		0.707206	0.707298		0.758824	0.574074		0.97338	0.664516		0.5	0.5		0.75422	0.637255		0.691845	0.603448		0.746289	0.426025		0.775477	0.663107		0.856227	0.668885		0.891808	0.840472		0.86964	0.727273		0.871351
UNC_Shehata2012_Basal_Median_Adam_PMID.25575446	0.822548	0.66772		0.5	0.5		0.720767	0.647841		0.771364	0.679938		0.904674	0.585612		0.733793	0.533034		0.983473	0.929012		0.876157	0.569892		0.870328	0.745049		0.70362	0.647059		0.733372	0.716133		0.602058	0.52139		0.735648	0.576317		0.5	0.5		0.899294	0.617742		0.850044	0.586735		0.758419
UNC_Shehata2012_Erbb3neg_Median_Adam_PMID.25575446	0.862328	0.763533		0.5	0.513514		0.816376	0.75188		0.685456	0.553704		0.880817	0.515488		0.689804	0.595563		0.5	0.5		0.838748	0.685417		0.70456	0.533786		0.75264	0.622745		0.687213	0.512218		0.5	0.5		0.633618	0.506536		0.793755	0.670852		0.806092	0.691262		0.899562	0.685795		0.893338
UNC_Shehata2012_LumProg_Median_Adam_PMID.25575446	0.833488	0.782227		0.5	0.5		0.778617	0.664671		0.510753	0.506327		0.5	0.5		0.73201	0.593424		0.77479	0.612654		0.877701	0.668817		0.684951	0.536893		0.710695	0.574118		0.5	0.5		0.5	0.5		0.826183	0.601748		0.779586	0.689237		0.903955	0.574529		0.793847	0.60194		0.944323
UNC_Shehata2012_NCL_Median_Adam_PMID.25575446	0.844873	0.771543		0.827854	0.647147		0.839086	0.73354		0.92043	0.75463		0.791916	0.662307		0.5	0.5		0.936047	0.758347		0.806327	0.649462		0.743422	0.57534		0.747684	0.571569		0.879132	0.639098		0.5	0.5		0.799021	0.636311		0.783062	0.685957		0.743934	0.769704		0.834542	0.633469		0.961318
UNC_Shehata2012_Stroma_Median_Adam_PMID.25575446	0.677954	0.66859		0.5	0.5		0.693934	0.631029		0.5	0.5		0.5	0.5		0.5	0.5		0.742857	0.546296		0.5	0.5		0.821218	0.626796		0.810234	0.613236		0.848829	0.761278		0.5	0.5		0.778454	0.581123		0.8439	0.738943		0.5	0.5		0.835753	0.7196		0.898134
UNC_Spike2012_aMaSC_Median_Adam_PMID.25575446	0.765904	0.649138		0.874111	0.671408		0.641686	0.618563		0.922184	0.72716		0.845478	0.635885		0.724167	0.540765		0.966667	0.682099		0.5	0.5		0.919872	0.866013		0.5	0.5		0.680785	0.599624		0.5	0.5		0.823647	0.697424		0.914553	0.769863		0.842962	0.700777		0.90003	0.841429		0.5
UNC_Spike2012_fMaSC_Median_Adam_PMID.25575446	0.849145	0.69317		0.972132	0.678363		0.842017	0.691238		0.698359	0.579938		0.5	0.5		0.680443	0.519027		0.918487	0.722222		0.868056	0.615054		0.5	0.5		0.5	0.5		0.766299	0.742481		0.886114	0.606618		0.818098	0.78		0.502959	0.485714		0.5	0.5		0.767009	0.518		0.5
UNC_Spike2012_fStr_Median_Adam_PMID.25575446	0.813732	0.756721		0.901568	0.630117		0.855105	0.699197		0.5	0.5		0.780368	0.615933		0.5	0.5		0.5	0.5		0.5	0.5		0.78037	0.619612		0.8403	0.777451		0.798381	0.634852		0.5	0.5		0.648677	0.572233		0.874486	0.631559		0.833789	0.659612		0.811566	0.799796		0.5
UNC_Troester_Wound_Signature_Median_Clin.Cancer.Res.2009_PMID.19887484	0.5	0.5		0.932359	0.50731		0.5	0.5		0.92158	0.753354		0.5	0.5		0.689853	0.686447		0.955182	0.645062		0.637731	0.56129		0.5	0.5		0.737162	0.683725		0.5	0.5		0.755095	0.473485		0.785405	0.641748		0.905967	0.737823		0.898694	0.718637		0.886733	0.7254		0.888154
UNC_Unknown_1_Median_BMC.Med.Genomics.2011_PMID.21214954	0.664669	0.604513		0.5	0.5		0.672259	0.642724		0.5	0.5		0.5	0.5		0.792353	0.496391		0.541667	0.486486		0.855324	0.653763		0.864138	0.62649		0.5	0.5		0.5	0.5		0.5	0.5		0.676496	0.524221		0.760177	0.656393		0.5	0.5		0.830176	0.58102		0.5
UNC_Unknown_10_Median_BMC.Med.Genomics.2011_PMID.21214954	0.889943	0.762252		0.988372	0.626935		0.865114	0.711799		0.859932	0.570062		0.827323	0.621284		0.858725	0.527399		0.954062	0.609568		0.97608	0.804301		0.901	0.738641		0.849745	0.693922		0.786501	0.574561		0.5	0.5		0.800285	0.665705		0.5	0.5		0.630756	0.506187		0.872392	0.561837		0.781149
UNC_Unknown_11_Median_BMC.Med.Genomics.2011_PMID.21214954	0.761533	0.639003		0.828923	0.515015		0.769082	0.663344		0.612507	0.540432		0.876239	0.706897		0.721569	0.681636		0.663725	0.5		0.89892	0.623656		0.767735	0.581699		0.86582	0.505727		0.5	0.5		0.5	0.5		0.699312	0.613786		0.81949	0.602238		0.911935	0.674091		0.850793	0.5956		0.5
UNC_Unknown_12_Median_BMC.Med.Genomics.2011_PMID.21214954	0.900377	0.889395		0.989575	0.947447		0.871389	0.874478		0.947255	0.785802		0.967735	0.889538		0.72201	0.668538		0.986954	0.920301		0.831019	0.677419		0.944409	0.832372		0.797996	0.579804		0.83253	0.724311		0.69691	0.666667		0.942486	0.710485		0.880439	0.752701		0.885064	0.852656		0.943557	0.882603		0.957887
UNC_Unknown_13_Median_BMC.Med.Genomics.2011_PMID.21214954	0.964335	0.928415		0.96645	0.909357		0.964124	0.94441		0.93622	0.895679		0.912752	0.832846		0.872843	0.8471		0.978431	0.802469		0.5	0.5		0.916212	0.935146		0.841844	0.699216		0.896356	0.809113		0.730756	0.597222		0.874087	0.656505		0.971301	0.93166		0.928711	0.881942		0.925658	0.8536		0.979731
UNC_Unknown_14_Median_BMC.Med.Genomics.2011_PMID.21214954	0.971511	0.929252		0.986209	0.855263		0.973127	0.959164		0.916129	0.794444		0.803885	0.796026		0.843793	0.818182		0.926611	0.683642		0.918981	0.64086		0.836111	0.801615		0.739783	0.704314		0.943951	0.796556		0.672913	0.549242		0.960216	0.611068		0.965561	0.903861		0.948459	0.860971		0.902453	0.854747		0.971225
UNC_Unknown_15_Median_BMC.Med.Genomics.2011_PMID.21214954	0.68894	0.632276		0.809677	0.624625		0.5	0.5		0.867968	0.587037		0.698638	0.683414		0.5	0.5		0.5	0.5		0.818287	0.701075		0.964081	0.535534		0.710012	0.589216		0.72096	0.775689		0.789136	0.491979		0.785866	0.744854		0.855776	0.662423		0.841384	0.678089		0.58395	0.508367		0.861794
UNC_Unknown_16_Median_BMC.Med.Genomics.2011_PMID.21214954	0.5	0.5		0.718938	0.5633		0.551415	0.566219		0.842501	0.57716		0.885935	0.604043		0.751663	0.5		0.891317	0.805556		0.923225	0.546237		0.767747	0.652039		0.757883	0.578431		0.634986	0.493734		0.5	0.5		0.902528	0.526528		0.855209	0.663194		0.91815	0.646868		0.792125	0.7186		0.900021
UNC_Unknown_2_Median_BMC.Med.Genomics.2011_PMID.21214954	0.745559	0.616017		0.775825	0.608187		0.5	0.5		0.5	0.5		0.5	0.5		0.572647	0.438385		0.841553	0.412913		0.883488	0.784946		0.5	0.5		0.582956	0.616275		0.5	0.5		0.5	0.5		0.713602	0.573592		0.5	0.5		0.720975	0.662098		0.5	0.5		0.827242
UNC_Unknown_3_Median_BMC.Med.Genomics.2011_PMID.21214954	0.878166	0.729836		0.5	0.5		0.5	0.5		0.5	0.5		0.821664	0.530099		0.672059	0.460572		0.95068	0.645646		0.853826	0.591518		0.814637	0.578816		0.717482	0.529412		0.793388	0.629699		0.5	0.5		0.497855	0.5		0.898228	0.661651		0.806162	0.497282		0.5	0.5		0.808612
UNC_Unknown_4_Median_BMC.Med.Genomics.2011_PMID.21214954	0.75607	0.648627		0.956429	0.677177		0.740178	0.568765		0.91013	0.758025		0.700841	0.487931		0.710343	0.556001		0.770308	0.574074		0.814815	0.569892		0.728739	0.496732		0.658058	0.586294		0.766185	0.699875		0.5	0.5		0.657835	0.604575		0.795848	0.535907		0.773472	0.613418		0.881949	0.537684		0.965488
UNC_Unknown_5_Median_BMC.Med.Genomics.2011_PMID.21214954	0.947835	0.937313		0.954825	0.786787		0.963363	0.953285		0.931161	0.844278		0.930641	0.852718		0.808137	0.711574		1	0.776316		0.713894	0.6		0.889582	0.807573		0.769555	0.66233		0.854714	0.85468		0.5	0.5		0.862821	0.758747		0.9857	0.948728		0.882274	0.934894		0.923857	0.863469		0.884575
UNC_Unknown_6_Median_BMC.Med.Genomics.2011_PMID.21214954	0.732015	0.634487		0.885073	0.631579		0.5	0.5		0.873571	0.740432		0.747794	0.377527		0.781029	0.628442		0.92381	0.564815		0.773777	0.447917		0.5	0.5		0.669288	0.621176		0.751951	0.610276		0.5	0.5		0.5	0.5		0.82927	0.624614		0.825265	0.661576		0.819361	0.663636		0.979521
UNC_Unknown_7_Median_BMC.Med.Genomics.2011_PMID.21214954	0.930399	0.918036		0.899225	0.923423		0.938008	0.93065		0.859932	0.85216		0.93496	0.857907		0.789212	0.781712		0.990196	0.785494		0.842207	0.72043		0.826282	0.817378		0.797493	0.703333		0.953053	0.813283		0.5	0.5		0.938633	0.767961		0.95694	0.901446		0.878708	0.90158		0.914424	0.8362		0.937963
UNC_Unknown_8_Median_BMC.Med.Genomics.2011_PMID.21214954	0.87936	0.835481		0.987166	0.728507		0.904661	0.825651		0.806452	0.756173		0.861968	0.755054		0.848775	0.631649		0.997759	0.694444		0.797454	0.71828		0.861111	0.680892		0.7702	0.59549		0.798669	0.718672		0.5	0.5		0.928161	0.702524		0.860524	0.765818		0.934428	0.823149		0.88106	0.8766		0.936463
UNC_Unknown_9_Median_BMC.Med.Genomics.2011_PMID.21214954	0.820337	0.726895		0.787723	0.574561		0.804638	0.724737		0.84618	0.709568		0.695283	0.497027		0.5	0.5		0.881803	0.711712		0.5	0.5		0.834687	0.600538		0.635405	0.494706		0.787994	0.597744		0.5	0.5		0.701425	0.600538		0.856697	0.73341		0.725678	0.596923		0.751813	0.635102		0.5
UNC_UNTREATgenes.Usary_Median_Clin.Cancer.Res.2013_PMID.23780888	0.866556	0.749769		0.5	0.5		0.857286	0.764083		0.882744	0.787195		0.821115	0.599649		0.5	0.5		0.886835	0.655864		0.826775	0.51828		0.88515	0.701077		0.600373	0.522353		0.909206	0.730576		0.951033	0.691176		0.845436	0.725243		0.93315	0.823875		0.902486	0.773786		0.864807	0.729184		0.73871
UNC_Vascular.Content_Median_Clin.Exp.Metastasis.2014_PMID.23975155	0.522438	0.528799		0.950784	0.615497		0.5	0.5		0.883418	0.72716		0.742647	0.533022		0.5	0.5		0.695798	0.617284		0.5	0.5		0.852883	0.689709		0.697228	0.638824		0.733012	0.651629		0.885781	0.738971		0.764485	0.765631		0.824317	0.58591		0.5	0.5		0.860272	0.707		0.910495
UNC_VEGF_13genes_Median_BMC.Med.2009_PMID.19291283	0.869268	0.838732		0.89616	0.47807		0.803587	0.630468		0.5	0.5		0.910683	0.553874		0.756127	0.704624		0.907596	0.779279		0.5	0.5		0.815919	0.708189		0.774725	0.723725		0.846993	0.802005		0.5	0.5		0.5	0.5		0.774796	0.496673		0.5	0.5		0.94712	0.642424		0.90711
UNC_XRTinducedgenes.Oh_Median_PMID.24527691	0.923457	0.870674		0.752114	0.599071		0.842297	0.795666		0.904471	0.574383		0.5	0.5		0.734363	0.568832		0.5	0.5		0.700978	0.720833		0.827885	0.55767		0.832256	0.752745		0.78719	0.583333		0.5	0.5		0.5	0.5		0.905185	0.708806		0.886239	0.653398		0.867656	0.569388		0.808824
Verhaak_Immune_Median_Nat.Commun.2013_PMID.24113773	0.829069	0.688174		0.976203	0.862573		0.5	0.5		0.890606	0.801543		0.5	0.5		0.678995	0.712644		0.5	0.5		0.5	0.5		0.92265	0.744329		0.5	0.5		0.5	0.5		0.525641	0.515152		0.848344	0.704854		0.86947	0.756947		0.826095	0.781458		0.918753	0.7892		0.955261
Verhaak_Stromal_Median_Nat.Commun.2013_PMID.24113773	0.806499	0.697403		0.992783	0.606607		0.5	0.5		0.5	0.5		0.73705	0.499123		0.5	0.5		0.5	0.5		0.5	0.5		0.849018	0.633981		0.5	0.5		0.5	0.5		0.806527	0.512868		0.816952	0.663591		0.916017	0.735725		0.5	0.5		0.864298	0.804809		0.936568
Wahl_aMaSC_Signature_Median_Cell.Stem.Cell.2012_PMID.22305568	0.5	0.5		0.907772	0.651494		0.741307	0.690884		0.927221	0.723765		0.796056	0.579667		0.696446	0.655974		0.5	0.5		0.960648	0.591398		0.935572	0.693204		0.5	0.5		0.5	0.5		0.5	0.5		0.782835	0.611303		0.851715	0.740487		0.812747	0.731392		0.922334	0.798586		0.9562
Wahl_fMasC_Signature_Median_Cell.Stem.Cell.2012_PMID.22305568	0.807438	0.704757		0.95676	0.678521		0.832931	0.755143		0.892548	0.589118		0.895869	0.791162		0.5	0.5		0.982353	0.771605		0.837191	0.587097		0.750018	0.677087		0.80209	0.56451		0.812098	0.60213		0.923414	0.641711		0.861038	0.719223		0.5	0.5		0.70877	0.621492		0.705094	0.5668		0.5
Wahl_fSTR_Signature_Median_Cell.Stem.Cell.2012_PMID.22305568	0.5	0.5		0.5	0.5		0.5	0.5		0.5	0.5		0.878292	0.500877		0.5	0.5		0.984594	0.685185		0.5	0.5		0.5	0.5		0.781657	0.649173		0.5	0.5		0.76552	0.4082		0.5	0.5		0.852091	0.652392		0.912437	0.724736		0.821683	0.7264		0.914094
Wirapati_Proliferation_Median_Breast.Cancer.Res.2008_PMID.18662380	0.939575	0.834874		0.869821	0.602102		0.935457	0.814241		0.771361	0.74359		0.768166	0.587396		0.647389	0.588531		0.928571	0.601852		0.852623	0.387097		0.831005	0.68932		0.845117	0.698385		0.920914	0.802632		0.942724	0.61489		0.812429	0.79085		0.970092	0.782022		0.921408	0.82103		0.977369	0.695152		0.973745
XBP1_Signature_Median_Nature.2014_PMID.24670641	0.73942	0.657546		0.951866	0.473684		0.687931	0.576677		0.5	0.5		0.701166	0.368312		0.60152	0.528067		0.801304	0.487988		0.5	0.5		0.5	0.5		0.5	0.5		0.656221	0.694236		0.5	0.5		0.768162	0.662053		0.5	0.5		0.832415	0.648391		0.817055	0.6528		0.835749
PanCan multi-tumor model				Beta coefficients
	Training	Testing		1.p wholearm.chr1:1-124300000	chr1:3756302-6867390.BeroukhimS2.1p36.31.del.	chr1:26377344-27532551.BeroukhimS2.1p36.11.del.	chr1:27351829-27460967.BeroukhimS5..amp.	chr1:39907605-40263248.BeroukhimS2.1p34.2.amp.MYCL1	chr1:41717036-43943775.Basal.1p34.2-1.amp	chr1:43945805-44960161.Basal.1p34.1-2.amp	chr1:46541957-46555032.Basal.1p33-3.amp	chr1:58658784-60221344.BeroukhimS2.1p32.1.amp.JUN	chr1:71284749-74440273.BeroukhimS2.1p31.1.del.NEGR1	chr1:110339388-119426489.BeroukhimS2.1p13.2.del.	chr1:114889793-115149999.BeroukhimS5..amp.	chr1:118282114-118807006.BeroukhimS5..amp.	chr1:119996566-120303234.BeroukhimS2.1p12.amp.	1.q wholearm.chr1:124300000-247249719	chr1:144078052-144943150.BeroukhimS5..amp.	chr1:148661965-149063439.BeroukhimS2.1q21.2.amp.MCL1	chr1:151026302-152973244.BeroukhimS5..amp.	chr1:158317017-159953843.BeroukhimS2.1q23.3.amp.	chr1:162199047-163197517.BeroukhimS5..amp.	chr1:163619952-164752515.BeroukhimS5..amp.	chr1:166729757-167532460.BeroukhimS5..amp.	chr1:168438419-168880930.BeroukhimS5..amp.	chr1:169549478-170484405.BeroukhimS2.1q24.3.amp.	chr1:174611641-175371076.BeroukhimS5..amp.	chr1:201678483-203358272.BeroukhimS2.1q32.1.amp.MDM4	chr1:223876038-247249719.BeroukhimS2.1q43.del.RYR2	chr1:241364021-247249719.BeroukhimS2.1q44.amp.	chr2:1-15244284.BeroukhimS2.2p25.3.del.	2.p wholearm.chr2:1-93300000	chr2:15977811-16073001.BeroukhimS2.2p24.3.amp.MYCN	chr2:32460827-55039898.BeroukhimS5..del.	chr2:53680282-53845245.BeroukhimS5..amp.	chr2:61834240-63151654.BeroukhimS5..amp.	chr2:79257340-80427237.BeroukhimS5..del.	2.q wholearm.chr2:93300000-242951149	chr2:121187279-122198612.BeroukhimS5..amp.	chr2:135029078-135167772.BeroukhimS5..amp.	chr2:138479322-143365272.BeroukhimS2.2q22.1.del.LRP1B	chr2:154436672-155018734.HER2-enriched.2q23.3-114.amp	chr2:156889194-159797412.HER2-enriched.2q24.1-115.amp	chr2:159800558-163403274.HER2-enriched.2q24.2-116.amp	chr2:164158152-168812365.HER2-enriched.2q24.3-117.amp	chr2:173927807-175001974.HER2-enriched.2q31.1-118.amp	chr2:204533830-206266883.BeroukhimS2.2q33.2.del.PARD3B	chr2:241477619-242951149.BeroukhimS2.2q37.3.del.
UNC_Claudin_High_Median_Genome.Biol.2007_PMID.17493263	0.8	0.74		0	0.0668739	0.0435372	0	0	0	-0.044705	0	0	0	0.00921906	0.20069	0	-0.0836793	-0.115395	0	0	-0.0934685	-0.0359586	-0.0523753	0	-0.0793211	-0.0591209	-0.0937623	-0.0764728	-0.113085	-0.124546	-0.0573835	-0.145523	0	0	0	0	0.000631297	0	0.0151096	0	0.0939233	0.0556933	0.0880023	0.0354032	0	0	-0.0771714	0	0.165647
GSEA_Median_GP2_Immune_Tcell_Bcell.r=0.964_KEGG_HEMATOPOIETIC_CELL_LINEAGE	0.79	0.77		0	0	0	0	0	0	0	0	0	-0.00160883	0	-0.280212	0	0.0882867	0.231994	0	0.0565434	0.299196	0.0398477	0	0	0.170348	0	0.0191544	0	0.151307	0	0	0.00315011	0	0	0	0	0	0	0	-0.000626993	0	0	0	0	0	0	0	0	0
[truncated: 490 more columns]
