# Supplementary material for: Genetic determinants of the molecular portraits of epithelial cancers
Source: Nat Commun. 2019 Dec 11;10:5666. doi: 10.1038/s41467-019-13588-2 (PMC6906458; doi:10.1038/s41467-019-13588-2)
Supplement: Supplementary file 12 — Supplementary Data 11 [file 41467_2019_13588_MOESM12_ESM.xlsx]

## Sheet: Sheet1
Supplementary Data 11: PAM50 subtypes for METABRIC
	UNC_Scorr_Basal_Correlation_JCO.2009_PMID.19204204	UNC_Scorr_Her2_Correlation_JCO.2009_PMID.19204204	UNC_Scorr_LumA_Correlation_JCO.2009_PMID.19204204	UNC_Scorr_LumB_Correlation_JCO.2009_PMID.19204204	UNC_Scorr_Norm_Correlation_JCO.2009_PMID.19204204	PAM50.Call	Confidence	UNC_ROR_S_Model_JCO.2009_PMID.19204204	ROR-S Group (Subtype Only)	UNC_Proliferation_11_Mean_JCO.2009_PMID.19204204	ROR-P (Subtype + Proliferation)	ROR-P Group (Subtype + Proliferation)	ER	Her2
MB-0000	0.277983	-0.370084	0.167347	-0.649364	0.705738	Normal	1	19.3299	low	-0.503294	12.4449	med	-0.575539	-0.0338916
MB-0002	-0.632749	0.00139256	0.435966	0.252053	-0.0790876	LumA	1	24.2051	med	-0.412237	21.4228	med	0.0556913	-0.152294
MB-0005	-0.16898	0.202593	0.0428812	0.475918	-0.372581	LumB	1	49.4914	med	-0.178061	38.0368	med	-0.253409	-0.387381
MB-0006	-0.547851	0.164658	0.348956	0.458151	-0.191261	LumB	1	34.0734	med	-0.152368	35.2631	med	0.26327	-0.0405653
MB-0008	-0.00696278	0.0347179	-0.208067	0.239376	-0.239856	LumB	0.91	54.279	high	0.238517	54.6778	high	1.78233	-0.636209
MB-0010	-0.114718	0.353181	-0.232653	0.544202	-0.607299	LumB	1	64.5325	high	0.615851	74.3556	high	1.01806	-0.709649
MB-0014	-0.322161	-0.0909004	0.336759	0.319088	-0.047395	LumA	0.98	29.6233	med	-0.360166	24.2106	med	0.468846	-0.436335
MB-0020	0.224298	-0.125762	0.117791	-0.576279	0.581465	Normal	1	25.9238	med	-0.344483	21.7444	med	-4.12641	0.016273
MB-0022	-0.0472029	0.0278992	-0.0280912	0.41964	-0.156206	LumB	1	49.5334	med	0.106753	48.4111	med	0.246971	-0.655779
MB-0025	-0.0965666	0.365666	-0.298439	0.697479	-0.59491	LumB	1	70.0957	high	0.591566	75.1145	high	0.0355887	-0.00164868
MB-0028	-0.23976	0.0792797	-0.100504	0.544298	-0.463721	LumB	1	54.4194	high	0.384961	61.4646	high	2.6026	-0.101151
MB-0035	-0.0254982	0.373061	-0.0470108	0.0984874	-0.258103	Her2	0.99	50.1175	med	0.115646	49.9213	med	-2.12584	0.503963
MB-0036	-0.386603	-0.634766	0.630156	-0.204898	0.420312	LumA	1	0.403019	low	-0.509119	7.5296	low	1.05868	-0.595276
MB-0039	-0.461032	0.00638656	0.371717	0.421753	-0.119328	LumB	1	30.6299	med	-0.101533	35.5229	med	1.47426	-0.0615264
MB-0045	0.621897	-0.313806	-0.33407	-0.543433	0.42569	Basal	1	44.4156	med	0.188975	46.6631	med	-3.00827	-0.163615
MB-0046	0.190876	-0.0715006	-0.0278031	-0.0808163	0.017431	Basal	0.82	40.8744	med	0.0135476	40.9548	med	1.61211	1.76314
MB-0048	0.0572869	0.181753	0.00763505	0.139016	-0.052485	Her2	0.79	46.134	med	-0.0665372	40.7223	med	-2.33127	0.839127
MB-0050	-0.035102	-0.397647	0.473133	-0.522209	0.681537	Normal	1	6.82512	low	-0.743863	-0.0107795	low	-0.66413	-0.0709354
MB-0053	-0.262905	0.123649	-0.0128211	0.647731	-0.380936	LumB	1	53.0503	high	0.270017	56.8698	high	1.55774	-0.369963
MB-0054	0.0165666	0.142761	-0.25455	0.48994	-0.362401	LumB	1	62.0969	high	0.363022	62.4887	high	-0.333341	-0.657059
MB-0056	-0.0982953	-0.0241537	-0.10425	0.540072	-0.375942	LumB	1	53.6877	high	0.464407	63.788	high	1.21771	-0.872824
MB-0059	-0.484466	0.133157	0.282977	0.398223	-0.278944	LumB	1	35.6583	med	-0.334748	28.127	med	2.04464	0.0845831
MB-0060	0.262329	0.358175	-0.573205	0.285762	-0.372197	Her2	0.99	76.269	high	0.595731	75.8655	high	-2.15457	-0.696324
MB-0062	0.798319	-0.0398079	-0.679904	-0.0995438	-0.0529652	Basal	1	71.0668	high	0.508483	68.0482	high	-2.45053	-0.5122
MB-0064	-0.285186	-0.0411525	0.0353902	0.578199	-0.357791	LumB	1	47.3616	med	0.215506	52.4157	med	0.854032	-0.738943
MB-0066	-0.385834	0.218439	0.103289	0.608547	-0.387755	LumB	1	48.3633	med	0.315816	57.952	high	1.32198	0.27488
MB-0068	-0.0596879	-0.132581	0.230156	0.065066	0.162065	LumA	0.89	30.4835	med	-0.287677	26.4478	med	-0.680587	-0.800224
MB-0071	0.020024	0.218727	-0.19443	0.510684	-0.281441	LumB	1	61.083	high	0.0957976	51.9122	med	-1.31525	-0.352109
MB-0079	0.322833	0.317359	-0.496951	0.242161	-0.22497	Basal	0.98	72.0799	high	0.577063	73.6763	high	-3.88323	-0.488438
MB-0081	0.0810084	-0.0266507	-0.0451861	0.192413	-0.0394238	LumB	0.82	46.2774	med	0.0173434	43.2642	med	-0.939358	-0.627786
MB-0083	-0.0841777	-0.0909004	0.0280912	0.389388	-0.0885954	LumB	0.99	44.773	med	-0.0332667	41.0667	med	0.00889907	-0.574036
MB-0093	-0.18521	0.222569	-0.0652581	0.488499	-0.410516	LumB	1	54.3971	high	0.158902	52.9043	med	-1.50099	-0.247216
MB-0095	-0.272413	-0.0914766	0.092533	0.384202	-0.338583	LumB	0.99	41.0741	med	0.167089	48.3103	med	1.24884	-0.0835848
MB-0097	-0.550252	-0.059976	0.452293	0.198848	0.0419208	LumA	1	22.1472	low	-0.500129	16.922	med	2.54996	-0.113463
MB-0099	0.0237695	0.0739976	-0.0108043	0.261369	-0.112125	LumB	0.93	47.1979	med	0.0788403	46.5547	med	-1.14141	-0.681097
MB-0100	0.8206	-0.160528	-0.561969	-0.411573	0.172917	Basal	1	59.3001	high	0.316909	56.3014	high	-2.59514	-0.55547
MB-0101	0.0153181	-0.449316	0.281056	-0.341753	0.603938	Normal	1	17.2968	low	-0.319317	19.6682	med	-1.76242	-0.626509
MB-0102	0.0173349	0.169556	-0.234094	0.350972	-0.379592	LumB	0.99	59.322	high	0.285311	58.5762	high	-0.562593	-0.576929
MB-0106	-0.223529	-0.27904	0.563505	-0.391885	0.518752	LumA	1	6.06439	low	-0.764567	-0.103694	low	-0.302127	0.22075
MB-0107	0.0566146	0.216711	-0.402161	0.541128	-0.497335	LumB	1	70.3549	high	0.540454	72.1023	high	0.107846	-0.840347
MB-0108	0.136903	0.0666026	-0.1588	0.316399	-0.170324	LumB	0.97	54.7049	high	0.31599	57.9028	high	-1.23384	-0.698039
MB-0109	0.259448	0.0868667	-0.417815	0.0729412	-0.208547	Basal	0.93	62.2753	high	0.495111	66.6739	high	-0.541361	-0.23407
MB-0110	0.0795678	-0.135174	0.0478751	-0.29623	0.337431	Normal	0.98	32.65	med	-0.268894	27.1024	med	-2.42184	-0.0476541
MB-0111	-0.158223	-0.307563	0.498487	-0.271164	0.392557	LumA	1	10.6834	low	-0.739463	2.08531	low	0.985565	0.348997
MB-0112	-0.133445	-0.0670828	0.267419	-0.0627611	0.193085	LumA	0.94	27.3967	med	-0.173598	30.3733	med	-1.1077	-0.096482
MB-0113	0.18521	0.401297	-0.154862	-0.128067	-0.00888355	Her2	1	52.2578	med	0.0429289	47.1243	med	-3.62759	1.7705
MB-0114	-0.36509	-0.377959	0.619496	-0.191837	0.404658	LumA	1	4.93646	low	-0.475378	11.1577	low	0.256609	0.4059
MB-0115	0.794574	-0.226603	-0.488019	-0.412245	0.25916	Basal	1	55.1253	high	0.272968	53.1845	high	-2.44779	-0.385532
MB-0116	0.0363505	-0.452197	0.232269	-0.113373	0.313325	Normal	0.97	23.2	low	-0.331696	21.0215	med	-0.271531	-0.803513
MB-0117	-0.0181993	-0.236975	0.299208	-0.246675	0.388235	Normal	0.99	21.0826	low	-0.523852	13.6045	med	0.170857	-0.144346
MB-0119	-0.310252	-0.0666026	0.0452821	0.411092	-0.282113	LumB	1	43.6599	med	0.337199	55.9767	high	1.71073	0.515708
MB-0120	-0.0917647	0.517311	-0.144202	0.214982	-0.240624	Her2	1	57.8818	high	0.0673197	50.9431	med	-2.92687	0.98078
MB-0121	-0.524994	-0.0540216	0.437599	0.328019	0.042401	LumA	1	25.1287	med	-0.369491	23.0848	med	0.686761	0.22732
MB-0122	-0.320624	-0.28	0.682977	-0.295462	0.537287	LumA	1	2.22917	low	-0.876595	-5.33998	low	0.141861	0.219293
MB-0123	0.203361	-0.258007	-0.135942	0.0904202	-0.0553661	Basal	0.84	45.5468	med	0.519708	61.7969	high	1.04101	-1.51076
MB-0124	-0.245234	-0.269436	0.270876	0.0027371	0.240144	LumA	0.94	24.8269	med	-0.154507	29.8393	med	-1.27745	-0.201432
MB-0125	-0.506363	-0.0328932	0.440768	0.266363	-0.0265546	LumA	1	24.3685	med	-0.401417	21.59	med	1.52062	0.119648
MB-0126	-0.242737	-0.29066	0.238703	0.087539	0.0365426	LumA	0.9	27.2797	med	-0.321144	23.8823	med	2.20123	-0.0747063
MB-0127	0.0870588	-0.0162785	0.150828	-0.317647	0.378535	Normal	0.99	29.805	med	-0.442151	19.8932	med	-3.01013	0.0627526
MB-0128	0.00926771	-0.431645	0.367299	-0.582809	0.629004	Normal	1	9.92014	low	-0.66491	3.68469	low	-0.30521	-0.175311
MB-0129	0.410804	0.328019	-0.385834	-0.213349	-0.00936374	Basal	1	60.449	high	0.183041	54.1731	high	-3.86206	1.15579
MB-0130	-0.25599	0.144202	0.29623	-0.190492	0.178776	LumA	0.96	26.5584	med	-0.586362	14.6051	med	-0.96655	2.76155
MB-0131	-0.389388	0.0812965	0.217383	0.251477	-0.129796	LumB	0.92	35.6339	med	-0.0430454	39.1935	med	1.20853	0.6773
MB-0133	-0.109628	-0.329364	0.575414	-0.477263	0.607011	Normal	1	3.96915	low	-0.912033	-7.02784	low	0.739065	0.128328
MB-0134	-0.153613	-0.298055	0.0990636	0.104538	0.177527	Normal	0.78	33.6855	med	-0.0505542	36.2504	med	0.944526	-1.65074
MB-0135	-0.379304	-0.0798559	0.0771669	0.53383	-0.330132	LumB	1	43.8541	med	0.159319	49.1479	med	2.29834	-0.52091
MB-0136	-0.306122	-0.228908	0.275102	0.110204	-0.0842737	LumA	0.95	26.7416	med	-0.191318	29.2867	med	0.458728	-0.480868
MB-0138	-0.301224	-0.41503	0.581945	-0.297287	0.525954	LumA	1	4.50242	low	-0.801014	-2.3115	low	-0.373688	0.0952869
MB-0139	-0.118175	-0.546699	0.593661	-0.535654	0.742809	Normal	1	-0.993647	low	-0.751829	-2.96015	low	0.602405	-0.102842
MB-0140	-0.336471	-0.165618	0.236879	0.373349	-0.042497	LumB	0.99	33.5042	med	-0.0139788	38.8236	med	0.672359	-0.250925
MB-0142	-0.334838	-0.237359	0.607299	-0.238031	0.453637	LumA	1	6.88165	low	-0.765482	0.614504	low	-0.139004	0.348365
MB-0143	-0.558319	-0.0588235	0.415222	0.360864	-0.124994	LumA	1	26.37	med	-0.27356	27.311	med	0.510902	0.113145
MB-0144	-0.409844	0.241393	0.16946	0.405234	-0.377191	LumB	1	42.4384	med	-0.0878895	40.1429	med	-1.84179	0.11379
MB-0145	-0.240144	-0.418103	0.66569	-0.420792	0.601537	LumA	1	-0.77686	low	-1.03612	-13.3606	low	1.11079	0.279408
MB-0146	-0.454022	0.111933	0.152173	0.583577	-0.362401	LumB	1	44.0195	med	0.11103	48.2442	med	1.39571	0.373699
MB-0147	-0.181753	-0.145834	0.230732	-0.0527731	0.221705	LumA	0.89	27.6901	med	-0.249919	27.1663	med	0.181366	0.103242
MB-0148	0.316399	0.542569	-0.482257	-0.0386555	-0.221705	Her2	1	70.0464	high	0.159417	57.0837	high	-4.61216	1.36801
MB-0149	0.766339	-0.221705	-0.499544	-0.36413	0.194622	Basal	1	56.3396	high	0.342234	56.3943	high	-2.52881	-0.239051
MB-0150	0.782473	-0.140744	-0.536903	-0.401297	0.146507	Basal	1	58.5342	high	0.131579	48.8651	med	-1.29226	-0.168224
MB-0151	-0.482641	-0.0119568	0.161104	0.345306	-0.242257	LumB	0.99	37.7062	med	-0.0297006	40.1504	med	1.51928	0.45766
MB-0152	0.128643	0.638511	-0.431357	0.188091	-0.391693	Her2	1	72.2052	high	0.35837	66.5556	high	-4.55532	1.07633
MB-0153	0.541128	-0.197887	-0.411669	-0.296038	0.210756	Basal	1	53.0693	high	0.294382	54.1189	high	-3.06018	0.0118409
MB-0154	-0.0667947	-0.326675	0.475438	-0.434334	0.613926	Normal	1	9.08295	low	-0.871036	-4.00954	low	-0.797013	0.167873
MB-0155	0.0881152	-0.227467	0.253397	-0.539208	0.608547	Normal	1	18.7561	low	-0.657668	7.15558	low	-1.76907	0.600632
MB-0156	0.33455	-0.339832	0.0952221	-0.655318	0.703337	Normal	1	22.944	low	-0.418611	16.8304	med	-1.37005	0.0162117
MB-0157	0.76557	0.0265546	-0.645234	-0.297863	0.00379352	Basal	1	67.1245	high	0.507128	66.9989	high	-2.8519	-0.279059
MB-0158	0.55102	0.250708	-0.462185	-0.277887	0.030012	Basal	1	62.0954	high	0.262698	57.1805	high	-4.75587	-0.323679
MB-0159	0.447395	0.135366	-0.198944	-0.393325	0.271453	Basal	1	47.0478	med	-0.0289423	41.0209	med	-3.98353	1.161
MB-0160	0.245234	-0.304202	0.191068	-0.656086	0.686915	Normal	1	19.0382	low	-0.518832	12.0617	med	-1.90323	0.325782
MB-0162	-0.531236	-0.17599	0.652917	-0.0157023	0.26108	LumA	1	8.63558	low	-0.538166	10.9688	low	-0.143272	0.0339559
MB-0163	0.787179	-0.156014	-0.579544	-0.353469	0.114046	Basal	1	60.9009	high	0.265458	54.8269	high	-2.69369	-0.344731
MB-0164	0.761345	-0.0151261	-0.573589	-0.286435	0.0443217	Basal	1	63.7134	high	0.178564	52.8392	med	-2.8632	-0.472659
MB-0165	0.21575	0.178583	-0.227467	-0.097527	0.0367347	Basal	0.87	52.6629	med	0.2422	54.233	high	-1.19204	0.9885
MB-0166	-0.197695	-0.391405	0.546987	-0.503577	0.636687	Normal	1	3.36138	low	-0.725745	0.0608308	low	-1.45241	0.494728
MB-0167	0.165426	0.249076	-0.527395	0.437599	-0.512797	LumB	1	74.8288	high	0.751358	81.5541	high	-1.24148	-0.339337
MB-0168	0.179064	-0.0483553	-0.0544058	-0.411285	0.344634	Normal	0.99	36.7322	med	-0.355889	24.811	med	-1.83115	0.287342
MB-0169	-0.0220408	-0.388043	0.437887	-0.544874	0.715534	Normal	1	8.11276	low	-0.730044	0.87932	low	0.455199	-0.105108
MB-0170	-0.256855	-0.222569	0.546218	-0.2703	0.426459	LumA	1	9.47726	low	-0.958874	-6.47896	low	0.178986	0.793993
MB-0171	0.0578631	-0.478415	0.36096	-0.366723	0.647347	Normal	1	13.3509	low	-0.605972	6.97112	low	0.616303	-0.295587
MB-0172	-0.361056	-0.426939	0.627467	-0.198559	0.473709	LumA	1	3.79521	low	-0.45392	11.4847	low	1.18999	-0.0480642
MB-0173	-0.24898	0.027515	-0.0494118	0.511357	-0.370756	LumB	1	50.9457	med	0.421519	61.7367	high	2.10263	-0.413659
MB-0174	0.737239	0.00955582	-0.626315	-0.281633	0.0468187	Basal	1	66.222	high	0.246026	56.3476	high	-2.78869	-0.2993
MB-0175	-0.360384	0.149676	0.223433	0.112317	0.075054	LumA	0.88	34.2027	med	-0.0597326	38.207	med	0.572983	-0.0300772
MB-0176	-0.00360144	-0.280384	0.224682	-0.244274	0.440576	Normal	1	23.6477	med	-0.414018	18.4717	med	-0.898473	-0.244088
MB-0177	-0.420216	-0.281441	0.617287	-0.217959	0.437791	LumA	1	5.73381	low	-0.762796	0.376538	low	-0.311639	0.243476
MB-0178	-0.127683	0.149964	-0.236591	0.552653	-0.590588	LumB	1	61.7923	high	0.670377	74.9665	high	1.05029	-0.260784
MB-0179	0.470156	-0.0882113	-0.160048	-0.536615	0.474382	Normal	1	39.873	med	-0.0588475	36.7392	med	-2.77921	0.726289
MB-0180	-0.473517	0.114622	0.391693	0.140456	-0.0990636	LumA	0.99	26.6238	med	-0.428638	21.5221	med	0.634426	0.127954
MB-0181	-0.147851	-0.545642	0.489076	-0.425498	0.607971	Normal	1	5.05229	low	-0.657408	2.62227	low	2.34053	-0.692469
MB-0184	-0.350012	-0.230924	0.235822	0.147755	-0.0127251	LumA	0.9	28.7508	med	-0.0766616	34.4989	med	2.43251	-0.262895
MB-0185	0.242737	0.354814	-0.583193	0.183481	-0.466026	Her2	0.99	74.8264	high	0.583588	74.8747	high	-1.46081	-0.283717
MB-0188	0.0668908	0.42934	-0.294118	0.266651	-0.387659	Her2	1	64.4559	high	0.418499	66.1731	high	-2.83235	-0.17172
MB-0189	0.251957	0.0338535	-0.0556543	-0.396591	0.363265	Normal	0.99	38.5965	med	-0.26996	28.994	med	-2.33662	0.0762683
MB-0191	0.760672	0.00139256	-0.616999	-0.210852	-0.00926771	Basal	1	67.0157	high	0.459614	65.0913	high	-2.52563	-0.257728
MB-0192	0.386795	-0.237647	-0.202881	-0.20413	0.306507	Basal	0.99	44.6036	med	0.18576	47.6824	med	-1.03879	-0.740734
MB-0193	-0.311116	0.118655	0.133061	0.174838	-0.213349	LumB	0.78	38.7835	med	0.0220366	42.5801	med	-1.54572	-0.198086
MB-0194	-0.0279952	-0.201345	0.394574	-0.455174	0.555246	Normal	1	14.117	low	-0.820097	-0.180185	low	-2.11019	0.173979
MB-0195	-0.132773	0.402161	-0.232365	0.435582	-0.521633	LumB	1	63.3333	high	0.256912	59.828	high	1.29736	0.591935
MB-0196	0.456519	-0.292677	-0.292101	-0.318127	0.282401	Basal	1	45.9341	med	0.15084	46.1729	med	-1.1238	-0.404848
MB-0197	0.154766	0.12461	-0.34617	0.122305	-0.186651	Basal	0.72	60.1658	high	0.64187	72.322	high	-1.29004	-0.597805
MB-0198	0.0980072	0.3188	-0.401681	0.409844	-0.527011	LumB	1	69.8421	high	0.449137	68.525	high	-0.963112	-0.584992
MB-0199	-0.37892	-0.263577	0.623145	-0.172437	0.371621	LumA	1	6.71871	low	-0.661972	4.73149	low	0.257939	0.440343
MB-0200	0.79467	-0.123938	-0.626122	-0.237647	0.0908043	Basal	1	65.276	high	0.496584	65.4857	high	-2.39677	-0.312169
MB-0201	0.518752	0.233709	-0.430492	-0.34473	0.0213685	Basal	1	59.2548	high	0.0689893	48.5883	med	-3.79313	1.16541
MB-0202	0.145738	-0.136807	-0.0188715	-0.122497	-0.0117647	Basal	0.69	38.6258	med	0.0596056	41.9201	med	-2.15337	-0.667328
MB-0203	-0.253013	-0.0926291	0.162737	0.25964	-0.00177671	LumB	0.93	36.1602	med	-0.087381	36.6555	med	1.53056	-0.307129
MB-0204	-0.143818	-0.282305	0.484562	-0.379208	0.468139	LumA	1	9.8958	low	-0.776484	0.343692	low	-1.13755	0.22158
MB-0205	-0.0270348	-0.448355	0.473517	-0.482065	0.705066	Normal	1	6.77669	low	-0.717001	0.873886	low	-0.393895	-0.0104185
MB-0206	0.804274	-0.097431	-0.618824	-0.273469	0.0944538	Basal	1	64.8108	high	0.460822	63.9867	high	-2.70329	-0.517481
MB-0207	-0.218631	0.0244418	0.23928	-0.0770708	0.107419	LumA	0.91	29.2443	med	-0.361657	23.8705	med	-1.8132	-0.265163
MB-0209	0.310828	-0.302569	-0.0593037	-0.372389	0.442977	Normal	1	34.5097	med	-0.0597353	34.8011	med	-1.85327	-0.325098
MB-0210	0.364418	0.217767	-0.614022	0.18425	-0.316206	Basal	0.99	74.7098	high	0.692042	78.4139	high	-2.70412	-0.411408
MB-0211	0.3212	0.217095	-0.472269	-0.0658343	-0.0409604	Basal	0.98	64.428	high	0.392891	63.4608	high	-4.31676	-0.0589939
MB-0214	0.626603	0.062473	-0.562257	-0.254166	0.0456663	Basal	1	64.254	high	0.301553	58.4444	high	-1.93622	-0.571154
MB-0215	-0.0938776	-0.030108	-0.0358703	0.37066	-0.352413	LumB	0.99	47.9548	med	0.304019	55.6026	high	0.672374	-1.30295
MB-0218	-0.362689	0.187323	-0.0537335	0.508283	-0.406098	LumB	1	52.8542	med	0.305536	58.4622	high	-0.726533	-0.286784
MB-0220	0.422137	-0.0836975	-0.147467	-0.579064	0.483697	Normal	1	38.47	med	-0.0238919	37.786	med	-3.11989	0.595479
MB-0221	0.194142	0.439424	-0.314094	0.0929172	-0.238992	Her2	1	63.1571	high	0.302802	60.8487	high	-4.19225	0.311163
MB-0222	-0.162737	-0.314382	0.448836	-0.287395	0.505402	Normal	1	12.3478	low	-0.579026	8.88121	low	-1.57041	-0.663355
MB-0223	-0.251765	-0.229196	0.498199	-0.323025	0.417239	LumA	1	10.5142	low	-0.679491	4.82432	low	-1.64227	0.394101
MB-0224	-0.0607443	-0.419928	0.371909	-0.444802	0.476495	Normal	1	11.8618	low	-0.464084	12.5353	med	-2.30968	-0.270349
MB-0225	-0.297671	0.390444	0.0186795	0.374694	-0.281921	Her2	0.99	50.9198	med	0.21496	54.9161	high	-1.54307	1.85028
MB-0226	-0.353373	-0.386891	0.657047	-0.23467	0.52413	LumA	1	2.59064	low	-0.800455	-2.53152	low	-0.571197	0.139935
MB-0227	-0.196447	-0.399088	0.378247	-0.110108	0.347035	LumA	0.99	16.8291	low	-0.286196	21.6764	med	-0.380432	-0.0483164
MB-0228	-0.0789916	-0.534406	0.552557	-0.511164	0.734166	Normal	1	1.49417	low	-0.695709	-0.0270363	low	0.0763402	-0.0594632
MB-0229	-0.582329	0.0757263	0.442689	0.186939	-0.057479	LumA	1	24.1776	med	-0.202713	29.9137	med	-0.624023	0.154234
MB-0230	0.337143	0.307563	-0.24898	-0.252245	0.139304	Basal	0.98	53.4606	high	0.053127	47.083	med	-4.16209	1.30946
MB-0231	-0.475342	-0.148523	0.525858	0.0683313	0.144586	LumA	1	15.9875	low	-0.635814	9.20775	low	1.48194	0.773797
MB-0232	-0.378055	-0.037599	0.367299	0.0582473	0.062377	LumA	0.99	24.5006	med	-0.339619	23.6129	med	-0.716402	0.286229
MB-0233	-0.514238	-0.172533	0.418872	0.234478	-0.03491	LumA	1	22.6559	low	-0.3572	22.2744	med	1.05182	0.0590889
MB-0234	-0.202689	0.0260744	0.0110924	0.268091	-0.281248	LumB	0.94	44.578	med	0.100329	46.8389	med	-1.16508	-0.568239
MB-0235	-0.248403	-0.364514	0.597983	-0.266651	0.526242	LumA	1	5.35241	low	-0.753921	-0.0320405	low	-0.437908	0.0860523
MB-0236	-0.116255	-0.000336134	0.157455	0.0663145	0.0721729	LumA	0.73	35.1775	med	-0.135967	34.394	med	-1.02507	1.55908
MB-0238	0.850084	-0.13066	-0.53479	-0.362401	0.17599	Basal	1	59.5798	high	0.272282	54.7454	high	-2.51328	-0.0854644
MB-0239	-0.339064	0.0351981	0.352029	-0.141897	0.135462	LumA	0.99	23.0477	low	-0.41101	20.3673	med	0.0527581	0.141341
MB-0241	0.287395	0.379496	-0.499352	-0.0228091	-0.175702	Her2	0.99	68.4846	high	0.369457	64.4068	high	-2.93434	-0.148564
MB-0242	-0.345786	0.0145498	0.158223	0.289316	-0.177527	LumB	0.96	37.956	med	-0.115513	36.641	med	-0.169724	-0.327557
MB-0243	-0.227083	0.0742857	0.0334694	0.395054	-0.391309	LumB	1	46.3597	med	-0.00843539	43.3893	med	1.28475	-0.120115
MB-0244	-0.264154	-0.500024	0.565522	-0.284802	0.562353	LumA	1	4.32898	low	-0.602204	5.16613	low	0.549256	-0.0202311
MB-0245	-0.377671	-0.0337575	0.381897	0.0333733	0.13018	LumA	0.99	23.5377	med	-0.492093	17.264	med	-0.0486266	0.122064
MB-0247	0.0631453	-0.141897	0.0865786	-0.460456	0.421945	Normal	1	28.1195	med	-0.420656	19.6188	med	-1.50334	-0.111357
MB-0248	-0.591549	-0.00657863	0.551309	0.207107	0.0537335	LumA	1	18.7594	low	-0.523592	15.3666	med	1.42081	0.429116
MB-0249	0.196447	0.334358	-0.262521	-0.103866	-0.0182953	Her2	0.98	56.1992	high	-0.0250148	45.2177	med	-4.41788	0.33603
MB-0253	-0.195198	-0.527107	0.515006	-0.36413	0.570516	Normal	1	5.0409	low	-0.680097	1.94088	low	2.20553	-0.494692
MB-0256	-0.320336	-0.154574	0.555822	-0.197023	0.341753	LumA	1	10.9873	low	-0.850627	-1.28941	low	-1.33093	0.345785
MB-0257	-0.446339	0.130468	0.233229	0.341945	-0.321777	LumB	0.98	36.9289	med	-0.117188	36.9953	med	2.15602	0.554162
MB-0258	-0.523073	-0.193085	0.432989	0.254838	0.0267467	LumA	1	22.0659	low	-0.217142	27.646	med	1.5747	-0.055756
MB-0259	0.764418	0.143433	-0.688932	-0.116927	-0.111741	Basal	1	73.67	high	0.484887	68.6048	high	-2.40697	-0.00651687
MB-0260	-0.191933	-0.585306	0.464298	-0.129316	0.428283	LumA	1	10.232	low	-0.471838	11.6913	low	1.34068	-0.399027
MB-0261	-0.391212	-0.052389	0.27443	0.384682	-0.191837	LumB	0.99	33.5267	med	-0.228093	30.8702	med	0.93747	-0.527236
MB-0262	0.122689	0.516158	-0.55419	0.41964	-0.595294	Her2	1	79.3448	high	0.849463	87.8367	high	-0.358536	-0.540223
MB-0263	-0.153806	-0.466891	0.568115	-0.324082	0.563601	LumA	1	4.59721	low	-0.846763	-4.57271	low	1.91444	-0.0699868
MB-0264	-0.465834	0.344826	0.228619	0.0917647	-0.0252101	Her2	0.99	35.984	med	-0.433886	24.73	med	-1.13105	0.745246
MB-0265	0.60048	-0.260984	-0.236591	-0.546987	0.461993	Basal	1	40.984	med	-0.0763158	35.4187	med	-2.12457	-0.0348062
MB-0266	-0.446915	-0.367587	0.680096	-0.082449	0.383625	LumA	1	4.00033	low	-0.904659	-5.88822	low	0.367315	0.350792
MB-0268	-0.244658	-0.181657	0.0635294	0.419256	-0.296711	LumB	1	41.6773	med	0.228065	50.5293	med	2.30899	-0.216545
MB-0269	0.4594	0.0609364	-0.495702	-0.157263	-0.0539256	Basal	1	62.2647	high	0.275789	57.2417	high	-2.91652	-0.168023
MB-0270	-0.113469	0.149772	-0.230828	0.359232	-0.318319	LumB	0.99	58.3867	high	0.324002	59.9816	high	-1.26799	-0.319853
MB-0272	-0.20413	0.155822	-0.118367	0.661753	-0.508571	LumB	1	58.4231	high	0.37382	62.5222	high	0.108355	-0.189177
MB-0273	-0.269052	-0.000912365	0.283745	0.102617	0.0316447	LumA	0.95	29.7841	med	-0.348157	24.7526	med	1.74863	0.281149
MB-0275	0.052485	-0.346074	0.324562	-0.430204	0.590012	Normal	1	15.7127	low	-0.640945	6.69569	low	-1.25763	0.154465
MB-0278	0.776999	-0.18473	-0.525954	-0.347707	0.192701	Basal	1	58.3042	high	0.388247	58.9177	high	-1.74348	-0.399787
MB-0279	0.269052	-0.37623	0.0923409	-0.549196	0.534598	Normal	1	23.9797	med	-0.349721	19.933	med	-0.385922	-0.0202895
MB-0280	-0.0907083	-0.286627	0.39467	-0.337815	0.461513	Normal	1	14.514	low	-0.40719	16.2564	med	0.657559	-0.342617
MB-0281	0.251285	-0.296423	0.165714	-0.60413	0.689028	Normal	1	21.1021	low	-0.587289	9.98357	low	-0.733988	-0.167766
MB-0282	-0.0755342	-0.518271	0.542953	-0.485138	0.682209	Normal	1	2.58125	low	-0.610873	3.74117	low	0.524528	0.167228
MB-0283	-0.186843	0.139688	-0.203361	0.507611	-0.486387	LumB	1	59.2179	high	0.616454	72.1084	high	1.10816	-0.516975
MB-0284	0.706699	-0.169844	-0.492437	-0.42569	0.206339	Basal	1	55.4809	high	0.197411	50.6187	med	-2.49149	-0.357835
MB-0285	0.19395	-0.280384	0.132197	-0.451909	0.503097	Normal	1	24.9881	med	-0.520904	14.0232	med	-1.71433	-0.020481
MB-0286	0.0136855	-0.0929172	0.171092	-0.201056	0.316879	Normal	0.97	29.4271	med	-0.466051	18.7753	med	-1.70613	0.529969
MB-0287	-0.173974	0.27904	-0.125858	0.237167	-0.261945	Her2	0.95	53.5905	high	0.463778	64.7239	high	-1.08085	0.333119
MB-0288	-0.0278992	-0.284514	0.283457	-0.205666	0.393133	Normal	0.99	21.6759	low	-0.333612	21.2091	med	0.501226	1.51823
MB-0289	0.543049	-0.251188	-0.333397	-0.340888	0.301417	Basal	1	48.3025	med	0.330138	53.9719	high	-2.17098	-0.352219
MB-0290	-0.291525	-0.26425	0.591549	-0.313998	0.493109	LumA	1	6.08442	low	-0.799723	-1.23761	low	-0.669638	0.279099
MB-0291	0.0465306	0.546218	-0.343385	0.128547	-0.35395	Her2	1	65.8024	high	0.22201	59.0519	high	-1.8975	1.33502
MB-0292	0.28605	0.495894	-0.576951	0.100024	-0.338968	Her2	1	75.4558	high	0.413183	68.6782	high	-4.39285	-0.00731824
MB-0293	0.196927	-0.320816	0.198271	-0.500888	0.687683	Normal	1	20.8518	low	-0.599356	9.54519	low	-0.933622	-0.0199703
MB-0294	0.131813	0.00446579	0.174358	-0.474478	0.524226	Normal	1	26.7331	med	-0.611266	12.1483	med	-2.94272	1.00819
MB-0295	-0.18934	-0.516927	0.599328	-0.488595	0.66617	Normal	1	-0.357465	low	-0.702642	-0.541236	low	-0.179625	-0.0277263
MB-0299	0.721008	-0.057383	-0.52096	-0.345402	0.147755	Basal	1	59.7262	high	0.199604	52.4058	med	-3.27146	-0.309471
MB-0301	-0.629868	0.168788	0.336086	0.470732	-0.299592	LumB	1	34.4716	med	-0.12857	36.4705	med	1.38487	0.300926
MB-0302	0.00465786	0.114334	0.0131092	-0.0521008	0.174742	Normal	0.78	41.4618	med	-0.158831	35.3325	med	-2.7692	0.502588
MB-0303	0.759712	-0.138439	-0.5491	-0.339832	0.173397	Basal	1	59.9886	high	0.237913	53.6144	high	-1.87487	-0.399914
MB-0304	0.0167587	-0.0652581	-0.186074	0.328307	-0.357407	LumB	0.98	53.5056	high	0.445364	62.3687	high	1.64175	-0.433293
MB-0305	-0.186747	-0.370372	0.392845	-0.336086	0.536711	Normal	1	12.9145	low	-0.358144	17.5685	med	-0.857011	-0.261734
MB-0306	0.0370228	-0.0603601	0.0112845	-0.118079	-0.0151261	Basal	0.2	38.0323	med	0.129338	45.0198	med	-0.780852	-0.586037
MB-0307	0.0794718	-0.136615	0.18521	-0.23515	0.42982	Normal	1	27.9567	med	-0.273538	25.723	med	-3.18839	1.40799
MB-0308	-0.115486	-0.369124	0.586267	-0.550252	0.58377	LumA	1	1.68661	low	-0.927249	-8.50223	low	0.932018	0.315777
MB-0309	-0.511741	-0.196927	0.630444	-0.126146	0.238992	LumA	1	7.50987	low	-0.821835	-0.890586	low	-0.489372	0.502202
MB-0310	-0.268475	-0.202593	0.435006	-0.260408	0.362977	LumA	1	14.4883	low	-0.571585	10.4111	low	1.53094	-0.340181
MB-0311	-0.167635	0.332629	-0.0819688	0.555918	-0.587227	LumB	1	57.9185	high	0.112373	52.5243	med	1.58643	0.319159
MB-0312	-0.312845	-0.0665066	0.0133974	0.494166	-0.342905	LumB	1	46.3593	med	0.173132	50.283	med	1.12014	-0.490414
MB-0313	0.220168	0.106459	-0.442881	0.204706	-0.406963	Basal	0.88	65.6104	high	0.523666	69.0206	high	-0.367632	-0.426354
MB-0314	0.146891	0.632173	-0.346939	0.0540216	-0.274142	Her2	1	66.4613	high	-0.00176483	50.4362	med	-4.08577	1.34286
MB-0315	0.04	-0.225066	0.271933	-0.359904	0.441441	Normal	1	20.7828	low	-0.738003	4.81456	low	0.029926	-0.0746322
MB-0316	0.756062	-0.079952	-0.511549	-0.366531	0.147755	Basal	1	58.8253	high	0.182501	51.309	med	-2.41022	-0.385614
MB-0317	-0.398127	-0.285762	0.63006	-0.190972	0.31515	LumA	1	5.7016	low	-0.666911	4.17122	low	-0.332565	-0.159894
MB-0318	0.460168	-0.265306	-0.0394238	-0.663193	0.607107	Normal	1	30.1092	med	-0.341433	21.9588	med	-2.02086	0.150507
MB-0319	-0.20922	0.0183914	-0.0790876	0.426363	-0.228331	LumB	1	50.8178	med	0.361197	59.0944	high	2.30102	-0.459395
MB-0320	-0.174262	-0.302281	0.51491	-0.466795	0.657143	Normal	1	6.72939	low	-0.65325	4.24387	low	-1.44667	0.22154
MB-0321	-0.22593	0.34982	0.0703481	0.0945498	-0.0721729	Her2	0.99	43.853	med	-0.179104	36.679	med	-1.81278	0.463211
MB-0322	-0.630828	0.207299	0.542857	0.24994	-0.0131092	LumA	1	22.7683	low	-0.62889	13.2626	med	0.638286	0.844464
MB-0324	-0.469196	0.000528211	0.257719	0.484658	-0.228139	LumB	1	36.281	med	-0.0576303	38.8658	med	0.151425	0.334337
MB-0325	0.213157	0.0612245	-0.499832	0.298631	-0.413493	LumB	0.96	68.8437	high	0.725199	77.8618	high	2.01435	-0.848903
MB-0326	-0.122401	-0.233325	0.429628	-0.369412	0.513469	Normal	1	13.1613	low	-0.850646	-1.54141	low	-0.860087	0.00212361
MB-0327	-0.600864	0.0552701	0.431645	0.36922	-0.134502	LumA	1	27.2916	med	-0.233674	29.698	med	1.93485	0.33246
MB-0328	-0.174646	0.00955582	-0.162929	0.562833	-0.474958	LumB	1	56.617	high	0.43608	63.7318	high	1.54749	-0.487312
MB-0329	0.0417287	0.0690996	0.0445138	0.0291477	-0.00542617	Her2	0.37	41.0388	med	-0.0855764	37.9976	med	-0.1721	1.40221
MB-0330	0.357215	0.18982	-0.261273	-0.139304	0.0798559	Basal	0.99	54.2312	high	0.301997	56.8264	high	-0.871916	0.631136
MB-0333	0.602593	0.20922	-0.717455	-0.0207923	-0.216903	Basal	1	76.6233	high	0.842061	84.2601	high	-2.8196	-0.375879
MB-0335	-0.663866	0.262041	0.326771	0.352125	-0.155726	LumB	0.99	34.0738	med	-0.170979	34.9605	med	-0.215938	0.161444
MB-0336	-0.338583	0.100312	0.0713085	0.488115	-0.445378	LumB	1	46.1767	med	-0.0344972	42.6923	med	1.06218	-0.151278
MB-0339	-0.339064	-0.140744	0.264634	0.13383	-0.0144538	LumA	0.94	28.7005	med	-0.204068	29.7549	med	2.8969	0.386594
MB-0340	0.508091	0.299112	-0.702377	0.00283313	-0.247443	Basal	1	77.2436	high	0.588564	74.8755	high	-2.85061	-0.229114
MB-0341	0.113085	-0.253685	0.0420168	-0.126723	0.215942	Normal	0.87	34.1551	med	-0.301953	25.8666	med	-1.44871	-0.80398
MB-0342	0.0497959	-0.29892	0.384682	-0.58012	0.647155	Normal	1	11.3919	low	-0.662401	4.68217	low	0.0737695	0.036041
MB-0343	-0.208355	-0.553229	0.520288	-0.369316	0.603745	Normal	1	4.28691	low	-0.562334	6.3302	low	1.21874	-0.113485
MB-0344	0.00984394	-0.395342	0.468619	-0.601729	0.684034	Normal	1	5.93898	low	-0.748447	-0.590609	low	-0.0329025	0.118238
MB-0345	-0.250708	-0.47563	0.592317	-0.436927	0.628715	Normal	1	1.09886	low	-0.737093	-1.19175	low	0.13266	-0.175146
MB-0346	0.132389	0.659352	-0.562353	0.203745	-0.396495	Her2	1	78.2214	high	0.595144	77.7117	high	-3.49153	0.921666
MB-0347	0.464202	0.311212	-0.648403	-0.0186795	-0.227563	Basal	1	74.6066	high	0.583508	74.0484	high	-2.64475	-0.250655
MB-0348	-0.584826	-0.0303962	0.523169	0.28557	-0.0468187	LumA	1	20.9218	low	-0.396785	20.9925	med	2.13882	0.0436109
MB-0349	-0.30084	0.2412	0.00744298	0.340312	-0.373349	LumB	0.98	48.606	med	-0.0081455	44.7419	med	2.74146	-0.821368
MB-0350	0.754142	-0.207587	-0.538824	-0.320144	0.15419	Basal	1	58.8501	high	0.510629	63.912	high	-2.76652	-0.335486
MB-0351	-0.488499	0.0828331	0.320432	0.232077	-0.0378872	LumA	0.98	30.5694	med	-0.365606	25.1047	med	-0.504986	0.0848198
MB-0352	0.179448	0.4206	-0.228043	-0.116062	-0.0882113	Her2	1	55.7467	high	-0.0483119	44.5374	med	-4.46347	0.29364
MB-0353	-0.35904	0.238607	0.284802	0.172917	-0.131429	LumA	0.95	33.9831	med	-0.288723	29.4765	med	-2.13087	0.35556
MB-0354	0.525666	0.296038	-0.633325	-0.0435534	-0.203361	Basal	1	73.6475	high	0.529563	71.4566	high	-4.22937	-0.184682
MB-0355	-0.514526	0.10108	0.285858	0.0783193	0.0787995	LumA	0.96	29.5702	med	-0.0223558	38.4205	med	-0.785472	0.266262
MB-0356	-0.438079	-0.0234814	0.468619	0.135462	0.0433613	LumA	1	21.5014	low	-0.741152	7.05748	low	1.63379	-0.5531
MB-0358	0.307083	-0.134886	-0.0848499	-0.380648	0.204514	Basal	0.97	37.8715	med	-0.0671115	36.1115	med	-0.0369996	0.0529263
MB-0359	0.101849	-0.374886	0.221032	-0.526435	0.463721	Normal	1	18.2171	low	-0.624646	7.70494	low	-0.701928	-0.331998
MB-0360	-0.256951	0.132197	-0.0836014	0.381609	-0.440288	LumB	0.99	51.6893	med	0.408621	61.7059	high	1.87125	0.0160978
MB-0361	0.27904	0.523842	-0.452485	0.0376951	-0.217479	Her2	1	69.6292	high	0.250182	60.6599	high	-4.37019	1.35347
MB-0362	-0.040096	-0.133061	0.0756303	-0.017527	-0.035006	LumA	0.4	35.598	med	-0.0687579	36.4105	med	-2.62438	-0.0607138
MB-0363	0.0537335	0.223145	-0.422329	0.498679	-0.508571	LumB	1	70.5612	high	0.769595	81.2599	high	0.857704	-0.234821
MB-0364	-0.112509	-0.253878	0.494646	-0.312077	0.536807	Normal	1	11.1723	low	-0.733556	2.55826	low	-1.15675	0.511784
MB-0365	0.0954142	0.64898	-0.433277	0.277503	-0.440192	Her2	1	73.7688	high	0.431336	70.0909	high	-2.71837	1.28921
MB-0366	-0.437887	-0.244082	0.53018	-0.0191597	0.25503	LumA	1	13.1293	low	-0.497068	13.3946	med	0.852776	0.140114
MB-0367	0.113373	0.0316447	-0.0398079	-0.279808	0.19491	Normal	0.83	39.1735	med	-0.292745	28.5844	med	-0.926715	0.144063
MB-0368	-0.207587	0.123169	-0.0397119	0.444226	-0.425498	LumB	1	51.0291	med	0.311446	57.6293	high	1.9508	-0.00307843
MB-0369	-0.369988	0.18012	0.00677071	0.577431	-0.308523	LumB	1	51.3605	med	0.0997898	49.9347	med	1.93188	0.457387
MB-0370	-0.0309724	0.0458583	-0.21892	0.413301	-0.272317	LumB	1	57.6817	high	0.487618	65.8228	high	1.23728	-0.107584
MB-0371	0.0097479	0.402161	-0.226507	0.321873	-0.229388	Her2	1	61.895	high	0.0427253	50.5566	med	-2.67179	1.83735
MB-0372	0.788043	-0.204802	-0.51078	-0.429436	0.228812	Basal	1	56.0688	high	0.285732	54.0261	high	-2.37354	-0.134621
MB-0373	0.0441297	0.325522	-0.316303	0.324082	-0.358559	Her2	0.98	64.7005	high	0.42601	66.211	high	-2.44475	0.532664
MB-0374	0.0470108	0.0984874	-0.270684	0.210468	-0.157263	LumB	0.86	57.594	high	0.411601	62.6174	high	-1.74615	-0.779488
MB-0375	0.781224	-0.287875	-0.43443	-0.503673	0.361537	Basal	1	50.4102	med	-0.134055	35.3465	med	-1.73019	-0.46713
MB-0377	-0.0410564	-0.389772	0.423481	-0.530948	0.643121	Normal	1	8.82325	low	-0.700884	2.27074	low	0.238056	-0.0998229
MB-0378	0.283553	0.485042	-0.454598	-0.0764946	-0.144586	Her2	1	67.2607	high	0.279519	60.8725	high	-4.38261	1.34713
MB-0379	-0.127587	0.000720288	0.262713	-0.326291	0.331477	Normal	0.98	24.2086	med	-0.429654	19.2501	med	-2.83946	-0.144287
MB-0380	-0.150636	0.166867	-0.239088	0.662713	-0.534406	LumB	1	63.8704	high	0.759885	79.3383	high	2.14634	-0.548423
MB-0381	-0.0834094	0.492917	-0.0476831	0.0215606	-0.154958	Her2	1	50.3301	med	-0.0352129	44.4568	med	-2.56328	2.01382
MB-0382	-0.0554622	-0.306507	0.509052	-0.58617	0.711309	Normal	1	5.50255	low	-1.00188	-10.3153	low	-1.36043	0.134239
MB-0383	0.0741897	0.0241537	-0.238511	0.152269	-0.186747	LumB	0.71	54.3315	high	0.494232	64.6018	high	-0.454007	-0.567423
MB-0384	-0.116831	-0.0341417	0.0558463	0.14084	-0.157935	LumB	0.67	40.1371	med	0.018763	41.8509	med	2.18489	-1.35784
MB-0385	-0.211621	0.127875	-0.0415366	0.409652	-0.213926	LumB	1	50.5757	med	0.353353	59.1567	high	0.195238	0.061943
MB-0386	-0.0816807	-0.154574	0.030012	0.0756303	-0.0992557	LumB	0.4	38.5253	med	-0.181399	32.8054	med	-0.0357504	-0.419385
MB-0388	0.0568067	-0.146507	0.217383	-0.342713	0.491381	Normal	1	24.567	med	-0.475991	16.5976	med	-0.531837	1.01611
MB-0389	0.111933	0.421273	-0.413974	0.313709	-0.487443	Her2	1	70.3161	high	0.444619	68.7576	high	-1.03263	1.39386
MB-0390	0.538631	0.296327	-0.57964	-0.0942617	-0.134118	Basal	1	70.6426	high	0.536366	70.8331	high	-3.94498	1.09808
MB-0391	0.197311	0.309964	-0.184826	-0.149292	0.0551741	Her2	0.97	51.8653	med	-0.00683533	44.6094	med	-4.34305	1.46213
MB-0392	0.527779	-0.311501	-0.301417	-0.391405	0.230252	Basal	1	45.1718	med	0.0607929	42.1045	med	-0.34745	-0.851754
MB-0393	0.401681	-0.287875	-0.262425	-0.14593	0.228619	Basal	1	47.3821	med	0.267125	51.5165	med	-1.25125	-1.13143
MB-0394	-0.356351	-0.0909964	0.323409	0.0379832	0.149868	LumA	0.98	25.3054	med	-0.216143	28.4667	med	-0.504843	0.0905268
MB-0395	0.0681393	0.476687	-0.279808	0.113565	-0.201729	Her2	1	62.0036	high	0.234754	58.192	high	-4.71064	1.19476
MB-0396	0.843073	-0.136999	-0.606435	-0.250036	0.0711164	Basal	1	64.3009	high	0.533843	66.5656	high	-2.37518	-0.23341
MB-0397	-0.205954	-0.42617	0.598463	-0.387275	0.624682	Normal	1	2.62142	low	-0.858081	-5.39269	low	0.328994	-0.0433132
MB-0398	0.0572869	0.329556	-0.24994	0.271261	-0.285954	Her2	0.98	61.1906	high	0.185483	55.6139	high	0.0763982	-0.160933
MB-0399	0.218247	0.604802	-0.51443	0.0465306	-0.315534	Her2	1	73.2311	high	0.292002	63.7362	high	-4.50478	0.158576
MB-0400	0.724082	-0.00686675	-0.617287	-0.186651	-0.0633373	Basal	1	67.1299	high	0.410023	63.1968	high	-2.50832	-0.4054
MB-0401	0.785162	-0.135942	-0.564082	-0.328788	0.10108	Basal	1	60.957	high	0.326598	57.3957	high	-2.52211	-0.194195
MB-0402	0.108667	-0.338872	0.308523	-0.621993	0.696327	Normal	1	13.5544	low	-0.661274	5.00463	low	-1.17863	-0.222292
MB-0403	0.275102	-0.129604	-0.0858103	-0.388908	0.408307	Normal	1	37.6922	med	-0.0711127	35.9614	med	-2.57352	-0.0720172
MB-0404	-0.250708	-0.0197359	0.012437	0.23928	-0.262617	LumB	0.91	43.1308	med	0.0844045	45.6545	med	0.140031	-0.272495
MB-0405	-0.411957	0.123745	0.0940696	0.277311	-0.206723	LumB	0.95	41.6885	med	0.329171	55.8956	high	-0.421161	-0.784752
MB-0406	-0.237935	0.298439	-0.13066	0.495894	-0.383433	LumB	1	58.0836	high	0.677351	74.9503	high	-0.144647	-0.191812
MB-0407	-0.17599	-0.450084	0.522593	-0.43078	0.6291	Normal	1	4.83672	low	-0.721637	0.439878	low	0.397557	0.0275382
MB-0408	-0.346459	-0.177623	0.367779	-0.0521969	0.186363	LumA	0.99	20.7366	low	-0.38747	19.9167	med	0.0465532	-0.281292
MB-0410	-0.074958	-0.47611	0.436351	-0.352125	0.513854	Normal	1	9.84573	low	-0.453907	12.3012	med	1.12092	-0.542031
MB-0411	-0.0207923	-0.256663	0.276158	-0.42982	0.430876	Normal	1	18.674	low	-0.732681	4.32261	low	-0.53163	-0.4009
MB-0412	0.049988	0.136519	-0.431357	0.535366	-0.465258	LumB	1	70.2598	high	0.849224	84.04	high	0.390144	-1.01788
MB-0413	-0.0701561	-0.449412	0.209604	-0.0690996	0.0804322	LumA	0.86	24.3932	med	-0.158131	28.4788	med	0.112041	-0.650649
MB-0414	0.819064	-0.154478	-0.548427	-0.364418	0.194046	Basal	1	59.6084	high	0.405407	59.9975	high	-2.20591	-0.424657
MB-0417	-0.294598	0.269148	0.206435	0.0760144	-0.0948379	Her2	0.94	36.3785	med	-0.263782	31.0261	med	-1.79945	0.0570366
MB-0418	-0.0842737	0.432989	-0.212389	0.368259	-0.350012	Her2	1	62.0718	high	0.407717	65.465	high	-0.798783	0.0155554
MB-0419	-0.698055	0.072557	0.521152	0.256759	-0.0715966	LumA	1	21.4728	low	-0.486672	18.1189	med	2.56709	0.214141
MB-0420	0.754046	-0.0986795	-0.506074	-0.414262	0.172917	Basal	1	57.5156	high	0.263293	54.0359	high	-2.72485	-0.377956
MB-0421	-0.0492197	0.591068	-0.365474	0.357503	-0.536807	Her2	1	70.7301	high	0.184865	59.5249	high	-1.0984	1.68671
MB-0422	-0.260408	-0.281345	0.519808	-0.151693	0.313229	LumA	1	11.6757	low	-0.781465	1.09227	low	0.833213	-0.362638
MB-0423	0.0281873	-0.238127	0.255702	-0.29066	0.425594	Normal	1	22.3634	low	-0.453604	16.6193	med	-1.41664	-0.0419625
MB-0424	0.417335	-0.284802	-0.0629532	-0.529604	0.583673	Normal	1	32.8203	med	-0.102119	32.3743	med	-2.29178	-0.232366
MB-0425	-0.619976	0.0181993	0.440672	0.36413	-0.147947	LumA	1	26.1939	med	-0.319705	25.8414	med	1.05346	0.0241812
MB-0426	0.224874	-0.35952	0.0865786	-0.282593	0.337527	Normal	0.98	28.7029	med	-0.469233	16.9267	med	-0.818082	-0.472594
MB-0427	-0.119808	-0.146218	0.00907563	0.154958	0.0503721	LumB	0.72	40.6534	med	0.00558728	41.0193	med	1.86293	-0.124861
MB-0428	-0.176855	0.0628571	0.18982	0.165714	0.110876	LumA	0.81	36.1247	med	-0.238536	31.0453	med	-0.672313	0.167575
MB-0429	-0.412917	0.0911885	0.0960864	0.574358	-0.264154	LumB	1	46.0897	med	0.0752312	47.2194	med	0.865242	0.367575
MB-0431	-0.370468	-0.0496999	0.40898	0.0615126	0.0995438	LumA	1	22.6874	low	-0.506531	16.4186	med	0.238189	0.940401
MB-0432	0.294982	-0.000528211	-0.308235	-0.112701	0.0971429	Basal	0.96	53.5227	high	0.284654	55.2724	high	-2.85987	-0.118235
MB-0433	-0.0362545	-0.509148	0.48389	-0.396495	0.643505	Normal	1	6.84028	low	-0.704858	1.24406	low	0.674988	0.0307586
MB-0434	0.0352941	0.422329	-0.278655	0.252245	-0.316206	Her2	1	63.3148	high	0.137233	54.6614	high	-1.27918	1.62448
MB-0435	0.44922	-0.198944	-0.285954	-0.36922	0.309196	Basal	1	46.1636	med	0.135487	45.9602	med	-3.21822	-0.445771
MB-0436	0.364994	0.408788	-0.591261	0.0242497	-0.299784	Her2	1	73.8954	high	0.541937	72.808	high	-3.75079	-0.0305649
MB-0437	-0.195678	-0.157263	-0.0635294	0.221513	-0.218824	LumB	0.88	44.2382	med	0.520701	62.6511	high	2.25864	-0.477857
MB-0438	0.0718848	0.700552	-0.40437	0.221609	-0.370468	Her2	1	72.2757	high	0.298082	64.5586	high	-4.46638	1.45607
MB-0439	-0.0440336	0.158127	-0.332533	0.272413	-0.317071	LumB	0.94	61.6175	high	0.628234	72.7925	high	-0.274441	-0.496581
MB-0440	0.0583433	0.173685	-0.349148	0.545642	-0.518559	LumB	1	67.6103	high	0.706023	77.7782	high	-0.377867	-0.202565
MB-0442	0.03491	-0.183193	0.229484	-0.448932	0.462377	Normal	1	21.6427	low	-0.757774	4.32708	low	-0.734396	0.226383
MB-0443	-0.411765	-0.101657	0.290948	0.249364	-0.0060024	LumA	0.96	29.7548	med	0.000524071	38.6053	med	1.69301	-0.112086
MB-0444	-0.321008	0.0483553	0.00158463	0.311885	-0.308235	LumB	0.97	45.4452	med	0.070418	46.2028	med	0.0493349	-0.741896
MB-0445	-0.205954	-0.252341	0.334262	-0.280096	0.37066	Normal	0.99	17.9153	low	-0.300079	21.8252	med	-0.567251	-0.065835
MB-0446	0.701801	-0.030108	-0.581561	-0.359712	0.102233	Basal	1	62.3039	high	0.169925	52.0434	med	-3.08301	-0.158701
MB-0448	-0.676255	0.0281873	0.396399	0.430972	-0.131044	LumB	1	29.0147	med	-0.247699	29.6802	med	0.721553	0.494786
MB-0449	-0.403121	-0.33407	0.687971	-0.211813	0.513181	LumA	1	2.21924	low	-0.697061	1.80835	low	-0.0441159	-0.128172
MB-0451	0.144202	-0.304106	0.297191	-0.436543	0.568211	Normal	1	17.8111	low	-0.532837	11.6024	low	-0.485679	0.0556364
MB-0452	0.05988	0.337239	-0.454406	0.390156	-0.448643	LumB	0.99	71.7801	high	0.402921	67.3147	high	-0.585886	0.127495
MB-0453	0.258968	0.466603	-0.52605	0.0928211	-0.235822	Her2	1	72.6616	high	0.571682	74.1432	high	-3.24435	-0.384459
MB-0454	-0.465354	-0.171957	0.353854	0.226699	-0.0121489	LumA	0.99	25.4716	med	-0.120251	32.3929	med	2.44098	0.14116
MB-0455	-0.00456183	0.242065	-0.358655	0.516351	-0.517887	LumB	1	68.206	high	0.69552	77.8601	high	0.806097	0.0214936
MB-0458	0.230732	-0.403313	0.201056	-0.571765	0.724658	Normal	1	18.5087	low	-0.443444	14.6361	med	-1.38902	-0.252596
MB-0459	-0.0462425	0.0887875	-0.201056	0.226891	-0.232173	LumB	0.89	54.3781	high	0.223213	54.362	high	2.27769	-0.15862
MB-0460	0.243794	-0.262329	0.00504202	-0.48485	0.380072	Normal	0.99	30.22	med	-0.198836	28.2233	med	-0.705142	-0.135044
MB-0462	0.28461	0.457479	-0.383337	-0.0809124	-0.130564	Her2	1	63.8338	high	0.302625	60.7447	high	-4.25465	1.17078
MB-0463	-0.492533	0.142281	0.358367	0.17551	-0.116351	LumA	0.99	28.9029	med	-0.383659	24.1173	med	2.11133	0.417871
MB-0464	0.415126	0.280096	-0.486483	-0.019928	-0.170036	Basal	1	67.1741	high	0.454767	66.8534	high	-4.2344	-0.203756
MB-0465	0.0484514	0.495222	-0.35539	0.123169	-0.276447	Her2	1	65.4717	high	-0.0301152	48.6986	med	-0.729732	2.14382
MB-0466	0.0733253	-0.463337	0.168019	-0.182137	0.376711	Normal	0.99	24.7333	med	-0.283103	23.1819	med	-0.178493	-0.789738
MB-0467	0.204706	0.66012	-0.411381	0.149004	-0.335798	Her2	1	71.4172	high	0.161485	58.4318	high	-4.32297	1.55553
MB-0468	-0.386218	-0.181369	0.37383	0.10377	0.0970468	LumA	0.99	22.8419	low	-0.206677	27.9284	med	3.2728	-0.365051
MB-0469	0.12605	-0.0642977	-0.289412	0.280768	-0.325138	LumB	0.95	57.5498	high	0.592383	69.1004	high	2.45342	-0.216743
MB-0470	0.363745	-0.136519	-0.0766867	-0.418391	0.313229	Basal	0.99	37.1587	med	-0.0990293	34.5103	med	-2.34097	-0.103534
MB-0471	-0.504634	0.00763505	0.375462	0.200672	0.0477791	LumA	0.99	26.5802	med	-0.0891951	34.7037	med	0.982416	0.303176
MB-0472	-0.492053	0.0764946	0.313613	0.406771	-0.204514	LumB	1	33.6626	med	0.0512348	42.7447	med	2.11156	0.109304
MB-0474	0.19587	0.160528	-0.350588	0.104826	-0.267803	Basal	0.83	60.7871	high	0.317636	59.6454	high	-0.645232	-0.711554
MB-0475	-0.0698679	0.147371	-0.0695798	-0.0464346	0.037503	Her2	0.69	45.0998	med	0.0472575	44.7757	med	-4.54782	-0.104229
MB-0476	0.329748	-0.139304	-0.0771669	-0.400432	0.443842	Normal	1	37.2696	med	-0.160955	32.1348	med	-2.38443	-0.300799
MB-0478	-0.158896	-0.501369	0.625546	-0.445378	0.621224	LumA	1	-0.34267	low	-0.859045	-6.6892	low	0.762031	0.116715
MB-0479	0.168403	0.522113	-0.366531	0.0507563	-0.24994	Her2	1	65.7112	high	0.188083	57.2985	high	-4.48313	1.46777
MB-0480	-0.539592	-0.111453	0.557647	0.0751501	0.122977	LumA	1	15.0093	low	-0.71979	5.85611	low	2.2534	0.770885
MB-0481	0.827707	-0.0837935	-0.629868	-0.273469	0.0426891	Basal	1	65.5847	high	0.37867	60.9471	high	-2.88502	-0.621826
MB-0482	0.359616	0.106843	-0.200672	-0.438944	0.252533	Basal	0.99	45.5036	med	0.211688	50.1357	med	-3.76541	1.21442
MB-0483	0.204514	-0.10982	-0.29431	-0.0912845	-0.0660264	Basal	0.85	51.2525	med	0.712641	71.4051	high	-0.605049	-0.445155
MB-0484	-0.162545	0.25455	-0.0097479	-0.00446579	-0.0876351	Her2	0.93	44.4342	med	-0.125752	38.3426	med	-1.21508	0.625948
MB-0485	0.159184	-0.037599	-0.143818	-0.143241	0.138343	Basal	0.73	44.98	med	0.127373	46.7038	med	-0.708745	-0.165713
MB-0486	-0.173205	-0.531909	0.447491	-0.136519	0.311116	LumA	1	11.6841	low	-0.386935	15.6517	med	2.31856	-0.0126012
MB-0487	-0.017623	-0.415702	0.48024	-0.518944	0.741273	Normal	1	6.40688	low	-0.735978	0.0936843	low	-0.583161	-0.111448
MB-0488	0.648019	-0.337431	-0.365666	-0.509628	0.399472	Basal	1	46.0736	med	0.0344215	40.8627	med	-1.85319	-0.302347
MB-0489	0.264634	-0.0846579	0.0146459	-0.482449	0.462377	Normal	1	32.5712	med	-0.06038	35.0885	med	-2.9923	0.995022
MB-0490	-0.26377	-0.495318	0.600768	-0.397359	0.502809	LumA	1	1.0567	low	-0.797084	-3.6047	low	0.848857	-0.165981
MB-0491	0.111645	-0.101945	-0.0895558	-0.0429772	-0.107995	Basal	0.56	43.228	med	0.232741	50.3558	med	-3.0125	-0.242794
MB-0492	-0.226315	0.0206002	-0.042497	0.503193	-0.281152	LumB	1	50.5334	med	0.334693	58.0952	high	1.97649	-0.0810168
MB-0494	0.478415	0.279136	-0.549292	-0.119616	-0.147275	Basal	1	68.4102	high	0.286655	60.268	high	-3.77753	-0.148978
MB-0495	0.367203	0.204226	-0.383818	-0.176086	0.0630492	Basal	0.99	58.9569	high	0.179147	53.2084	high	-3.43265	-0.0857762
MB-0496	0.000432173	-0.451236	0.44413	-0.545834	0.643794	Normal	1	7.02238	low	-0.655027	3.27426	low	0.221075	-0.25117
MB-0497	-0.454502	0.0716927	0.359712	-0.0396158	0.151309	LumA	0.99	24.403	med	-0.255788	27.3667	med	-0.105857	0.828281
MB-0499	0.37988	-0.0701561	-0.279232	-0.228523	0.222761	Basal	0.99	49.783	med	0.1401	47.942	med	-2.73063	0.0211116
MB-0500	0.757023	-0.049892	-0.563697	-0.367683	0.0602641	Basal	1	61.4134	high	0.296672	56.6777	high	-2.31036	-0.347871
MB-0501	-0.586651	-0.057479	0.583193	0.0866747	0.213253	LumA	1	14.7015	low	-0.731296	5.62357	low	0.254299	0.320561
MB-0502	0.305066	0.13575	-0.487251	0.0906122	-0.163409	Basal	0.97	66.392	high	0.504558	68.3231	high	-2.91605	-0.297402
MB-0503	-0.270876	-0.314958	0.501465	-0.347227	0.518559	Normal	1	8.62162	low	-0.682121	3.8461	low	1.35524	0.156318
MB-0504	-0.363265	-0.420792	0.59952	-0.0763986	0.362497	LumA	1	7.07565	low	-0.541968	9.05055	low	1.57196	-0.584252
MB-0505	-0.2194	-0.472365	0.654262	-0.438367	0.664826	Normal	1	-1.29009	low	-0.780874	-3.61396	low	0.592934	0.022424
MB-0506	0.151981	0.196543	-0.299592	-0.0841777	-0.10012	Her2	0.83	55.8235	high	0.316129	58.2154	high	-4.10196	0.362534
MB-0507	-0.287395	-0.404562	0.530948	-0.147083	0.418968	LumA	1	9.35008	low	-0.709245	2.86987	low	1.00762	0.121114
MB-0508	0.403697	-0.31515	-0.139016	-0.286435	0.322065	Basal	1	39.5268	med	-0.219098	29.7332	med	-2.11657	-0.44299
MB-0509	0.243025	0.134118	-0.384202	0.171765	-0.321297	Basal	0.91	63.146	high	0.537551	68.9482	high	-1.97725	-0.0112939
MB-0510	0.288259	-0.410036	-0.0320288	-0.315438	0.407347	Normal	1	32.6434	med	-0.495047	16.6174	med	1.36036	-0.516725
MB-0511	-0.0427851	-0.343866	0.436255	-0.31563	0.453926	Normal	1	12.5589	low	-0.858339	-2.51874	low	0.658793	-0.635492
MB-0512	-0.466411	-0.273085	0.522209	-0.0962785	0.19491	LumA	1	11.6036	low	-0.572008	9.81851	low	-0.493913	0.0825243
MB-0513	-0.588283	-0.184154	0.461897	0.246579	-0.0479712	LumA	1	20.5375	low	-0.148637	30.0826	med	2.01716	0.0971645
MB-0514	-0.313517	0.141609	-0.0264586	0.326675	-0.34473	LumB	0.98	48.2598	med	0.401834	60.5599	high	-1.73352	0.0330974
MB-0516	0.767011	-0.134982	-0.494742	-0.386507	0.140264	Basal	1	57.0417	high	0.238721	52.7945	med	-1.84421	-0.305096
MB-0517	-0.286819	-0.41551	0.581849	-0.370948	0.611525	Normal	1	3.33898	low	-0.609974	4.86459	low	0.0218848	-0.293364
MB-0519	0.356543	-0.499736	-0.0128211	-0.317935	0.487443	Normal	1	30.828	med	-0.157278	29.1014	med	0.280207	-0.634334
MB-0521	-0.07006	-0.275294	0.456615	-0.467755	0.543529	Normal	1	10.0418	low	-0.67377	4.28206	low	-2.0211	0.0160429
MB-0522	0.0926291	0.337335	-0.0895558	-0.0526771	0.0486435	Her2	0.98	49.4145	med	0.0251961	45.6139	med	-3.96402	1.22807
MB-0524	0.125666	-0.273565	0.262425	-0.433854	0.514622	Normal	1	19.6534	low	-0.589471	10.0025	low	-1.90073	-0.046147
MB-0525	0.564178	0.0245378	-0.465834	-0.374214	0.116543	Basal	1	57.3839	high	0.222826	53.2306	high	-3.41017	-0.386809
MB-0526	-0.117983	0.0604562	-0.0910924	0.424154	-0.43443	LumB	1	52.3474	med	0.183975	52.4908	med	-0.104236	-0.152098
MB-0527	-0.418968	-0.313037	0.517599	-0.0901321	0.270108	LumA	1	11.5465	low	-0.675422	5.45676	low	1.34527	0.0856294
MB-0528	-0.256375	-0.0337575	0.257143	-0.0616086	0.224874	LumA	0.93	27.7218	med	-0.527495	16.6859	med	0.428323	-0.956319
MB-0529	-0.360096	-0.369508	0.537863	0.0160864	0.22958	LumA	1	11.9459	low	-0.487861	12.8498	med	2.1745	0.0443309
MB-0531	0.138055	-0.421369	0.325522	-0.59952	0.752413	Normal	1	12.1611	low	-0.55147	8.64263	low	-0.484489	-0.0844557
MB-0532	0.209412	0.402353	-0.595294	0.26473	-0.458247	Her2	1	77.2188	high	0.672871	79.4283	high	-1.84267	-0.390307
MB-0534	0.192317	-0.430012	0.277503	-0.65407	0.761633	Normal	1	13.3815	low	-0.56781	8.1364	low	-0.763418	-0.090201
MB-0535	-0.359424	-0.300552	0.511164	-0.0170468	0.208259	LumA	1	13.5133	low	-0.442306	15.3321	med	0.589706	0.0436984
MB-0536	0.196062	0.292101	-0.454406	0.374694	-0.440864	LumB	0.99	71.534	high	0.886464	86.0995	high	-0.95215	-0.390877
MB-0537	-0.0116687	-0.47054	0.489076	-0.516831	0.731477	Normal	1	5.30113	low	-0.682092	1.70575	low	0.355429	0.149747
MB-0538	0.0286675	-0.447875	0.291717	-0.385642	0.587323	Normal	1	16.2083	low	-0.503293	11.9775	med	-1.45912	-0.204144
MB-0539	0.397551	0.151789	-0.232749	-0.351261	0.242065	Basal	1	49.1466	med	0.0329859	44.249	med	-3.9684	1.46046
MB-0540	0.169844	0.0789916	-0.21383	-0.09503	0.138055	Basal	0.76	50.4513	med	0.226113	52.6481	med	-2.31874	-0.161373
MB-0541	-0.376999	-0.200768	0.294694	0.152653	0.0142617	LumA	0.96	26.7009	med	0.028263	38.2955	med	-0.103071	-0.109658
MB-0542	0.261369	-0.261369	-0.13892	-0.144682	0.270012	Normal	0.94	41.977	med	0.151094	45.7515	med	-1.30015	-0.76026
MB-0543	0.528355	0.277599	-0.669244	0.0163746	-0.210276	Basal	1	75.8814	high	0.695578	78.6676	high	-2.30544	0.000510785
MB-0544	-0.487347	-0.106843	0.347419	0.262425	-0.163409	LumA	0.99	27.1819	med	-0.255133	27.8335	med	1.95137	-0.192293
MB-0545	0.367683	-0.473325	-0.168691	-0.166771	0.225258	Basal	0.99	40.2596	med	0.137208	43.6656	med	0.851812	-1.0253
MB-0546	0.101849	-0.144394	0.102905	-0.313325	0.401489	Normal	1	30.0581	med	-0.406972	20.8107	med	-1.76882	-0.430007
MB-0547	-0.262521	-0.010036	0.112029	0.347515	-0.218727	LumB	0.99	40.8959	med	0.0717187	44.7432	med	0.983892	-0.118174
MB-0549	-0.283745	0.506267	-0.0557503	0.481297	-0.449796	Her2	1	57.5555	high	0.269224	59.471	high	-0.903508	1.58818
MB-0550	0.121537	0.51491	-0.532581	0.492245	-0.6291	Her2	1	79.6391	high	0.51928	74.8568	high	-1.22691	-0.83137
MB-0551	0.129316	-0.363169	0.314958	-0.655606	0.756543	Normal	1	12.4715	low	-0.638638	5.43878	low	-0.779028	0.163823
MB-0552	0.114814	0.518367	-0.248115	0.0580552	-0.222473	Her2	1	60.6041	high	0.216959	57.1407	high	-3.1003	1.73992
MB-0553	-0.37018	0.134214	0.291044	0.114526	0.0132053	LumA	0.96	31.1616	med	-0.385938	24.347	med	1.28421	1.81811
MB-0554	-0.489364	0.0707323	0.389964	0.111837	-0.0357743	LumA	0.99	25.4947	med	-0.357799	23.8407	med	0.760906	0.212983
MB-0558	0.836639	-0.0323169	-0.658295	-0.28557	0.042497	Basal	1	67.36	high	0.491098	66.0908	high	-2.42485	-0.525432
MB-0559	-0.67395	0.119712	0.468427	0.237455	-0.0533493	LumA	1	24.1467	med	-0.283871	27.055	med	0.0478616	0.218596
MB-0564	0.221801	0.249172	0.025114	-0.456423	0.275774	Normal	0.95	37.2565	med	-0.369536	25.5339	med	-3.65135	1.56235
MB-0568	-0.0596879	-0.431357	0.370852	-0.207971	0.352701	LumA	0.99	15.7034	low	-0.450584	14.3665	med	1.50634	-0.478939
MB-0569	-0.0476831	0.311885	-0.315534	0.442017	-0.481873	LumB	1	65.9859	high	0.497091	69.6169	high	0.106158	-0.342671
MB-0570	-0.334358	0.0437455	-0.0971429	0.431741	-0.366146	LumB	1	51.4082	med	0.536931	66.5466	high	0.870521	-0.410485
MB-0571	-0.286531	-0.0035054	0.125858	0.194718	-0.223721	LumB	0.83	37.7445	med	0.0743467	43.8617	med	-0.24212	-0.246569
MB-0573	-0.0508523	-0.137287	0.154766	-0.203457	0.357023	Normal	0.99	29.0933	med	-0.203147	29.0599	med	-1.74652	-0.195861
MB-0574	-0.491477	0.0793757	0.207491	0.413589	-0.317839	LumB	1	38.2209	med	-0.12683	36.9042	med	3.29446	0.318078
MB-0575	0.211333	-0.116062	-0.0189676	-0.421849	0.377767	Normal	0.99	34.2533	med	-0.334403	24.6537	med	-2.0284	-0.0622212
MB-0576	0.0667947	0.221609	-0.421657	0.422329	-0.434142	LumB	1	69.2988	high	0.614241	74.6082	high	1.16668	-0.681384
MB-0577	-0.262809	0.111549	-0.0132053	0.410324	-0.251092	LumB	1	48.9195	med	0.253502	54.7395	high	2.0976	0.003294
MB-0578	0.0507563	-0.466122	0.453637	-0.615078	0.773253	Normal	1	5.50132	low	-0.619623	4.04903	low	-0.37325	-0.14852
MB-0579	-0.610468	0.101753	0.311212	0.444034	-0.237935	LumB	1	34.1692	med	-0.046944	39.2966	med	0.952007	0.1125
MB-0580	0.0989676	-0.0220408	-0.020024	-0.282401	0.188956	Normal	0.81	37.4513	med	0.020323	40.3801	med	-0.77279	-0.167628
MB-0581	0.477647	0.101657	-0.470252	-0.336471	0.0848499	Basal	1	58.9007	high	0.217704	53.9328	high	-4.57366	-0.301202
MB-0582	0.638703	-0.0254982	-0.54449	-0.203073	0.0433613	Basal	1	63.1415	high	0.392838	61.4598	high	-1.79581	-0.0186101
MB-0583	-0.529988	-0.238511	0.598271	0.0369268	0.168884	LumA	1	10.8701	low	-0.726256	3.88602	low	2.02938	0.201245
MB-0584	0.0534454	0.123842	-0.345498	0.280672	-0.407635	LumB	0.95	62.273	high	0.633778	72.9165	high	-0.884459	0.0488783
MB-0585	-0.372677	0.235534	0.0728451	0.414934	-0.282401	LumB	1	46.7037	med	-0.0113174	44.2784	med	1.2745	-0.484732
MB-0586	-0.466411	-0.340888	0.667803	-0.0223289	0.324754	LumA	1	5.81024	low	-0.775992	-0.0578598	low	2.29886	0.50711
MB-0587	-0.430492	-0.220744	0.401585	0.139016	0.124994	LumA	1	21.4839	low	-0.134665	30.3743	med	0.454634	0.0502859
MB-0588	0.110492	0.0588235	0.0983914	-0.417431	0.424538	Normal	1	31.5278	med	-0.257151	27.8775	med	-3.96497	0.449492
MB-0589	-0.0314526	-0.0229052	-0.0206002	0.132581	-0.0102281	LumB	0.64	43.7556	med	0.155287	48.178	med	-1.10597	0.729252
MB-0590	0.0922449	0.426267	-0.523169	0.33042	-0.435774	Her2	1	75.0978	high	0.72308	81.2095	high	-1.38243	0.0684312
MB-0591	-0.198752	0.248307	-0.152365	0.511357	-0.52922	LumB	1	58.7007	high	0.401551	63.8867	high	1.618	-0.106784
MB-0592	-0.288836	-0.291333	0.184538	0.18617	-0.0593998	LumB	0.81	30.9361	med	0.0350871	39.2477	med	1.92114	-0.148746
MB-0593	0.312557	0.216615	-0.300072	-0.0834094	-0.0456663	Basal	0.97	56.946	high	0.189739	53.3377	high	-3.45299	1.97516
MB-0594	-0.138727	-0.03491	-0.00926771	0.197311	-0.0496999	LumB	0.83	43.6608	med	0.0802907	45.3542	med	-1.36285	-0.0709527
MB-0596	-0.329844	0.0230012	0.32024	0.170036	0.0748619	LumA	0.98	29.4482	med	-0.436998	21.3988	med	0.605247	0.234656
MB-0597	0.0913806	-0.517119	0.392749	-0.579928	0.720912	Normal	1	8.06638	low	-0.535118	7.88033	low	-0.0539643	-0.147962
MB-0598	0.0481633	0.364418	-0.175126	0.166002	-0.17599	Her2	0.99	56.7954	high	0.143672	52.7851	med	-1.02883	-0.275678
MB-0599	-0.0214646	-0.238992	0.28	-0.417719	0.486098	Normal	1	18.973	low	-0.681204	6.54391	low	-3.09075	-0.213611
MB-0600	-0.448932	0.184154	0.158896	0.316591	-0.280576	LumB	0.97	40.3609	med	0.293998	54.4932	high	2.46737	0.356928
MB-0601	0.102617	0.407059	-0.569652	0.472173	-0.596158	LumB	1	79.1646	high	0.902457	89.5389	high	-2.20751	-0.601035
MB-0603	-0.47006	-0.333493	0.71563	-0.17551	0.415894	LumA	1	1.35659	low	-0.904527	-6.54082	low	1.48419	-0.0952582
MB-0605	-0.320624	-0.437311	0.6509	-0.295654	0.592989	LumA	1	1.24838	low	-0.917364	-7.88687	low	0.582635	0.0495199
MB-0606	-0.336182	-0.0667947	0.16072	0.415702	-0.273277	LumB	1	38.8204	med	-0.0906771	37.6724	med	2.21581	-0.360289
MB-0607	-0.0552701	-0.175126	0.202209	-0.126146	0.300648	Normal	0.97	27.8425	med	-0.287437	25.3131	med	-0.134433	0.194246
MB-0608	0.732629	-0.139784	-0.538247	-0.352797	0.168884	Basal	1	59.1681	high	0.434974	61.2576	high	-2.38454	-0.0763981
MB-0609	-0.0946459	-0.0084994	0.170804	0.0354862	0.130372	LumA	0.77	34.0959	med	-0.277414	28.3636	med	1.69344	-0.571008
MB-0610	-0.258872	0.126819	0.226603	0.191645	-0.14401	LumA	0.89	35.5654	med	-0.268331	30.1274	med	0.943486	0.858001
MB-0611	-0.0604562	-0.0418247	0.136519	0.156206	0.141513	LumB	0.72	37.2164	med	-0.266921	29.591	med	0.0676301	0.33171
MB-0613	0.422425	0.245042	-0.574454	-0.0162785	-0.11539	Basal	1	70.4038	high	0.570349	72.1762	high	-4.5489	-0.527901
MB-0614	0.177623	-0.219592	-0.117791	-0.100792	0.138439	Basal	0.78	42.033	med	0.268491	50.7946	med	-2.41761	-1.43629
MB-0615	0.252917	0.0734214	-0.0232893	-0.395822	0.39611	Normal	1	37.8528	med	-0.321315	26.9131	med	-3.668	1.02507
MB-0616	0.082545	0.050084	-0.294886	0.202401	-0.180696	LumB	0.84	57.9284	high	0.0463331	47.8967	med	-0.782004	0.20408
MB-0617	0.256279	-0.224874	-0.0109964	-0.407827	0.447011	Normal	1	32.784	med	-0.23723	27.6246	med	-1.79647	0.0397758
MB-0618	-0.46449	-0.0962785	0.277983	0.386603	-0.283649	LumB	0.99	32.4048	med	-0.220118	30.8097	med	1.7148	-0.305577
MB-0619	0.207491	-0.332437	0.0228091	-0.305066	0.396495	Normal	1	31.2817	med	-0.116451	31.7821	med	-1.75603	-0.631177
MB-0620	0.312269	-0.283745	0.124514	-0.623625	0.67952	Normal	1	22.972	low	-0.473876	14.9448	med	-0.867473	0.0769474
MB-0621	-0.13431	-0.391405	0.582713	-0.457191	0.696134	Normal	1	2.97001	low	-0.802034	-3.1149	low	-0.446933	0.10898
MB-0623	-0.0890756	-0.262425	0.482353	-0.477551	0.592701	Normal	1	8.90564	low	-0.781236	-0.235835	low	-1.26346	-0.0619366
MB-0624	-0.0914766	-0.362881	0.518175	-0.431741	0.587227	Normal	1	6.70141	low	-0.967439	-8.60432	low	0.381101	0.447336
MB-0626	-0.0630492	0.285954	-0.327539	0.591837	-0.561969	LumB	1	68.5323	high	0.560794	72.9485	high	0.397488	-0.165581
MB-0627	0.628235	0.253205	-0.632173	-0.133541	-0.0711164	Basal	1	71.9748	high	0.380103	64.6089	high	-4.291	-0.154306
MB-0628	0.216807	-0.454694	0.0696759	-0.362977	0.430876	Normal	1	26.6235	med	-0.379105	19.4643	med	0.062097	-0.471925
MB-0630	0.0468187	0.203842	-0.38401	0.305546	-0.372677	LumB	0.97	65.4259	high	0.624427	73.7719	high	-1.31129	0.383636
MB-0631	-0.347995	-0.294598	0.408019	0.025114	0.219784	LumA	1	18.638	low	-0.33664	20.9869	med	2.59039	-0.0925966
MB-0632	-0.0681393	0.339352	0.07006	-0.133253	0.0820648	Her2	0.98	40.6838	med	-0.185374	35.0074	med	-3.42825	0.477063
MB-0634	0.400336	-0.262713	-0.0129172	-0.600288	0.634574	Normal	1	29.8039	med	-0.35938	21.3402	med	-1.72006	-0.102111
MB-0635	0.360864	-0.0744778	-0.312461	-0.120192	0.105114	Basal	0.99	52.8144	med	0.2645	53.864	high	-2.61194	-0.163655
MB-0636	0.188283	-0.182041	-0.157359	-0.166771	0.0385594	Basal	0.81	43.1735	med	-0.0625637	37.9749	med	-1.3424	-0.766138
MB-0637	0.384874	0.222377	-0.63102	0.141801	-0.363649	Basal	0.99	74.8736	high	0.799973	82.6914	high	-1.78347	-0.578037
MB-0638	-0.0347179	-0.418103	0.445954	-0.436062	0.642737	Normal	1	9.09416	low	-0.838872	-3.15674	low	1.0118	0.00919509
MB-0639	0.81964	-0.0655462	-0.571861	-0.420216	0.137767	Basal	1	60.954	high	0.265761	55.0987	high	-2.9258	-0.410858
MB-0640	-0.120192	-0.289124	0.420312	-0.443169	0.509052	Normal	1	11.5067	low	-0.607723	7.35435	low	-0.0738205	-0.21125
MB-0641	0.171765	-0.416567	0.289988	-0.630924	0.703721	Normal	1	13.3464	low	-0.559392	8.57804	low	-0.362076	0.0608997
MB-0642	-0.668571	0.0394238	0.55419	0.315534	-0.11904	LumA	1	20.7462	low	-0.551971	15.2167	med	2.16538	0.299831
MB-0643	0.359328	0.547371	-0.547179	0.0304922	-0.24072	Her2	1	74.177	high	0.525418	72.8222	high	-4.49855	0.746671
MB-0644	0.035102	-0.141897	0.0534454	-0.111068	0.132677	Normal	0.64	35.1964	med	-0.28603	27.3827	med	-0.989117	0.0159213
MB-0646	-0.195486	0.0128211	-0.0792797	0.535558	-0.33599	LumB	1	52.638	med	0.690421	72.795	high	0.550806	-0.48877
MB-0649	-0.210276	-0.203745	0.346651	-0.386122	0.440864	Normal	1	16.3201	low	-0.440464	15.8764	med	-1.11182	-0.380028
MB-0650	-0.49599	-0.0757263	0.367107	0.221128	-0.0166627	LumA	0.99	26.0888	med	-0.183377	30.4854	med	1.90263	0.0941475
MB-0652	-0.0846579	0.611525	-0.131717	0.062473	-0.177431	Her2	1	56.2311	high	-0.00936142	47.6307	med	-2.54827	1.35198
MB-0653	0.237263	0.530084	-0.468715	0.191164	-0.390828	Her2	1	72.7529	high	0.514172	72.3014	high	-3.29701	0.25873
MB-0654	-0.643986	-0.0865786	0.542953	0.235438	0.00533013	LumA	1	18.1464	low	-0.452861	17.7956	med	2.1332	0.158918
MB-0655	-0.105594	-0.554574	0.466891	-0.47102	0.637071	Normal	1	5.28904	low	-0.628113	3.69564	low	0.522553	-0.238374
MB-0656	0.61623	0.0255942	-0.479472	-0.332053	0.124802	Basal	1	58.9276	high	0.302728	56.8131	high	-2.73772	0.324857
MB-0657	0.18377	-0.230924	0.222089	-0.542089	0.688355	Normal	1	20.4288	low	-0.620634	8.92558	low	-0.424346	-0.16377
MB-0658	0.776999	-0.0882113	-0.571188	-0.302377	0.0782233	Basal	1	62.3529	high	0.353514	59.0901	high	-2.50855	-0.38301
MB-0659	0.42886	-0.19395	-0.0784154	-0.521825	0.45988	Normal	1	34.9809	med	-0.123136	32.4943	med	-2.53698	0.376916
MB-0660	0.469772	0.381032	-0.465162	-0.143914	-0.154574	Basal	1	65.9681	high	0.0957182	52.412	med	-3.845	-0.194154
MB-0661	-0.526435	-0.065066	0.491092	0.153229	0.0035054	LumA	1	19.8193	low	-0.262995	25.6226	med	2.20196	0.300194
MB-0662	0.272413	0.0945498	-0.175414	-0.232653	0.121056	Basal	0.94	47.2938	med	0.0267402	43.5946	med	-2.59241	1.1323
MB-0663	0.393517	0.380264	-0.451429	-0.179064	-0.100984	Basal	1	64.4221	high	0.34267	61.8911	high	-4.12272	1.19239
MB-0664	0.812821	-0.138535	-0.532005	-0.427995	0.216615	Basal	1	58.0674	high	0.329355	56.5463	high	-2.54378	-0.446654
MB-0666	-0.0707323	0.0520048	-0.148043	0.144874	-0.202977	LumB	0.69	50.1483	med	0.239329	53.6373	high	0.333184	-0.348387
MB-0667	-0.187515	0.413397	-0.234862	0.469772	-0.570036	LumB	1	63.9021	high	0.391901	65.5278	high	1.4239	0.93833
MB-0869	0.783529	-0.101657	-0.563697	-0.371236	0.13018	Basal	1	60.7261	high	0.36675	59.0234	high	-2.72747	-0.487379
MB-0872	-0.122881	-0.440096	0.563986	-0.390924	0.624682	Normal	1	4.19686	low	-0.694217	1.37543	low	0.462076	0.0670121
MB-0874	0.781321	0.0303962	-0.687395	-0.129604	-0.0373109	Basal	1	71.8201	high	0.563008	70.7027	high	-2.5342	-0.26675
MB-0876	0.404658	-0.173782	-0.132773	-0.471789	0.484562	Normal	1	38.2469	med	-0.0583911	36.1386	med	-2.90655	0.00524358
MB-0877	0.0185834	0.193661	-0.409844	0.573205	-0.560432	LumB	1	70.6833	high	0.79693	82.4051	high	0.230573	-0.679671
MB-0880	-0.577527	-0.118752	0.60922	0.0561345	0.178295	LumA	1	12.2585	low	-0.581413	10.6239	low	0.573134	0.418768
MB-0882	-0.0744778	0.175894	-0.245522	0.446627	-0.456615	LumB	1	61.0335	high	0.647244	73.735	high	1.05644	-0.708102
MB-0884	0.07006	0.260216	-0.425114	0.465834	-0.465642	LumB	1	70.752	high	0.775359	81.6301	high	0.213275	-0.427417
MB-0885	0.400624	-0.203361	-0.0316447	-0.619208	0.503289	Normal	1	31.1358	med	-0.37992	21.1054	med	-2.34664	0.0767913
MB-0891	-0.424346	-0.238511	0.511933	0.0283794	0.199328	LumA	1	14.8295	low	-0.670378	7.01669	low	1.25165	0.345008
MB-0893	0.429052	-0.119904	-0.331669	-0.215846	0.159184	Basal	1	51.6826	med	0.318249	55.2868	high	-2.98679	-0.467317
MB-0895	0.268379	0.0715006	-0.30497	0.0035054	-0.1612	Basal	0.94	56.2552	high	0.145302	50.9503	med	0.240251	1.76519
MB-0897	-0.0666026	-0.291236	0.432029	-0.501273	0.551501	Normal	1	10.2838	low	-0.805308	-1.006	low	0.49325	0.16573
MB-0899	-0.0156062	-0.139976	0.188764	-0.0426891	0.0989676	LumA	0.81	30.5074	med	-0.421723	20.8822	med	-1.27739	-0.30627
MB-0901	0.650228	0.025018	-0.694886	-0.0882113	-0.140264	Basal	1	72.0946	high	0.561291	70.929	high	-2.2539	-0.394537
MB-0904	-0.388427	-0.343097	0.548619	-0.0645858	0.224394	LumA	1	10.3981	low	-0.518387	11.2636	low	1.12371	-0.376245
MB-0906	0.35952	0.0963746	-0.182233	-0.462377	0.301609	Basal	0.99	44.1933	med	-0.046571	39.4229	med	-4.22918	0.0404149
MB-0907	0.347899	0.00408163	-0.0979112	-0.557359	0.475534	Normal	1	37.6984	med	-0.213508	30.5289	med	-3.75474	1.1236
MB-2513	-0.0753421	0.368355	0.102521	-0.0930132	-0.00629052	Her2	0.99	40.4008	med	-0.146914	36.6463	med	-4.66809	1.39548
MB-2517	0.347035	0.365954	-0.269052	-0.118271	-0.0578631	Her2	0.99	57.4383	high	0.0806423	49.6558	med	-3.90991	1.23626
MB-2536	-0.454598	-0.00926771	0.462569	0.148331	-0.0386555	LumA	1	22.094	low	-0.562509	14.432	med	1.92181	0.210697
MB-2556	0.41407	-0.243986	-0.00984394	-0.620744	0.604418	Normal	1	29.6772	med	-0.226999	26.6101	med	-1.87809	0.121804
MB-2564	-0.195966	-0.208932	0.546891	-0.272701	0.405714	LumA	1	9.91085	low	-0.84746	-1.959	low	-0.978518	-0.013055
MB-2610	-0.241585	-0.352893	0.639376	-0.237935	0.553517	LumA	1	4.32092	low	-0.800498	-2.08968	low	0.640303	-0.0279783
MB-2613	0.227371	0.0957023	-0.397935	0.367107	-0.415702	LumB	0.99	66.3408	high	0.536269	69.8738	high	1.24833	-0.12383
MB-2614	-0.294118	-0.00398559	0.331285	0.00110444	0.112701	LumA	0.98	25.9467	med	-0.248243	27.5879	med	-1.20244	0.00555595
MB-2616	0.104346	-0.364514	0.318415	-0.488403	0.598367	Normal	1	14.9807	low	-0.573607	8.95247	low	-1.08752	-0.303831
MB-2617	-0.0111885	0.217191	-0.154478	0.381897	-0.449604	LumB	0.99	57.0961	high	0.408908	63.1778	high	1.23864	-0.921182
MB-2618	-0.240624	0.124994	-0.140936	0.66521	-0.529796	LumB	1	58.7835	high	0.406857	63.8635	high	0.814621	-0.445067
MB-2624	-0.0330852	-0.23467	0.372197	-0.441248	0.435006	Normal	1	14.7635	low	-0.535971	11.1956	low	-0.370628	-0.0672541
MB-2626	-0.179832	0.152557	0.07006	0.178487	-0.0998319	LumB	0.79	42.6036	med	0.0695405	45.4601	med	-0.799962	1.41636
MB-2629	-0.337623	0.0290516	0.13383	0.526819	-0.388715	LumB	1	43.1918	med	0.0692922	45.77	med	1.95875	-0.148189
MB-2632	0.289604	0.472941	-0.486675	0.106267	-0.311116	Her2	1	71.4989	high	0.417082	67.6718	high	-4.00582	1.07905
MB-2634	-0.217095	0.113565	0.0118607	0.5297	-0.333301	LumB	1	50.1325	med	0.0259266	46.1002	med	1.69611	-0.0484931
MB-2642	-0.0918607	0.192797	-0.278175	0.561969	-0.482257	LumB	1	64.4776	high	0.681432	76.2713	high	-1.09712	-0.839746
MB-2643	0.459016	0.0231933	-0.52048	0.0257863	-0.10012	Basal	1	65.7972	high	0.500655	67.2297	high	-3.03261	-0.356978
MB-2645	0.333013	0.248499	-0.600192	0.308715	-0.45892	Basal	0.98	76.513	high	0.800647	83.5606	high	-0.978374	-0.576631
MB-2669	0.154478	0.208067	0.0223289	-0.302089	0.19395	Her2	0.85	39.0163	med	-0.436035	23.4853	med	-0.826378	0.147005
MB-2686	0.312173	0.272125	-0.616807	0.32437	-0.523457	LumB	0.98	77.7068	high	0.914505	88.5666	high	-0.671952	-0.996223
MB-2705	-0.469196	0.160048	0.166579	0.507131	-0.452293	LumB	1	42.7746	med	0.110538	48.0131	med	1.14316	-0.0344204
MB-2708	-0.00235294	0.33455	-0.196831	0.240432	-0.373349	Her2	0.98	58.2514	high	0.247164	57.344	high	-0.565315	-0.367211
MB-2711	-0.55054	-0.32581	0.650228	0.0215606	0.214406	LumA	1	7.07713	low	-0.465317	12.8983	med	-0.295918	0.319928
MB-2712	-0.257047	-0.267995	0.507419	-0.132197	0.430108	LumA	1	12.7277	low	-0.522197	11.7778	med	-1.75496	-0.226499
MB-2718	0.832509	-0.0735174	-0.647443	-0.292197	0.0826411	Basal	1	66.1746	high	0.476545	65.0162	high	-2.80618	-0.389283
MB-2720	-0.285186	0.461032	-0.0753421	0.466507	-0.579064	LumB	1	57.4497	high	0.143569	54.232	high	-0.646804	0.439349
MB-2721	-0.588091	0.0441297	0.442401	0.275966	-0.0778391	LumA	1	25.1863	med	-0.0513722	36.2042	med	0.0500841	0.183083
MB-2724	0.28509	0.0969508	-0.433373	0.00984394	-0.0411525	Basal	0.95	62.14	high	0.458111	65.0875	high	-2.35589	-0.324458
MB-2725	-0.0987755	-0.58886	0.584346	-0.487347	0.702857	Normal	1	-0.321987	low	-0.756138	-3.09255	low	0.284362	0.00950724
MB-2728	-0.110012	0.266939	-0.314382	0.616327	-0.554574	LumB	1	67.8849	high	0.441418	68.0395	high	-0.72109	-0.548129
MB-2730	-0.0866747	0.0698679	-0.190588	0.37383	-0.24389	LumB	0.99	55.9235	high	0.0641046	48.6118	med	3.34424	-0.377373
MB-2735	-0.0241537	0.486867	-0.224778	0.213445	-0.318319	Her2	1	61.0847	high	0.170923	55.7068	high	-1.78129	0.210558
MB-2742	0.428475	0.33407	-0.500024	-0.0572869	-0.219496	Basal	1	67.9684	high	0.238384	58.6088	high	-3.77752	1.03337
MB-2744	0.042593	-0.468427	0.459112	-0.625546	0.79102	Normal	1	5.02512	low	-0.607785	4.38055	low	-0.830813	0.135072
MB-2745	-0.37527	-0.183385	0.302473	0.194622	-0.0230972	LumA	0.97	27.3438	med	-0.107876	33.1718	med	1.19997	-0.127319
MB-2747	-0.585594	0.0660264	0.457671	0.366723	-0.223914	LumA	1	26.4044	med	-0.207032	30.5391	med	1.91185	0.130456
MB-2749	-0.302857	-0.420216	0.542953	-0.172725	0.361633	LumA	1	8.11748	low	-0.738543	1.29402	low	1.90127	0.255593
MB-2750	-0.195774	-0.130948	0.431741	-0.188764	0.440192	Normal	1	17.2325	low	-0.713407	5.7911	low	-0.395783	0.453681
MB-2752	-0.175702	-0.406194	0.450852	-0.154382	0.338583	LumA	1	13.0776	low	-0.261884	21.5147	med	0.0297709	-0.234475
MB-2753	0.72389	0.0363505	-0.642641	-0.152653	-0.06497	Basal	1	69.3824	high	0.470421	66.4354	high	-2.67679	-0.23423
MB-2754	0.182713	0.0732293	0.0236735	-0.380936	0.377479	Normal	0.99	35.8044	med	-0.142175	33.6142	med	-4.15553	0.197358
MB-2758	0.440576	0.208355	-0.255894	-0.357983	0.165042	Basal	1	51.0364	med	0.0391584	45.1709	med	-4.40716	0.569727
MB-2760	-0.395726	0.00436975	0.156495	0.474766	-0.397743	LumB	1	40.732	med	0.0423564	43.9467	med	2.16735	-0.641868
MB-2763	-0.547275	-0.0172389	0.339928	0.412437	-0.291525	LumB	1	31.0182	med	-0.107415	35.4074	med	2.04853	-0.0515834
MB-2764	0.307851	-0.378824	0.138535	-0.60557	0.69892	Normal	1	21.2763	low	-0.536259	11.6344	low	-0.521963	-0.23219
MB-2765	-0.390636	-0.117887	0.271933	0.342905	-0.134886	LumB	0.98	31.9738	med	-0.140421	33.6136	med	2.38607	-0.341758
MB-2767	0.0676591	0.600384	-0.466603	0.455078	-0.530948	Her2	1	77.2694	high	0.323364	66.8022	high	-1.89861	-0.419734
MB-2769	-0.367491	0.154478	0.059976	0.534502	-0.468523	LumB	1	48.0734	med	0.46432	63.3981	high	2.50796	-0.176274
MB-2770	-0.235054	-0.525666	0.602593	-0.152461	0.452101	LumA	1	4.77324	low	-0.523031	8.46051	low	0.389712	-0.461103
MB-2771	0.78401	-0.248788	-0.48581	-0.332053	0.213926	Basal	1	55.997	high	0.185784	49.9737	med	-2.26865	-0.296689
MB-2772	0.201248	0.128739	-0.452869	0.291813	-0.360768	LumB	0.96	67.7141	high	0.899947	84.807	high	-0.863162	-0.664916
MB-2774	-0.403121	0.148619	0.129796	0.596447	-0.40581	LumB	1	45.9525	med	-0.186861	36.9991	med	1.80089	-0.289457
MB-2778	0.101176	0.0173349	-0.0801441	-0.00369748	-0.0786074	Basal	0.52	45.1923	med	-0.0966736	38.3323	med	0.279644	-0.539781
MB-2779	-0.280192	-0.0119568	0.29431	0.29988	-0.0801441	LumB	0.97	32.4275	med	-0.00165099	39.4905	med	0.0572776	0.0368347
MB-2781	0.0361585	0.30545	-0.301128	0.255798	-0.398319	Her2	0.97	62.5958	high	0.274357	59.4425	high	-0.341975	0.235374
MB-2786	-0.284322	0.163217	0.129412	0.333493	-0.216903	LumB	0.98	42.374	med	-0.389267	27.5219	med	1.57669	2.14113
MB-2790	-0.0495078	-0.0194478	0.124898	0.147563	0.00110444	LumB	0.69	37.936	med	-0.26029	30.1161	med	-0.659074	-0.625753
MB-2791	-0.587611	-0.189436	0.653301	0.0135894	0.193758	LumA	1	8.63303	low	-0.755552	2.37382	low	-0.0239892	0.360468
MB-2792	-0.165714	0.251477	-0.110108	0.228427	-0.162065	Her2	0.92	52.4281	med	0.234805	55.1526	high	-2.25376	0.242209
MB-2793	-0.492437	-0.0191597	0.329748	0.402929	-0.187227	LumB	1	31.5247	med	-0.294582	27.9906	med	1.60707	0.181073
MB-2795	0.0173349	-0.019928	-0.146026	0.208932	-0.0505642	LumB	0.85	50.517	med	0.24464	53.6027	high	-0.995223	-0.460397
MB-2796	-0.0135894	0.0887875	-0.131429	0.327731	-0.318992	LumB	0.98	53.3398	high	0.236627	54.6987	high	0.356465	-0.545527
MB-2797	0.0258824	-0.316687	0.195678	-0.120672	0.220456	Normal	0.88	26.5304	med	-0.180344	28.5211	med	0.201351	-0.196922
MB-2801	-0.140456	-0.232461	0.214502	0.116639	0.0586315	LumA	0.87	30.1298	med	-0.242336	27.9236	med	2.56471	-0.837022
MB-2803	-0.217479	0.0609364	-0.0836975	0.495414	-0.438367	LumB	1	52.7466	med	0.438657	62.9792	high	1.19438	-0.262125
MB-2814	-0.409364	0.120576	0.103193	0.532197	-0.537095	LumB	1	45.5387	med	0.0743686	47.0997	med	2.40004	-0.00784967
MB-2815	-0.123745	-0.507227	0.603361	-0.546987	0.728691	Normal	1	-1.0339	low	-0.801566	-4.79323	low	0.000403942	0.165054
MB-2819	-0.274622	-0.230636	0.398415	0.0321249	0.0673709	LumA	1	20.4549	low	-0.285243	23.6949	med	1.77099	-0.0612985
MB-2820	-0.188571	-0.146026	0.328307	-0.0198319	0.146122	LumA	0.98	24.1595	med	-0.238581	26.716	med	-0.349572	0.045562
MB-2821	0.541224	-0.0909964	-0.34617	-0.413013	0.242833	Basal	1	49.9664	med	0.0536355	43.9894	med	-2.67795	-0.263212
MB-2823	0.29018	0.0115726	0.0411525	-0.412053	0.36605	Normal	0.99	34.1875	med	-0.0719242	35.5217	med	-1.93341	1.52097
MB-2827	0.824442	-0.0486435	-0.640336	-0.331285	0.022617	Basal	1	65.5513	high	0.353684	60.0202	high	-2.79866	-0.37805
MB-2833	0.762689	-0.167347	-0.569652	-0.319664	0.156975	Basal	1	60.7686	high	0.225203	53.2197	high	-3.45358	-0.406041
MB-2834	0.347419	0.428667	-0.570324	0.199712	-0.434142	Her2	1	76.166	high	0.625037	77.0656	high	-4.13755	-0.104494
MB-2835	-0.119424	-0.265882	0.433758	-0.19491	0.367107	LumA	1	15.4453	low	-0.564965	10.5372	low	0.647054	-0.427198
MB-2838	0.26521	-0.0702521	-0.0753421	-0.12413	0.123265	Basal	0.94	42.5073	med	-0.0875588	37.211	med	-0.609736	-0.630729
MB-2840	-0.130948	-0.38084	0.606146	-0.493493	0.611333	Normal	1	1.56317	low	-0.772051	-2.30824	low	1.15906	0.0968908
MB-2842	0.67539	-0.0316447	-0.58425	-0.2194	0.0353902	Basal	1	64.6082	high	0.441512	63.6944	high	-2.81459	-0.449416
MB-2843	0.0801441	-0.037407	0.106939	-0.0817767	0.10886	Normal	0.55	35.2244	med	-0.367631	24.5503	med	1.38388	-0.328751
MB-2844	0.135942	0.403409	-0.472749	0.406579	-0.540168	LumB	1	74.1624	high	0.595085	75.7989	high	0.038692	0.578938
MB-2845	-0.0407683	-0.203649	0.292197	-0.208836	0.427995	Normal	1	22.383	low	-0.478084	15.9993	med	0.198061	0.0365933
MB-2846	0.546699	-0.0596879	-0.223433	-0.457383	0.326963	Basal	1	44.6229	med	-0.0320439	39.2001	med	-2.00069	-0.305328
MB-2847	0.116255	0.615462	-0.351837	0.166291	-0.378535	Her2	1	68.1448	high	0.313317	63.5582	high	-3.80937	0.93484
MB-2848	-0.213926	0.13575	0.242641	-0.162833	0.20096	LumA	0.91	29.3267	med	-0.363772	24.1568	med	-0.972265	0.451945
MB-2849	0.652437	0.0416327	-0.536327	-0.399184	0.0865786	Basal	1	60.5764	high	0.199187	53.0629	high	-3.59187	-0.503786
MB-2850	0.815798	-0.216519	-0.457191	-0.412725	0.282689	Basal	1	54.0924	high	0.218599	50.7511	med	-2.76957	-0.448759
MB-2851	0.108283	0.0629532	-0.024922	-0.363938	0.204898	Normal	0.85	37.5837	med	-0.245355	30.0722	med	-1.51857	-0.0759705
MB-2853	-0.198559	0.0979112	-0.0263625	0.225546	-0.160912	LumB	0.88	46.4933	med	0.422181	60.4135	high	-0.22931	-0.0377773
MB-2854	-0.195774	-0.267803	0.466987	-0.201729	0.451909	LumA	1	13.5474	low	-0.332035	19.3948	med	2.23493	0.082042
MB-2857	0.801393	-0.0913806	-0.576086	-0.281441	0.107131	Basal	1	62.9804	high	0.336471	58.5593	high	-2.84847	-0.436836
MB-2858	-0.24485	0.279712	0.000240096	0.537095	-0.486867	LumB	1	53.0373	high	0.152126	52.6553	med	0.094412	-0.101198
MB-2863	-0.258679	-0.1394	0.38084	-0.113373	0.252917	LumA	0.99	20.1676	low	-0.381723	19.9459	med	2.11175	0.311604
MB-2867	-0.022521	-0.399376	0.390444	-0.398992	0.549676	Normal	1	12.3502	low	-0.573316	8.40681	low	-0.831587	-0.470498
MB-2895	0.48389	0.322449	-0.434238	-0.150156	-0.0110924	Basal	1	63.7925	high	0.282494	58.9892	high	-3.93259	0.939154
MB-2896	0.0316447	-0.0297239	0.154958	-0.260696	0.274814	Normal	0.95	30.1145	med	-0.276785	26.6598	med	-0.00489742	-0.0170388
MB-2900	0.0934934	-0.338295	0.407059	-0.596639	0.743289	Normal	1	9.82703	low	-0.559233	8.11897	low	-0.237991	-0.160611
MB-2901	-0.393709	0.0579592	0.164082	0.48581	-0.33551	LumB	1	41.3982	med	0.233932	51.9916	med	0.842615	-0.157059
MB-2904	0.802353	-0.0855222	-0.545546	-0.341369	0.179544	Basal	1	60.803	high	0.415368	61.0592	high	-2.57985	-0.189436
MB-2912	0.820024	-0.163409	-0.509628	-0.437023	0.221897	Basal	1	56.6597	high	0.245665	52.7071	med	-2.95422	-0.397343
MB-2916	-0.0433613	-0.350012	0.383721	-0.296999	0.479184	Normal	1	14.9552	low	-0.57818	9.2848	low	-1.79019	-0.372487
MB-2917	0.779112	0.0407683	-0.646675	-0.16072	-0.0207923	Basal	1	69.753	high	0.51221	68.1279	high	-3.23166	-0.58111
MB-2919	-0.569556	0.047587	0.31515	0.458631	-0.173782	LumB	1	33.6582	med	-0.213647	32.2528	med	1.85659	0.219473
MB-2922	0.302569	0.580504	-0.505786	0.153613	-0.422329	Her2	1	74.7247	high	0.37522	67.3681	high	-3.94645	0.445202
MB-2923	0.0847539	0.555822	-0.324082	0.349436	-0.461128	Her2	1	69.026	high	0.443166	68.9997	high	-4.09304	1.17918
MB-2927	-0.265786	-0.362305	0.436447	-0.0641056	0.333589	LumA	1	15.3818	low	-0.464408	14.5019	med	0.425245	-0.83807
MB-2929	0.262425	0.437311	-0.346747	-0.115678	-0.09503	Her2	1	61.3299	high	0.0868075	51.3765	med	-4.93135	0.16834
MB-2931	-0.280768	0.199616	0.1491	0.243121	-0.13527	LumB	0.91	40.5982	med	-0.313118	30.1055	med	-1.82117	0.604394
MB-2932	-0.333013	-0.00417767	0.13383	0.514046	-0.36096	LumB	1	42.5136	med	0.23919	52.1909	med	2.36762	-0.211151
MB-2933	-0.443553	-0.0890756	0.556879	-0.097623	0.209508	LumA	1	12.956	low	-0.564377	11.2227	low	0.817836	0.434036
MB-2939	-0.16581	0.39054	-0.213733	0.553229	-0.559376	LumB	1	64.1941	high	0.383694	65.2604	high	0.969589	1.20796
MB-2944	-0.270204	-0.331957	0.583097	-0.166579	0.395054	LumA	1	8.01237	low	-0.685677	3.70096	low	1.11233	-0.353311
MB-2947	-0.21575	-0.443265	0.549772	-0.325234	0.555342	Normal	1	5.37803	low	-0.619801	4.86387	low	0.720935	-0.33786
MB-2951	0.0194478	-0.277695	0.15006	0.00821129	0.260312	Normal	0.93	31.1166	med	-0.264447	26.7489	med	-1.25672	-0.459536
MB-2952	-0.275774	-0.362593	0.619688	-0.267515	0.493301	LumA	1	4.33082	low	-0.721812	1.01737	low	2.04623	-0.0819422
MB-2953	0.220456	0.293061	-0.480816	0.247443	-0.373349	Her2	0.96	70.6359	high	0.470677	69.1028	high	-2.75637	-0.76235
MB-2954	-0.386411	0.0306843	0.137191	0.424634	-0.298631	LumB	1	41.126	med	0.0655994	45.0107	med	1.52083	-0.47309
MB-2957	0.789676	-0.0261705	-0.585114	-0.311116	0.0248259	Basal	1	63.7568	high	0.342227	59.2497	high	-2.84223	-0.318961
MB-2960	-0.334646	-0.225738	0.206723	0.260792	-0.0785114	LumB	0.93	31.9995	med	-0.0305815	37.3566	med	3.56427	-0.60357
MB-2963	0.0445138	0.327443	-0.332629	0.079952	-0.203745	Her2	0.98	61.3251	high	0.360478	62.3822	high	-3.88842	0.342657
MB-2964	0.177719	0.332917	-0.110684	-0.214886	0.0876351	Her2	0.98	47.9347	med	0.0439948	45.612	med	-3.00236	0.873377
MB-2966	-0.0690036	-0.259928	0.144298	0.108956	0.0262665	LumA	0.68	32.8626	med	-0.17227	31.2237	med	-0.0755901	-0.649474
MB-2969	0.137575	-0.00216086	-0.0840816	-0.0955102	0.0312605	Basal	0.66	43.7146	med	0.0571112	43.805	med	-1.03133	-0.379012
MB-2970	0.0401921	-0.125762	0.19952	-0.302569	0.392269	Normal	0.99	26.2008	med	-0.44497	18.4368	med	-1.18639	-0.422736
MB-2971	-0.319472	-0.368932	0.53431	-0.0885954	0.260408	LumA	1	10.5524	low	-0.702236	3.74465	low	1.22008	-0.00654674
MB-2977	-0.245714	-0.187131	0.466987	-0.279712	0.50425	Normal	1	13.1793	low	-0.763251	2.4314	low	-1.49211	0.0775496
MB-2983	-0.221513	0.432221	-0.20413	0.464682	-0.552173	LumB	1	62.6508	high	0.231758	58.9336	high	0.0137793	1.09616
MB-2984	-0.0834094	0.453541	-0.284322	0.540072	-0.498968	LumB	1	68.2324	high	0.198522	59.1039	high	0.220667	1.19229
MB-2990	-0.318127	-0.492629	0.665882	-0.31976	0.590108	LumA	1	-0.57474	low	-0.692262	0.319297	low	0.652235	0.112962
MB-2993	0.77575	-0.211236	-0.477455	-0.382281	0.233709	Basal	1	55.3206	high	0.144201	48.2392	med	-2.01364	-0.500078
MB-2994	-0.0527731	0.128067	0.0957023	-0.110588	0.0584394	Her2	0.63	36.977	med	-0.0266646	39.45	med	-0.96612	1.44622
MB-2996	-0.467851	-0.14958	0.340408	0.357407	-0.147275	LumB	0.99	28.5305	med	-0.17682	31.232	med	1.70977	-0.125872
MB-2999	-0.127491	0.267899	-0.0893637	0.0767827	-0.274046	Her2	0.94	49.4626	med	0.22207	53.6624	high	0.774235	0.851197
MB-3001	0.806483	-0.105114	-0.555246	-0.341465	0.125282	Basal	1	60.9366	high	0.494793	64.1703	high	-2.45369	-0.706006
MB-3002	0.101849	-0.138343	0.0832173	0.159472	0.0735174	LumB	0.73	38.8688	med	-0.149875	34.0641	med	0.430328	-0.535715
MB-3005	-0.417527	-0.0812005	0.338487	0.139496	-0.0546939	LumA	0.98	26.2185	med	-0.419413	20.8785	med	-0.00279361	0.256958
MB-3006	0.354526	-0.246867	0.0539256	-0.452677	0.496951	Normal	1	29.5069	med	-0.328002	22.8326	med	-0.115598	-0.314982
MB-3007	-0.493974	0.190588	0.256951	0.492821	-0.391981	LumB	1	39.1143	med	0.0544437	44.9358	med	0.681008	0.47391
MB-3008	-0.286339	-0.338776	0.651285	-0.283842	0.568211	LumA	1	3.04502	low	-1.0001	-10.3187	low	0.0309919	0.0526253
MB-3013	-0.0544058	-0.291236	0.391309	-0.268571	0.483217	Normal	1	15.9234	low	-0.499603	12.9742	med	-1.78635	-0.529215
MB-3014	0.803601	-0.0204082	-0.659352	-0.229676	0.00302521	Basal	1	68.3495	high	0.604496	71.0438	high	-2.62244	-0.230704
MB-3016	0.0730372	0.0580552	-0.246963	0.394862	-0.390252	LumB	1	59.2299	high	0.219556	55.4421	high	1.25347	-1.14694
MB-3021	0.112701	-0.173301	-0.0734214	0.0309724	-0.0493157	Basal	0.57	42.7544	med	0.06369	43.2908	med	0.988366	-0.573999
MB-3025	0.182809	0.486963	-0.297191	-0.0551741	-0.133157	Her2	1	60.6213	high	0.281823	59.3526	high	-4.27608	1.1358
MB-3026	-0.374598	-0.0501801	0.242737	0.275966	-0.105978	LumB	0.95	33.1373	med	-0.123923	34.7585	med	2.24014	-0.355274
MB-3028	0.193854	0.397551	-0.262425	0.0311645	-0.20048	Her2	1	59.3671	high	0.0503296	49.5161	med	-3.45169	0.767681
MB-3031	0.301609	0.555534	-0.596158	0.222665	-0.436927	Her2	1	79.2546	high	0.865336	88.0962	high	-2.80032	1.03129
MB-3032	0.0347179	-0.209604	0.177815	-0.153806	0.283649	Normal	0.95	28.3312	med	-0.464818	18.0708	med	-1.50155	-0.702666
MB-3033	-0.371236	-0.356447	0.593661	-0.0495078	0.264538	LumA	1	8.67243	low	-0.554246	9.30821	low	1.70849	-0.114425
MB-3035	-0.302857	-0.222761	0.61623	-0.233517	0.47976	LumA	1	6.9594	low	-0.778466	0.13905	low	-0.23406	-0.303306
MB-3037	-0.564466	-0.0734214	0.518367	0.237551	-0.0690996	LumA	1	19.7877	low	-0.465624	17.6733	med	0.362651	-0.24113
MB-3046	0.716687	-0.0652581	-0.3891	-0.477359	0.248499	Basal	1	51.9166	med	0.00258675	42.2538	med	-2.80167	-0.122366
MB-3049	-0.0243457	-0.12922	0.30497	-0.482545	0.561585	Normal	1	18.4496	low	-0.510218	13.5919	med	-1.94634	0.144111
MB-3050	-0.0295318	0.161104	-0.102137	0.412437	-0.29066	LumB	1	54.5236	high	0.0726733	48.9239	med	3.58074	0.21003
MB-3057	0.828667	-0.0697719	-0.608259	-0.292869	0.124226	Basal	1	64.575	high	0.373071	60.4837	high	-2.50586	-0.358313
MB-3058	0.670588	-0.0827371	-0.36557	-0.45527	0.227083	Basal	1	50.8259	med	0.0122725	42.3671	med	-2.94583	-0.344017
MB-3060	-0.211525	0.0832173	-0.0812965	0.501465	-0.456423	LumB	1	53.1046	high	0.284559	57.0313	high	-0.123767	-0.268375
MB-3062	0.864682	-0.158511	-0.583097	-0.379784	0.181369	Basal	1	60.9554	high	0.331552	57.3173	high	-2.57463	-0.541264
MB-3063	0.739736	0.022521	-0.554382	-0.290084	0.0434574	Basal	1	63.3013	high	0.364049	60.2989	high	-2.83581	-0.183773
MB-3064	0.280576	-0.00763505	0.0662185	-0.499544	0.31467	Normal	0.97	31.3561	med	-0.303618	25.3505	med	-1.46058	0.16246
MB-3067	0.780072	-0.0240576	-0.624682	-0.238223	0.0241537	Basal	1	66.5993	high	0.3795	61.6185	high	-2.34761	-0.130032
MB-3079	-0.217479	-0.00523409	0.329364	-0.104634	0.185306	LumA	0.98	24.6195	med	-0.139718	31.2989	med	-0.698029	0.0593017
MB-3083	-0.114526	0.100024	-0.0856182	0.373349	-0.261273	LumB	0.99	51.8684	med	0.374016	60.0248	high	1.76782	-0.0351156
MB-3085	0.0368307	-0.480336	0.408788	-0.56437	0.790444	Normal	1	7.93099	low	-0.672618	2.62075	low	-1.08678	-0.228505
MB-3088	-0.250516	-0.420696	0.604418	-0.326771	0.513469	LumA	1	3.24588	low	-0.657966	2.91094	low	1.42848	0.104007
MB-3092	-0.581945	-0.00696278	0.343289	0.43443	-0.192221	LumB	1	31.2256	med	-0.122662	34.9778	med	2.67625	-0.164874
MB-3102	-0.637359	0.121152	0.316783	0.520672	-0.237935	LumB	1	35.3711	med	-0.0904341	38.1082	med	0.756726	0.212752
MB-3103	-0.262521	0.483025	-0.0333733	0.491861	-0.401777	LumB	1	56.5688	high	0.213786	56.8825	high	0.526263	1.86489
MB-3104	-0.0667947	-0.176567	0.247155	-0.108187	0.378535	Normal	0.99	26.2014	med	-0.144517	30.5955	med	-1.37467	0.261032
MB-3105	-0.429244	-0.0606483	0.391309	0.0266507	0.0838896	LumA	0.99	22.3853	low	-0.353423	22.4288	med	-0.474768	0.374176
MB-3110	-0.324562	0.14958	0.18569	0.022617	-0.112413	LumA	0.8	34.4434	med	0.12391	45.4176	med	-0.437452	0.561744
MB-3121	-0.342329	-0.104346	0.346459	0.131044	0.0713085	LumA	0.99	25.7797	med	-0.181972	29.9996	med	1.7993	-0.119936
MB-3122	0.200768	0.558319	-0.47054	0.309964	-0.441921	Her2	1	75.0484	high	0.4493	70.662	high	-1.9626	0.571923
MB-3123	0.641393	0.0641056	-0.56533	-0.210852	0.0389436	Basal	1	65.2028	high	0.450993	64.6934	high	-3.35007	0.294623
MB-3153	0.514814	0.242449	-0.457287	-0.169844	-0.0608403	Basal	1	63.3986	high	0.238458	56.7242	high	-3.17163	-0.328533
MB-3165	0.518271	0.364802	-0.6703	0.017527	-0.338007	Basal	1	77.1735	high	0.840974	85.1878	high	-2.81952	-0.690576
MB-3167	-0.551212	0.173685	0.273085	0.496951	-0.330036	LumB	1	37.9831	med	-0.0732238	39.5634	med	1.9903	0.452549
MB-3171	-0.29066	-0.357503	0.577335	0.0155102	0.215558	LumA	1	10.82	low	-0.429919	14.8023	med	2.64488	-0.0264237
MB-3181	-0.10377	0.321104	-0.175414	0.445666	-0.391885	LumB	1	60.0959	high	0.411316	64.7347	high	1.47842	-0.770291
MB-3211	0.665306	0.0613205	-0.673758	-0.166291	-0.100408	Basal	1	70.5203	high	0.458084	66.423	high	-2.90905	-0.285755
MB-3218	0.776807	-0.0935894	-0.56485	-0.326194	0.111741	Basal	1	61.6121	high	0.308956	57.0626	high	-2.72355	-0.380515
MB-3222	-0.529604	0.187515	0.428187	0.0472989	0.0389436	LumA	1	24.3445	med	-0.470463	19.5069	med	-1.94331	0.328083
MB-3228	-0.27443	-0.263962	0.561777	-0.272317	0.338391	LumA	1	8.10444	low	-0.756911	1.04311	low	0.441931	0.134481
MB-3235	0.143433	0.522017	-0.487059	0.345882	-0.598752	Her2	1	75.5174	high	0.554178	74.9428	high	-1.38089	1.54469
MB-3252	-0.21431	-0.534406	0.663385	-0.414262	0.677503	Normal	1	-2.14996	low	-0.663115	0.607776	low	0.0860061	0.00406051
MB-3253	-0.0691957	0.368643	-0.376903	0.559088	-0.579352	LumB	1	71.2134	high	0.912293	87.9835	high	-0.925811	-0.354728
MB-3254	-0.225546	-0.307371	0.562257	-0.2388	0.373157	LumA	1	8.25044	low	-0.856157	-3.07904	low	0.235912	-0.163427
MB-3266	-0.10012	0.0387515	-0.0721729	0.292485	-0.231116	LumB	0.96	49.1315	med	0.201872	52.0486	med	0.230637	-0.106292
MB-3271	0.844994	-0.162833	-0.555054	-0.354046	0.189244	Basal	1	60.0624	high	0.402223	59.9342	high	-2.45141	-0.401312
MB-3272	-0.154862	0.334454	-0.00206483	0.469196	-0.344058	LumB	1	53.2461	high	0.0353209	48.0712	med	1.09571	1.03151
MB-3275	0.140168	0.327539	-0.595006	0.353854	-0.503193	LumB	0.99	77.2569	high	0.799718	84.3925	high	-0.887682	-0.535552
MB-3277	0.811573	-0.0615126	-0.595582	-0.342617	0.10425	Basal	1	63.2541	high	0.389113	60.761	high	-2.30667	-0.599698
MB-3292	0.813493	-0.237839	-0.478607	-0.467755	0.27952	Basal	1	53.7359	high	0.120015	46.5719	med	-2.37468	-0.375446
MB-3295	-0.079952	-0.419448	0.53114	-0.523842	0.747131	Normal	1	3.85131	low	-0.733051	-0.411646	low	0.385704	-0.00287044
MB-3297	0.788043	-0.26521	-0.494358	-0.333974	0.19443	Basal	1	56.0983	high	0.176927	49.5713	med	-1.58362	-0.465137
MB-3298	-0.218055	-0.319088	0.374118	0.126819	0.124034	LumA	0.99	22.0284	low	-0.461373	16.7757	med	1.51699	-0.479156
MB-3300	-0.222377	0.103001	-0.0295318	0.342713	-0.197119	LumB	0.98	48.5406	med	0.248876	54.2715	high	2.29041	0.12421
MB-3301	-0.163794	0.00302521	0.0118607	0.39563	-0.201537	LumB	1	46.5334	med	-0.0358707	41.9546	med	-0.331548	-0.280835
MB-3303	-0.34108	0.214694	0.037599	0.569748	-0.457479	LumB	1	50.6044	med	0.153103	51.9466	med	0.79338	0.137843
MB-3328	-0.46497	-0.151501	0.649652	0.0231933	0.196639	LumA	1	10.1088	low	-0.651102	6.92569	low	1.89119	0.512589
MB-3329	0.278559	0.38958	-0.242737	-0.117023	-0.11443	Her2	0.99	56.3757	high	0.0821954	49.6302	med	-4.20427	1.51172
MB-3341	-0.364514	0.112893	0.208547	0.359616	-0.235822	LumB	0.99	38.3951	med	-0.34149	28.2893	med	1.95372	-0.587083
MB-3344	-0.306795	-0.392173	0.659736	-0.163505	0.468523	LumA	1	3.82239	low	-0.688217	2.27332	low	0.629237	-0.130313
MB-3350	-0.322353	-0.0329892	0.119616	0.345402	-0.160624	LumB	0.99	39.9131	med	0.0622043	44.0866	med	1.54038	-0.327819
MB-3351	-0.611621	-0.00360144	0.463818	0.226315	-0.0741897	LumA	1	22.6516	low	-0.306589	25.1261	med	0.110074	0.266665
MB-3355	0.234286	0.661465	-0.375174	0.082449	-0.249748	Her2	1	68.9696	high	0.326003	64.1997	high	-4.54249	1.05866
MB-3357	-0.0358703	0.333974	-0.4206	0.428571	-0.552749	LumB	1	70.4989	high	0.599593	74.9757	high	-1.13684	-0.101257
MB-3360	-0.0218487	0.468619	-0.382857	0.40533	-0.667611	Her2	1	70.59	high	0.649415	77.4975	high	-1.20222	1.30944
MB-3361	-0.222665	0.593277	-0.160624	0.6097	-0.718415	LumB	1	65.6287	high	0.312999	63.8358	high	0.492347	1.58803
MB-3363	0.440288	0.352605	-0.697383	0.214214	-0.393229	Basal	1	81.02	high	0.847145	86.7879	high	-1.58283	-0.327716
MB-3365	-0.548427	-0.229484	0.547371	0.15515	0.1394	LumA	1	14.998	low	-0.530115	13.029	med	0.73656	-0.123245
MB-3367	0.674046	0.0129172	-0.582233	-0.202977	0.0493157	Basal	1	65.4462	high	0.322136	59.3761	high	-1.78526	-0.214645
MB-3371	-0.519808	0.313325	0.258103	0.53623	-0.363169	LumB	1	41.4646	med	0.133127	49.311	med	0.54914	0.459714
MB-3378	-0.426363	-0.184826	0.596158	-0.00484994	0.259928	LumA	1	11.5598	low	-0.692306	5.44509	low	1.98559	0.108409
MB-3379	-0.689508	0.137575	0.481681	0.347611	-0.193758	LumA	1	25.6242	med	-0.405791	22.8379	med	1.90988	1.45574
MB-3381	-0.129412	-0.283073	0.344538	-0.246098	0.405138	Normal	1	17.9862	low	-0.510553	13.2668	med	-1.41615	0.0172742
MB-3382	-0.00667467	0.594046	-0.411765	0.528739	-0.569844	Her2	1	75.7667	high	0.599491	77.5692	high	-1.47561	1.15122
MB-3383	0.692101	-0.00158463	-0.542665	-0.239184	-0.00657863	Basal	1	63.0772	high	0.440798	63.3286	high	-2.77596	-0.224756
MB-3386	0.236014	0.583001	-0.493878	0.258583	-0.425978	Her2	1	75.6933	high	0.588707	76.374	high	-4.1136	0.93033
MB-3388	-0.100696	0.168019	-0.232845	0.589724	-0.487539	LumB	1	62.6554	high	0.306593	60.7963	high	1.92432	-0.243759
MB-3389	-0.00715486	0.269052	-0.348667	0.527107	-0.522689	LumB	1	68.3548	high	0.669286	76.9861	high	1.2876	-0.188584
MB-3395	0.799088	-0.213733	-0.513854	-0.396879	0.26886	Basal	1	56.6643	high	0.0817982	46.0539	med	-2.44895	-0.344154
MB-3396	0.491381	0.28461	-0.447587	-0.169268	-0.0754382	Basal	1	63.5084	high	0.0801383	50.6599	med	-3.54636	-0.303239
MB-3402	-0.195006	0.206627	-0.092533	0.475438	-0.407731	LumB	1	55.027	high	0.323654	59.5663	high	-0.354252	0.366151
MB-3403	-0.452293	0.143529	0.267515	0.387275	-0.258872	LumB	0.99	36.4277	med	-0.24558	31.8685	med	-0.369948	0.0610455
MB-3412	-0.464586	-0.0864826	0.51078	0.174934	0.0511405	LumA	1	19.3583	low	-0.57179	13.0493	med	0.799789	0.0668735
MB-3417	-0.493109	-0.0137815	0.332917	0.449124	-0.226218	LumB	1	32.2413	med	-0.0657578	37.3801	med	2.14023	-0.0393341
MB-3429	0.109628	-0.144106	0.276543	-0.558703	0.687011	Normal	1	18.7998	low	-0.576634	10.687	low	-2.20524	0.237036
MB-3430	-0.158992	0.0267467	0.204226	0.092437	-0.0808163	LumA	0.85	33.861	med	-0.16545	33.0732	med	-0.391417	-0.569644
MB-3435	0.103866	0.670012	-0.285474	0.227083	-0.353373	Her2	1	67.1491	high	0.124828	56.1074	high	-3.45983	1.62193
MB-3436	-0.168019	0.168019	-0.242257	0.484754	-0.453541	LumB	1	60.9568	high	0.586337	71.4403	high	-0.226406	-0.519243
MB-3437	-0.204322	-0.21575	0.0479712	0.19395	-0.142953	LumB	0.82	38.2546	med	0.157199	46.2911	med	2.5422	-0.153806
MB-3439	-0.207395	-0.0926291	0.338968	-0.010036	0.198752	LumA	0.98	24.5714	med	-0.633645	11.3571	low	-0.310288	-0.0575918
MB-3450	-0.447875	-0.0416327	0.500024	0.141993	-0.000720288	LumA	1	19.994	low	-0.535251	14.7971	med	2.45836	0.0665551
MB-3452	0.283938	0.0795678	-0.199424	-0.266363	0.174646	Basal	0.95	47.5627	med	-0.0926128	38.7911	med	-0.248362	-0.326162
MB-3453	0.49042	0.00609844	-0.266363	-0.369796	0.187515	Basal	1	48.5532	med	-0.0941893	38.2562	med	-4.04905	-0.155023
MB-3459	-0.0539256	0.215366	-0.261369	0.4206	-0.479856	LumB	1	61.9359	high	0.523216	69.1412	high	-0.145093	-0.036223
MB-3462	-0.183577	-0.429436	0.53383	-0.22593	0.461128	LumA	1	8.0616	low	-0.50742	10.2035	low	0.00598035	-0.435777
MB-3466	0.0122449	0.541993	-0.482353	0.391789	-0.645714	Her2	1	75.7331	high	0.852473	87.2133	high	-0.0969999	-0.401258
MB-3467	0.182137	0.574358	-0.30593	0.0561345	-0.220936	Her2	1	64.1233	high	0.00766854	49.8904	med	-3.81816	1.48185
MB-3470	0.388235	0.368643	-0.331188	-0.295846	0.0223289	Basal	0.99	57.2883	high	0.100627	50.1337	med	-4.19762	0.966444
MB-3476	0.684226	0.136327	-0.645522	-0.167443	-0.0677551	Basal	1	70.5244	high	0.483963	67.7397	high	-2.12842	-0.000488334
MB-3479	0.31006	-0.377959	0.111741	-0.592797	0.668379	Normal	1	22.6242	low	-0.435875	16.0131	med	-1.5222	-0.0599782
MB-3487	-0.0230972	0.202881	-0.391309	0.429724	-0.461801	LumB	1	67.4445	high	0.815672	82.1907	high	-0.154305	-0.194894
MB-3488	0.227851	0.356543	-0.211621	-0.132869	0.0277071	Her2	0.99	54.0851	high	0.158455	51.9634	med	-3.37032	1.40821
MB-3490	-0.12048	0.187323	-0.185402	0.409844	-0.609412	LumB	1	57.866	high	0.446892	64.9676	high	-0.051692	-0.0889591
MB-3492	-0.34108	0.216903	0.00120048	0.540456	-0.406387	LumB	1	51.6558	med	0.0568813	48.37	med	1.97055	-0.110548
MB-3497	0.310828	0.276831	-0.170996	-0.31102	0.112893	Basal	0.97	48.664	med	-0.155391	37.3172	med	-4.40448	1.53082
MB-3500	0.792749	-0.0522929	-0.632557	-0.244562	0.0661224	Basal	1	66.4684	high	0.472908	65.1584	high	-2.63318	-0.412027
MB-3502	0.696807	-0.0512365	-0.466987	-0.401681	0.146603	Basal	1	56.518	high	0.0474783	45.4692	med	-2.1751	-0.237431
MB-3506	-0.0639136	0.408403	-0.404946	0.506843	-0.637935	LumB	1	72.1116	high	0.690085	79.4679	high	-0.431692	-0.696811
MB-3510	-0.404562	-0.281152	0.747035	-0.200384	0.335318	LumA	1	0.73094	low	-0.737769	0.0234773	low	2.75869	-0.116975
MB-3525	-0.057479	0.117887	-0.260024	0.468139	-0.352893	LumB	1	61.2277	high	0.460559	66.1133	high	0.686213	-0.220707
MB-3526	0.0901321	-0.0329892	0.164178	-0.204706	0.360768	Normal	0.99	30.9103	med	-0.449616	19.9657	med	-0.0892783	0.363624
MB-3528	0.0714046	0.587515	-0.352413	0.29066	-0.425594	Her2	1	69.6163	high	0.394956	67.3153	high	-4.17693	1.21349
MB-3530	-0.459496	0.268571	0.177047	0.269148	-0.208739	LumB	0.94	40.001	med	0.0436305	44.7324	med	0.299241	0.0269796
MB-3536	0.149676	0.152077	0.115198	-0.308139	0.294598	Normal	0.96	34.2204	med	-0.401706	23.3223	med	-1.68248	0.278051
MB-3545	-0.196351	-0.328595	0.561681	-0.431741	0.632269	Normal	1	4.88137	low	-0.771837	-1.01077	low	-0.29486	-0.0789549
MB-3547	-0.219976	-0.485618	0.612005	-0.26425	0.525282	LumA	1	3.17588	low	-0.658222	2.64668	low	1.11363	-0.172389
MB-3548	-0.395054	0.146315	0.173974	0.298343	-0.351837	LumB	0.96	39.1426	med	-0.0217728	41.3289	med	2.67411	0.114459
MB-3556	0.082449	0.695558	-0.396206	0.307563	-0.48898	Her2	1	73.3537	high	0.309326	65.3722	high	-3.55858	1.08624
MB-3567	0.56581	0.117407	-0.432701	-0.343577	0.116447	Basal	1	57.8929	high	0.0591432	47.2752	med	-3.08249	-0.527527
MB-3576	-0.0979112	0.364418	-0.283842	0.50473	-0.559568	LumB	1	66.2425	high	0.608592	74.5	high	0.790577	-0.116688
MB-3582	0.434046	-0.298343	-0.00244898	-0.589148	0.515582	Normal	1	29.2007	med	-0.335258	21.9545	med	-0.478232	-0.432994
MB-3600	-0.0761104	0.105306	-0.2897	0.562737	-0.565522	LumB	1	63.7629	high	0.808653	80.7571	high	1.15857	-0.356957
MB-3606	0.411381	0.476591	-0.510972	-0.0467227	-0.218439	Her2	1	70.6046	high	0.50923	70.7418	high	-3.70354	0.509456
MB-3614	-0.0207923	0.0676591	-0.31006	0.414166	-0.499448	LumB	1	61.8444	high	0.686873	74.9598	high	1.47676	-0.571729
MB-3702	0.828091	-0.228619	-0.463818	-0.468523	0.319184	Basal	1	53.3175	high	0.0799892	44.8814	med	-2.56037	-0.416872
MB-3706	0.769796	-0.158703	-0.472653	-0.424442	0.210756	Basal	1	55.1576	high	0.14737	48.4954	med	-2.71916	-0.424167
MB-3707	0.148427	0.0543097	-0.139112	0.139496	-0.124514	Basal	0.7	50.8075	med	0.210013	52.3334	med	-0.172821	0.0358781
MB-3711	-0.18425	0.0939736	0.233613	-0.0222329	0.0384634	LumA	0.9	31.5863	med	-0.409793	22.8978	med	-0.776993	-0.289131
MB-3748	-0.437407	-0.183193	0.312941	0.127779	-0.0960864	LumA	0.97	25.4871	med	-0.0919627	33.3086	med	2.34984	0.260112
MB-3752	0.808691	-0.0296279	-0.674622	-0.236014	-0.0267467	Basal	1	68.7665	high	0.444541	64.7321	high	-2.37157	-0.351053
MB-3754	0.0269388	0.215174	-0.286242	0.261273	-0.282017	LumB	0.93	60.7005	high	0.254791	57.7942	high	0.911304	-0.560539
MB-3781	-0.4788	-0.183673	0.345018	0.376807	-0.0951261	LumB	0.99	28.1095	med	-0.130567	32.8585	med	0.630374	-0.385558
MB-3797	-0.478415	0.0948379	0.370564	0.398223	-0.123745	LumB	1	31.4955	med	-0.138484	34.6499	med	1.89627	0.280819
MB-3823	-0.292293	0.209412	0.195678	0.0738055	-0.0506603	Her2	0.86	35.9227	med	-0.260599	30.7737	med	-0.931735	0.28726
MB-3824	-0.214118	0.24437	-0.173685	0.711405	-0.654262	LumB	1	62.7957	high	0.694575	76.9261	high	0.40751	-0.380893
MB-3838	-0.267515	-0.129508	0.0633373	0.430012	-0.282881	LumB	1	42.5168	med	0.108793	46.2712	med	1.28998	-0.261961
MB-3840	-0.409844	0.0266507	0.265114	0.378343	-0.17455	LumB	0.99	34.8739	med	-0.0695767	37.8963	med	0.580585	-0.280935
MB-3842	0.164658	0.125474	-0.481008	0.442113	-0.369028	LumB	1	71.1647	high	0.817426	82.6856	high	-0.429736	-1.19496
MB-3850	-0.425882	0.00609844	0.551116	-0.101176	0.26473	LumA	1	14.6189	low	-0.698294	6.70655	low	0.153604	1.40744
MB-3852	-0.144778	0.189148	-0.0343337	0.218824	-0.22401	LumB	0.87	48.3159	med	0.198911	52.3092	med	-0.920937	0.961277
MB-3854	-0.252437	-0.481681	0.64533	-0.416279	0.608067	LumA	1	-0.850759	low	-0.865998	-6.84801	low	0.378288	0.0438144
MB-3865	-0.0423049	-0.143529	0.315534	-0.336759	0.341945	Normal	0.98	20.1506	low	-0.713277	6.11865	low	-0.84307	0.239293
MB-3866	0.179064	0.694598	-0.561393	0.208451	-0.50982	Her2	1	79.0084	high	0.466255	72.8772	high	-3.8478	1.15407
MB-3871	-0.251092	-0.365186	0.354046	0.109724	0.150828	LumA	0.99	21.7349	low	-0.410866	18.5407	med	1.5054	-0.413728
MB-3874	-0.459016	0.0763025	0.235246	0.250804	-0.161777	LumB	0.92	34.464	med	-0.119255	35.9215	med	-1.22811	0.459284
MB-3978	0.0257863	0.644082	-0.344058	0.313421	-0.509052	Her2	1	70.2542	high	0.331325	65.2855	high	-4.32347	1.48925
MB-4000	-0.236399	-0.446146	0.360576	-0.119232	0.391789	Normal	0.99	16.521	low	-0.253483	22.7451	med	1.66967	-0.629566
MB-4001	-0.282305	-0.110396	0.323505	-0.12	0.131525	LumA	0.98	22.7419	low	-0.222365	27.1345	med	2.13005	1.13284
MB-4003	0.142761	0.300552	-0.358367	0.0998319	-0.308235	Her2	0.97	62.8167	high	0.334397	61.5173	high	0.955137	-0.0033625
MB-4004	-0.529412	-0.00552221	0.298247	0.43539	-0.251381	LumB	1	33.3902	med	-0.0847567	37.0031	med	2.65071	0.267362
MB-4005	0.114046	0.0965666	-0.26108	0.326963	-0.279808	LumB	0.98	59.4477	high	0.278843	57.8762	high	0.760069	-0.248752
MB-4008	-0.381321	0.0889796	0.047395	0.315726	-0.292869	LumB	0.97	43.9075	med	0.245717	53.031	high	-0.908878	-0.685358
MB-4010	-0.129988	0.103097	-0.150252	0.197311	-0.298535	LumB	0.83	51.5726	med	0.431331	62.0356	high	1.4041	-0.178523
MB-4011	-0.333878	0.0739976	0.191164	0.202977	-0.15419	LumB	0.84	36.0777	med	-0.197835	32.9754	med	0.566831	0.559733
MB-4012	0.037599	0.240816	-0.0739016	-0.184826	0.0673709	Her2	0.91	44.8677	med	0.0315271	44.1435	med	-2.99696	0.705891
MB-4015	0.240624	0.512221	-0.4909	0.0278031	-0.270972	Her2	1	70.6956	high	0.367146	65.6002	high	-4.09806	-0.225913
MB-4017	-0.351645	0.221128	0.0533493	0.492821	-0.378343	LumB	1	48.7072	med	0.216663	53.9085	high	3.57932	-0.116959
MB-4018	-0.0680432	-0.272317	0.154286	0.00801921	0.189052	Normal	0.81	30.5838	med	-0.0810209	34.0588	med	1.0576	-0.589106
MB-4024	0.724754	-0.277311	-0.340024	-0.589532	0.398415	Basal	1	44.9363	med	0.137264	44.6888	med	-2.60189	0.0207408
MB-4033	-0.21479	-0.376327	0.459304	-0.288836	0.436351	LumA	1	10.7234	low	-0.486364	11.9471	med	1.16182	-0.559932
MB-4046	-0.124994	0.276158	-0.0460504	-0.0814886	-0.101273	Her2	0.95	45.1541	med	0.177253	50.5408	med	-1.27891	0.420912
MB-4059	0.119616	-0.237167	0.321777	-0.616134	0.563697	Normal	1	14.6489	low	-0.469096	13.3709	med	-1.34336	-0.0819422
MB-4079	-0.216903	0.261273	0.00965186	0.178872	-0.19443	Her2	0.93	46.5251	med	0.488651	63.7191	high	-0.536632	0.501144
MB-4091	-0.313229	-0.0668908	0.225066	-0.0791837	0.017623	LumA	0.88	27.99	med	-0.0584352	35.3596	med	1.50775	0.758177
MB-4098	-0.224586	0.0717887	0.134022	-0.0535414	0.103289	LumA	0.65	34.666	med	0.070575	42.7853	med	0.56413	0.771555
MB-4119	-0.227947	0.130756	0.0491236	0.140168	-0.132869	LumB	0.67	42.2727	med	0.403093	58.5834	high	1.04723	0.555256
MB-4120	-0.536327	0.0961825	0.408211	0.408019	-0.297191	LumA	1	29.8315	med	-0.175157	32.8422	med	2.21726	0.283153
MB-4126	0.126915	0.290564	-0.149004	-0.29066	0.0694838	Her2	0.96	47.3833	med	-0.0168828	42.8372	med	-2.03117	0.263926
MB-4127	0.0372149	0.50982	-0.266939	0.151309	-0.283649	Her2	1	62.434	high	0.388515	64.6639	high	-3.07805	1.01103
MB-4139	-0.385738	0.0833133	0.06497	0.567827	-0.464394	LumB	1	47.2895	med	0.420756	61.2232	high	1.71005	-0.0534222
MB-4140	-0.486963	-0.01503	0.423193	0.175894	-0.0554622	LumA	1	23.9424	med	-0.200017	29.4256	med	1.95521	0.66177
MB-4141	-0.127395	0.268764	-0.0535414	0.0254982	-0.135846	Her2	0.94	47.1333	med	0.383837	59.413	high	-0.823014	0.562641
MB-4145	-0.0239616	0.260408	-0.15928	0.0862905	-0.279904	Her2	0.93	52.9228	med	-0.0248706	44.5935	med	0.699297	-0.297115
MB-4146	0.637263	0.00408163	-0.363553	-0.415894	0.242065	Basal	1	52.509	med	0.209719	51.1471	med	-2.29899	-0.190127
MB-4148	-0.209892	0.113277	-0.0167587	0.25042	-0.355774	LumB	0.92	46.6804	med	0.527555	64.7733	high	1.28054	0.320476
MB-4154	0.370276	0.179544	-0.508667	0.0495078	-0.205666	Basal	0.99	67.5578	high	0.753719	78.5966	high	-0.699439	-0.609155
MB-4171	0.123073	0.26934	-0.213253	-0.129892	-0.00504202	Her2	0.94	52.4046	med	0.426799	61.987	high	-0.844498	0.296588
MB-4173	-0.65455	0.0303001	0.566867	0.228812	-0.0652581	LumA	1	18.7062	low	-0.425281	19.5409	med	2.23113	0.484344
MB-4189	0.154958	0.272125	-0.299976	0.0293397	-0.0616086	Her2	0.94	58.8609	high	0.427672	63.9362	high	-0.634037	0.179412
MB-4212	-0.255414	-0.281537	0.61114	-0.374886	0.564178	LumA	1	4.17944	low	-0.836477	-3.4189	low	0.438889	1.02996
MB-4213	-0.232269	-0.258007	0.198559	0.11904	-0.0122449	LumA	0.83	30.0013	med	0.195349	45.3487	med	2.05317	-0.0650266
MB-4222	-0.0417287	0.318223	-0.128259	-0.0888836	-0.0996399	Her2	0.98	49.4677	med	0.311083	57.0814	high	-1.37827	0.245022
MB-4224	-0.0633373	0.000816327	-0.0159904	-0.0952221	0.0813926	Normal	0.43	39.9453	med	0.160092	47.1919	med	1.26906	0.183982
MB-4230	-0.102617	0.151789	-0.00821129	0.19539	-0.186074	LumB	0.83	46.5021	med	0.240707	53.2364	high	1.28617	-0.211076
MB-4233	0.0691957	0.186651	-0.344058	0.344922	-0.365666	LumB	0.99	64.2869	high	0.424387	65.4442	high	0.119263	-0.456395
MB-4234	-0.422137	-0.341273	0.619016	-0.106459	0.323025	LumA	1	6.63954	low	-0.642253	5.31801	low	1.6456	0.538228
MB-4235	0.67443	-0.0352941	-0.432701	-0.491957	0.196735	Basal	1	53.7101	high	0.0763732	45.8443	med	-1.64864	-0.484957
MB-4236	-0.204706	0.0248259	0.0534454	0.059976	-0.0240576	LumB	0.32	39.314	med	0.284656	52.4874	med	1.25385	0.677912
MB-4250	-0.271933	-0.200384	0.446242	-0.228908	0.335414	LumA	1	14.5645	low	-0.636626	7.89633	low	2.00274	0.115679
MB-4254	0.862377	-0.151116	-0.557359	-0.410804	0.204994	Basal	1	59.4668	high	0.373155	58.5663	high	-2.12799	-0.425127
MB-4264	-0.0502761	-0.237071	0.236879	-0.217191	0.226699	LumA	0.9	23.9991	med	-0.179675	28.183	med	1.33135	-0.018426
MB-4266	0.0440336	0.0722689	-0.107323	-0.0693878	-0.0240576	Her2	0.38	45.7432	med	0.220708	51.3485	med	-0.821505	0.381133
MB-4270	0.0723649	0.564658	-0.457383	0.182713	-0.458343	Her2	1	71.8321	high	0.654747	78.0235	high	0.23894	1.28757
MB-4274	-0.520768	0.133637	0.311981	0.299016	-0.104154	LumA	0.97	32.6243	med	-0.131137	35.343	med	2.30836	0.102743
MB-4276	-0.0438415	0.616134	-0.237935	-0.0415366	-0.217671	Her2	1	59.1649	high	0.0400159	50.2154	med	-1.22854	1.53551
MB-4278	-0.180696	0.239856	-0.00369748	0.172341	-0.191549	Her2	0.91	46.8345	med	0.294114	55.9048	high	1.28752	0.422218
MB-4281	-0.00590636	0.599712	-0.409268	0.512509	-0.681729	Her2	1	75.4787	high	0.442964	71.2594	high	0.947699	0.507671
MB-4282	-0.262425	-0.121921	0.247827	-0.207875	0.141897	LumA	0.92	24.3391	med	-0.299298	24.3116	med	1.9355	-0.185932
MB-4283	-0.473613	0.0433613	0.452293	-0.0666026	0.195966	LumA	1	19.6037	low	-0.568831	13.4781	med	1.97349	0.543682
MB-4289	-0.165618	0.468139	-0.159376	0.206435	-0.330516	Her2	1	57.2809	high	0.542206	69.5833	high	-0.515962	0.716514
MB-4292	-0.504826	0.0136855	0.437023	0.199232	0.104922	LumA	1	24.092	med	-0.565536	15.0853	med	1.96884	0.774196
MB-4293	-0.340888	-0.252341	0.599904	-0.297863	0.385162	LumA	1	5.93801	low	-0.847822	-3.05061	low	2.1501	0.477912
MB-4298	-0.478415	0.137287	0.371333	0.454214	-0.217959	LumB	1	33.0225	med	-0.21504	32.2633	med	2.57531	0.311302
MB-4300	-0.00148859	0.365186	-0.134406	0.0136855	-0.00139256	Her2	0.99	52.3257	med	0.174975	52.7033	med	-0.942984	0.13685
MB-4303	0.527395	0.147179	-0.322065	-0.38545	0.167731	Basal	1	52.8529	med	0.0239452	44.6385	med	-2.45971	0.144218
MB-4306	-0.602113	0.0273229	0.508379	0.313998	-0.0929172	LumA	1	22.7712	low	-0.275461	26.6268	med	2.44075	0.508424
MB-4310	-0.457575	0.0889796	0.31515	0.175702	-0.0469148	LumA	0.97	30.089	med	0.282039	50.6756	med	1.08803	0.500475
MB-4313	-0.179448	0.0957023	0.201056	-0.0911885	0.109148	LumA	0.84	31.832	med	-0.171455	32.3673	med	-0.315258	1.10412
MB-4317	0.0505642	0.321585	-0.232749	0.0723649	-0.209988	Her2	0.98	57.0019	high	0.378192	61.8771	high	1.09475	1.46828
MB-4318	0.115294	0.28509	-0.524514	0.439712	-0.622857	LumB	1	75.0246	high	0.995689	91.5634	high	0.358393	-0.336085
MB-4322	-0.548908	-0.0243457	0.418103	0.176375	-0.0928211	LumA	1	23.7179	med	-0.197791	29.5049	med	2.93916	0.612697
MB-4323	-0.632845	0.0951261	0.449604	0.345018	-0.187995	LumA	1	26.5686	med	-0.38092	23.8205	med	1.48605	0.247849
MB-4324	-0.0690036	0.145546	-0.097527	0.222281	-0.208836	LumB	0.88	50.7291	med	0.315063	57.299	high	0.709805	0.293803
MB-4328	-0.530468	-0.0157983	0.445186	0.282977	-0.0812005	LumA	1	24.5945	med	-0.399553	21.8531	med	2.11137	-0.171168
MB-4329	-0.357119	-0.371429	0.557647	-0.0268427	0.281537	LumA	1	10.3945	low	-0.504592	11.6969	low	2.00075	-0.0186175
MB-4331	-0.133541	0.442113	-0.229388	0.422617	-0.471789	Her2	1	63.5752	high	0.591522	73.3706	high	0.755106	0.370065
MB-4332	0.772101	-0.0035054	-0.526915	-0.355198	0.169172	Basal	1	60.8525	high	0.438253	62.353	high	-2.17939	-0.219645
MB-4333	-0.188667	-0.336279	0.595006	-0.301321	0.541513	LumA	1	5.6061	low	-0.688359	2.63446	low	1.78113	0.278712
MB-4339	-0.232461	0.0264586	-0.000912365	0.340696	-0.268091	LumB	0.98	46.1479	med	0.41283	59.8465	high	1.20171	-0.114605
MB-4341	0.286627	0.601537	-0.398319	-0.0060024	-0.232749	Her2	1	67.8303	high	0.111201	54.8969	high	-3.38031	1.0598
MB-4342	-0.192509	-0.302185	0.556399	-0.402737	0.505882	LumA	1	5.9917	low	-0.712749	1.78459	low	1.48717	0.0873029
MB-4343	0.105594	0.333589	-0.233902	-0.0692917	-0.0102281	Her2	0.98	55.1296	high	-0.0177195	45.3922	med	-0.223196	0.0634604
MB-4348	0.158992	0.534598	-0.389196	0.202209	-0.341945	Her2	1	69.3197	high	0.647751	76.8405	high	-0.815219	0.929395
MB-4350	0.0780312	0.34934	-0.137959	-0.166387	0.0640096	Her2	0.99	49.6234	med	0.0218023	45.4598	med	-3.7875	1.21158
MB-4351	0.294214	0.503385	-0.462089	0.0115726	-0.189148	Her2	1	69.3657	high	0.557211	72.6749	high	-2.1548	0.478595
MB-4353	-0.0963746	0.163217	-0.0934934	0.249364	-0.331188	LumB	0.92	51.1384	med	0.0801922	48.2043	med	0.740791	-0.212605
MB-4354	0.00638656	0.449412	-0.131813	-0.0417287	-0.125378	Her2	1	52.566	med	0.101489	50.1111	med	-2.96678	0.680969
MB-4357	-0.00801921	0.189436	-0.035006	0.0362545	-0.0347179	Her2	0.81	45.9726	med	0.207366	51.5809	med	0.205677	0.497055
MB-4360	0.402449	0.356255	-0.417431	-0.169172	0.0159904	Basal	1	62.8703	high	0.528867	68.7867	high	-3.19129	0.726911
MB-4362	0.0114766	-0.211813	0.388427	-0.647827	0.669148	Normal	1	11.1923	low	-0.706085	3.22108	low	-0.924393	0.0572543
MB-4368	-0.390348	-0.00062425	0.33964	-0.00926771	-0.00168067	LumA	0.98	24.9996	med	-0.246409	27.5451	med	1.67618	0.504804
MB-4374	-0.527779	-0.0653541	0.511549	0.0903241	0.0482593	LumA	1	17.9086	low	-0.402225	19.4814	med	2.44488	0.654227
MB-4375	-0.0540216	-0.377479	0.504058	-0.522785	0.681537	Normal	1	5.73565	low	-0.725682	0.530081	low	-0.151805	-0.458963
MB-4381	-0.137671	0.00859544	0.189628	-0.216711	0.241489	Normal	0.91	29.1361	med	-0.16976	31.12	med	0.47669	1.01556
MB-4390	-0.573109	-0.133061	0.686531	-0.052485	0.151789	LumA	1	7.04936	low	-0.764663	1.71297	low	2.66362	0.469676
MB-4395	0.00360144	0.268187	-0.308331	0.161393	-0.413685	Her2	0.94	60.608	high	0.801922	79.6853	high	-0.471899	0.0215141
MB-4407	0.655126	0.0248259	-0.420024	-0.411573	0.199136	Basal	1	55.3149	high	0.118605	48.3428	med	-2.48145	-0.055271
MB-4408	0.671068	0.146218	-0.591261	-0.26012	0.00196879	Basal	1	66.8052	high	0.495016	67.1164	high	-2.64491	-0.239969
MB-4416	0.719664	0.174742	-0.627179	-0.267515	-0.0509484	Basal	1	68.8296	high	0.325027	60.9327	high	-2.87442	-0.30841
MB-4417	0.691717	0.110876	-0.554478	-0.249076	0.0701561	Basal	1	65.0491	high	0.446854	64.5606	high	-2.29411	-0.33405
MB-4418	-0.263866	-0.00542617	0.253205	-0.145642	0.0659304	LumA	0.92	26.8583	med	-0.00668739	37.2148	med	0.705857	0.713658
MB-4421	-0.353181	-0.097623	0.255126	0.133349	-0.111645	LumA	0.93	29.6492	med	-0.00826733	38.009	med	1.79732	0.292548
MB-4426	0.186074	0.0720768	-0.1103	-0.388908	0.268667	Normal	0.94	41.2245	med	0.0538443	42.8643	med	-1.34378	0.600897
MB-4434	-0.0997359	0.143337	-0.107419	0.0696759	-0.228139	Her2	0.68	48.4028	med	0.148069	49.8586	med	0.81252	0.483302
MB-4442	-0.0864826	-0.0254022	0.106267	-0.18377	0.184346	Normal	0.8	32.8975	med	-0.216201	30.1124	med	-0.102379	0.273239
MB-4484	-0.0247299	-0.480048	0.53892	-0.570036	0.709676	Normal	1	2.1411	low	-0.600792	4.00065	low	-0.163104	-0.266451
MB-4529	-0.186074	-0.336759	0.546603	-0.34108	0.490996	LumA	1	6.95355	low	-0.733382	1.1482	low	0.0799744	0.134407
MB-4548	0.291717	0.386795	-0.410036	-0.0632413	-0.10521	Her2	0.99	64.2345	high	0.516017	69.068	high	-3.27351	1.01972
MB-4557	-0.257335	-0.0964706	0.429436	-0.372581	0.419544	LumA	1	14.4551	low	-0.529317	12.3686	med	-0.103369	0.710781
MB-4564	-0.505594	0.125666	0.294694	0.125282	-0.156399	LumA	0.96	30.3941	med	-0.119671	34.9179	med	1.43409	0.199473
MB-4578	-0.529028	0.00734694	0.448163	0.153902	-0.0869628	LumA	1	22.6594	low	-0.231059	27.969	med	2.73794	0.630946
MB-4591	-0.34934	0.174838	0.0305882	0.408691	-0.346651	LumB	1	47.5764	med	0.366118	59.2496	high	3.28004	-0.00815027
MB-4593	-0.229004	-0.292581	0.536519	-0.31467	0.453926	LumA	1	8.24851	low	-0.671623	4.2385	low	0.381387	0.307983
MB-4598	-0.290564	0.160816	-0.0177191	0.498295	-0.533253	LumB	1	51.1627	med	0.481993	64.8047	high	1.5285	0.304333
MB-4599	-0.593181	0.232077	0.310444	0.282881	-0.223721	LumA	0.97	33.5034	med	-0.12213	36.4349	med	2.42681	0.470027
MB-4601	0.377287	0.337431	-0.307371	-0.334166	0.0839856	Basal	0.99	55.1482	high	0.0568088	47.6465	med	-4.07595	0.948997
MB-4602	-0.149676	0.124322	-0.22497	0.501176	-0.521921	LumB	1	59.9648	high	0.676871	74.5898	high	0.361577	-0.193085
MB-4603	-0.124706	-0.173109	0.47054	-0.532581	0.617287	Normal	1	9.60865	low	-0.60934	7.15396	low	-0.408466	0.63136
MB-4607	-0.244082	-0.16485	0.369124	-0.183673	0.129604	LumA	0.99	19.1768	low	-0.426821	17.664	med	2.77233	0.526475
MB-4616	-0.59443	-0.022521	0.605666	0.0510444	0.0909964	LumA	1	13.6483	low	-0.676893	7.61728	low	2.52121	0.466982
MB-4618	-0.545354	0.274814	0.275198	0.446435	-0.336279	LumB	1	38.563	med	-0.228109	33.9012	med	-0.30563	0.85538
MB-4621	0.706026	-0.0630492	-0.575414	-0.162449	-0.00869148	Basal	1	64.8854	high	0.615675	70.6031	high	-2.34893	-0.647525
MB-4622	0.800624	-0.094934	-0.50569	-0.450372	0.212101	Basal	1	57.1815	high	0.240574	52.9425	high	-2.26881	-0.155664
MB-4623	-0.185114	0.243697	0.0962785	0.236687	-0.124322	Her2	0.91	43.8005	med	-0.217179	34.8288	med	0.684395	-0.188204
MB-4626	-0.114142	0.109052	0.127587	-0.119712	0.121537	LumA	0.62	34.9199	med	-0.214493	31.4117	med	1.34361	0.967355
MB-4627	-0.281056	-0.154766	0.474094	0.0342377	0.0484514	LumA	1	18.434	low	-0.584736	11.5514	low	2.64672	-0.164017
MB-4630	-0.12413	0.187035	-0.143529	0.34377	-0.386026	LumB	0.99	55.003	high	0.530635	67.4484	high	1.87468	0.266511
MB-4633	-0.558896	-0.205474	0.654454	-0.0027371	0.10377	LumA	1	8.21925	low	-0.766288	1.70482	low	3.17938	0.385325
MB-4634	-0.252533	0.0741897	0.173589	-0.0119568	-0.167443	LumA	0.77	33.6179	med	-0.316689	27.1836	med	2.461	0.392735
MB-4639	-0.506939	0.16946	0.328019	0.298535	-0.123938	LumA	0.98	32.5454	med	-0.167307	34.0105	med	0.906352	0.100918
MB-4640	0.526915	0.343001	-0.556783	-0.119424	-0.163313	Basal	1	69.9009	high	0.506403	69.6193	high	-3.85338	0.42338
MB-4641	-0.386122	-0.382377	0.758655	-0.251188	0.423962	LumA	1	-1.99363	low	-0.990338	-11.2866	low	1.69034	-0.0526988
MB-4642	-0.295078	0.212677	0.0304922	0.57503	-0.385258	LumB	1	51.1856	med	0.535757	67.2745	high	0.651955	-0.201617
MB-4643	0.227659	0.595582	-0.393421	-0.0703481	-0.228523	Her2	1	66.1719	high	0.165682	56.5962	high	-4.23874	1.31988
MB-4644	-0.235726	0.434238	-0.0552701	0.472173	-0.536711	LumB	1	56.5644	high	0.411458	64.4852	high	1.38393	1.04752
MB-4648	-0.168788	0.0604562	-0.10108	0.489172	-0.452677	LumB	1	53.597	high	0.45485	63.7732	high	1.20403	-0.0241498
MB-4649	-0.13575	0.280768	-0.00321729	0.256471	-0.242737	Her2	0.95	49.044	med	0.250696	54.987	high	2.02486	-0.023738
MB-4651	0.215462	0.204802	-0.515966	0.386411	-0.479952	LumB	0.99	73.0976	high	0.968667	89.4172	high	0.843348	-1.08798
MB-4653	-0.118944	-0.393517	0.526627	-0.433277	0.691044	Normal	1	5.73999	low	-0.624115	4.71849	low	-0.463184	-0.0373702
MB-4654	-0.448932	0.0130132	0.139016	0.45479	-0.413397	LumB	1	40.9858	med	0.135498	47.812	med	1.55108	0.0947742
MB-4655	-0.00561825	-0.0917647	0.122209	0.00782713	0.0997359	LumA	0.6	34.8676	med	0.0221217	39.9881	med	1.71723	-0.0158654
MB-4660	0.73503	-0.131525	-0.399184	-0.425306	0.225162	Basal	1	52.324	med	0.367094	56.6436	high	-2.56994	0.0274629
MB-4661	-0.643313	0.132485	0.411957	0.44	-0.283842	LumB	1	30.2136	med	-0.0943273	36.5123	med	1.68877	0.251416
MB-4663	0.606435	0.258487	-0.55928	-0.114526	-0.125378	Basal	1	69.2406	high	0.438741	66.284	high	-3.13253	0.462211
MB-4665	-0.615654	0.0777431	0.4812	0.173013	-0.0944538	LumA	1	22.2128	low	-0.299763	25.5568	med	1.22546	0.290032
MB-4666	-0.104058	-0.173397	0.242353	-0.198079	0.0444178	LumA	0.91	24.7593	med	-0.33353	22.6299	med	1.52682	-0.326036
MB-4667	0.146411	0.361633	-0.235246	0.0139736	-0.134982	Her2	0.99	57.1912	high	0.238553	56.3207	high	-3.55733	0.316279
MB-4669	-0.249268	0.117983	0.00965186	0.400912	-0.29527	LumB	1	47.976	med	0.26833	55.0704	high	2.3114	-0.198565
MB-4670	-0.608547	0.150444	0.457479	0.206435	-0.124034	LumA	1	24.8565	med	-0.376454	23.5535	med	2.90884	0.882596
MB-4671	-0.481585	0.0855222	0.289796	0.37988	-0.341657	LumB	0.99	34.3845	med	-0.0504366	38.8785	med	2.56773	0.161952
MB-4672	-0.397455	-0.0864826	0.171669	0.217287	-0.0935894	LumB	0.87	34.4565	med	0.24945	49.7897	med	1.95362	-0.0652917
MB-4673	-0.363457	0.0718848	0.0310684	0.338583	-0.342329	LumB	0.98	44.8043	med	0.156894	49.6679	med	0.427093	0.352824
MB-4674	-0.580024	-0.138055	0.593277	0.189148	0.0646819	LumA	1	14.848	low	-0.449013	16.6905	med	2.23784	0.21518
MB-4675	-0.379016	-0.307947	0.638127	-0.201056	0.435966	LumA	1	4.96785	low	-0.770209	-0.274238	low	1.98046	0.505132
MB-4679	0.788043	0.044994	-0.62545	-0.247635	0.00331333	Basal	1	67.526	high	0.567256	69.6113	high	-2.05828	-0.195176
MB-4681	-0.161008	-0.330612	0.551212	-0.435102	0.435486	LumA	1	5.40458	low	-0.712774	1.41876	low	1.22867	-0.0364837
MB-4682	-0.542377	0.124514	0.334646	0.326675	-0.194622	LumA	0.98	31.9064	med	-0.265504	29.8268	med	1.68594	0.538923
MB-4685	-0.224778	0.344634	-0.190204	0.327731	-0.312461	Her2	0.99	58.4827	high	0.320049	60.7858	high	1.26983	0.298373
MB-4686	-0.0586315	-0.329748	0.346555	-0.22084	0.379496	Normal	0.99	17.9909	low	-0.596107	9.59577	low	0.353826	-0.341701
MB-4687	0.430204	0.121921	-0.39419	-0.166483	0.0862905	Basal	1	58.6523	high	0.284969	56.9173	high	-1.05354	-0.63678
MB-4688	-0.197695	0.383241	-0.167155	0.578968	-0.5394	LumB	1	62.4286	high	0.237612	59.0148	high	1.11397	1.66382
MB-4691	-0.340408	0.296711	0.188187	0.0815846	-0.166675	Her2	0.96	37.4054	med	-0.059837	39.6144	med	0.483129	0.876315
MB-4692	-0.330708	0.0472989	0.251477	0.0721729	-0.067563	LumA	0.92	31.0144	med	0.00526312	39.4114	med	1.18158	0.314308
MB-4694	0.810708	-0.179064	-0.53114	-0.316399	0.135942	Basal	1	59.2927	high	0.304365	55.8594	high	-1.16748	-0.527994
MB-4695	-0.126435	-0.329844	0.528259	-0.379016	0.563601	Normal	1	7.47644	low	-0.626319	5.44688	low	0.278703	0.396608
MB-4696	0.585018	-0.130756	-0.442209	-0.239376	0.0711164	Basal	1	56.4848	high	0.269657	54.347	high	-2.58264	-0.0287415
MB-4697	-0.134118	-0.0146459	0.0991597	-0.0361585	0.0756303	LumA	0.51	35.5822	med	-0.106391	35.5149	med	3.14117	-0.218585
MB-4698	-0.241008	-0.284514	0.561777	-0.368163	0.505498	LumA	1	6.36584	low	-0.705717	2.35439	low	0.901255	0.324797
MB-4701	-0.387755	-0.517023	0.727443	-0.332821	0.495702	LumA	1	-4.04771	low	-0.754415	-3.11193	low	0.488693	0.177957
MB-4702	0.244082	0.00427371	-0.399568	0.189628	-0.240624	Basal	0.91	62.1825	high	0.502384	66.7657	high	-1.76447	-0.702236
MB-4704	0.139688	-0.130948	0.224778	-0.60461	0.527683	Normal	1	20.5199	low	-0.5325	12.8615	med	-0.548591	0.481536
MB-4705	-0.151212	-0.46449	0.668667	-0.505498	0.672797	Normal	1	-2.55654	low	-0.838391	-6.39886	low	0.895975	-0.0106984
MB-4706	-0.385546	-0.315438	0.517407	-0.0561345	0.130372	LumA	1	12.2532	low	-0.566944	9.95322	low	2.09713	0.767485
MB-4707	0.716206	-0.0914766	-0.586747	-0.244466	0.0505642	Basal	1	63.6172	high	0.588765	68.9494	high	-2.58358	-0.567165
MB-4708	-0.170228	-0.0910924	0.359616	-0.0721729	0.143145	LumA	0.99	22.883	low	-0.349631	22.0845	med	1.77945	0.508033
MB-4709	-0.203457	-0.377671	0.51952	-0.220072	0.349724	LumA	1	9.41351	low	-0.763251	0.63308	low	0.748522	-0.0486969
MB-4710	-0.216807	-0.400048	0.653685	-0.348091	0.55976	LumA	1	1.31686	low	-0.833342	-4.58419	low	1.34363	0.14438
MB-4711	0.406867	0.147851	-0.287395	-0.341753	0.178103	Basal	1	51.5592	med	0.232109	52.8129	med	-4.27894	1.32705
MB-4712	0.38958	0.152365	-0.160624	-0.429532	0.267995	Basal	0.99	44.8169	med	-0.0226835	40.7757	med	-3.00506	0.0529281
MB-4714	0.663577	-0.0451861	-0.432893	-0.315054	0.0786074	Basal	1	56.4773	high	0.267153	54.3919	high	-2.53996	0.265677
MB-4715	0.820312	-0.16994	-0.507707	-0.416375	0.219976	Basal	1	56.831	high	0.164585	49.5232	med	-2.37236	-0.210895
MB-4716	-0.0703481	-0.0979112	0.0927251	-0.146795	0.10569	Normal	0.54	33.0935	med	-0.204945	30.3346	med	-1.74039	0.467997
MB-4717	0.805138	0.0470108	-0.640144	-0.236014	-0.0172389	Basal	1	68.4437	high	0.464306	65.7579	high	-2.75844	-0.149584
MB-4718	0.231116	-0.381993	0.214982	-0.689892	0.64946	Normal	1	16.2707	low	-0.456296	13.4562	med	-1.07346	-0.0527353
MB-4719	-0.585402	-0.22497	0.63054	0.0711164	0.181369	LumA	1	10.0283	low	-0.569037	10.1009	low	1.64834	0.125186
MB-4721	-0.281921	0.00168067	0.396206	0.0279952	0.102041	LumA	1	23.8487	med	-0.362338	22.5183	med	1.22234	0.640995
MB-4722	-0.545066	-0.206435	0.707179	-0.0319328	0.237263	LumA	1	5.59982	low	-0.721884	2.70414	low	2.13821	0.371881
MB-4723	-0.31515	0.233133	0.0308764	0.356158	-0.388908	LumB	0.99	47.7104	med	0.146156	50.6525	med	2.29065	0.594802
MB-4724	0.31006	0.578872	-0.471501	-0.0884034	-0.19443	Her2	1	69.2697	high	0.186049	58.0314	high	-4.40476	1.00316
MB-4725	-0.0882113	0.362305	-0.062569	0.246675	-0.302857	Her2	0.99	52.772	med	-0.0720337	43.4007	med	1.00503	1.64875
MB-4729	0.183866	0.25042	-0.0477791	-0.155822	0.124034	Her2	0.92	45.1351	med	-0.273747	31.9242	med	-0.703356	1.27761
MB-4730	-0.604226	-0.145642	0.638223	0.0676591	0.147083	LumA	1	10.7222	low	-0.663397	6.88507	low	0.911307	0.607406
MB-4731	0.217863	0.543241	-0.45018	0.276062	-0.421657	Her2	1	73.5011	high	0.254296	62.3466	high	-3.21856	1.12016
MB-4732	0.789004	-0.102041	-0.561008	-0.342329	0.130852	Basal	1	61.1195	high	0.41938	61.2534	high	-1.9959	-0.571094
MB-4733	0.658679	0.0542137	-0.499928	-0.373157	0.140168	Basal	1	59.7182	high	0.430519	62.1211	high	-3.82356	-0.137253
MB-4735	-0.522689	-0.0996399	0.619592	-0.072557	0.258295	LumA	1	10.2285	low	-0.865213	-1.39198	low	1.62221	0.216528
MB-4737	0.00129652	0.287203	-0.393037	0.50108	-0.503001	LumB	1	70.0669	high	0.71395	79.2573	high	0.232844	-0.430666
MB-4738	-0.131044	-0.588283	0.622761	-0.528836	0.722065	Normal	1	-2.75958	low	-0.924595	-10.464	low	0.0872985	0.00734025
MB-4739	-0.46084	0.0394238	0.321969	0.258872	-0.204706	LumA	0.98	30.454	med	-0.322582	26.5999	med	0.123661	0.308613
MB-4741	-0.146987	0.282305	-0.125666	0.373926	-0.298631	LumB	0.99	56.0509	high	0.200157	55.0407	high	-0.0209935	0.0974451
MB-4742	-0.573782	-0.0946459	0.552557	0.241008	-0.0022569	LumA	1	18.0708	low	-0.573899	12.8268	med	2.18993	0.393476
MB-4743	0.0581513	-0.436351	0.45988	-0.626987	0.743866	Normal	1	5.51671	low	-0.694216	1.18102	low	-0.067414	0.118287
MB-4744	-0.474958	0.0010084	0.295366	0.37988	-0.310636	LumB	0.99	32.9469	med	0.0339213	41.4867	med	0.984041	0.123802
MB-4745	0.394862	0.420024	-0.363169	-0.24485	-0.0287635	Her2	1	60.2532	high	0.0610063	49.6276	med	-4.3303	1.10345
MB-4746	0.0684274	-0.190108	0.0810084	-0.229292	0.133061	Normal	0.64	31.5349	med	0.106193	41.6117	med	2.52771	-0.322236
MB-4749	-0.371236	-0.150252	0.259448	0.183481	-0.187515	LumA	0.93	29.447	med	-0.10393	34.0153	med	2.5262	-0.187612
MB-4750	-0.137287	-0.0652581	0.101369	0.295366	-0.234958	LumB	0.96	40.2762	med	-0.0786324	38.1085	med	1.17818	-0.74284
MB-4752	-0.401681	-0.0327971	0.268667	0.221032	-0.0382713	LumA	0.94	31.2646	med	-0.244573	29.4889	med	3.17701	0.252496
MB-4757	0.837887	-0.042401	-0.603842	-0.328788	0.0943577	Basal	1	64.2384	high	0.406295	61.7708	high	-2.2635	-0.479651
MB-4758	0.795054	-0.203169	-0.501945	-0.436735	0.259256	Basal	1	55.6392	high	0.0777179	45.6132	med	-2.2669	-0.227483
MB-4760	-0.0928211	-0.337623	0.360192	-0.266267	0.266651	LumA	0.99	16.3812	low	-0.440964	15.2975	med	-0.478465	-0.564739
MB-4762	-0.532389	-0.124322	0.584922	-0.103385	0.157167	LumA	1	10.7402	low	-0.504405	12.9863	med	1.36807	0.103481
MB-4763	0.354526	0.508956	-0.458055	-0.0555582	-0.197503	Her2	1	68.4564	high	0.2854	61.4539	high	-3.34659	0.94222
MB-4764	0.331765	-0.176567	0.0581513	-0.420024	0.421369	Normal	1	30.796	med	-0.30288	24.5504	med	-0.550001	-0.562647
MB-4767	-0.302857	-0.0544058	0.0593037	0.249364	-0.197407	LumB	0.92	40.5898	med	0.0940312	45.2952	med	2.03052	-0.477428
MB-4769	0.69988	0.057383	-0.66617	-0.167251	-0.0130132	Basal	1	70.3032	high	0.383492	63.326	high	-2.41323	-0.443721
MB-4770	0.415222	0.515774	-0.671357	0.0355822	-0.381321	Her2	1	79.2231	high	0.562309	75.4476	high	-3.95829	0.643964
MB-4771	-0.0911885	0.0353902	0.0538295	0.0997359	-0.0208884	LumB	0.51	40.6802	med	-0.00234598	41.3577	med	-1.14926	-0.440222
MB-4778	-0.47054	-0.131525	0.307275	0.119904	0.0461465	LumA	0.97	26.1841	med	-0.29693	25.588	med	0.505025	0.214842
MB-4779	-0.51443	-0.102041	0.641297	-0.0539256	0.221801	LumA	1	9.64602	low	-0.916798	-3.60159	low	-0.319903	0.433399
MB-4782	0.280192	-0.377191	0.166194	-0.649748	0.719856	Normal	1	19.2779	low	-0.522346	11.6387	low	-0.976076	-0.015635
MB-4784	0.130372	-0.348379	0.222665	-0.449892	0.546795	Normal	1	19.9594	low	-0.650141	7.32849	low	0.902475	-0.399199
MB-4785	-0.495894	-0.00677071	0.373157	0.302089	-0.222185	LumA	0.99	28.2036	med	-0.12288	33.8586	med	2.42308	0.0409491
MB-4787	-0.0565186	-0.306891	0.302953	-0.147851	0.336663	Normal	0.98	21.3646	low	-0.462193	16.0267	med	1.70833	-0.420158
MB-4790	0.00581032	-0.471309	0.308331	-0.154766	0.322929	Normal	0.98	18.9232	low	-0.432123	15.7779	med	0.497161	-0.285352
MB-4791	-0.0504682	0.306122	-0.165426	0.39611	-0.358079	LumB	1	58.8975	high	0.574061	70.6887	high	-1.60195	-0.44308
MB-4792	0.791597	-0.0921489	-0.511357	-0.439136	0.173301	Basal	1	57.6004	high	0.140476	49.1085	med	-2.5477	-0.365704
MB-4793	0.813589	-0.0105162	-0.572437	-0.272893	0.012437	Basal	1	64.2185	high	0.277382	56.8721	high	-2.66535	-0.0791704
MB-4794	-0.671837	0.00360144	0.576951	0.317743	0.0072509	LumA	1	19.298	low	-0.451365	18.69	med	2.16439	-0.052606
MB-4796	-0.301032	0.391597	-0.0268427	0.673181	-0.546026	LumB	1	57.7983	high	0.0989787	52.5494	med	1.18298	1.14495
MB-4797	-0.118752	-0.191645	0.143337	0.0965666	-0.0135894	LumA	0.68	33.4503	med	0.066207	41.2214	med	2.12664	0.266722
MB-4798	-0.0405762	-0.461417	0.439616	-0.540264	0.680672	Normal	1	6.95021	low	-0.547406	7.5647	low	0.429435	0.0656286
MB-4800	-0.417719	0.30545	0.339256	0.110108	-0.127779	LumA	0.98	31.3653	med	-0.460842	22.1985	med	1.53627	0.384327
MB-4801	-0.441825	0.0162785	0.360288	0.323601	-0.15928	LumA	0.99	29.7027	med	-0.440083	21.6767	med	2.01055	-0.42881
MB-4802	-0.20048	0.140648	0.030012	0.337911	-0.281152	LumB	0.98	46.6526	med	0.152737	50.0525	med	1.87859	-0.0788572
MB-4805	-0.361633	0.0869628	0.318607	0.0618968	-0.0177191	LumA	0.98	28.4883	med	-0.271727	27.8956	med	0.966948	0.20957
MB-4806	-0.318031	-0.246098	0.584058	-0.123649	0.235342	LumA	1	9.71279	low	-0.645624	6.23905	low	0.892524	-0.241106
MB-4809	0.79563	-0.0454742	-0.555822	-0.306507	0.0878271	Basal	1	62.366	high	0.317911	57.8223	high	-1.60231	0.0615859
MB-4814	0.369604	-0.613637	0.072461	-0.477647	0.605282	Normal	1	23.0162	low	-0.165242	25.9732	med	0.472942	-0.547689
MB-4818	-0.455174	0.0202161	0.189532	0.410324	-0.19904	LumB	1	38.2229	med	-0.0360149	40.2172	med	2.95204	0.140205
MB-4820	-0.460552	-0.15102	0.436543	0.250228	-0.0564226	LumA	1	22.7682	low	-0.106739	32.312	med	2.9474	0.0915184
MB-4822	-0.473325	-0.345786	0.706218	-0.115678	0.358655	LumA	1	2.55075	low	-0.749998	-0.0337432	low	1.13819	-0.131498
MB-4823	0.239664	0.335894	-0.134886	-0.182521	0.0755342	Her2	0.98	49.8296	med	0.0195574	45.1151	med	-3.81627	0.964642
MB-4825	-0.578007	0.123745	0.223529	0.346939	-0.27491	LumB	0.99	36.6637	med	-0.161544	35.3261	med	2.82633	-0.283166
MB-4827	-0.423481	-0.206915	0.60557	-0.0448019	0.147851	LumA	1	10.1919	low	-0.696054	4.77833	low	2.72402	0.630604
MB-4828	-0.201921	0.323794	-0.168019	0.512029	-0.422617	LumB	1	60.4523	high	0.652891	74.6906	high	1.39183	-0.263462
MB-4829	-0.261849	0.0404802	0.131044	0.255318	-0.163217	LumB	0.93	39.3103	med	0.0889724	45.0935	med	1.5226	-0.085323
MB-4832	-0.300072	-0.339448	0.665402	-0.443169	0.55054	LumA	1	-0.282287	low	-0.867265	-6.11565	low	-0.401106	0.0330163
MB-4834	0.112605	0.0606483	-0.382953	0.360384	-0.385834	LumB	0.99	64.5247	high	0.727004	76.9901	high	1.2883	-0.536677
MB-4836	0.168307	0.16437	-0.333301	0.0602641	-0.229868	Basal	0.76	59.2452	high	0.324219	59.4897	high	0.741958	0.487257
MB-4838	-0.36413	0.0812005	0.0238655	0.434334	-0.252917	LumB	1	46.8372	med	0.265834	54.7189	high	1.75379	0.299217
MB-4839	-0.218151	-0.215654	0.132869	0.151405	-0.16024	LumB	0.71	33.9567	med	-0.0300728	37.6379	med	2.8891	-0.983333
MB-4843	-0.323409	-0.0115726	0.422137	-0.0878271	0.187611	LumA	1	20.4371	low	-0.558311	13.6476	med	-2.44613	-0.313015
MB-4845	-0.518367	-0.23419	0.628715	0.0514286	0.18569	LumA	1	9.9715	low	-0.736317	3.26266	low	2.09825	0.178628
MB-4846	-0.213349	0.375462	-0.187611	0.546795	-0.563025	LumB	1	62.547	high	0.323917	62.4325	high	0.508808	0.726463
MB-4849	-0.398415	-0.0991597	0.422137	0.0554622	0.0913806	LumA	1	21.177	low	-0.126874	30.9562	med	2.8002	0.774756
MB-4851	-0.585498	-0.0310684	0.347323	0.423289	-0.192221	LumB	1	30.501	med	0.233419	48.8529	med	2.52885	-0.134361
MB-4853	-0.325234	-0.360672	0.736279	-0.351837	0.616327	LumA	1	-2.12908	low	-0.986097	-11.2814	low	1.04386	0.145326
MB-4855	-0.489748	0.0586315	0.356447	0.169556	0.082545	LumA	0.99	27.6698	med	-0.304522	26.5743	med	0.852859	0.376049
MB-4858	-0.111357	0.332341	0.142185	-0.243697	0.0937815	Her2	0.98	35.5303	med	-0.373253	26.0242	med	-1.66887	1.72545
MB-4859	0.184634	-0.125762	0.152653	-0.634574	0.613253	Normal	1	23.3074	low	-0.452923	16.7014	med	-3.1279	-0.0307441
MB-4860	-0.0779352	-0.115198	0.249364	-0.192989	0.150156	LumA	0.92	25.5367	med	-0.366724	21.7302	med	0.564366	-1.07474
MB-4862	0.23611	0.346267	-0.597791	0.306122	-0.579448	Her2	0.99	77.3241	high	0.806214	84.5473	high	0.122294	-0.301706
MB-4865	0.815798	-0.0402881	-0.693157	-0.223337	0.00830732	Basal	1	69.6257	high	0.409499	63.53	high	-2.57937	-0.539727
MB-4866	-0.309004	-0.0492197	0.420504	-0.284034	0.369316	LumA	1	16.7431	low	-0.474765	15.5457	med	-2.15677	0.902698
MB-4867	-0.350684	-0.37479	0.608163	-0.347419	0.438848	LumA	1	2.92251	low	-0.786639	-1.9904	low	0.431183	0.146357
MB-4869	-0.486002	-0.263289	0.556014	0.0164706	0.127587	LumA	1	12.1342	low	-0.299387	21.0337	med	1.46467	-0.229465
MB-4870	-0.195582	-0.593085	0.48024	-0.383337	0.5612	Normal	1	5.19129	low	-0.613058	4.35102	low	1.9212	-0.536657
MB-4871	0.483505	0.0885954	-0.409748	-0.286723	0.0836014	Basal	1	57.0619	high	0.179895	51.9316	med	-3.54132	0.371818
MB-4872	-0.193277	-0.138824	0.331092	-0.110684	0.244274	LumA	0.98	22.6072	low	-0.221309	26.9044	med	0.150648	-0.267686
MB-4873	-0.338199	0.153998	0.163409	0.121248	-0.120672	LumA	0.74	37.0135	med	-0.141791	35.6956	med	-0.370445	0.104704
MB-4876	0.529796	0.0564226	-0.527491	-0.0121489	-0.134886	Basal	1	66.2914	high	0.720053	76.0884	high	-0.371729	-0.271465
MB-4878	-0.0431693	-0.163121	0.348283	-0.343385	0.374214	Normal	0.99	18.3906	low	-0.502329	13.9551	med	0.792134	0.818495
MB-4879	0.157263	0.358463	-0.170996	-0.269724	0.156783	Her2	0.99	49.7912	med	-0.0988598	40.4899	med	-4.3957	1.11235
MB-4880	0.706218	0.0547899	-0.482449	-0.4206	0.142665	Basal	1	58.4443	high	0.233715	53.8119	high	-2.71315	-0.0831024
MB-4881	0.828764	-0.152749	-0.541801	-0.407731	0.18569	Basal	1	58.6828	high	0.336367	56.9353	high	-2.73785	-0.568263
MB-4882	-0.407635	0.0994478	0.351164	0.00446579	-0.0156062	LumA	0.99	26.1336	med	-0.45876	19.8559	med	0.643793	0.283212
MB-4883	-0.447395	-0.0634334	0.547851	-0.176471	0.232173	LumA	1	12.3688	low	-0.59814	9.73064	low	-0.747214	0.0734711
MB-4886	0.297479	0.481681	-0.354334	-0.207107	-0.0777431	Her2	1	60.94	high	0.130729	53.0373	high	-4.0576	1.05469
MB-4887	0.380456	-0.00465786	-0.128259	-0.550444	0.289604	Basal	0.99	39.1052	med	-0.211906	30.8978	med	-0.4374	0.783873
MB-4888	0.782953	-0.0619928	-0.476687	-0.449892	0.168691	Basal	1	56.3828	high	0.149751	49.2739	med	-2.70726	-0.301803
MB-4893	0.827035	-0.168019	-0.546315	-0.440096	0.211717	Basal	1	58.0962	high	0.288611	54.7719	high	-2.53608	-0.545774
MB-4894	0.374214	-0.0937815	-0.363265	-0.182137	-0.0680432	Basal	0.99	53.6676	high	0.437826	60.8171	high	-0.486149	-0.736261
MB-4896	0.408019	0.24581	-0.273854	-0.393902	0.126915	Basal	1	51.5683	med	-0.0441663	42.1536	med	-3.87785	1.14924
MB-4897	0.0603601	-0.400912	0.408499	-0.665882	0.777767	Normal	1	7.52694	low	-0.573085	6.64279	low	-0.714557	0.0314405
MB-4898	-0.579064	-0.153902	0.570324	0.18012	0.0929172	LumA	1	15.4209	low	-0.495661	14.9081	med	2.25273	-0.0910485
MB-4899	-0.228427	-0.317071	0.360864	-0.0362545	0.176951	LumA	0.99	19.8292	low	-0.104885	30.1919	med	0.0209922	-0.152203
MB-4900	0.102041	0.292869	-0.470636	0.428667	-0.492821	LumB	1	72.6549	high	0.496362	71.0753	high	-0.979719	-0.162849
MB-4904	0.40898	0.552269	-0.598463	0.131621	-0.361825	Her2	1	78.3117	high	0.675482	79.9942	high	-3.82912	0.736938
MB-4906	-0.367107	-0.398031	0.391212	-0.0317407	0.255126	LumA	0.99	16.7723	low	-0.30507	21.2619	med	1.80955	-0.57388
MB-4908	-0.292197	0.255126	0.123649	0.405234	-0.407923	LumB	1	45.1215	med	-0.0269804	43.1804	med	1.43482	1.0751
MB-4911	0.806387	-0.0583433	-0.572725	-0.356735	0.124226	Basal	1	62.0913	high	0.315334	57.5113	high	-2.29791	-0.381286
MB-4912	-0.356351	0.042497	0.111068	0.484946	-0.260216	LumB	1	43.5396	med	0.0132973	43.6633	med	1.30488	-0.391978
MB-4925	-0.616423	0.156687	0.351933	0.402353	-0.182425	LumB	1	32.5604	med	-0.202829	32.8388	med	1.51925	0.117014
MB-4928	0.306026	0.366435	-0.426074	-0.0515246	-0.143049	Her2	0.99	64.8675	high	0.353791	62.6875	high	-3.34614	0.156033
MB-4929	-0.0173349	0.538535	-0.138055	-0.00427371	-0.174262	Her2	1	54.6407	high	0.0666157	49.7381	med	-2.91633	1.24253
MB-4930	-0.047587	0.443938	-0.148235	0.398127	-0.447779	Her2	1	60.2542	high	0.317137	61.3981	high	1.60497	0.708441
MB-4931	0.839136	-0.0519088	-0.680576	-0.257527	0.0109004	Basal	1	68.4776	high	0.560123	69.0921	high	-2.57997	-0.396432
MB-4933	0.0822569	-0.0453782	-0.191645	-0.117599	0.102137	Normal	0.52	46.8963	med	0.582245	65.4483	high	-0.991124	-0.423571
MB-4934	-0.339256	-0.141128	0.156495	0.257623	-0.137287	LumB	0.93	35.2467	med	0.0532914	41.9303	med	0.960932	-0.510458
MB-4935	0.367587	0.55611	-0.521345	-0.000528211	-0.211525	Her2	1	72.7564	high	0.391002	67.0701	high	-3.47187	0.732254
MB-4937	0.253493	0.0185834	-0.334934	0.148139	-0.155918	Basal	0.92	59.066	high	0.512822	66.3325	high	-0.752976	-0.781968
MB-4938	0.808211	-0.173205	-0.479664	-0.4788	0.299976	Basal	1	54.5168	high	0.0999427	46.2472	med	-2.69031	-0.367359
MB-4941	0.0589196	-0.211429	0.318607	-0.583866	0.482065	Normal	1	15.3968	low	-0.646704	6.73679	low	-1.43777	0.385082
MB-4942	0.751741	-0.00177671	-0.638607	-0.185786	0.0010084	Basal	1	68.2399	high	0.373389	62.02	high	-2.84145	-0.0187589
MB-4944	-0.106074	0.0808163	-0.0664106	0.374118	-0.404658	LumB	0.99	50.8452	med	0.186164	52.1757	med	1.8934	-0.313784
MB-4945	0.732245	-0.10521	-0.428667	-0.440096	0.29892	Basal	1	53.671	high	0.159277	48.8261	med	-2.357	-0.141498
MB-4949	0.124514	0.153229	-0.349916	0.300552	-0.26617	LumB	0.97	63.5716	high	0.519651	68.7678	high	1.48285	-0.416664
MB-4950	-0.356543	-0.0706363	0.363361	0.0905162	0.0632413	LumA	0.99	24.8254	med	-0.425559	20.1503	med	0.465642	0.0716883
MB-4952	0.343385	0.541032	-0.511453	-0.0570948	-0.187515	Her2	1	71.0595	high	0.348754	64.8283	high	-3.72938	1.36709
MB-4956	-0.209604	0.28048	-0.198175	0.515582	-0.451236	LumB	1	61.0885	high	0.803644	80.7006	high	1.21986	-0.294214
MB-4957	-0.191357	0.0957983	-0.044994	0.251285	-0.0893637	LumB	0.92	47.7007	med	0.330324	57.0953	high	0.519897	0.531865
MB-4959	-0.515966	-0.0332773	0.519136	0.104154	0.0155102	LumA	1	18.3543	low	-0.615602	11.239	low	1.75898	0.0792013
MB-4961	-0.471597	0.133349	0.331092	0.171285	-0.125186	LumA	0.98	29.9356	med	-0.401283	23.6212	med	1.48952	-0.277671
MB-4962	-0.541513	-0.0246339	0.484658	0.136134	-0.0644898	LumA	1	20.3185	low	-0.485124	17.0801	med	2.49537	0.126173
MB-4965	-0.365762	-0.149676	0.30593	0.0464346	-0.0180072	LumA	0.97	25.264	med	-0.056796	34.5805	med	2.67166	-0.492999
MB-4966	-0.350492	0.246387	0.122401	0.374982	-0.427803	LumB	0.99	44.2505	med	-0.0888336	40.4906	med	-1.02677	-0.0386688
MB-4967	-0.347419	-0.354622	0.661273	-0.257623	0.472077	LumA	1	2.53444	low	-0.824208	-3.39585	low	0.0823728	-0.254823
MB-4968	-0.304682	-0.425018	0.583385	-0.172245	0.360864	LumA	1	6.36998	low	-0.485211	10.8942	low	2.40703	-0.140616
MB-4969	-0.624298	0.0566146	0.520288	0.166963	-0.0467227	LumA	1	20.1386	low	-0.264702	26.3093	med	2.39679	-0.0603744
MB-4970	-0.307659	0.127491	0.205282	0.4303	-0.287011	LumB	1	40.2081	med	-0.128006	37.3509	med	2.40318	-0.37816
MB-4974	0.77431	-0.012533	-0.571381	-0.37988	0.0746699	Basal	1	62.1616	high	0.440794	62.7349	high	-2.3914	-0.183463
MB-4976	-0.629676	0.0182953	0.624778	0.120384	0.0333733	LumA	1	14.4396	low	-0.738899	5.67285	low	1.31191	0.26295
MB-4977	-0.513469	0.0104202	0.334454	0.347035	-0.262137	LumB	0.99	30.7246	med	-0.172433	32.7212	med	1.20505	0.0838395
MB-4978	0.463145	-0.228235	-0.142089	-0.694022	0.538535	Normal	1	34.408	med	-0.132367	31.5567	med	-1.99012	0.199831
MB-4981	-0.271261	-0.115774	0.590588	-0.392269	0.567251	LumA	1	7.09347	low	-1.04034	-10.0568	low	-0.613923	0.549783
MB-4982	0.397551	0.420216	-0.520384	-0.120672	-0.193373	Her2	1	68.8629	high	0.210568	58.066	high	-3.04429	-0.102263
MB-4986	0.237455	-0.195102	0.0184874	-0.257719	0.356255	Normal	0.99	34.4152	med	-0.303237	25.7819	med	-0.872425	-0.149872
MB-4987	-0.346074	-0.0960864	0.535078	-0.0729412	0.27491	LumA	1	14.6524	low	-0.580744	10.8905	low	1.05471	0.387725
MB-4991	-0.106459	0.244946	-0.315342	0.56994	-0.497047	LumB	1	66.8441	high	0.399705	65.9402	high	1.67822	0.200543
MB-4992	-0.161297	0.304394	0.0690036	-0.113565	-0.0332773	Her2	0.97	40.0826	med	-0.147077	36.3842	med	-4.06687	0.787913
MB-4993	0.321777	0.265882	-0.317071	-0.301513	0.0923409	Basal	0.98	54.772	high	0.228623	54.2105	high	-4.43012	-0.237603
MB-4994	-0.328884	0.042593	0.0607443	0.444514	-0.443842	LumB	1	45.087	med	0.161158	49.8782	med	2.1253	0.00841721
MB-4996	-0.225642	-0.472749	0.676158	-0.384202	0.613733	LumA	1	-1.32861	low	-0.849994	-6.29972	low	1.778	0.140831
MB-4998	-0.36922	0.203938	0.211429	0.342521	-0.29066	LumB	0.98	39.3018	med	-0.148303	36.5935	med	0.0650046	0.643203
MB-4999	-0.0273229	-0.414262	0.47102	-0.580312	0.734742	Normal	1	5.73598	low	-0.563687	6.71489	low	-0.659069	-0.0744822
MB-5001	-0.238511	-0.267131	0.360576	0.0388475	0.265018	LumA	0.99	21.7795	low	-0.0549169	33.029	med	1.70792	0.217434
MB-5004	0.230252	0.307179	-0.249556	-0.114142	-0.0931092	Her2	0.97	55.2587	high	0.302471	57.8299	high	-2.65258	0.314512
MB-5008	0.424442	0.471501	-0.563409	0.054982	-0.330228	Her2	1	74.469	high	0.562737	74.0073	high	-2.97024	0.208137
MB-5011	-0.5297	-0.181273	0.665498	-0.042497	0.228715	LumA	1	7.59615	low	-0.561801	9.68792	low	0.189417	0.227181
MB-5013	-0.495318	-0.340792	0.781513	-0.142089	0.386987	LumA	1	-1.04777	low	-0.749605	-0.971233	low	1.88297	0.0436662
MB-5014	-0.257719	0.0304922	-0.00427371	0.437503	-0.350108	LumB	1	47.84	med	0.1769	51.0859	med	0.333922	-0.496783
MB-5015	-0.649172	0.025114	0.489172	0.273565	-0.104154	LumA	1	22.6259	low	-0.451506	19.5832	med	1.90724	0.400554
MB-5017	0.362401	0.392749	-0.594238	-0.0609364	-0.2291	Her2	0.99	72.3463	high	0.434347	67.9317	high	-1.51831	0.0161854
MB-5018	-0.166291	-0.332629	0.315438	0.0936855	0.149676	LumA	0.97	23.9647	med	-0.404677	19.3822	med	1.56966	-0.572563
MB-5019	0.596062	0.150924	-0.341849	-0.450372	0.20557	Basal	1	52.9824	high	0.0572907	45.834	med	-3.25124	0.197472
MB-5020	-0.539976	0.0737095	0.337047	0.362113	-0.262041	LumB	0.99	31.6662	med	-0.337668	26.7176	med	2.25334	0.224273
MB-5022	0.0803361	0.440384	-0.202305	0.0313565	-0.142281	Her2	1	56.9441	high	0.270315	57.9664	high	-3.06206	1.54134
MB-5027	0.0413445	-0.23611	0.357023	-0.548619	0.506555	Normal	1	13.9446	low	-0.654557	5.99954	low	-1.58865	0.141668
MB-5033	-0.404562	0.0216567	0.168019	0.364322	-0.226411	LumB	0.99	38.6173	med	0.142364	47.3011	med	2.1258	0.162103
MB-5035	0.137959	-0.247731	0.0936855	-0.124034	0.0666987	Basal	0.66	32.2687	med	-0.0773527	34.2943	med	0.562866	-0.390683
MB-5039	0.111453	0.211525	-0.315534	0.274622	-0.320144	LumB	0.95	62.5031	high	0.491278	67.5787	high	1.91149	0.769061
MB-5040	0.0467227	0.16946	-0.298631	0.338487	-0.517503	LumB	0.98	61.9327	high	0.494976	67.572	high	3.52292	-0.327485
MB-5041	0.324466	0.374982	-0.593469	0.117983	-0.363265	Her2	0.99	74.8578	high	0.680267	78.615	high	-3.74865	-0.163305
MB-5043	-0.608067	-0.15515	0.529988	0.1491	0.0468187	LumA	1	16.4123	low	-0.29537	23.1491	med	1.4391	-0.0464795
MB-5044	-0.343673	0.157551	0.0383673	0.449988	-0.260504	LumB	1	47.719	med	0.262123	55.1193	high	1.53151	-0.24647
MB-5045	0.277983	0.187131	-0.31006	-0.206819	-0.0322209	Basal	0.95	54.6928	high	0.0716545	47.7939	med	-0.545718	0.0666269
MB-5048	-0.286531	-0.259736	0.375558	-0.212293	0.161585	LumA	0.99	16.8296	low	-0.233723	24.3478	med	1.56125	-0.0668324
MB-5049	-0.318896	0.183289	0.050084	0.476783	-0.408211	LumB	1	48.1816	med	0.0885307	48.4373	med	-0.55817	-0.357466
MB-5050	-0.498968	-0.0490276	0.543914	0.0281873	0.0630492	LumA	1	15.9101	low	-0.681271	7.7752	low	2.00671	0.363652
MB-5052	0.429916	0.531621	-0.626507	0.0241537	-0.311501	Her2	1	77.478	high	0.516174	73.1693	high	-4.15231	0.732112
MB-5053	-0.532773	-0.0958944	0.562929	0.0653541	0.022425	LumA	1	14.8885	low	-0.708215	6.32706	low	2.58448	0.500327
MB-5054	0.529028	0.0812965	-0.313709	-0.454022	0.257719	Basal	1	50.4017	med	0.111281	47.0883	med	-4.02054	0.890166
MB-5057	0.837887	-0.170804	-0.568211	-0.422233	0.203938	Basal	1	59.3155	high	0.384857	58.9299	high	-2.45306	-0.278583
MB-5058	0.152941	0.222185	-0.052389	-0.425498	0.249268	Normal	0.92	40.2495	med	0.035269	42.49	med	-4.85585	0.399219
MB-5059	-0.294214	-0.349628	0.623625	-0.289028	0.470348	LumA	1	3.9067	low	-0.711351	1.37262	low	-0.395047	-0.143827
MB-5060	-0.162353	0.169556	-0.0167587	0.464778	-0.50617	LumB	1	51.3257	med	-0.00609649	45.2184	med	2.31347	0.0341703
MB-5061	-0.14545	0.0435534	-0.0784154	0.281729	-0.2	LumB	0.95	49.0564	med	0.412835	60.5017	high	1.26101	0.113405
MB-5062	-0.0205042	0.382761	-0.277311	0.269244	-0.4303	Her2	0.99	62.6866	high	0.353484	63.041	high	1.29909	1.6984
MB-5063	0.132101	0.541609	-0.394862	-0.0106122	-0.214982	Her2	1	65.9656	high	0.25657	60.1496	high	-3.28439	1.86315
MB-5064	-0.27443	-0.500792	0.421561	-0.173109	0.397647	LumA	1	12.1022	low	-0.359449	17.0887	med	1.79426	-0.760432
MB-5065	0.746843	-0.108764	-0.463337	-0.524418	0.227083	Basal	1	53.7184	high	0.0832989	45.6683	med	-2.33083	-0.163792
MB-5066	-0.42473	-0.278848	0.514238	-0.00513805	0.111357	LumA	1	13.5799	low	-0.556905	10.9869	low	2.12243	0.491895
MB-5068	-0.277791	-0.434142	0.524226	-0.279712	0.418199	LumA	1	7.02473	low	-0.61548	5.66733	low	2.3751	0.449546
MB-5070	0.747323	0.0478751	-0.584154	-0.348187	0.0392317	Basal	1	63.9733	high	0.22014	54.7693	high	-2.9693	-0.168259
MB-5072	0.152653	0.280288	-0.186363	-0.192125	0.00705882	Her2	0.95	50.5563	med	0.124941	49.3891	med	-4.51047	-0.0901862
MB-5073	-0.151405	-0.489172	0.369412	-0.0771669	0.208355	LumA	0.99	16.6481	low	-0.166857	25.9806	med	3.54861	-0.0411234
MB-5074	-0.263673	-0.0723649	0.189916	0.151789	-0.0720768	LumA	0.81	33.4745	med	-0.109923	34.9936	med	2.00706	0.532373
MB-5076	0.83078	-0.104346	-0.613926	-0.379016	0.141032	Basal	1	62.8727	high	0.274897	55.8554	high	-2.55955	-0.334728
MB-5078	0.111741	0.381032	-0.325042	0.0454742	-0.283073	Her2	0.99	61.5531	high	0.0432865	49.8941	med	-0.435578	1.89133
MB-5079	-0.338103	-0.325906	0.587419	-0.0632413	0.312365	LumA	1	9.3136	low	-0.624688	6.73813	low	2.0911	-0.00668665
MB-5081	0.242353	-0.142089	0.00504202	-0.46593	0.307083	Normal	0.97	32.2928	med	0.239703	46.7773	med	-2.40317	0.0112303
MB-5084	-0.309388	-0.214694	0.609892	-0.26617	0.454886	LumA	1	6.76212	low	-1.01853	-9.47382	low	0.648275	0.551809
MB-5086	-0.473709	-0.167251	0.516831	0.079952	0.0678511	LumA	1	16.2895	low	-0.361079	20.1649	med	2.40769	0.409414
MB-5088	-0.257335	0.155438	0.154574	0.344154	-0.309004	LumB	0.99	41.5288	med	-0.15222	36.6762	med	2.81021	0.335196
MB-5092	-0.219496	-0.374982	0.579544	-0.356927	0.55006	LumA	1	4.59688	low	-0.867507	-4.96169	low	1.29788	0.297293
MB-5093	0.0495078	0.21623	-0.27443	0.147755	-0.338199	Her2	0.87	58.4399	high	0.436947	64.2634	high	0.352673	0.286415
MB-5097	0.0697719	0.166483	-0.258391	0.258391	-0.363938	LumB	0.93	58.9958	high	0.560877	69.2543	high	3.23964	-0.458719
MB-5098	-0.143145	-0.415702	0.484946	-0.375846	0.533445	Normal	1	7.98287	low	-0.367135	15.5746	med	1.68704	0.069535
MB-5100	0.787755	-0.108187	-0.555534	-0.369988	0.157455	Basal	1	60.3337	high	0.418611	60.951	high	-2.39632	-0.648295
MB-5101	0.0913806	0.0463385	-0.301801	0.244562	-0.248595	LumB	0.91	58.9089	high	0.623781	71.1842	high	1.58662	-1.23191
MB-5102	0.693349	0.197311	-0.709388	-0.112989	-0.150732	Basal	1	75.022	high	0.575199	72.8999	high	-2.97405	-0.154299
MB-5104	-0.506555	-0.110396	0.579544	-0.117023	0.180312	LumA	1	11.0673	low	-0.584864	9.87369	low	2.68836	0.392899
MB-5105	-0.140264	-0.282113	0.256951	-0.13018	0.0885954	LumA	0.93	23.5156	low	-0.144586	29.5039	med	1.49915	-0.368769
MB-5106	-0.106363	0.122593	-0.0861945	0.270396	-0.226795	LumB	0.94	50.5422	med	0.372378	59.5512	high	2.43141	0.335117
MB-5107	-0.264442	0.135654	-0.0841777	0.522881	-0.412821	LumB	1	54.0891	high	0.395545	62.0408	high	1.02533	-0.0448656
MB-5109	-0.0497959	0.0158944	0.316495	-0.473229	0.374406	Normal	0.99	20.13	low	-0.532251	13.8242	med	-3.8267	0.651444
MB-5110	0.0661224	0.0188715	0.221801	-0.434046	0.396975	Normal	1	25.3284	med	-0.389125	20.8232	med	-2.0817	0.727287
MB-5113	-0.144874	-0.392269	0.429148	-0.348091	0.506651	Normal	1	11.0952	low	-0.437947	13.7314	med	-0.0818803	-0.211811
MB-5114	0.563601	0.177527	-0.422425	-0.367587	0.142665	Basal	1	57.9363	high	0.227182	54.2028	high	-3.6166	1.03799
MB-5115	0.797263	-0.114334	-0.568403	-0.349052	0.156399	Basal	1	61.1742	high	0.459229	62.7831	high	-2.5132	-0.428115
MB-5116	-0.125378	0.122497	-0.212101	0.442689	-0.459304	LumB	1	58.5469	high	0.785957	78.433	high	1.99919	-0.277295
MB-5117	-0.135366	-0.327731	0.275678	-0.149676	0.177815	LumA	0.95	21.7685	low	-0.256779	24.3409	med	0.445128	-0.362958
MB-5118	-0.47054	-0.195006	0.544586	0.0860024	0.0463385	LumA	1	14.8487	low	-0.516615	13.4687	med	2.4182	-0.000606287
MB-5119	-0.00206483	-0.377959	0.382665	-0.47467	0.60096	Normal	1	11.8227	low	-0.784286	-0.175156	low	1.29187	-0.257812
MB-5120	0.186747	0.544106	-0.373349	0.0253061	-0.258776	Her2	1	65.9817	high	0.30358	62.0039	high	-3.23225	0.968944
MB-5121	-0.150156	0.212677	-0.132101	0.348571	-0.343866	LumB	0.99	54.8567	high	0.414627	62.94	high	1.63826	-0.267947
MB-5122	-0.645426	-0.0706363	0.602401	0.207875	0.0432653	LumA	1	15.4478	low	-0.412418	18.7107	med	2.53605	0.394724
MB-5123	-0.113661	-0.0685234	0.247251	-0.168884	0.264826	Normal	0.94	26.535	med	-0.321107	24.0945	med	0.37187	0.461784
MB-5124	-0.472077	0.194814	0.142089	0.678175	-0.521248	LumB	1	47.1455	med	0.0184796	45.8975	med	2.47987	-0.225632
MB-5126	0.702473	-0.107515	-0.576855	-0.21575	0.00984394	Basal	1	63.3841	high	0.513824	65.8918	high	-2.47667	-0.548168
MB-5127	-0.489172	0.0929172	0.289892	0.427515	-0.260312	LumB	1	35.248	med	-0.035617	39.8053	med	1.9596	0.0953187
MB-5130	-0.0342377	-0.359232	0.42934	-0.184538	0.431453	Normal	1	14.8546	low	-0.457254	14.1669	med	2.88906	-1.13349
MB-5131	-0.289796	-0.0637215	0.525378	-0.436447	0.403217	LumA	1	9.7296	low	-0.92376	-4.51455	low	-0.633534	0.567059
MB-5134	-0.400528	-0.124802	0.607779	-0.278944	0.309484	LumA	1	7.50313	low	-0.865973	-2.70653	low	0.508144	0.735809
MB-5135	0.811381	-0.0737095	-0.646867	-0.160624	-0.0151261	Basal	1	68.2434	high	0.531461	67.9614	high	-2.35781	-0.371083
MB-5136	-0.0816807	-0.318415	0.305162	-0.318127	0.317359	Normal	0.97	18.1321	low	-0.161291	26.9056	med	-3.9139	0.00551611
MB-5137	0.783721	0.11491	-0.661561	-0.240528	-0.02012	Basal	1	70.1458	high	0.43767	65.466	high	-2.87975	-0.0468079
MB-5138	0.783433	0.0206002	-0.602689	-0.283745	0.0561345	Basal	1	65.5981	high	0.41442	62.862	high	-2.76138	-0.406077
MB-5139	-0.190204	-0.105978	-0.0356783	0.285666	-0.155726	LumB	0.96	44.9357	med	0.30234	54.4327	high	2.22856	-0.465507
MB-5140	-0.130564	0.110876	-0.123938	0.188571	-0.18982	LumB	0.81	50.4468	med	0.233728	53.8842	high	1.74246	0.121444
MB-5143	-0.187323	-0.396975	0.629484	-0.44048	0.526339	LumA	1	0.966341	low	-0.902624	-7.58702	low	0.934982	0.117812
MB-5144	-0.0691957	0.0245378	-0.139976	0.216519	-0.343673	LumB	0.87	50.6167	med	0.427809	61.2453	high	1.01271	-0.181165
MB-5145	0.634094	-0.26012	-0.290468	-0.56994	0.467947	Basal	1	43.0128	med	-0.0799792	35.746	med	-1.62841	-0.0665521
MB-5147	-0.416375	0.247059	0.282977	0.0994478	-0.0442257	LumA	0.95	32.6702	med	-0.366491	26.0484	med	-2.6797	1.93912
MB-5148	0.00388956	0.178199	0.108091	-0.197695	0.238607	Normal	0.9	36.0229	med	-0.244203	30.5443	med	-3.93692	0.685502
MB-5150	-0.0452821	-0.617767	0.4012	-0.503385	0.566387	Normal	1	6.84283	low	-0.40714	12.522	med	2.99282	-0.554779
MB-5152	-0.506555	0.108667	0.318031	0.332053	-0.34377	LumB	0.98	32.6301	med	-0.0992518	36.532	med	1.73596	0.4362
MB-5154	0.320816	0.0920528	-0.0419208	-0.564562	0.426074	Normal	1	36.4131	med	-0.193096	31.3926	med	-3.75015	1.42831
MB-5155	0.0998319	-0.158415	0.267515	-0.634382	0.587611	Normal	1	17.6502	low	-0.544647	11.5071	low	-2.83514	0.101231
MB-5157	0.273469	0.300168	-0.248691	-0.283169	0.126146	Her2	0.97	52.5077	med	0.000763889	44.7616	med	-2.95809	-0.45265
MB-5158	-0.435294	-0.246483	0.667323	-0.295174	0.436831	LumA	1	2.80653	low	-0.846665	-3.6856	low	-0.0398522	0.218309
MB-5160	-0.146987	-0.0629532	-0.0877311	0.325138	-0.250516	LumB	0.98	48.5987	med	0.582579	66.7507	high	1.47734	-0.501047
MB-5161	0.0921489	-0.348764	0.386603	-0.643986	0.717743	Normal	1	9.72311	low	-0.702446	2.28452	low	-1.22611	0.100999
MB-5162	0.508764	-0.214022	-0.331381	-0.370372	0.292101	Basal	1	48.1011	med	0.290443	52.5038	med	-3.28511	-0.161415
MB-5163	-0.474958	-0.0413445	0.284706	0.269052	-0.164754	LumA	0.95	30.9144	med	0.197235	47.1216	med	0.998471	0.137777
MB-5164	0.189148	-0.0891717	0.181849	-0.678463	0.636591	Normal	1	21.9223	low	-0.486397	15.0842	med	-1.64749	0.920913
MB-5166	-0.0513325	0.373733	-0.242641	0.253397	-0.446723	Her2	0.99	60.6993	high	0.235469	57.7908	high	0.418263	1.3793
MB-5167	-0.291717	0.0139736	0.169748	0.501657	-0.364514	LumB	1	41.2883	med	-0.173455	35.4267	med	1.53862	-0.068261
MB-5169	-0.236399	-0.168019	0.0280912	0.28096	-0.287491	LumB	0.95	41.0748	med	0.134591	46.5107	med	2.00227	-0.652938
MB-5171	0.09503	-0.426843	0.424154	-0.674334	0.730804	Normal	1	6.5281	low	-0.582964	5.81008	low	-0.701484	0.00399269
MB-5172	0.156495	0.511549	-0.3891	0.162257	-0.340312	Her2	1	68.2973	high	0.355816	64.7937	high	-3.66918	1.40978
MB-5173	0.780168	-0.094934	-0.54497	-0.425786	0.184058	Basal	1	59.1196	high	0.386362	59.3332	high	-2.40738	-0.234583
MB-5174	-0.0848499	0.42108	-0.113277	0.044898	-0.206915	Her2	1	52.3787	med	0.147797	52.03	med	-0.0279787	1.45433
MB-5175	0.509052	-0.245234	-0.208739	-0.601633	0.35952	Basal	1	38.6938	med	-0.236848	28.5347	med	-1.52637	-0.799766
MB-5176	0.226987	-0.0906122	-0.155054	-0.00216086	0.0132053	Basal	0.89	47.3632	med	0.278949	53.2459	high	1.54278	-0.420134
MB-5177	0.249556	0.104826	-0.528355	0.204994	-0.390348	Basal	0.92	69.2801	high	0.796617	80.8328	high	0.229249	-0.0375512
MB-5178	0.0332773	-0.445282	0.238703	-0.373061	0.462473	Normal	1	18.6771	low	-0.245525	22.9302	med	1.61101	-0.0860749
MB-5179	0.0161825	-0.157263	0.227371	-0.2897	0.40533	Normal	1	24.6805	med	-0.468472	17.0099	med	1.42083	-0.149729
MB-5182	-0.273085	-0.255414	0.621513	-0.364994	0.442881	LumA	1	4.21049	low	-0.935105	-7.19076	low	0.597414	0.346146
MB-5183	-0.523745	-0.0271309	0.425018	0.222281	-0.0463385	LumA	1	24.2827	med	-0.377885	22.4964	med	2.40525	-0.0593411
MB-5184	-0.351357	-0.338968	0.648211	-0.236206	0.497047	LumA	1	3.64409	low	-0.787938	-1.55294	low	0.387995	0.212514
MB-5185	-0.183962	0.110204	0.109628	0.0414406	-0.0979112	Her2	0.56	38.0301	med	-0.017271	40.4197	med	1.80947	-0.802844
MB-5186	-0.104154	-0.270492	0.466891	-0.316591	0.509628	Normal	1	12.0451	low	-0.434164	14.6298	med	-0.322732	0.788491
MB-5188	0.677311	-0.0402881	-0.568595	-0.308812	0.0509484	Basal	1	62.3469	high	0.389102	60.8423	high	-2.11013	-0.765711
MB-5189	-0.340408	-0.249652	0.47611	-0.206531	0.425018	LumA	1	12.6387	low	-0.739404	3.20498	low	0.607422	-0.189927
MB-5190	0.442209	0.0643938	-0.153133	-0.558031	0.355198	Basal	1	41.3281	med	-0.0763843	37.085	med	-2.41132	0.69336
MB-5191	-0.135654	-0.297959	0.438175	-0.492917	0.437887	LumA	1	9.72813	low	-0.653217	4.98349	low	0.882287	0.118235
MB-5193	-0.527395	0.113277	0.347707	0.337335	-0.204034	LumA	0.99	31.4527	med	-0.00372443	40.0746	med	2.13912	0.377267
MB-5195	0.131717	0.423193	-0.183097	-0.047395	-0.156879	Her2	1	54.8334	high	-0.112384	41.9076	med	-2.16595	1.74699
MB-5196	-0.225738	0.184538	-0.0354862	0.26617	-0.259064	LumB	0.94	48.6868	med	0.436078	62.0135	high	1.513	0.511961
MB-5197	-0.345018	-0.147851	0.320912	0.319376	-0.0690036	LumA	0.98	29.3365	med	-0.072217	35.3959	med	1.8468	-0.208478
MB-5199	0.387851	0.296134	-0.252821	-0.338583	0.097623	Basal	0.99	52.2597	med	-0.227202	35.362	med	-3.37386	1.65231
MB-5200	0.0272269	0.393613	-0.460072	0.387947	-0.588475	Her2	1	72.6432	high	0.739246	81.2221	high	0.985182	0.0246317
MB-5201	-0.532677	-0.207011	0.603073	0.0986795	0.170804	LumA	1	12.1523	low	-0.612576	8.97494	low	2.1225	-0.0244135
MB-5204	-0.477743	-0.278175	0.720912	-0.170324	0.260024	LumA	1	1.99765	low	-0.79022	-1.5662	low	3.13885	0.373858
MB-5205	0.79467	-0.0169508	-0.623337	-0.318992	0.0667947	Basal	1	65.3695	high	0.508474	66.3272	high	-2.12975	-0.325609
MB-5206	-0.222185	-0.424634	0.502521	-0.309868	0.43395	LumA	1	7.83509	low	-0.560325	8.00309	low	2.42719	-0.256263
MB-5208	0.68461	-0.00667467	-0.532581	-0.253397	0.0241537	Basal	1	62.3098	high	0.296252	57.3361	high	-3.11803	-0.272847
MB-5209	0.436062	0.227755	-0.458631	-0.120288	-0.0754382	Basal	1	63.6774	high	0.547925	69.2404	high	-2.92877	0.0457642
MB-5211	-0.361729	0.0172389	0.0522929	0.415894	-0.433085	LumB	1	44.4243	med	0.328019	56.249	high	1.01858	-0.034042
MB-5212	-0.34569	0.485234	-0.00561825	0.456423	-0.46401	Her2	1	54.4461	high	0.155078	54.0551	high	-0.974948	1.35702
MB-5213	0.465066	0.379304	-0.519328	-0.224874	-0.0195438	Basal	1	66.811	high	0.202428	56.7844	high	-3.46724	0.309321
MB-5214	0.301032	-0.563505	0.136903	-0.569268	0.591357	Normal	1	19.2085	low	-0.25857	21.419	med	0.561432	-0.398619
MB-5215	-0.285762	0.0652581	-0.0312605	0.236591	-0.188475	LumB	0.9	45.9702	med	0.11849	48.1816	med	1.55576	-0.0967387
MB-5218	-0.15419	0.320432	-0.263962	0.593373	-0.551597	LumB	1	65.9768	high	0.668328	76.819	high	-1.1852	-0.877203
MB-5219	-0.245042	-0.431164	0.655414	-0.358752	0.585114	LumA	1	0.470709	low	-0.80214	-3.67318	low	1.44798	0.0352622
MB-5221	-0.649844	-0.0603601	0.561681	0.2412	0.00196879	LumA	1	17.8219	low	-0.4964	16.0997	med	2.04352	0.056393
MB-5222	0.494166	0.408019	-0.680672	0.0317407	-0.275582	Basal	1	78.3556	high	0.79576	83.9405	high	-3.58118	0.3647
MB-5223	0.669148	-0.144586	-0.373253	-0.533541	0.282113	Basal	1	48.9213	med	-0.00775064	40.6977	med	-2.50658	-0.180363
MB-5224	-0.408788	-0.170612	0.409268	0.153709	-0.0212725	LumA	1	22.2539	low	-0.313405	23.6613	med	1.6382	-0.279174
MB-5225	0.793421	-0.104922	-0.564178	-0.358848	0.13018	Basal	1	60.9543	high	0.344388	58.1825	high	-2.69917	-0.409893
MB-5226	-0.0138776	0.230636	-0.326867	0.311116	-0.476399	LumB	0.97	63.2426	high	0.630756	73.6415	high	1.18295	-0.356509
MB-5227	0.0470108	0.0421128	-0.0345258	0.0651621	-0.165906	LumB	0.35	44.5478	med	-0.0704205	39.4746	med	2.78469	0.229694
MB-5228	0.0171429	0.34425	-0.211621	0.109436	-0.191453	Her2	0.99	56.9129	high	0.258164	57.264	high	0.623171	0.123868
MB-5229	0.437791	0.232077	-0.227563	-0.376615	0.163601	Basal	1	49.8845	med	-0.216753	34.7474	med	-4.13638	1.13474
MB-5230	-0.149196	-0.349724	0.426555	-0.322257	0.523457	Normal	1	12.2372	low	-0.479318	12.6098	med	0.817646	-0.238609
MB-5231	0.242641	0.384778	-0.239664	-0.181561	0.0379832	Her2	0.99	54.9208	high	0.106525	50.1549	med	-4.07247	1.18448
MB-5232	0.561297	-0.0517167	-0.31467	-0.440384	0.284034	Basal	1	48.8785	med	0.0751047	44.6506	med	-2.52962	-0.0565473
MB-5233	-0.315438	0.222953	0.0808163	0.315342	-0.331957	LumB	0.97	44.807	med	0.167362	50.6181	med	1.86364	-0.216284
MB-5235	0.712173	-0.0742857	-0.461993	-0.39611	0.24581	Basal	1	56.1421	high	0.200373	51.3453	med	-2.74724	-0.265716
MB-5236	0.776711	-0.0510444	-0.640336	-0.227659	0.0103241	Basal	1	67.0124	high	0.475531	65.46	high	-2.3423	-0.517761
MB-5238	0.474478	0.0219448	-0.147755	-0.603169	0.465834	Basal	1	39.8876	med	-0.247062	29.6162	med	-1.47644	0.796991
MB-5239	-0.291333	0.0569988	0.0418247	0.382953	-0.392749	LumB	0.99	45.2392	med	-0.198282	35.5311	med	2.06803	-0.525395
MB-5240	-0.123649	-0.53431	0.556879	-0.483986	0.609124	Normal	1	1.5497	low	-0.683366	0.579589	low	0.0302069	0.0585428
MB-5243	-0.000720288	0.178199	-0.235918	0.230156	-0.36557	LumB	0.89	57.4148	high	0.420483	63.3507	high	2.25977	-0.324757
MB-5244	-0.306122	-0.0247299	0.105786	0.390348	-0.315822	LumB	0.99	41.4395	med	0.163517	48.6027	med	2.78997	-0.329814
MB-5251	-0.321104	-0.327731	0.587131	-0.121441	0.380648	LumA	1	8.4098	low	-0.549493	9.38135	low	1.77932	-0.0775751
MB-5253	-0.158511	-0.25407	0.501849	-0.433085	0.548235	Normal	1	8.61962	low	-0.814606	-1.44926	low	-0.327155	0.254172
MB-5255	0.393709	-0.284034	-0.0484514	-0.606627	0.582713	Normal	1	30.8254	med	-0.077568	32.7514	med	-2.53487	-0.0508871
MB-5256	-0.336663	-0.104442	0.380264	0.0414406	0.0128211	LumA	0.99	22.9067	low	-0.473643	17.4837	med	2.34492	-0.206499
MB-5258	0.810516	-0.0745738	-0.575606	-0.386507	0.143914	Basal	1	61.4953	high	0.27474	55.6214	high	-2.61924	-0.197935
MB-5259	0.357311	0.388331	-0.28605	-0.286915	0.0589196	Her2	0.99	55.7021	high	0.05335	47.9612	med	-4.08692	1.03141
MB-5260	-0.380264	-0.112509	0.105786	0.366819	-0.242545	LumB	0.99	39.3913	med	0.316027	53.8329	high	2.66593	-0.0212875
MB-5261	-0.474286	0.0860024	0.0383673	0.478703	-0.459592	LumB	1	46.5028	med	0.408547	60.5489	high	2.54226	-0.698199
MB-5264	-0.286339	-0.418679	0.654838	-0.445954	0.545066	LumA	1	-0.984999	low	-0.833993	-5.33532	low	0.305835	0.34602
MB-5266	0.0907083	0.38593	-0.356255	0.247443	-0.40994	Her2	0.99	66.1919	high	0.593861	73.3848	high	-0.169493	0.641106
MB-5267	0.150444	-0.342809	0.204034	-0.373445	0.378151	Normal	0.99	22.1912	low	-0.493256	14.272	med	0.467107	-0.857468
MB-5268	-0.149676	-0.350492	0.508571	-0.493685	0.563601	Normal	1	5.95715	low	-0.814231	-2.6477	low	-1.5017	0.099198
MB-5270	-0.512605	0.0571909	0.303914	0.375078	-0.196927	LumB	0.99	33.1498	med	-0.222798	31.601	med	2.48476	0.047994
MB-5271	-0.0596879	0.307851	-0.34569	0.457191	-0.475822	LumB	1	67.3711	high	0.686082	77.5375	high	0.566447	0.178951
MB-5272	0.628812	0.0642977	-0.510684	-0.289316	0.0280912	Basal	1	61.566	high	0.56317	68.0966	high	-3.25211	-0.498492
MB-5273	-0.0172389	-0.0022569	-0.209892	0.412917	-0.448643	LumB	1	56.6634	high	0.540411	67.4287	high	1.03106	-0.901866
MB-5275	-0.234286	0.286435	0.139016	0.148812	-0.130948	Her2	0.96	40.9428	med	-0.0917908	39.1872	med	-0.399519	0.173722
MB-5277	0.157167	-0.412341	0.303049	-0.631212	0.717071	Normal	1	12.7898	low	-0.640276	5.24497	low	-1.30364	-0.104153
MB-5278	-0.0230012	-0.312365	0.436639	-0.567827	0.604322	Normal	1	8.88592	low	-0.744604	0.796673	low	-1.14737	0.220635
MB-5279	-0.439616	0.151693	0.176567	0.359712	-0.233709	LumB	0.99	39.9195	med	0.0228372	43.4814	med	2.21221	0.259256
MB-5280	-0.132869	-0.50521	0.501465	-0.417527	0.607107	Normal	1	5.33924	low	-0.607101	4.86099	low	0.569766	-0.568865
MB-5281	-0.0405762	0.250516	0.139496	-0.281729	0.166098	Her2	0.92	34.1563	med	-0.0448726	38.237	med	-4.01313	0.636121
MB-5284	-0.508764	-0.337527	0.721297	-0.117695	0.372293	LumA	1	1.8376	low	-0.883675	-5.46679	low	1.53723	0.141329
MB-5287	-0.244562	-0.302473	0.609412	-0.497623	0.579448	LumA	1	1.94543	low	-0.94137	-8.46119	low	0.133463	0.177302
MB-5288	-0.30084	0.204994	0.0492197	0.378247	-0.410996	LumB	0.99	46.9775	med	0.392069	60.1381	high	2.8304	0.0198813
MB-5289	-0.410132	-0.281633	0.708427	-0.223721	0.492437	LumA	1	1.90649	low	-0.916198	-6.78905	low	1.44976	0.337456
MB-5290	-0.508187	-0.0540216	0.618343	-0.0689076	0.244274	LumA	1	11.0822	low	-0.506461	13.3004	med	2.49908	0.374788
MB-5291	-0.187515	-0.0507563	-0.0833133	0.403217	-0.357023	LumB	1	49.6993	med	0.537148	65.449	high	3.09118	0.0417053
MB-5292	-0.0716927	0.563121	-0.359712	0.496375	-0.613926	Her2	1	72.2921	high	0.672592	79.4651	high	-0.596662	0.821343
MB-5293	-0.358175	0.138343	0.178583	0.25599	-0.280864	LumB	0.93	38.3091	med	0.0806141	45.04	med	2.60154	-0.043563
MB-5294	0.837407	-0.0338535	-0.652149	-0.298247	0.0620888	Basal	1	66.8745	high	0.359663	60.7014	high	-2.67243	-0.420196
MB-5295	0.805138	-0.125954	-0.447683	-0.488499	0.231981	Basal	1	53.7067	high	0.116753	46.8876	med	-2.77915	-0.339097
MB-5296	0.575414	0.233421	-0.355774	-0.398511	0.133733	Basal	1	55.5346	high	0.0799073	47.8659	med	-3.81925	1.20564
MB-5298	0.809556	-0.12461	-0.556879	-0.413589	0.185594	Basal	1	59.5275	high	0.360073	58.2455	high	-2.63625	-0.446167
MB-5299	0.755102	-0.0654502	-0.522785	-0.362593	0.0958944	Basal	1	59.5649	high	0.389354	59.8138	high	-2.52493	-0.237995
MB-5300	-0.5103	-0.207107	0.695174	-0.122113	0.294886	LumA	1	4.75186	low	-0.677069	4.09045	low	1.79822	0.172647
MB-5301	0.218247	0.387371	-0.162257	-0.130468	-0.0248259	Her2	0.99	52.4836	med	-0.0789348	42.2229	med	-3.60346	0.152157
MB-5302	0.498007	-0.316303	-0.107323	-0.340504	0.252149	Basal	1	37.7592	med	0.0643319	40.3324	med	0.14439	-0.443726
MB-5305	-0.551789	0.00792317	0.573493	0.0870588	0.0922449	LumA	1	16.242	low	-0.580684	12.2613	med	1.15866	0.277029
MB-5306	-0.237551	0.142185	0.120192	0.119904	-0.00840336	Her2	0.68	39.1078	med	0.196127	49.5219	med	0.785039	0.303177
MB-5308	0.057383	-0.277407	0.380648	-0.543625	0.633709	Normal	1	12.5225	low	-0.59519	7.79028	low	0.129475	-0.0459996
MB-5310	-0.345018	-0.192509	0.363361	0.0282833	0.16389	LumA	0.99	22.0543	low	-0.294359	24.0202	med	1.90607	-0.115686
MB-5311	0.0973349	-0.243986	0.208451	-0.331669	0.328211	Normal	0.98	23.893	med	-0.548974	13.0568	med	0.690298	-0.176525
MB-5312	0.461609	0.234094	-0.42377	-0.291044	0.0344298	Basal	1	59.5964	high	0.236897	55.521	high	-4.25314	0.691862
MB-5313	0.205378	0.179736	-0.294982	0.0139736	-0.0923409	Basal	0.85	57.2917	high	0.698769	73.8295	high	-2.28045	0.701611
MB-5315	0.403121	0.37114	-0.386603	-0.250612	0.0461465	Basal	1	60.4522	high	0.221279	55.8403	high	-3.70472	1.10171
MB-5317	-0.390828	-0.180888	0.201248	0.311693	-0.232077	LumB	0.97	33.457	med	0.0596576	41.6786	med	2.70828	-0.619522
MB-5318	0.257335	0.132101	-0.254646	-0.0182953	-0.0259784	Basal	0.93	54.6387	high	0.219942	53.7277	high	-2.30921	0.878735
MB-5322	-0.137479	0.0347179	0.0369268	0.117503	-0.0486435	LumB	0.58	41.4388	med	-0.0995117	37.7801	med	1.18072	-0.250817
MB-5323	0.859496	-0.167059	-0.610084	-0.373157	0.152653	Basal	1	62.0339	high	0.346555	58.1863	high	-2.41791	-0.361433
MB-5324	-0.192989	-0.518848	0.618343	-0.385162	0.422329	LumA	1	0.537584	low	-0.69144	0.277274	low	1.64239	-0.332419
MB-5325	0.807635	0.02012	-0.726483	-0.183097	-0.0412485	Basal	1	72.5256	high	0.54745	70.1235	high	-2.45707	-0.169704
MB-5326	-0.0702521	-0.160624	0.290948	-0.334838	0.37479	Normal	0.99	20.8128	low	-0.401308	18.693	med	0.449892	0.203481
MB-5327	0.222953	0.626699	-0.4109	0.0782233	-0.351261	Her2	1	69.8139	high	0.312395	63.7512	high	-4.25813	0.795148
MB-5328	-0.328403	-0.0545978	0.0636255	0.417623	-0.299688	LumB	1	43.0948	med	0.259257	52.805	med	2.13597	-0.00368056
MB-5329	0.220936	0.194142	-0.136519	-0.307851	0.0942617	Basal	0.88	45.6297	med	-0.0267316	41.4098	med	-2.9236	-0.174079
MB-5330	-0.340408	-0.0247299	0.274814	0.0715006	-0.032509	LumA	0.95	28.9312	med	-0.38326	23.0878	med	-0.196207	0.114691
MB-5331	-0.158607	-0.130852	0.437215	-0.327731	0.361825	LumA	1	14.8674	low	-0.692771	5.74158	low	1.4254	1.3642
MB-5332	0.0156062	0.336855	-0.199424	0.00888355	-0.274238	Her2	0.98	54.6098	high	0.396491	61.9925	high	0.000632688	1.13957
MB-5334	-0.549772	0.271645	0.462953	0.183866	-0.0993517	LumA	1	26.321	med	-0.430072	22.2066	med	-0.65579	0.772464
MB-5335	0.869292	-0.192509	-0.471405	-0.471789	0.283457	Basal	1	54.3111	high	0.198368	49.9514	med	-2.58652	-0.316105
MB-5338	0.270684	0.246483	-0.646387	0.383529	-0.501176	LumB	0.99	79.3406	high	0.951422	90.5071	high	1.03004	-0.956031
MB-5339	0.0903241	-0.0393277	0.0471068	-0.143529	0.0464346	Basal	0.47	36.6943	med	-0.123907	34.5511	med	0.0745061	-0.917013
MB-5341	-0.549388	-0.123169	0.356062	0.361152	-0.280864	LumB	0.99	27.9277	med	-0.216408	29.7259	med	2.43427	0.00440486
MB-5345	-0.0192557	-0.409556	0.434334	-0.516447	0.523265	Normal	1	8.43368	low	-0.688946	2.54537	low	0.893023	-0.71532
MB-5346	0.696807	-0.0334694	-0.598271	-0.274046	0.0894598	Basal	1	64.355	high	0.441964	63.535	high	-2.02933	-0.468945
MB-5347	-0.233517	-0.0197359	0.00811525	0.347131	-0.35904	LumB	0.99	45.1985	med	0.45716	61.1721	high	0.937643	-0.268495
MB-5348	0.788235	-0.162257	-0.531236	-0.369796	0.191837	Basal	1	58.539	high	0.306557	55.7771	high	-2.12906	-0.405741
MB-5349	-0.128836	-0.338776	0.239472	-0.15976	0.156303	LumA	0.91	22.9711	low	-0.355472	20.6665	med	1.80279	-0.459314
MB-5350	0.383818	0.196735	-0.547947	-0.0178151	-0.259256	Basal	0.99	68.3796	high	0.382476	63.9993	high	0.365209	-0.384388
MB-5351	0.235246	-0.173589	0.15611	-0.668091	0.707755	Normal	1	22.1528	low	-0.401789	18.1094	med	-2.16226	0.508327
MB-5358	-0.271164	-0.012533	0.444802	-0.0997359	0.302665	LumA	1	19.5431	low	-0.345626	21.7813	med	-0.754748	0.160084
MB-5360	-0.45066	0.148523	0.314766	0.0589196	-0.0565186	LumA	0.97	29.0597	med	-0.464232	20.766	med	2.90258	0.344351
MB-5361	-0.43952	0.0789916	0.178679	0.341945	-0.212773	LumB	0.98	38.4689	med	0.11191	46.3098	med	1.49193	-0.0106135
MB-5364	-0.0915726	-0.378247	0.522497	-0.478992	0.641777	Normal	1	5.5063	low	-0.706522	1.33881	low	1.2395	-0.113732
MB-5365	-0.63467	-0.0673709	0.626122	0.179256	0.00369748	LumA	1	14.0871	low	-0.554583	12.6428	med	3.10515	0.265577
MB-5366	0.200672	0.616519	-0.371525	0.115198	-0.326098	Her2	1	68.5402	high	0.156446	57.234	high	-1.22304	0.644419
MB-5368	-0.0314526	-0.210468	0.219784	-0.488595	0.457191	Normal	1	20.6529	low	-0.425999	17.2034	med	-0.103241	-0.100567
MB-5369	-0.55419	-0.0185834	0.419448	0.336471	-0.176663	LumA	1	26.3976	med	-0.296459	26.5374	med	2.00436	0.29408
MB-5370	-0.419256	-0.0670828	0.156975	0.425114	-0.342617	LumB	1	38.7173	med	0.256373	51.5969	med	1.20719	-0.151607
MB-5373	-0.412341	0.264922	0.145354	0.450084	-0.343481	LumB	1	44.5203	med	0.00505995	44.5667	med	2.73543	-0.364716
MB-5377	-0.490324	0.144202	0.223721	0.36557	-0.373637	LumB	0.99	37.7016	med	-0.0865252	38.5767	med	2.11059	0.0202364
MB-5378	0.74569	-0.153517	-0.50569	-0.415222	0.202305	Basal	1	56.6379	high	0.238167	52.5796	med	-1.64494	-0.311693
MB-5381	0.186267	0.376038	-0.220072	-0.229964	0.00917167	Her2	0.99	52.8919	med	0.0991029	49.2939	med	-3.96037	0.969466
MB-5382	-0.409172	0.244466	0.19904	0.23467	-0.16437	Her2	0.91	38.4085	med	-0.050966	40.3169	med	0.651942	0.0923991
MB-5383	-0.376038	0.160048	0.148812	0.319472	-0.293061	LumB	0.98	40.8346	med	-0.0583075	40.388	med	1.59885	-0.108236
MB-5384	0.170132	0.181561	-0.103962	-0.158703	0.0937815	Her2	0.79	46.3379	med	0.153536	48.9935	med	-1.531	-0.0723799
MB-5385	-0.537767	0.0860024	0.341176	0.305258	-0.0719808	LumA	0.98	30.7356	med	-0.0740875	36.9383	med	2.68986	0.187412
MB-5386	-0.350012	-0.128163	0.167923	0.367395	-0.173109	LumB	0.99	36.7454	med	-0.055311	38.2214	med	2.39113	-0.0130676
MB-5387	0.651669	0.0398079	-0.521152	-0.284802	0.0515246	Basal	1	61.8295	high	0.444435	63.3094	high	-2.28986	-0.205362
MB-5388	-0.392077	-0.191357	0.521441	-0.225162	0.350588	LumA	1	11.0472	low	-0.621081	7.78205	low	1.90564	-0.245876
MB-5389	-0.560624	-0.113277	0.438559	0.296519	-0.142089	LumA	1	23.5165	low	-0.145014	31.3522	med	1.87359	0.189899
MB-5390	0.824346	-0.0685234	-0.590876	-0.31419	0.0747659	Basal	1	63.4948	high	0.478164	64.3613	high	-2.45062	-0.476028
MB-5392	0.294982	0.543818	-0.573013	0.10377	-0.333878	Her2	1	76.1024	high	0.440694	70.1408	high	-4.3422	0.26749
MB-5393	-0.446627	-0.0612245	0.277407	0.228043	0.024922	LumA	0.95	30.38	med	0.101992	43.0071	med	1.94479	-0.299771
MB-5394	0.168788	0.45892	-0.322737	0.0191597	-0.208739	Her2	1	62.4425	high	0.28998	60.1681	high	-2.72458	1.35426
MB-5395	-0.182137	-0.13575	0.263673	-0.100696	0.126146	LumA	0.94	25.6693	med	-0.47776	17.5278	med	0.374493	0.375081
MB-5396	0.0286675	0.0521008	-0.265402	0.403794	-0.429244	LumB	1	59.8365	high	0.653892	72.9541	high	1.35441	-0.226426
MB-5397	-0.19952	0.00581032	0.157071	0.132869	-0.0515246	LumA	0.72	35.9841	med	-0.238532	30.7592	med	0.0203334	-0.354652
MB-5398	-0.56389	-0.244562	0.663866	0.084946	0.18934	LumA	1	8.69725	low	-0.587588	8.90743	low	2.17116	0.197027
MB-5399	-0.561777	-0.0280912	0.433469	0.321393	-0.151885	LumA	1	25.3872	med	-0.384417	22.7134	med	2.64132	0.288695
MB-5401	-0.401777	0.187131	0.279616	0.000144058	-0.0022569	LumA	0.95	30.3424	med	-0.325741	26.6427	med	-0.120232	-0.00300697
MB-5402	-0.406098	-0.065066	0.358655	0.0995438	-0.102713	LumA	0.99	25.0076	med	-0.342001	23.6339	med	1.87205	0.244468
MB-5403	-0.593181	-0.0835054	0.473421	0.314382	-0.00869148	LumA	1	22.6455	low	-0.353731	22.9996	med	1.69186	-0.0911775
MB-5404	-0.515486	0.069964	0.328788	0.388043	-0.340504	LumB	0.99	32.5086	med	-0.232062	31.1332	med	2.57929	-0.0239949
MB-5405	0.0486435	0.252917	-0.337143	0.332917	-0.408211	LumB	0.98	64.6696	high	0.638757	74.3764	high	1.57314	0.0230158
MB-5406	-0.173397	0.141609	-0.140168	0.347227	-0.447491	LumB	0.99	54.0112	high	0.576692	68.9005	high	1.15292	-0.186623
MB-5407	-0.169076	-0.438752	0.538727	-0.450084	0.61623	Normal	1	4.04557	low	-0.742077	-0.575319	low	0.243889	-0.0757129
MB-5408	0.133445	0.242161	-0.0681393	-0.286723	0.226411	Her2	0.91	43.4194	med	0.0321525	43.5128	med	-4.91596	1.37837
MB-5409	0.461897	0.544778	-0.50521	-0.0905162	-0.234478	Her2	1	70.8838	high	0.200868	58.6924	high	-4.15644	0.961825
MB-5410	-0.522017	-0.332245	0.636399	-0.138439	0.328211	LumA	1	5.02187	low	-0.734087	1.36494	low	2.40938	0.576351
MB-5411	0.331381	0.45988	-0.453349	0.0544058	-0.270588	Her2	1	69.2656	high	0.390651	65.8341	high	-3.65924	0.706265
MB-5412	-0.23054	-0.157455	0.453733	-0.362113	0.298439	LumA	1	12.8612	low	-0.521084	11.9857	med	-0.573567	0.166112
MB-5413	-0.333205	-0.0563265	0.563025	-0.294502	0.316303	LumA	1	10.436	low	-0.852547	-1.21085	low	1.12517	0.397774
MB-5414	0.279808	0.243025	-0.348475	0.163217	-0.168403	Basal	0.95	63.3017	high	0.555774	70.1073	high	-1.08684	1.06723
MB-5417	0.372101	0.40581	-0.404082	-0.0203121	-0.258103	Her2	1	65.3826	high	0.434897	66.1661	high	-4.32424	1.04616
MB-5418	-0.312077	0.32024	0.0336615	0.47006	-0.441729	LumB	1	50.7924	med	0.14618	51.9927	med	0.52154	1.46771
MB-5420	0.485714	-0.0166627	-0.152653	-0.482545	0.349724	Basal	1	41.597	med	-0.265794	29.3097	med	-1.80119	0.535651
MB-5421	0.80437	-0.257911	-0.401585	-0.50934	0.33599	Basal	1	49.5081	med	0.138609	46.0463	med	-2.19331	-0.182835
MB-5422	-0.297959	-0.263481	0.441729	-0.106747	0.21988	LumA	1	15.7399	low	-0.498047	13.6639	med	0.357297	0.0524912
MB-5424	-0.318896	-0.476591	0.530948	-0.176279	0.362689	LumA	1	7.64941	low	-0.590659	6.83985	low	1.61736	-0.504105
MB-5425	-0.280768	-0.269724	0.373445	0.0128211	-0.0289556	LumA	0.99	20.5635	low	-0.340983	21.3248	med	2.2172	-0.227537
MB-5426	0.600576	0.0490276	-0.401297	-0.409076	0.155534	Basal	1	54.6651	high	0.278801	54.7305	high	-3.59187	0.774578
MB-5427	0.764706	-0.221513	-0.381321	-0.538727	0.355966	Basal	1	48.514	med	0.00620254	40.6766	med	-2.37591	-0.0420926
MB-5428	-0.212869	-0.442593	0.569076	-0.420216	0.579736	Normal	1	3.01371	low	-0.694254	1.13645	low	1.04001	-0.104338
MB-5429	-0.368163	-0.313037	0.498007	-0.0784154	0.232653	LumA	1	12.8062	low	-0.579337	9.56511	low	3.27428	0.334549
MB-5431	0.777863	-0.283938	-0.427323	-0.518175	0.3212	Basal	1	49.9143	med	0.0303152	41.7613	med	-1.20861	-0.46966
MB-5432	-0.379304	-0.352221	0.478896	-0.0860024	0.256375	LumA	1	12.8417	low	-0.45578	14.3377	med	2.36235	-0.626489
MB-5433	-0.399568	-0.115486	0.346555	0.113469	-0.0454742	LumA	0.99	25.035	med	-0.14487	31.2896	med	2.09491	-0.0159204
MB-5434	-0.603361	0.100792	0.351837	0.484562	-0.213541	LumB	1	33.1839	med	-0.0286593	39.7968	med	1.48268	0.0694692
MB-5435	-0.351549	-0.0739976	0.193373	0.228908	-0.241585	LumB	0.89	34.1615	med	-0.0863603	36.3373	med	1.3439	0.0167412
MB-5440	0.800528	-0.01503	-0.647635	-0.236303	0.0144538	Basal	1	67.8166	high	0.619703	71.5239	high	-2.31725	-0.221153
MB-5441	0.0210804	0.398896	-0.0890756	-0.114526	0.0189676	Her2	1	48.9089	med	0.00696158	45.0325	med	-3.63751	1.64255
MB-5442	0.776423	0.0764946	-0.651861	-0.145834	-0.0640096	Basal	1	70.7276	high	0.387107	63.5814	high	-2.88883	-0.131954
MB-5444	-0.366819	-0.311501	0.626987	-0.272797	0.472269	LumA	1	4.23834	low	-0.627294	5.09524	low	0.332073	0.167037
MB-5446	0.182425	0.246579	-0.0734214	-0.244754	0.0965666	Her2	0.92	44.6475	med	-0.00275872	42.4558	med	-4.43134	0.132741
MB-5447	-0.140264	0.248403	-0.239184	0.381705	-0.367779	LumB	0.99	60.4228	high	0.325776	61.0825	high	0.868122	-0.461072
MB-5450	0.816663	-0.0338535	-0.630828	-0.316206	0.0590156	Basal	1	65.5877	high	0.587893	69.45	high	-2.43346	-0.390588
MB-5451	-0.20461	-0.435102	0.589532	-0.299112	0.442689	LumA	1	4.34155	low	-0.700413	1.42535	low	0.955119	-0.0354753
MB-5452	-0.358175	-0.28413	0.588764	-0.216711	0.324658	LumA	1	7.20495	low	-0.488923	11.5813	low	2.07615	0.0830068
MB-5453	0.291717	-0.401681	0.181849	-0.63419	0.730516	Normal	1	18.5871	low	-0.401667	16.1591	med	-1.58008	-0.0626017
MB-5454	0.20048	0.551309	-0.568403	0.260888	-0.479184	Her2	1	78.1803	high	0.73395	82.7517	high	-2.36246	-0.121277
MB-5455	0.196735	-0.103385	0.0819688	-0.387755	0.335702	Normal	0.98	30.7528	med	-0.198629	29.2338	med	2.10929	-0.39057
MB-5457	-0.138824	0.0304922	0.325138	-0.0402881	0.154094	LumA	0.98	26.7843	med	-0.493175	17.9258	med	-1.43007	-0.185345
MB-5458	0.383241	0.361921	-0.368259	-0.191357	0.00120048	Basal	0.99	60.4489	high	0.273038	57.9673	high	-4.36091	1.04448
MB-5459	-0.265018	0.497623	-0.0982953	0.571188	-0.558896	LumB	1	60.7883	high	0.145858	55.4837	high	0.255159	1.28704
MB-5460	0.461032	-0.109532	-0.309868	-0.21988	0.0867707	Basal	1	51.022	med	0.367099	57.0458	high	-2.48051	-0.799113
MB-5463	-0.301321	0.0409604	0.0754382	0.199136	-0.203938	LumB	0.83	40.4874	med	0.258153	52.1356	med	1.80486	0.249854
MB-5464	-0.403121	-0.408019	0.661657	-0.204226	0.426651	LumA	1	2.35232	low	-0.735729	0.00472148	low	0.995872	-0.107489
MB-5465	0.753373	-0.168307	-0.502809	-0.31976	0.120672	Basal	1	57.9359	high	0.165199	50.0744	med	-2.48251	-0.471157
MB-5467	0.204514	-0.237935	0.1297	-0.359616	0.5006	Normal	1	27.3098	med	-0.245831	25.8863	med	-0.811473	-0.285918
MB-5468	0.618824	0.131621	-0.551309	-0.212677	-0.022521	Basal	1	65.4695	high	0.323978	60.0198	high	-2.57403	0.0698968
MB-5470	0.32581	0.106651	-0.423385	-0.183962	-0.0932053	Basal	0.98	58.8292	high	0.373803	60.5675	high	-2.8848	-0.656103
MB-5471	-0.0167587	-0.0646819	0.140936	-0.0647779	0.0932053	LumA	0.67	33.2193	med	-0.316128	26.108	med	1.03672	-0.392107
MB-5472	-0.61527	0.114718	0.421561	0.359424	-0.297383	LumA	1	28.3464	med	-0.345891	25.7707	med	2.33698	0.0806725
MB-5473	-0.544874	0.15054	0.415126	0.299496	-0.224202	LumA	1	28.4851	med	-0.304831	27.4141	med	0.737827	0.166835
MB-5474	0.437311	0.325714	-0.340408	-0.363265	0.111164	Basal	1	56.1566	high	-0.0239285	44.53	med	-3.78964	0.978274
MB-5475	-0.56581	0.20461	0.3212	0.500312	-0.299112	LumB	1	36.426	med	-0.0423845	40.526	med	2.16778	0.395648
MB-5477	-0.234862	0.192029	-0.102233	0.557647	-0.558896	LumB	1	56.3923	high	0.20115	55.1589	high	1.7478	-0.43736
MB-5478	-0.31611	0.0232893	0.390156	0.152557	0.0109004	LumA	0.99	26.3299	med	-0.436821	20.5226	med	0.662399	-0.314475
MB-5481	-0.371621	0.482545	-0.128355	0.526146	-0.558607	LumB	1	60.532	high	0.245487	59.4153	high	2.08308	0.398174
MB-5482	0.677599	-0.0817767	-0.394574	-0.503001	0.253782	Basal	1	51.2789	med	0.00671141	42.2002	med	-2.25691	-0.287632
MB-5483	0.06497	0.735222	-0.334838	0.288932	-0.410132	Her2	1	70.9934	high	0.0324392	53.875	high	-4.10407	1.63422
MB-5484	-0.245138	-0.0229052	0.407635	-0.334454	0.34886	LumA	1	17.1358	low	-0.428545	17.4451	med	-2.18124	0.237883
MB-5485	0.21431	-0.0187755	-0.282977	0.271549	-0.276447	LumB	0.94	58.2337	high	0.701433	73.6789	high	1.38657	-0.692519
MB-5486	-0.318992	0.176663	0.0608403	0.542089	-0.442881	LumB	1	48.7301	med	0.0558489	47.3406	med	2.88894	-0.501291
MB-5489	-0.334454	-0.407827	0.572917	-0.14545	0.304394	LumA	1	7.35664	low	-0.58981	7.14457	low	0.643912	-0.387299
MB-5490	-0.632749	-0.0696759	0.482641	0.349724	-0.160336	LumA	1	22.8611	low	-0.17835	30.2031	med	1.96386	-0.171663
MB-5491	-0.434814	-0.0637215	0.277311	0.348956	-0.258968	LumB	0.99	32.4277	med	-0.187815	32.147	med	2.32664	0.24849
MB-5492	-0.225642	-0.377863	0.558031	-0.272413	0.541224	LumA	1	6.82915	low	-0.687708	2.90745	low	1.90549	-0.255435
MB-5493	-0.0231933	0.230348	-0.243217	0.20413	-0.37018	Her2	0.89	57.9357	high	0.451639	64.9493	high	1.44046	-0.473033
MB-5495	0.166771	-0.550924	0.228523	-0.435294	0.570612	Normal	1	17.1702	low	-0.417493	14.9592	med	-0.586226	-0.551552
MB-5497	-0.251669	-0.09503	-0.00196879	0.464778	-0.41042	LumB	1	46.3895	med	0.298357	55.0325	high	1.89375	-0.854842
MB-5498	0.190396	0.50886	-0.259352	-0.118848	-0.0837935	Her2	1	58.3467	high	-0.31767	34.8621	med	-0.957973	0.666541
MB-5499	-0.15611	-0.303145	0.527203	-0.306218	0.470348	LumA	1	8.98211	low	-0.67628	4.11236	low	0.535912	0.350555
MB-5502	0.13066	0.316495	-0.339448	0.22545	-0.367299	Her2	0.97	64.3069	high	0.629437	73.9159	high	-0.443547	-0.411336
MB-5505	-0.277311	0.0545978	0.0797599	0.413397	-0.31102	LumB	1	44.21	med	0.00105778	43.2008	med	2.2239	-0.0946157
MB-5510	-0.653397	-0.125666	0.658103	0.131429	0.103097	LumA	1	11.0139	low	-0.616471	9.06968	low	2.29866	0.189699
MB-5511	0.00561825	0.56389	-0.245906	0.191357	-0.350012	Her2	1	62.8683	high	0.131779	54.8803	high	-4.54152	0.363399
MB-5513	0.407443	0.23006	-0.6291	0.032509	-0.216807	Basal	1	73.1909	high	0.761334	80.5567	high	-0.745023	-1.30518
MB-5514	-0.390252	-0.251669	0.368836	0.0486435	0.0909964	LumA	0.99	21.0761	low	-0.347431	21.4866	med	3.02666	-0.100338
MB-5518	0.0531573	0.360768	-0.369508	0.337431	-0.559568	Her2	0.99	67.6909	high	0.411349	66.5863	high	0.958557	-0.395254
MB-5519	-0.387467	0.0905162	0.227371	0.410132	-0.373637	LumB	1	38.0176	med	-0.130939	36.5773	med	1.23305	-0.0553833
MB-5520	0.335126	0.0843697	-0.252245	-0.232173	0.0747659	Basal	0.98	50.648	med	0.149968	49.2752	med	-2.67354	-0.891195
MB-5521	0.206146	0.160816	-0.248211	0.230828	-0.247059	LumB	0.89	58.7053	high	0.288155	58.0581	high	-1.14485	-0.441325
MB-5525	-0.398992	0.413301	0.0159904	0.286723	-0.352029	Her2	1	49.3937	med	-0.0294844	44.8977	med	2.12655	-0.0682491
MB-5526	0.771717	-0.0811044	-0.532005	-0.396303	0.141897	Basal	1	59.2361	high	0.224462	53.0252	high	-2.88796	-0.441754
MB-5527	0.333974	0.400048	-0.495126	0.0184874	-0.282305	Her2	1	69.5321	high	0.660386	76.3478	high	-4.07513	1.06369
MB-5529	0.79563	-0.0926291	-0.607203	-0.254742	0.0451861	Basal	1	64.6698	high	0.342387	59.2887	high	-2.23595	-0.187071
MB-5530	0.186459	-0.158319	-0.104346	-0.0856182	0.154574	Basal	0.81	42.6718	med	0.0464006	42.3855	med	0.486532	-0.432185
MB-5531	0.772389	-0.0407683	-0.487443	-0.44	0.155534	Basal	1	57.2531	high	0.138709	49.186	med	-2.82558	-0.303084
MB-5532	-0.290372	0.090036	0.0951261	0.197503	-0.202881	LumB	0.83	40.418	med	0.204398	50.1635	med	1.6534	0.304609
MB-5533	-0.143625	-0.240816	0.386891	-0.314862	0.493205	Normal	1	15.63	low	-0.500892	13.1239	med	0.314321	-0.263656
MB-5534	0.303721	0.221993	-0.464682	0.249748	-0.274718	Basal	0.97	69.3757	high	0.582555	72.8032	high	-0.204916	-0.923288
MB-5535	0.194142	0.535846	-0.253974	-0.100792	-0.166387	Her2	1	58.8401	high	0.0553267	49.9807	med	-4.27553	1.23556
MB-5540	-0.0721729	0.51952	-0.313998	0.623818	-0.657431	LumB	1	71.8863	high	0.422421	69.3752	high	1.46821	0.449849
MB-5541	-0.126339	-0.170708	0.416951	-0.374694	0.472557	Normal	1	14.4974	low	-0.714939	4.48477	low	0.420379	0.552984
MB-5543	-0.047395	-0.0205042	0.183385	-0.0247299	0.030108	LumA	0.8	32.6255	med	-0.540908	17.2766	med	1.09025	-0.429315
MB-5546	-0.211236	-0.499736	0.603169	-0.446242	0.67395	Normal	1	0.335175	low	-0.736423	-1.54129	low	0.463562	0.026408
MB-5547	0.819544	-0.0236735	-0.655798	-0.274814	0.0323169	Basal	1	67.4785	high	0.580398	69.7539	high	-2.42688	-0.538616
MB-5548	0.777479	-0.0880192	-0.591164	-0.338487	0.11539	Basal	1	62.5824	high	0.385266	60.3702	high	-2.55647	-0.50161
MB-5549	0.250996	0.566194	-0.47006	0.0688115	-0.307851	Her2	1	71.3604	high	0.553648	73.4708	high	-4.16956	0.911929
MB-5550	-0.415606	0.0639136	0.309964	0.334262	-0.18569	LumB	0.98	32.7956	med	-0.172614	33.339	med	2.04169	0.0634509
MB-5551	0.791405	0.049988	-0.598944	-0.318607	0.0383673	Basal	1	65.3304	high	0.311937	58.7748	high	-2.67907	-0.29156
MB-5552	0.17916	0.225162	-0.457287	0.335222	-0.463529	LumB	0.98	69.9279	high	0.698884	77.8889	high	0.944959	-0.691841
MB-5553	-0.230732	-0.0854262	0.0760144	0.391212	-0.250228	LumB	0.99	42.1713	med	-0.0106993	41.5002	med	1.50659	-0.729415
MB-5554	-0.236206	-0.0198319	0.281056	0.258968	-0.106747	LumA	0.95	32.3952	med	-0.186843	31.9571	med	1.75111	-0.230307
MB-5556	-0.314094	0.263866	-0.0570948	0.532293	-0.472077	LumB	1	54.7584	high	0.220181	55.8581	high	2.26455	0.0759851
MB-5558	0.576279	-0.0511405	-0.348667	-0.398127	0.252437	Basal	1	51.077	med	-0.0127686	41.78	med	-2.40527	0.836709
MB-5559	0.706218	-0.277887	-0.259448	-0.653782	0.491765	Basal	1	40.4216	med	-0.206912	29.7043	med	-1.58561	-0.400621
MB-5560	0.808691	-0.0465306	-0.628139	-0.233902	0.0355822	Basal	1	66.627	high	0.476224	65.3481	high	-2.49762	-0.34879
MB-5562	-0.300264	0.0420168	0.113277	0.468043	-0.338679	LumB	1	43.4361	med	-0.202197	34.9483	med	2.87915	-0.652868
MB-5563	-0.369028	-0.0619928	0.579544	-0.19904	0.291525	LumA	1	11.0869	low	-0.832897	-0.101199	low	-0.181119	1.08697
MB-5565	0.79515	-0.0952221	-0.580888	-0.346843	0.115102	Basal	1	61.9985	high	0.458644	63.0683	high	-2.53112	-0.404239
MB-5566	0.79102	-0.168019	-0.484178	-0.481008	0.246483	Basal	1	54.6579	high	0.258845	52.6573	med	-2.83495	-0.317464
MB-5567	-0.641585	0.0485474	0.488788	0.281633	-0.224202	LumA	1	23.158	low	-0.232638	28.5408	med	2.49073	0.416378
MB-5571	-0.50886	-0.040096	0.501945	0.203938	-0.0357743	LumA	1	20.6706	low	-0.41107	20.0999	med	0.641833	0.0458492
MB-5572	0.797647	-0.0978151	-0.593085	-0.299592	0.107707	Basal	1	63.2686	high	0.266136	55.7911	high	-2.40903	-0.238149
MB-5575	-0.00878751	0.432413	-0.448163	0.52922	-0.579928	LumB	1	74.9025	high	0.696978	80.5457	high	0.353435	-0.103521
MB-5576	-0.0594958	0.263577	-0.337911	0.558415	-0.604898	LumB	1	68.0928	high	0.693377	77.968	high	1.11447	-0.958858
MB-5577	0.132293	0.494742	-0.423866	0.326194	-0.377671	Her2	1	72.1133	high	0.493059	71.4661	high	-3.19125	-0.0555217
MB-5579	-0.360288	0.151501	0.214982	0.163986	-0.112701	LumA	0.87	35.4443	med	-0.175514	34.0055	med	1.67321	-0.0960586
MB-5580	-0.407155	-0.292581	0.535942	0.0183914	0.233613	LumA	1	12.9593	low	-0.359991	18.6088	med	1.20161	-0.0452538
MB-5582	-0.337815	-0.348475	0.611333	-0.355582	0.381993	LumA	1	3.10433	low	-0.945229	-8.17618	low	1.17869	0.472703
MB-5583	-0.204034	-0.231693	0.359904	-0.00830732	0.183481	LumA	0.99	21.7094	low	-0.44838	17.378	med	-1.20443	-0.0268142
MB-5584	0.406002	0.176471	-0.520672	-0.0283794	-0.258872	Basal	1	66.885	high	0.418647	64.9056	high	1.28584	-0.696778
MB-5585	-0.238223	0.077455	0.336279	-0.151405	0.317647	LumA	0.98	24.6609	med	-0.661876	10.8309	low	-0.81765	0.319263
MB-5588	0.366819	-0.0804322	-0.120384	-0.355294	0.432893	Normal	1	40.863	med	-0.0333703	38.4371	med	-2.52374	-0.388908
MB-5589	-0.544874	-0.175414	0.633229	-0.0240576	0.166387	LumA	1	9.25291	low	-0.676991	5.61818	low	3.41219	0.225905
MB-5590	-0.269148	0.0347179	-0.0372149	0.468235	-0.379208	LumB	1	49.7248	med	0.325673	57.5936	high	2.42633	-1.18615
MB-5591	-0.245522	-0.10377	0.135174	0.232365	-0.157071	LumB	0.9	36.7204	med	-0.114958	35.6159	med	-0.410675	-0.287639
MB-5592	-0.177623	0.0306843	0.0214646	0.306122	-0.367011	LumB	0.97	44.9758	med	0.108944	47.3215	med	0.336309	-0.093259
MB-5593	0.258103	0.525954	-0.385162	-0.0457623	-0.117599	Her2	1	65.3702	high	0.250796	59.4657	high	-3.81143	1.27955
MB-5596	-0.500408	-0.270972	0.653109	-0.0181993	0.328211	LumA	1	7.34547	low	-0.786386	0.289855	low	0.994304	0.022241
MB-5597	-0.562353	-0.0278031	0.4109	0.291044	-0.152941	LumA	1	25.8167	med	-0.298806	26.2017	med	1.83845	0.307013
MB-5599	-0.176182	-0.368163	0.127203	0.0554622	0.0944538	LumA	0.62	30.5584	med	0.0212302	37.9408	med	1.28629	-0.852501
MB-5601	-0.14084	-0.238607	0.145162	0.189052	-0.050084	LumB	0.81	34.123	med	-0.116153	34.0953	med	2.49746	0.134982
MB-5602	0.466603	0.344538	-0.616423	0.0497959	-0.230252	Basal	1	74.9266	high	0.515489	71.6503	high	-4.30067	-0.201347
MB-5603	-0.112989	-0.347707	0.429052	-0.274238	0.510108	Normal	1	13.1456	low	-0.364445	17.4479	med	0.54557	-0.0853122
MB-5604	-0.378631	0.188667	-0.0620888	0.625354	-0.555438	LumB	1	55.0989	high	0.379503	62.1938	high	2.2936	0.277571
MB-5605	-0.25042	0.00657863	0.0810084	0.232845	-0.1491	LumB	0.9	40.568	med	0.147446	47.5745	med	-0.737703	0.243913
MB-5613	0.0421128	0.117887	-0.414838	0.496663	-0.493685	LumB	1	68.6156	high	0.481571	68.8378	high	0.738921	-0.991819
MB-5614	0.00187275	-0.43443	0.354526	-0.37575	0.466218	Normal	1	13.8345	low	-0.448962	13.608	med	1.28805	-0.226956
MB-5616	0.765282	-0.0778391	-0.616038	-0.298151	0.0891717	Basal	1	64.3768	high	0.504477	65.7146	high	-2.57852	-0.495065
MB-5617	-0.430396	-0.375942	0.487539	0.00945978	0.292773	LumA	1	13.4786	low	-0.31792	20.0978	med	2.82491	-1.0091
MB-5620	-0.403794	-0.104634	0.276447	0.14449	0.0343337	LumA	0.95	28.5981	med	-0.0580419	35.8012	med	1.99053	0.288286
MB-5622	-0.203457	0.0221369	-0.220648	0.418295	-0.413397	LumB	1	56.6346	high	0.664848	72.755	high	1.10371	-0.0992278
MB-5623	-0.214214	0.10521	-0.0401921	0.301609	-0.400048	LumB	0.97	48.368	med	0.262099	54.6958	high	-0.709282	0.0374433
MB-5624	0.743481	-0.0959904	-0.45383	-0.444226	0.257719	Basal	1	54.8359	high	0.156829	49.0602	med	-2.3869	-0.201747
MB-5625	0.673373	-0.117119	-0.397455	-0.46401	0.200096	Basal	1	51.511	med	0.129445	47.0593	med	-2.07183	-0.275732
MB-5626	-0.464106	-0.0516206	0.442113	0.158896	-0.0141657	LumA	1	22.4504	low	-0.341357	23.1857	med	2.5938	0.313211
MB-5628	-0.220552	0.23102	0.0810084	0.435678	-0.319952	LumB	1	47.3995	med	0.302893	56.7675	high	1.32495	1.18634
MB-5629	-0.0683313	0.312461	-0.197119	0.204322	-0.376038	Her2	0.97	57.0087	high	0.21884	55.8369	high	-1.89275	-0.031131
MB-5632	-0.0397119	0.29018	-0.395726	0.503001	-0.471981	LumB	1	70.0511	high	0.558432	73.1338	high	-0.26133	-0.043241
MB-5633	0.533637	0.219016	-0.549868	-0.213926	-0.109052	Basal	1	66.2488	high	0.415067	64.3452	high	-3.44807	-0.509074
MB-5634	0.78084	0.0247299	-0.670588	-0.227563	-0.0137815	Basal	1	69.3999	high	0.502618	67.4947	high	-2.5459	-0.538159
MB-5635	-0.119424	0.220744	0.0627611	-0.123553	0.00917167	Her2	0.88	39.1549	med	0.166236	48.1879	med	-2.88453	0.439255
MB-5636	-0.0695798	0.212485	-0.293253	0.423001	-0.440384	LumB	1	63.178	high	0.822069	81.392	high	0.81093	0.3638
MB-5638	0.0583433	-0.16485	0.00129652	-0.0482593	0.147851	Normal	0.7	38.1869	med	0.212748	48.0054	med	1.69106	-0.29435
MB-5640	-0.230924	-0.451717	0.534406	-0.355678	0.559568	Normal	1	5.30682	low	-0.682439	2.2974	low	1.53578	0.118068
MB-5641	-0.22497	-0.04509	-0.122017	0.334166	-0.295846	LumB	0.98	50.0466	med	0.370143	58.8807	high	1.52236	-1.1172
MB-5642	-0.620456	-0.0213685	0.469388	0.261176	-0.11443	LumA	1	22.6993	low	-0.267155	26.6928	med	2.62955	-0.162087
MB-5645	-0.581176	-0.00129652	0.461897	0.272701	-0.052485	LumA	1	23.6915	med	-0.291846	26.0194	med	2.24808	0.164311
MB-5646	-0.449892	0.0108043	0.167443	0.403121	-0.132677	LumB	1	38.9062	med	0.0567176	44.0385	med	1.56227	0.375935
MB-5647	-0.281825	0.00216086	0.143337	0.0910924	-0.0859064	LumA	0.68	35.3936	med	-0.0510559	38.1159	med	3.04257	0.33403
MB-5648	-0.673373	-0.128932	0.612581	0.224586	0.0376951	LumA	1	14.3118	low	-0.416393	18.0638	med	1.73076	-0.0849478
MB-5651	0.65455	0.0235774	-0.498391	-0.406194	0.103097	Basal	1	58.6323	high	0.22568	53.5054	high	-3.18974	-0.414064
MB-5652	0.190972	-0.116447	0.150252	-0.50569	0.614598	Normal	1	25.7301	med	-0.499421	15.6999	med	-1.2715	0.110556
MB-5653	-0.120576	0.307563	-0.117599	0.273661	-0.3406	Her2	0.97	54.5412	high	0.224246	55.5304	high	1.14451	-0.00152264
MB-5654	-0.476591	0.0734214	0.273565	0.457863	-0.434142	LumB	1	36.2086	med	-0.0297642	40.2371	med	1.97278	-0.0259232
MB-5655	0.837215	-0.179544	-0.529124	-0.380552	0.231789	Basal	1	58.2606	high	0.369797	58.0634	high	-2.17718	-0.345824
MB-5656	-0.121441	-0.54401	0.597311	-0.540072	0.697575	Normal	1	-1.19553	low	-0.84689	-6.7902	low	0.581294	-0.148936
MB-6001	-0.245042	0.00417767	0.134598	0.084946	-0.052485	LumA	0.65	35.8649	med	-0.199627	32.2736	med	3.90909	0.331271
MB-6006	-0.308043	-0.147179	0.295558	0.151405	0.0160864	LumA	0.96	27.7718	med	-0.228346	28.4881	med	1.09018	-0.63536
MB-6007	-0.130468	0.216423	0.0939736	0.0461465	-0.0412485	Her2	0.87	40.5806	med	-0.0578901	39.8639	med	1.8588	-0.491438
MB-6008	-0.155342	0.0979112	-0.139112	0.372101	-0.396591	LumB	0.99	53.8319	high	0.400802	61.6704	high	1.14376	-0.28635
MB-6010	0.12	0.28461	-0.43904	0.367395	-0.443842	LumB	0.99	70.2884	high	0.734054	79.7627	high	1.15874	-0.629916
MB-6011	-0.325522	-0.0310684	0.0670828	0.477935	-0.357791	LumB	1	44.3194	med	0.38356	58.2581	high	1.24925	0.121411
MB-6012	-0.585786	0.127107	0.447395	0.228619	-0.0691957	LumA	1	25.416	med	-0.288546	27.1036	med	2.33375	0.368735
MB-6014	0.0732293	-0.24946	0.309868	-0.601152	0.59491	Normal	1	14.983	low	-0.671208	5.44707	low	-1.77201	-0.0125314
MB-6016	-0.435678	-0.20605	0.382857	0.0117647	0.173397	LumA	0.99	20.3223	low	-0.425015	18.4023	med	2.77322	0.177647
MB-6017	-0.446146	-0.397359	0.748667	-0.132965	0.42886	LumA	1	-0.119767	low	-0.774812	-2.02052	low	1.67434	-0.0560425
MB-6018	-0.396975	-0.330804	0.41916	0.0368307	0.0747659	LumA	1	17.5985	low	-0.168456	27.3386	med	1.172	-0.350445
MB-6019	0.137383	0.0167587	0.0385594	-0.327059	0.300936	Normal	0.97	35.0354	med	-0.0610388	36.5366	med	-1.30638	0.209842
MB-6020	0.0881152	0.0521008	-0.262905	0.265882	-0.229772	LumB	0.94	57.7214	high	0.398815	61.9606	high	0.793217	1.02627
MB-6021	-0.337431	-0.307371	0.698055	-0.37018	0.48437	LumA	1	-0.129959	low	-0.98405	-10.443	low	0.458213	0.489564
MB-6022	-0.243794	-0.0183914	0.0804322	0.256279	-0.138247	LumB	0.93	40.6503	med	0.166451	48.2698	med	1.73907	0.410413
MB-6023	0.186363	-0.0921489	0.0712125	-0.301897	0.347227	Normal	0.99	32.7478	med	-0.136221	32.4307	med	-0.142815	-0.143984
MB-6024	-0.192413	-0.371621	0.482257	-0.212965	0.282689	LumA	1	11.2205	low	-0.606551	7.38011	low	2.02952	0.0394708
MB-6026	-0.0739976	0.107419	-0.180408	0.436447	-0.453926	LumB	1	57.1621	high	0.510339	66.9371	high	1.5145	-0.489691
MB-6029	-0.526915	0.0813926	0.412053	0.0278992	-0.0917647	LumA	1	23.1458	low	-0.234522	28.1066	med	0.949501	0.335926
MB-6030	-0.325138	-0.45114	0.610372	-0.241393	0.375846	LumA	1	3.61056	low	-0.39548	13.5537	med	2.3017	-0.366658
MB-6036	0.694598	0.0739016	-0.474094	-0.327251	0.0535414	Basal	1	59.8816	high	0.255219	55.2736	high	-2.7045	0.48312
MB-6039	-0.099928	0.357119	-0.2509	0.337335	-0.420504	Her2	0.99	61.9608	high	0.317785	61.5189	high	1.32509	0.351545
MB-6042	-0.106074	-0.41407	0.484178	-0.510396	0.629772	Normal	1	5.97241	low	-0.589485	5.95628	low	-0.534836	0.137764
MB-6044	0.0115726	0.270492	0.0178151	-0.191741	0.218055	Her2	0.94	41.2564	med	-0.37734	27.0381	med	-0.915154	0.869003
MB-6047	0.233613	0.365666	-0.524994	0.205474	-0.417815	Her2	0.99	72.8955	high	0.89959	87.025	high	-1.14316	-0.0433732
MB-6048	-0.0557503	0.153325	-0.0451861	0.00869148	0.0415366	Her2	0.71	45.1676	med	0.129418	48.1417	med	1.0492	1.70808
MB-6049	0.128739	0.207107	-0.354334	0.0968547	-0.222089	Her2	0.85	61.1597	high	0.397423	63.2053	high	-1.30315	1.27622
MB-6050	-0.326194	-0.252053	0.48485	-0.0313565	0.139016	LumA	1	15.2408	low	-0.374622	18.6305	med	0.919386	-0.12814
MB-6051	-0.287683	-0.335798	0.638511	-0.343097	0.536807	LumA	1	2.62068	low	-0.772035	-1.41275	low	0.815486	0.0954001
MB-6052	0.524514	-0.117407	-0.222857	-0.541321	0.40994	Basal	1	42.239	med	-0.233521	30.2148	med	-2.47014	-0.191389
MB-6053	-0.102233	-0.272317	0.0923409	0.237167	0.000432173	LumB	0.9	36.8139	med	0.0281674	40.4348	med	2.84969	-0.610702
MB-6055	0.750108	-0.151309	-0.526627	-0.411188	0.227083	Basal	1	57.6275	high	0.397124	59.1854	high	-2.70042	-0.471431
MB-6058	0.803697	-0.0712125	-0.636879	-0.307947	0.0615126	Basal	1	65.3644	high	0.379342	60.9573	high	-2.60406	-0.482193
MB-6059	-0.104442	-0.148139	0.130852	-0.0414406	0.219304	Normal	0.87	32.3691	med	-0.0379635	36.7641	med	-1.38448	-0.337835
MB-6060	0.187035	0.117695	-0.485042	0.363169	-0.396591	LumB	0.99	70.0086	high	0.562845	72.068	high	-0.216546	-0.674505
MB-6062	0.774694	-0.0370228	-0.642833	-0.201248	0.0404802	Basal	1	67.7532	high	0.524913	67.7224	high	-2.2409	-0.116096
MB-6063	0.203265	0.0878271	-0.00782713	-0.476783	0.377191	Normal	0.99	35.8234	med	-0.151756	33.1454	med	-3.18803	0.953447
MB-6065	-0.538151	-0.106459	0.580888	0.0997359	0.132965	LumA	1	14.5373	low	-0.616901	9.87673	low	2.35734	0.46313
MB-6068	0.763265	-0.223145	-0.452197	-0.507419	0.287395	Basal	1	51.9446	med	0.0128028	41.9014	med	-2.44389	-0.399987
MB-6069	-0.533253	-0.00542617	0.387563	0.146218	-0.054886	LumA	0.99	24.8347	med	-0.181252	30.4827	med	2.02321	0.0107298
MB-6071	-0.501753	-0.0533493	0.36096	0.303721	-0.156591	LumA	0.99	28.0243	med	-0.324107	25.612	med	1.02092	0.0402415
MB-6075	-0.351261	0.017527	0.0278031	0.423866	-0.300264	LumB	1	45.6288	med	0.364281	58.0147	high	1.80996	0.0629952
MB-6077	-0.0231933	-0.105498	-0.012437	0.0569988	-0.0802401	LumB	0.31	40.9829	med	0.388859	56.2762	high	2.13211	-0.40306
MB-6079	-0.54449	-0.0637215	0.30545	0.30545	-0.0853301	LumA	0.97	29.9905	med	-0.062265	36.5915	med	0.995746	0.119274
MB-6080	-0.0227131	0.0502761	-0.19539	0.2	-0.207683	LumB	0.84	53.2453	high	0.50608	65.0914	high	1.329	0.244698
MB-6082	0.0957983	-0.0315486	0.14545	-0.284418	0.378247	Normal	0.99	30.4029	med	-0.217261	28.9772	med	-2.38867	0.734789
MB-6083	-0.507899	-0.335798	0.779976	-0.0683313	0.362689	LumA	1	0.260195	low	-0.847778	-4.3935	low	1.13059	0.0947707
MB-6085	0.251285	0.400048	-0.287875	-0.21479	-0.027515	Her2	1	56.6305	high	0.071279	49.2214	med	-4.28837	1.10805
MB-6092	-0.0484514	-0.267899	0.182809	-0.218055	0.358559	Normal	0.99	25.7829	med	-0.399059	19.795	med	-1.07246	-0.542086
MB-6097	-0.0583433	0.0172389	0.105306	-0.11904	-0.0170468	LumA	0.53	34.7845	med	-0.0350919	38.0558	med	0.149009	0.587549
MB-6098	0.839616	-0.110108	-0.598175	-0.357407	0.15419	Basal	1	62.5404	high	0.354548	58.9287	high	-2.34503	-0.237441
MB-6100	0.0127251	0.700648	-0.326771	0.0388475	-0.216423	Her2	1	65.7113	high	0.102033	54.8285	high	-3.71315	1.60187
MB-6101	0.130564	-0.303625	0.0921489	-0.214406	0.18425	Normal	0.8	29.9648	med	-0.268555	25.7178	med	0.609097	-0.429104
MB-6103	-0.0252101	0.0271309	0.285858	-0.28	0.432509	Normal	1	24.9176	med	-0.517044	15.9834	med	-0.704122	0.140962
MB-6105	-0.308619	0.269052	0.281152	0.0222329	-0.127107	LumA	0.95	32.311	med	-0.329932	27.2438	med	0.395123	2.05547
MB-6107	0.0571909	-0.0135894	0.222473	-0.419352	0.385642	Normal	0.99	25.0259	med	-0.282249	24.8939	med	-0.339715	0.449253
MB-6108	-0.144298	0.00446579	0.405618	-0.293926	0.34425	LumA	1	18.798	low	-0.65262	8.9911	low	-0.765238	0.513972
MB-6113	-0.090036	0.315438	0.159184	-0.157167	0.112893	Her2	0.97	36.1302	med	-0.402408	25.0352	med	-2.07789	0.848884
MB-6114	0.181273	0.398992	-0.190684	-0.146987	-0.052389	Her2	1	53.3731	high	0.142273	51.3534	med	-1.65909	1.20451
MB-6116	0.0721729	0.642257	-0.353854	0.269916	-0.462953	Her2	1	70.1358	high	0.139726	57.4922	high	-1.2611	2.09209
MB-6118	-0.155822	-0.347131	0.493974	-0.514718	0.562353	Normal	1	6.22945	low	-0.737219	0.488665	low	-0.654515	0.315585
MB-6122	0.561104	-0.12096	-0.367875	-0.366435	0.0922449	Basal	1	51.304	med	-0.0957556	38.3071	med	-0.505305	-0.671021
MB-6124	-0.377959	-0.27395	0.313709	-0.00753902	0.0712125	LumA	0.97	22.1559	low	-0.285582	24.0578	med	2.48118	-0.031314
MB-6125	-0.0197359	-0.448836	0.338391	-0.34934	0.423193	Normal	1	14.6266	low	-0.409587	15.3951	med	0.679265	-0.130219
MB-6131	0.0939736	0.551981	-0.27443	0.116927	-0.303818	Her2	1	63.0691	high	0.297321	61.2535	high	-3.74132	0.691089
MB-6133	-0.203265	-0.322833	0.400816	-0.00523409	0.197599	LumA	1	18.7319	low	-0.445417	16.3135	med	1.35012	-0.468921
MB-6135	-0.0939736	0.0978151	-0.23563	0.292869	-0.331381	LumB	0.96	56.8106	high	0.398279	62.1828	high	0.413176	-0.345104
MB-6138	-0.035102	-0.0402881	0.0569028	0.0873469	0.025018	LumB	0.45	39.5134	med	-0.38684	25.3164	med	-1.31757	-0.564919
MB-6141	-0.150252	0.137095	-0.0753421	0.250708	-0.296327	LumB	0.92	49.7584	med	0.299607	56.5403	high	1.40534	0.166459
MB-6143	0.741176	-0.194238	-0.489076	-0.431068	0.262041	Basal	1	55.0646	high	0.182565	49.7561	med	-2.22991	-0.239639
MB-6144	0.815126	-0.120576	-0.588283	-0.349148	0.145738	Basal	1	61.9936	high	0.4148	61.1829	high	-2.35372	-0.257341
MB-6145	-0.0102281	-0.00638656	-0.126819	0.294214	-0.282881	LumB	0.96	51.2089	med	0.744277	73.8941	high	0.940215	-0.238325
MB-6146	0.0947419	0.339256	-0.386411	0.0690036	-0.211044	Her2	0.98	63.7936	high	0.270506	59.4282	high	-0.272047	-0.377226
MB-6147	0.0415366	-0.325234	0.348283	-0.589724	0.717455	Normal	1	12.3133	low	-0.611851	6.8336	low	-0.181381	-0.0577649
MB-6149	-0.202881	-0.213926	0.214886	-0.112029	0.194718	LumA	0.87	26.2528	med	0.087506	39.8854	med	1.10911	0.150066
MB-6150	-0.175702	0.22449	0.00062425	0.247635	-0.211717	LumB	0.92	47.7137	med	-0.282552	33.2022	med	-1.67644	-0.230753
MB-6152	0.566002	0.338199	-0.705066	-0.00206483	-0.261657	Basal	1	78.1333	high	0.737118	81.1053	high	-4.12774	-0.583942
MB-6154	-0.31515	0.252245	0.0446098	0.275294	-0.234478	LumB	0.95	46.0692	med	0.0313155	45.6114	med	-0.662809	-0.519763
MB-6156	-0.100888	0.582617	-0.144586	0.251957	-0.405522	Her2	1	59.4287	high	0.037827	50.5204	med	-3.02415	1.58247
MB-6157	0.216711	0.0669868	-0.0928211	-0.216038	0.103962	Basal	0.87	43.4677	med	-0.171588	34.6497	med	-0.0482669	1.81986
MB-6160	0.31515	0.463721	-0.403409	0.0688115	-0.241489	Her2	1	67.4123	high	0.348571	63.716	high	-4.40444	1.07456
MB-6163	-0.716783	-0.0940696	0.681345	0.185402	0.0491236	LumA	1	11.1024	low	-0.611727	9.57606	low	3.23608	0.0585563
MB-6164	-0.44096	-0.0267467	0.137863	0.407251	-0.3503	LumB	1	39.695	med	0.0364223	43.2785	med	1.33585	-0.0326043
MB-6167	-0.572917	-0.182809	0.589532	0.22497	0.180984	LumA	1	14.9811	low	-0.64619	8.72259	low	1.96408	-0.212549
MB-6168	-0.348475	-0.049892	0.394574	-0.153902	0.216423	LumA	1	19.7887	low	-0.519144	14.8229	med	-1.09891	0.0503045
MB-6169	0.432797	0.322545	-0.43587	-0.143145	-0.191453	Basal	1	63.7257	high	0.135173	53.1875	high	-3.93254	1.71762
MB-6171	-0.382089	-0.363842	0.67078	-0.168307	0.316687	LumA	1	3.32685	low	-0.620561	5.05516	low	1.65559	-0.0545858
MB-6178	0.756543	-0.193373	-0.459304	-0.446723	0.264154	Basal	1	53.6575	high	0.1506	48.0644	med	-2.51942	-0.199181
MB-6179	-0.434334	0.123649	0.295078	0.240816	-0.216903	LumA	0.96	32.6335	med	-0.177338	33.2636	med	1.35522	0.218476
MB-6181	-0.555726	-0.0161825	0.553229	0.118559	0.172245	LumA	1	17.2357	low	-0.49776	15.7776	med	1.29322	0.393729
MB-6182	0.128355	0.693157	-0.407635	0.205954	-0.357503	Her2	1	72.3206	high	0.313927	65.0689	high	-4.21878	1.2294
MB-6183	-0.406867	-0.116543	0.172053	0.28557	-0.251573	LumB	0.96	35.0948	med	-0.015913	39.37	med	0.908973	-0.346698
MB-6184	0.276062	0.226315	-0.558127	0.25916	-0.501945	Basal	0.95	73.3331	high	0.899541	86.566	high	-0.168708	-0.949738
MB-6185	-0.12413	-0.507131	0.573782	-0.413205	0.514526	LumA	1	2.42883	low	-0.671363	1.50074	low	2.17391	-0.0328011
MB-6187	0.225258	-0.248115	0.178679	-0.611236	0.671837	Normal	1	21.0254	low	-0.478127	14.5408	med	-0.930716	0.109242
MB-6188	0.808884	-0.0995438	-0.643697	-0.254934	0.0667947	Basal	1	66.1437	high	0.549046	67.8685	high	-2.56734	-0.308566
MB-6189	-0.329844	0.11395	-0.0121489	0.557743	-0.531717	LumB	1	51.0439	med	0.240473	55.0915	high	1.32559	-0.459594
MB-6190	-0.57599	-0.120096	0.568211	0.0504682	0.140744	LumA	1	13.8515	low	-0.478395	15.1417	med	3.65989	0.347966
MB-6192	0.232557	-0.0998319	-0.28461	0.146987	-0.241008	Basal	0.9	55.1201	high	0.244854	54.1286	high	1.85712	-0.91055
MB-6194	0.0405762	-0.0281873	0.0988715	-0.448739	0.352125	Normal	0.99	29.3618	med	-0.212676	28.7606	med	-3.36754	0.183332
MB-6195	-0.221417	-0.397167	0.465738	-0.128067	0.359616	LumA	1	12.8065	low	-0.390907	16.441	med	0.836682	0.197012
MB-6200	0.017431	-0.261657	0.154766	0.136423	0.00984394	LumA	0.72	33.2907	med	-0.271322	27.2977	med	1.08792	-0.259699
MB-6201	-0.420504	0.0216567	0.27539	0.185114	-0.123842	LumA	0.95	31.0908	med	-0.188913	31.8674	med	1.18804	0.00304866
MB-6204	0.0154142	-0.375942	0.379304	-0.424922	0.522017	Normal	1	12.91	low	-0.725527	2.50587	low	-0.547009	-0.468616
MB-6206	-0.354238	-0.287299	0.536711	-0.11539	0.266363	LumA	1	11.03	low	-0.433244	14.9434	med	2.10883	0.239633
MB-6207	-0.487059	-0.0893637	0.478127	0.251092	-0.0305882	LumA	1	21.8318	low	-0.6959	8.89332	low	2.29093	0.126362
MB-6208	0.14449	-0.207587	0.171285	-0.332245	0.347515	Normal	0.99	26.1915	med	-0.385564	20.2686	med	1.04925	-0.416521
MB-6211	-0.430492	-0.112029	0.338583	0.0317407	0.0734214	LumA	0.98	23.8963	med	-0.470179	17.9804	med	2.42244	0.145521
MB-6212	-0.261561	-0.496279	0.627947	-0.47006	0.572821	LumA	1	-1.28878	low	-0.814543	-5.0344	low	2.42147	0.0354545
MB-6213	-0.473613	-0.191645	0.583097	-0.0143577	0.207011	LumA	1	11.6082	low	-0.46885	14.3849	med	2.5374	0.227014
MB-6214	-0.416279	-0.348379	0.735318	-0.218247	0.440192	LumA	1	-0.126111	low	-0.95326	-9.07723	low	1.62533	0.263216
MB-6217	-0.144778	0.236783	-0.186459	0.376327	-0.208355	LumB	0.99	57.9544	high	0.209429	55.7334	high	-0.203288	-0.0361602
MB-6218	-0.524418	-0.207971	0.549004	0.0417287	0.201345	LumA	1	13.4682	low	-0.387228	18.2153	med	0.235001	1.10663
MB-6223	0.536327	0.298535	-0.732917	0.0884994	-0.306411	Basal	1	80.0735	high	0.733274	81.47	high	-3.45789	-0.273066
MB-6224	0.236879	0.61623	-0.520864	0.00264106	-0.339544	Her2	1	73.0239	high	0.404599	68.1286	high	-4.13329	1.10748
MB-6225	-0.198655	-0.443842	0.381897	-0.204802	0.270108	LumA	0.99	14.4271	low	-0.550867	10.181	low	2.60064	0.067144
MB-6226	0.024922	-0.439712	0.110396	0.0306843	0.192509	Normal	0.82	30.7874	med	0.122316	41.406	med	0.799056	-0.469179
MB-6228	0.680288	-0.168307	-0.383337	-0.527971	0.40946	Basal	1	49.1397	med	0.0429895	42.6692	med	-3.62766	-0.260988
MB-6229	-0.475822	0.00638656	0.466507	-0.0435534	0.0739016	LumA	1	18.8467	low	-0.707892	7.6138	low	1.34199	0.651045
MB-6230	-0.443265	0.0308764	0.436831	0.125762	-0.014934	LumA	1	23.4285	low	-0.510562	16.9836	med	0.255304	0.346047
MB-6231	0.203649	-0.264154	0.0666987	-0.410804	0.275006	Normal	0.95	28.6767	med	-0.177974	28.7833	med	0.792634	-0.290785
MB-6232	-0.427323	-0.317935	0.633613	-0.1006	0.203649	LumA	1	6.44897	low	-0.677436	3.97811	low	2.31447	-0.00447274
MB-6233	-0.377671	-0.0347179	0.167059	0.43491	-0.368643	LumB	1	39.1438	med	-0.110556	37.187	med	2.66528	-0.24512
MB-6234	-0.112893	-0.493685	0.564178	-0.474958	0.682113	Normal	1	2.0472	low	-0.776022	-2.81002	low	0.435998	0.00832847
MB-6237	0.69892	-0.057383	-0.548235	-0.358944	0.144586	Basal	1	60.521	high	0.321814	57.502	high	-2.46503	-0.168927
MB-6238	-0.432605	0.14545	0.338872	0.0203121	0.0527731	LumA	0.98	27.4592	med	-0.499966	18.8219	med	2.59906	0.633553
MB-6239	0.0303962	-0.271261	0.19078	-0.274526	0.218535	Normal	0.87	24.8494	med	-0.277389	24.1874	med	0.0618069	-0.96601
MB-6242	0.625642	0.055078	-0.562257	-0.129604	-0.101273	Basal	1	66.2236	high	0.520362	67.8215	high	-2.29159	-0.248587
MB-6245	0.813878	-0.00254502	-0.650036	-0.309868	0.0304922	Basal	1	66.9353	high	0.306278	58.7418	high	-2.47053	-0.452088
MB-6246	0.0868667	0.63102	-0.396399	0.126435	-0.401393	Her2	1	69.4082	high	0.301944	63.5026	high	-2.50571	1.47806
MB-6248	0.801104	-0.132005	-0.578103	-0.399472	0.185402	Basal	1	60.4931	high	0.200693	52.1584	med	-3.12809	-0.251445
MB-6251	0.769796	-0.203361	-0.534406	-0.386411	0.179736	Basal	1	57.6984	high	0.23219	52.4217	med	-2.34787	-0.288727
MB-6253	-0.36557	-0.381417	0.641008	-0.166963	0.333685	LumA	1	4.40753	low	-0.672013	3.20223	low	2.63326	0.0330949
MB-6254	-0.361152	-0.20413	0.261945	0.227659	0.00120048	LumA	0.93	29.3419	med	-0.0588759	35.5982	med	2.25453	-0.508271
MB-6256	-0.244754	-0.518271	0.431549	-0.207107	0.349532	LumA	1	11.0103	low	-0.534086	9.67898	low	1.98441	-0.21832
MB-6257	-0.346363	-0.0855222	0.114334	0.268571	-0.314574	LumB	0.94	37.9579	med	-0.162707	34.3174	med	-0.0965023	-0.270661
MB-6263	-0.143818	-0.0156062	0.17042	0.107899	-0.0876351	LumA	0.76	34.9749	med	-0.157212	33.5228	med	0.588471	-0.349581
MB-6271	-0.44	-0.209508	0.596831	0.0307803	0.198463	LumA	1	11.6981	low	-0.562552	10.6124	low	3.17345	0.394807
MB-6272	0.77431	-0.123553	-0.518271	-0.425882	0.1806	Basal	1	57.5624	high	0.221109	52.2202	med	-2.46297	-0.199463
MB-6273	-0.133157	-0.0384634	0.455846	-0.527683	0.470924	Normal	1	12.2326	low	-0.704112	4.67017	low	-1.55183	0.833279
MB-6280	0.74425	-0.0144538	-0.570228	-0.291333	0.0913806	Basal	1	63.4174	high	0.220095	54.4344	high	-2.49282	-0.315072
MB-6281	-0.525858	0.0451861	0.305066	0.268475	-0.128643	LumA	0.97	31.0778	med	0.0585181	42.0762	med	2.15046	0.237159
MB-6283	-0.343866	-0.411285	0.537383	0.0114766	0.325714	LumA	1	11.3564	low	-0.512631	11.5	low	2.44238	-0.40613
MB-6284	-0.182617	0.21018	-0.118079	0.360576	-0.400528	LumB	0.99	54.2788	high	0.297021	58.1523	high	1.21664	-0.396637
MB-6286	-0.538055	-0.181657	0.667131	0.0216567	0.189532	LumA	1	8.55419	low	-0.724804	3.54834	low	1.87413	0.732271
MB-6287	0.0239616	-0.12413	-0.248019	0.212485	-0.279424	LumB	0.86	53.3089	high	0.350082	58.1148	high	1.43464	-0.660794
MB-6288	-0.273758	-0.327731	0.177719	0.151981	0.00187275	LumA	0.78	30.1879	med	0.130423	42.6242	med	0.837861	-0.599666
MB-6297	-0.195582	-0.13431	0.383049	-0.140264	0.197119	LumA	0.99	20.0136	low	-0.618216	10.3813	low	1.09434	0.745791
MB-6300	-0.389964	-0.163217	0.24994	0.247059	-0.127779	LumA	0.92	30.6213	med	-0.119319	33.7744	med	2.63164	0.159677
MB-6302	-0.0223289	0.116543	-0.315534	0.454214	-0.463145	LumB	1	63.4504	high	0.347727	62.1455	high	1.98286	-0.402956
MB-6305	0.642449	0.13892	-0.632173	-0.192701	-0.0793757	Basal	1	69.3797	high	0.428552	65.2625	high	-3.31558	0.197962
MB-6306	-0.564274	-0.0751501	0.341753	0.3891	-0.129892	LumB	0.99	29.6188	med	-0.114675	34.4926	med	1.31081	0.331724
MB-6308	-0.477551	0.0207923	0.413685	0.0642977	-0.0942617	LumA	1	23.0424	low	-0.402277	21.1199	med	2.6963	0.474763
MB-6312	-0.188187	0.324178	-0.108764	0.412725	-0.504922	LumB	1	56.4091	high	0.098091	51.3575	med	3.06138	-0.242762
MB-6314	-0.0172389	0.60096	-0.459496	0.538439	-0.627467	Her2	1	77.9566	high	0.599106	78.202	high	-0.439859	0.856768
MB-6317	-0.412053	0.0477791	0.0327971	0.590396	-0.485522	LumB	1	48.349	med	-0.0159714	44.0352	med	2.35292	-0.271135
MB-6318	0.424346	0.447491	-0.689796	0.21066	-0.43443	Her2	1	81.9588	high	0.868816	88.3199	high	-3.90153	-0.494953
MB-6319	0.00801921	-0.17407	0.0869628	-0.223529	0.232461	Normal	0.9	31.3204	med	0.049755	39.4681	med	1.36096	-0.734545
MB-6322	-0.193661	-0.0370228	0.0133974	0.274334	-0.2606	LumB	0.95	43.7061	med	0.271726	53.1603	high	1.19083	-0.0787971
MB-6327	-0.436351	-0.137863	0.227083	0.233421	-0.0410564	LumB	0.9	31.4829	med	0.117725	43.603	med	2.65509	-0.834684
MB-6328	-0.230348	-0.283073	0.271741	0.193085	-0.0721729	LumA	0.94	27.8477	med	-0.250129	27.0139	med	3.36539	-0.124936
MB-6329	-0.0783193	0.0170468	-0.270204	0.513661	-0.534118	LumB	1	60.8287	high	0.496003	67.084	high	1.32926	-0.597228
MB-6330	0.0396158	0.366531	-0.0702521	-0.153421	0.0613205	Her2	0.99	47.0954	med	0.11254	48.5349	med	-3.30445	1.42749
MB-6334	0.0516206	0.346074	-0.220456	0.117023	-0.34886	Her2	0.99	57.6035	high	0.257971	57.4103	high	0.202038	0.896124
MB-6336	0.768067	-0.131621	-0.451044	-0.482545	0.254934	Basal	1	53.6789	high	0.0920773	45.935	med	-2.2082	-0.456196
MB-6337	0.361248	0.29527	-0.302665	-0.352701	0.0654502	Basal	0.99	53.9454	high	0.16655	51.515	med	-3.31639	0.860359
MB-6344	-0.205282	0.172437	-0.0916687	0.470348	-0.409652	LumB	1	54.3537	high	0.308352	58.6403	high	2.14995	-0.13232
MB-6346	-0.496375	0.00417767	0.325138	0.346747	-0.131333	LumB	0.99	31.0991	med	-0.10126	35.6056	med	2.53091	-0.0125261
MB-6358	0.213061	0.610948	-0.446531	0.126242	-0.47006	Her2	1	71.8138	high	0.174683	58.8173	high	-2.92977	1.50534
MB-6359	-0.226026	0.349436	-0.00196879	0.266267	-0.344826	Her2	0.99	49.7161	med	0.0541476	47.7715	med	0.334906	0.451871
MB-6363	0.297095	0.277695	-0.220648	-0.221128	0.0617047	Basal	0.96	52.17	med	0.0797203	47.7667	med	-3.76928	1.42102
MB-7000	-0.43952	-0.035006	0.18377	0.309196	-0.118944	LumB	0.97	36.0383	med	0.0941718	44.4278	med	2.00102	0.273535
MB-7001	-0.129796	0.0563265	0.175894	0.124994	-0.190684	LumA	0.78	36.1583	med	-0.307427	28.1629	med	2.13272	1.75115
MB-7002	-0.32581	0.157263	0.0507563	0.274718	-0.361152	LumB	0.95	44.3589	med	0.26288	53.9889	high	1.33507	-0.597282
MB-7003	0.0414406	-0.388139	0.261273	-0.333974	0.496182	Normal	1	19.2737	low	-0.581298	9.99688	low	-1.19905	-0.925996
MB-7004	-0.349244	-0.275774	0.50377	-0.0132053	0.202881	LumA	1	14.298	low	-0.680084	6.16838	low	2.92793	-0.0856805
MB-7005	-0.41551	0.062473	0.183577	0.386218	-0.388812	LumB	0.99	38.8829	med	-0.0500217	39.9259	med	1.80077	-0.00570167
MB-7006	-0.310924	-0.369988	0.683842	-0.284226	0.528547	LumA	1	1.10942	low	-0.852424	-5.05578	low	0.779554	0.125811
MB-7007	0.664346	0.123265	-0.60922	-0.202305	-0.0345258	Basal	1	68.1465	high	0.42467	64.6654	high	-3.34698	0.114783
MB-7008	0.231597	0.189436	-0.201441	-0.227083	0.12096	Basal	0.89	49.6553	med	0.0379415	45.1416	med	-4.80178	0.161856
MB-7009	0.804658	-0.180408	-0.548715	-0.406291	0.180792	Basal	1	58.4685	high	0.322165	56.2329	high	-2.64742	-0.44162
MB-7010	-0.607491	0.0805282	0.489268	0.27539	-0.176471	LumA	1	23.6716	med	-0.493069	18.3843	med	1.99674	0.334212
MB-7011	0.108283	0.263193	-0.52605	0.561873	-0.581753	LumB	1	76.7751	high	0.610758	76.7824	high	0.76126	-0.63295
MB-7012	0.701321	-0.00302521	-0.561104	-0.285282	0.0205042	Basal	1	63.0953	high	0.222964	54.5795	high	-2.64945	-0.27949
MB-7013	-0.574262	-0.0206963	0.45527	0.288547	-0.144106	LumA	1	23.9809	med	-0.304628	25.5178	med	1.33785	0.216631
MB-7014	0.21114	-0.0108043	-0.212293	-0.0664106	-0.0509484	Basal	0.86	49.7536	med	-0.0343076	41.69	med	-1.40797	-0.798819
MB-7015	-0.0340456	0.374886	-0.337431	0.452581	-0.593758	LumB	1	68.0619	high	0.302859	62.6996	high	0.758129	-0.389157
MB-7017	0.808019	-0.1903	-0.507803	-0.426747	0.212965	Basal	1	56.302	high	0.252163	52.7874	med	-2.55065	-0.340199
MB-7018	0.0853301	0.138535	-0.207395	0.0983914	-0.131717	Her2	0.66	53.8735	high	0.36556	59.7467	high	-1.43361	0.0457368
MB-7019	-0.662521	0.00821129	0.454022	0.428283	-0.189244	LumA	1	26.356	med	-0.216573	30.0949	med	0.872902	0.0562738
MB-7020	0.38401	0.378055	-0.451813	-0.0978151	-0.128451	Basal	0.99	65.7171	high	0.214903	57.2618	high	-3.96767	1.44472
MB-7022	-0.382473	0.426459	-0.00763505	0.435006	-0.40581	LumB	1	53.1273	high	-0.0380365	45.7878	med	-0.394837	0.157818
MB-7023	0.698247	0.0248259	-0.665114	-0.234382	-0.0111885	Basal	1	68.6513	high	0.608624	71.6253	high	-3.0046	-0.610355
MB-7024	0.025018	0.418679	-0.457191	0.543818	-0.617383	LumB	1	75.4868	high	0.644094	78.5098	high	1.4508	-0.202846
MB-7025	0.762209	0.00917167	-0.637167	-0.335414	0.0218487	Basal	1	65.8906	high	0.347932	60.2094	high	-2.78868	-0.314885
MB-7026	-0.30497	0.283745	0.122017	0.277119	-0.358559	Her2	0.95	43.4034	med	-0.119309	39.0124	med	-2.04493	0.376428
MB-7027	0.440576	0.403601	-0.507131	-0.139688	-0.188475	Basal	1	67.9649	high	0.126601	54.3232	high	-3.39692	0.792542
MB-7028	-0.399568	0.270012	0.0414406	0.382473	-0.38401	LumB	0.99	47.8353	med	0.185292	52.5552	med	0.730325	0.224638
MB-7029	-0.430972	-0.0819688	0.367683	0.177047	-0.0553661	LumA	0.99	25.5583	med	-0.106851	33.2127	med	0.529761	-0.531023
MB-7030	0.638992	-0.154574	-0.336951	-0.542185	0.381801	Basal	1	46.976	med	-0.0623861	37.9872	med	-2.14359	-0.0990194
MB-7031	0.770084	0.0255942	-0.661176	-0.169652	-0.0583433	Basal	1	69.9375	high	0.633967	72.9647	high	-1.89494	-0.217196
MB-7032	-0.545066	0.0555582	0.443938	0.217287	-0.0971429	LumA	1	24.5221	med	-0.444473	20.2795	med	1.84332	0.27302
MB-7034	-0.308619	-0.153421	0.2412	0.137863	0.104058	LumA	0.91	29.7042	med	-0.388538	22.5875	med	1.53963	-0.252641
MB-7035	0.247347	0.294694	-0.362113	-0.0776471	-0.121248	Her2	0.96	60.4364	high	-0.0151729	46.5481	med	-3.1661	1.71076
MB-7036	0.87102	-0.103193	-0.612965	-0.369124	0.132869	Basal	1	63.2146	high	0.367027	59.5761	high	-2.83369	-0.428459
MB-7037	-0.649556	-0.0529652	0.478607	0.3794	-0.0770708	LumA	1	23.6864	med	-0.400423	21.7144	med	2.10197	0.329041
MB-7038	0.787659	-0.14593	-0.522881	-0.456903	0.184346	Basal	1	56.9727	high	0.23471	52.4496	med	-2.65757	-0.351299
MB-7039	0.324562	-0.00869148	-0.0227131	-0.460264	0.323121	Basal	0.98	35.9018	med	-0.304508	26.5253	med	-2.95609	-0.115546
MB-7040	-0.37527	-0.394958	0.415126	0.0239616	0.102713	LumA	1	16.7171	low	-0.413239	17.0357	med	1.91993	0.0506799
MB-7041	-0.250516	-0.383241	0.547659	-0.163794	0.380648	LumA	1	8.87331	low	-0.779712	-0.0509553	low	2.27838	-0.442837
MB-7042	-0.410996	0.18521	0.0605522	0.578295	-0.455846	LumB	1	49.0171	med	0.133299	50.7181	med	0.0336718	-0.21624
MB-7043	0.0733253	0.0759184	-0.0789916	-0.220456	0.114718	Normal	0.57	42.2413	med	0.133931	46.7249	med	-2.1898	-0.410651
MB-7044	0.423097	-0.346651	-0.0215606	-0.637167	0.569076	Normal	1	28.4272	med	-0.29501	23.1003	med	-0.826187	-0.0975451
MB-7045	0.168403	0.426459	-0.274814	-0.0258824	-0.0516206	Her2	1	59.2247	high	0.21721	56.2078	high	-4.61307	-0.058163
MB-7046	-0.25964	0.445474	0.00581032	0.425786	-0.396206	Her2	1	53.3031	high	-0.0680902	44.5284	med	1.32459	1.22162
MB-7048	0.253782	0.181465	-0.269436	-0.0886915	-0.133253	Basal	0.92	54.7811	high	0.141878	50.7781	med	-1.16133	0.104957
MB-7049	0.699016	-0.170132	-0.475054	-0.392461	0.244466	Basal	1	55.2736	high	0.278065	53.8276	high	-2.34372	-0.279729
MB-7050	-0.298247	0.312077	0.163025	0.00465786	-0.136807	Her2	0.97	37.5963	med	-0.187433	34.4884	med	0.972635	1.88246
MB-7051	0.0891717	0.478511	-0.394382	0.342425	-0.447395	Her2	1	70.7109	high	0.389428	66.9757	high	1.37844	-0.183825
MB-7052	0.680192	0.0910924	-0.693445	-0.0928211	-0.128547	Basal	1	73.0753	high	0.560359	71.3838	high	-2.73699	-0.297362
MB-7053	-0.291236	-0.0667947	0.47976	-0.231885	0.315438	LumA	1	14.989	low	-0.521141	13.1932	med	-1.53327	0.114051
MB-7054	0.546891	0.310732	-0.662425	-0.0471068	-0.205954	Basal	1	75.115	high	0.623569	75.6228	high	-1.78014	0.0355284
MB-7055	0.686915	0.126146	-0.592989	-0.239376	-0.00264106	Basal	1	67.0079	high	0.327525	60.4207	high	-2.76638	-0.379094
MB-7056	-0.537959	0.101657	0.456999	0.0263625	-0.0112845	LumA	1	21.4994	low	-0.487144	17.7002	med	0.947641	0.801341
MB-7057	0.0881152	-0.110012	0.228235	-0.431164	0.404754	Normal	1	23.3285	low	-0.260414	24.8417	med	-2.69434	0.0740183
MB-7058	-0.0989676	-0.472941	0.572149	-0.509244	0.689124	Normal	1	1.51669	low	-0.799555	-3.86807	low	-1.15492	0.273223
MB-7059	-0.0334694	0.730996	-0.304106	0.366531	-0.490036	Her2	1	70.4674	high	0.260426	63.0374	high	-3.85542	1.0396
MB-7060	-0.263001	0.00696278	0.257911	0.0653541	0.0617047	LumA	0.93	30.3774	med	-0.124726	33.7871	med	0.244624	0.200585
MB-7061	-0.0369268	-0.202593	0.193277	-0.255126	0.295174	Normal	0.96	25.744	med	-0.393786	20.2032	med	1.46819	0.126197
MB-7062	-0.407059	-0.270684	0.592701	-0.0584394	0.31102	LumA	1	9.64333	low	-0.588448	8.60743	low	-0.0771317	-0.149363
MB-7063	-0.412917	-0.435678	0.66569	-0.129028	0.403601	LumA	1	2.98834	low	-0.904753	-6.55941	low	2.93439	-0.455434
MB-7065	-0.62084	-0.032413	0.315534	0.320816	-0.163121	LumB	0.98	29.9104	med	-0.181426	32.0856	med	2.52587	-0.376407
MB-7066	-0.0447059	0.193277	0.131909	-0.321489	0.242353	Normal	0.91	32.946	med	-0.301104	27.421	med	-3.96378	0.743241
MB-7067	0.363265	0.328691	-0.347035	-0.255414	0.00283313	Basal	0.99	57.9116	high	0.135056	51.5943	med	-4.04723	0.900212
MB-7068	0.217095	0.545162	-0.643313	0.331957	-0.610084	Her2	1	82.4661	high	0.817465	87.2769	high	-1.56886	1.06507
MB-7069	0.251669	0.621321	-0.494262	0.101176	-0.299688	Her2	1	73.7167	high	0.358454	66.605	high	-4.74423	1.35984
MB-7070	0.246387	0.145738	-0.177047	-0.0519088	-0.00638656	Basal	0.92	51.0056	med	-0.0247443	43.0316	med	-2.72966	0.511833
MB-7071	0.224298	0.261945	-0.369892	0.0979112	-0.280288	Her2	0.93	63.1	high	0.383598	63.2712	high	-2.93228	-0.216853
MB-7072	-0.0309724	0.255318	-0.253013	0.409076	-0.472941	LumB	1	62.0965	high	0.413426	64.9312	high	-0.357964	0.306707
MB-7073	0.474766	0.39976	-0.487635	-0.0896519	-0.22449	Basal	1	68.1065	high	0.337069	62.7423	high	-3.82657	1.14963
MB-7074	-0.0411525	-0.030108	0.31515	-0.468139	0.372965	Normal	0.99	19.6389	low	-0.670513	7.98692	low	-1.57076	0.582378
MB-7075	-0.406002	0.181753	0.0368307	0.483217	-0.366435	LumB	1	48.3846	med	0.497387	64.9027	high	0.985304	0.431973
MB-7076	-0.567347	-0.220168	0.43904	0.165042	0.0172389	LumA	1	19.6971	low	-0.115924	30.8722	med	1.7073	-0.16995
MB-7077	-0.395342	-0.102617	0.556687	-0.298343	0.441921	LumA	1	9.64777	low	-0.804915	0.36454	low	-1.59174	0.569098
MB-7078	0.488403	0.317743	-0.815222	0.242929	-0.505018	Basal	1	86.112	high	0.855431	88.3145	high	-2.93241	-0.781912
MB-7079	0.16485	-0.201345	0.148427	-0.481393	0.538535	Normal	1	24.8374	med	-0.525282	14.1429	med	-1.25114	0.0615932
MB-7080	-0.34425	-0.317551	0.534598	-0.0798559	0.248691	LumA	1	11.3175	low	-0.583677	8.93492	low	0.181167	-0.0904541
MB-7081	0.78036	-0.0231933	-0.629964	-0.237743	0.0451861	Basal	1	66.8404	high	0.387888	62.0214	high	-2.56736	-0.19139
MB-7082	0.143529	0.650708	-0.375174	0.127875	-0.30593	Her2	1	69.1219	high	0.320439	64.1641	high	-4.32639	1.07004
MB-7083	-0.285858	0.0739976	-0.022425	0.339544	-0.309388	LumB	0.98	47.4532	med	0.500275	63.9562	high	0.819379	-0.0240107
MB-7084	0.772773	-0.112029	-0.498776	-0.371717	0.167635	Basal	1	57.8214	high	0.276893	54.632	high	-2.58947	0.240695
MB-7085	-0.160144	-0.314382	0.597599	-0.448259	0.663866	Normal	1	3.50401	low	-0.789546	-2.10222	low	-1.01159	-0.181244
MB-7086	-0.445186	0.0967587	0.107131	0.5588	-0.448163	LumB	1	45.2936	med	0.172729	50.9372	med	2.44006	0.130687
MB-7087	0.726867	-0.0806242	-0.566483	-0.278463	0.0604562	Basal	1	62.4207	high	0.360777	59.5328	high	-1.7725	-0.352122
MB-7088	0.190492	0.557263	-0.39611	0.0758223	-0.336375	Her2	1	67.9814	high	0.0792153	53.7234	high	-2.46903	1.46256
MB-7089	0.757887	-0.0336615	-0.53114	-0.417143	0.182329	Basal	1	59.4791	high	0.193595	52.0532	med	-2.51276	-0.274223
MB-7090	0.565906	0.106651	-0.4909	-0.281441	-0.00369748	Basal	1	61.1872	high	0.349666	59.7698	high	-3.58274	-0.341822
MB-7091	-0.276639	-0.22084	0.575414	-0.219688	0.322737	LumA	1	9.04067	low	-0.719025	3.05627	low	1.1714	-0.155939
MB-7092	-0.0115726	0.1491	-0.325426	0.117983	-0.359424	Her2	0.7	58.7689	high	0.718005	75.3144	high	-0.182517	-0.501601
MB-7093	-0.438463	-0.123169	0.566675	-0.0247299	0.16994	LumA	1	13.2939	low	-0.739077	4.30059	low	-0.339314	-0.0148964
MB-7094	-0.283553	0.251573	-0.0234814	0.463914	-0.436158	LumB	1	52.1925	med	0.419253	62.9094	high	1.35877	-0.113399
MB-7095	-0.413397	-0.159088	0.393806	0.297671	-0.0441297	LumA	1	25.4484	med	-0.161977	30.7951	med	2.89478	0.00575081
MB-7096	-0.26521	-0.443169	0.641104	-0.453061	0.598367	LumA	1	-0.789072	low	-1.03277	-13.3408	low	-0.385292	0.167552
MB-7097	-0.235534	0.137767	0.13527	0.389388	-0.234862	LumB	0.99	42.9342	med	0.0275912	44.1696	med	1.89112	-0.0969632
MB-7099	-0.625738	0.269244	0.193758	0.703818	-0.552557	LumB	1	45.763	med	0.21648	53.9763	high	1.85018	-0.133064
MB-7100	-0.214406	-0.0801441	0.0898439	0.30401	-0.288163	LumB	0.97	40.2982	med	0.16077	47.7091	med	1.99984	0.125733
MB-7101	-0.362017	-0.38497	0.692197	-0.265402	0.566483	LumA	1	0.605013	low	-0.755288	-1.28803	low	0.702838	0.0606719
MB-7102	-0.194814	-0.142185	0.0819688	0.331573	-0.20509	LumB	0.98	40.2726	med	0.108375	45.3632	med	1.7837	-0.802325
MB-7104	0.408403	0.334358	-0.633517	0.114334	-0.361633	Basal	1	76.2768	high	0.552267	73.6045	high	-0.471843	-0.589605
MB-7106	-0.433181	-0.369604	0.68096	-0.18108	0.35952	LumA	1	2.35368	low	-0.850508	-4.33188	low	0.356228	0.315815
MB-7107	-0.516351	0.0198319	0.434814	0.363553	-0.0813926	LumA	1	26.9643	med	-0.209065	30.3118	med	2.66367	-0.253192
MB-7109	-0.0204082	0.195006	-0.31976	0.448932	-0.547179	LumB	1	64.6975	high	0.694427	76.6083	high	1.46849	-0.443726
MB-7111	0.592221	-0.0905162	-0.520864	-0.278559	0.106651	Basal	1	59.716	high	0.521382	65.3518	high	-2.02563	-1.13338
MB-7112	0.116831	0.0379832	-0.283073	0.279712	-0.286435	LumB	0.95	58.7239	high	0.55758	68.4713	high	-0.536372	-0.732506
MB-7113	-0.230732	-0.296134	0.524514	-0.27395	0.280384	LumA	1	9.36638	low	-0.696716	3.5812	low	1.24537	-0.101141
MB-7114	0.802737	-0.0760144	-0.585594	-0.313037	0.0972389	Basal	1	63.0782	high	0.446824	63.0021	high	-2.4449	-0.429593
MB-7115	0.0653541	0.571669	-0.373541	0.234382	-0.364994	Her2	1	69.2887	high	0.331891	64.5851	high	0.0487578	0.944645
MB-7116	-0.225834	0.191741	-0.209412	0.424922	-0.379112	LumB	1	58.6563	high	0.376452	62.5662	high	0.805382	-0.253656
MB-7118	-0.467467	-0.20509	0.647827	0.00235294	0.197311	LumA	1	9.03755	low	-0.841643	-1.19934	low	2.51503	0.456484
MB-7119	0.834718	0.0382713	-0.644754	-0.326483	0.0690036	Basal	1	67.1404	high	0.296305	58.5192	high	-2.85665	-0.341842
MB-7121	0.777575	-0.193277	-0.464682	-0.420024	0.247731	Basal	1	54.4324	high	0.232597	51.5436	med	-2.43518	-0.262292
MB-7122	0.450756	0.19904	-0.382377	-0.172629	0.067563	Basal	1	59.2927	high	0.360791	60.3949	high	-3.32662	-0.0842465
MB-7123	-0.0814886	-0.377479	0.382665	-0.147563	0.29575	LumA	0.99	16.906	low	-0.515408	12.4446	med	1.30906	-0.294699
MB-7124	-0.678944	0.11443	0.463721	0.314382	-0.173589	LumA	1	25.5259	med	-0.284822	27.474	med	0.864965	0.157468
MB-7127	0.120672	-0.428091	0.165234	-0.329652	0.432509	Normal	1	23.1335	low	-0.227439	24.8554	med	0.2471	-0.627124
MB-7128	-0.413397	-0.118175	0.619112	-0.11491	0.282497	LumA	1	9.80969	low	-0.810973	0.36472	low	1.66674	2.00224
MB-7130	-0.238127	0.328403	-0.152461	0.42521	-0.486675	LumB	1	58.2439	high	0.361949	62.4671	high	2.5476	0.23543
MB-7131	-0.235054	0.0378872	0.0801441	0.430684	-0.330228	LumB	1	44.4473	med	0.216258	51.7265	med	1.92965	0.03556
MB-7132	-0.553037	-0.0141657	0.438848	0.212197	-0.152557	LumA	1	23.5859	med	-0.24471	27.6955	med	2.30634	0.0653446
MB-7133	0.00456183	0.0169508	-0.136038	0.142473	-0.192317	LumB	0.68	49.4693	med	0.237674	53.1294	high	-0.992216	-0.583217
MB-7135	0.0852341	0.577431	-0.352893	0.155246	-0.424442	Her2	1	67.2925	high	0.380419	65.8719	high	-3.96202	1.34091
MB-7137	-0.505978	-0.22449	0.493589	0.0670828	0.0890756	LumA	1	16.0384	low	-0.51169	13.8896	med	1.67882	-0.00429605
MB-7138	-0.222761	-0.0477791	0.0097479	0.433469	-0.395822	LumB	1	46.2165	med	0.456885	61.4146	high	1.11887	-0.670533
MB-7140	-0.0296279	-0.0468187	-0.189436	0.399856	-0.367587	LumB	1	54.882	high	0.441698	62.831	high	2.17276	-0.217706
MB-7141	-0.199232	-0.386987	0.511068	-0.382761	0.477071	LumA	1	6.92774	low	-0.660688	3.79139	low	1.46756	-0.169008
MB-7142	-0.281729	0.243217	-0.101176	0.382377	-0.44413	LumB	0.99	53.9363	high	0.508217	66.7804	high	0.644627	0.157088
MB-7143	0.122593	0.664634	-0.288547	-0.00312125	-0.17042	Her2	1	63.441	high	0.119305	54.5395	high	-4.40235	1.16675
MB-7144	-0.178679	0.293926	-0.197311	0.292869	-0.40946	Her2	0.96	57.6789	high	0.562124	69.8855	high	2.14925	-0.0649136
MB-7145	0.723217	-0.0102281	-0.647923	-0.187707	-0.0230012	Basal	1	68.3287	high	0.524759	68.0757	high	-2.35628	-0.411269
MB-7147	-0.0787035	-0.171573	-0.119808	0.201921	-0.239376	LumB	0.84	46.6131	med	0.510979	62.6508	high	1.27895	-0.605821
MB-7148	-0.176663	-0.346459	0.310732	0.0659304	0.0168547	LumA	0.97	23.4414	low	-0.188821	27.7587	med	2.22707	-0.0937675
MB-7149	0.105306	0.0808163	-0.34569	0.342041	-0.331669	LumB	0.98	62.9329	high	0.430361	64.8177	high	2.11935	-0.159606
MB-7150	-0.1297	0.378151	-0.233037	0.514622	-0.530372	LumB	1	64.3459	high	0.543827	71.5248	high	1.54294	-0.228254
MB-7151	0.810804	-0.0578631	-0.558703	-0.258583	0.0722689	Basal	1	63.1802	high	0.431228	62.543	high	-2.80245	0.0622151
MB-7152	-0.113758	0.454118	-0.306122	0.415702	-0.547275	Her2	1	66.9146	high	0.511029	71.0795	high	2.19439	0.383458
MB-7153	-0.165234	0.36096	0.0337575	0.108764	-0.21892	Her2	0.99	46.0716	med	0.0326285	45.6874	med	-2.17862	0.555505
MB-7154	0.79054	0.0463385	-0.638223	-0.270012	-0.00571429	Basal	1	67.7134	high	0.518971	67.7121	high	-2.1626	-0.151107
MB-7155	0.803601	-0.0102281	-0.66473	-0.147467	-0.0161825	Basal	1	70.0964	high	0.592357	71.1808	high	-2.64137	-0.498095
MB-7157	-0.472653	0.121441	0.226795	0.43443	-0.36096	LumB	1	38.4794	med	0.00131528	42.253	med	1.6506	0.293288
MB-7158	0.670876	-0.111068	-0.383721	-0.485522	0.271645	Basal	1	50.6584	med	0.23509	51.0375	med	-2.83481	0.190159
MB-7159	0.820216	-0.0321249	-0.634382	-0.276927	0.0664106	Basal	1	66.4347	high	0.403632	62.3933	high	-2.22021	-0.429742
MB-7160	0.192989	0.194526	-0.25407	-0.186459	-0.055078	Her2	0.82	52.3997	med	0.138544	50.0188	med	-0.836978	0.161074
MB-7161	-0.229676	-0.0852341	0.385642	-0.287299	0.37431	LumA	0.99	17.9984	low	-0.374505	19.6078	med	0.122149	0.439948
MB-7162	-0.25455	-0.266747	0.523553	-0.236879	0.261561	LumA	1	10.3391	low	-0.653323	5.77724	low	2.52759	-0.179886
MB-7163	-0.308139	-0.307947	0.580408	-0.300744	0.396783	LumA	1	6.04464	low	-0.777094	-0.48886	low	-1.0713	0.192106
MB-7164	-0.205378	-0.298727	0.602497	-0.397935	0.542665	LumA	1	4.14802	low	-0.71411	1.27182	low	-0.590218	-0.00619193
MB-7165	0.762305	-0.00657863	-0.647443	-0.226026	0.0137815	Basal	1	67.9151	high	0.444928	64.6941	high	-2.83291	-0.517072
MB-7167	-0.245234	0.392845	0.0178151	0.183001	-0.179256	Her2	0.99	48.0452	med	-0.275529	34.293	med	-1.09312	-0.191903
MB-7168	-0.188571	-0.529028	0.548523	-0.190204	0.520864	LumA	1	6.56443	low	-0.494535	9.94906	low	0.867387	-0.318448
MB-7170	-0.271453	0.0327011	0.18473	0.0363505	-0.207011	LumA	0.8	33.2617	med	-0.106985	35.355	med	1.77327	0.732544
MB-7171	-0.302953	-0.106843	0.0168547	0.401393	-0.306507	LumB	1	44.122	med	0.222951	51.3601	med	2.6789	-0.89004
MB-7172	-0.400528	-0.0298199	0.246867	0.290564	-0.176855	LumB	0.96	33.3804	med	-0.425097	22.9715	med	1.44881	-0.599582
MB-7173	-0.172053	-0.206242	0.242257	0.025114	0.0562305	LumA	0.91	27.6768	med	-0.0471504	35.0717	med	1.75924	-0.0923341
MB-7174	0.121152	0.174358	-0.452581	0.447011	-0.507131	LumB	1	70.5697	high	0.726562	79.18	high	1.96828	-0.501516
MB-7176	-0.302473	0.171285	0.172725	0.0722689	-0.122305	LumA	0.77	36.2389	med	0.0124813	41.5877	med	-1.20794	-0.897216
MB-7181	-0.427995	0.273661	0.0848499	0.355678	-0.239472	LumB	0.99	45.5005	med	0.180249	51.7457	med	1.71467	1.00172
MB-7182	0.087539	0.651381	-0.48389	0.234862	-0.479664	Her2	1	75.1501	high	0.408424	69.5178	high	-1.22072	-0.165659
MB-7185	-0.715822	0.0184874	0.614886	0.2509	-0.039904	LumA	1	16.6082	low	-0.57018	13.2715	med	2.16843	0.54834
MB-7186	-0.277119	-0.052581	-0.0321249	0.37892	-0.305354	LumB	0.99	46.7004	med	0.455503	61.4784	high	1.36842	-0.431891
MB-7187	0.304394	0.0327011	-0.0113806	-0.559664	0.454406	Normal	1	34.2772	med	-0.377809	23.2414	med	-2.59661	1.36999
MB-7188	-0.561297	0.0481633	0.418679	0.382857	-0.146795	LumA	1	28.1489	med	-0.0598316	36.7834	med	2.44633	0.352862
MB-7189	0.114142	0.0677551	-0.394862	0.360288	-0.425018	LumB	0.99	65.1286	high	0.691046	75.7486	high	1.057	-0.859336
MB-7193	-0.0554622	0.166963	-0.300744	0.453541	-0.456134	LumB	1	63.4014	high	0.511534	68.9139	high	2.26708	-0.424217
MB-7194	-0.0206963	0.157167	-0.265882	0.381897	-0.465546	LumB	0.99	60.7868	high	0.648181	73.4661	high	2.122	-0.266433
MB-7195	-0.578679	-0.216038	0.694598	0.00542617	0.19078	LumA	1	6.43869	low	-0.87455	-3.09256	low	1.54232	0.380627
MB-7196	0.0857143	0.215462	-0.338872	0.158703	-0.385258	Her2	0.87	61.4624	high	0.366561	62.235	high	2.38975	-0.373444
MB-7197	-0.475246	0.0803361	0.345402	0.326963	-0.192797	LumA	0.99	31.1499	med	-0.284383	28.589	med	2.67191	0.169237
MB-7198	0.564274	-0.0594958	-0.406771	-0.288355	0.108956	Basal	1	55.1392	high	0.177188	50.566	med	-0.323654	-0.555588
MB-7199	-0.0773589	-0.0895558	-0.0264586	0.278848	-0.206627	LumB	0.95	45.2393	med	0.167606	49.0455	med	2.70691	-1.48303
MB-7200	-0.581176	0.179448	0.357887	0.42982	-0.358944	LumB	1	33.2813	med	-0.342434	27.5533	med	2.34538	-0.0808205
MB-7201	0.462185	0.0676591	-0.338103	-0.272125	0.117503	Basal	1	53.9234	high	0.308795	56.1796	high	-3.01558	-0.506262
MB-7205	0.793325	-0.0581513	-0.601921	-0.352797	0.0707323	Basal	1	63.3055	high	0.255397	55.477	high	-2.79314	-0.252482
MB-7207	0.286531	0.514334	-0.346939	-0.101657	-0.128355	Her2	1	62.8214	high	0.195943	56.4311	high	-4.23239	1.31788
MB-7208	0.443457	0.358944	-0.623818	0.0601681	-0.294598	Basal	1	75.5032	high	0.543909	73.045	high	-3.53138	-0.121105
MB-7212	-0.0692917	-0.437887	0.537383	-0.535462	0.608163	Normal	1	3.18058	low	-0.720771	-0.211291	low	0.40021	-0.1684
MB-7215	-0.14036	0.00427371	0.237071	-0.148619	0.130852	LumA	0.9	28.2313	med	-0.426926	20.7077	med	-1.3834	0.307929
MB-7216	-0.43587	-0.214502	0.268091	0.171861	0.00840336	LumA	0.94	27.6319	med	0.0514899	39.5244	med	2.76341	-0.354997
MB-7217	-0.333685	-0.334934	0.507899	-0.201441	0.339064	LumA	1	10.1886	low	-0.649685	5.75641	low	-0.13295	-0.175948
MB-7218	-0.475246	-0.292677	0.643025	0.0173349	0.221513	LumA	1	8.16396	low	-0.602553	7.75064	low	1.77253	0.368966
MB-7219	-0.3503	-0.319664	0.582329	-0.20605	0.38497	LumA	1	7.16776	low	-0.645546	5.18749	low	-0.135127	-0.229312
MB-7220	-0.416279	0.221224	0.144874	0.228523	-0.275006	LumB	0.89	40.175	med	0.0234766	43.6637	med	-0.964072	0.0756007
MB-7225	0.787755	-0.111068	-0.431068	-0.507803	0.295462	Basal	1	52.8274	med	0.179196	49.1994	med	-2.46938	-0.140003
MB-7226	-0.01503	0.0368307	-0.368643	0.458055	-0.409364	LumB	1	64.5832	high	0.670561	74.9691	high	0.983832	-0.414837
MB-7227	0.0756303	0.0494118	0.100696	-0.376134	0.288451	Normal	0.96	31.812	med	-0.257452	28.0067	med	-0.303931	0.131733
MB-7228	-0.0152221	-0.591645	0.434718	-0.37575	0.532581	Normal	1	8.1197	low	-0.741172	-0.20548	low	1.08763	-0.631257
MB-7229	-0.525858	0.0122449	0.464778	0.361152	-0.189916	LumA	1	25.5237	med	-0.339736	24.6977	med	2.16528	-0.0316991
MB-7230	-0.476303	0.218535	0.341176	0.271068	-0.163601	LumA	0.98	32.4122	med	-0.345761	26.9931	med	-0.236536	0.0347154
MB-7231	-0.542665	-0.226603	0.541224	-0.00523409	0.287011	LumA	1	12.6418	low	-0.413646	16.8279	med	1.99972	0.117595
MB-7232	-0.57455	-0.047587	0.522209	0.246002	0.00177671	LumA	1	20.0988	low	-0.452069	18.4307	med	2.22336	0.16181
MB-7233	-0.395246	0.129508	0.146218	0.0183914	-0.0261705	LumA	0.69	35.3645	med	-0.221089	31.9396	med	1.11845	0.469395
MB-7234	-0.458343	0.0859064	0.306507	0.287107	-0.0945498	LumA	0.97	32.2613	med	-0.252349	30.1123	med	2.15067	0.0950983
MB-7235	-0.306507	-0.282689	0.506459	-0.0592077	0.154862	LumA	1	13.5275	low	-0.533286	11.6564	low	2.35485	-0.0753145
MB-7236	-0.45383	-0.092437	0.286915	0.374502	-0.0878271	LumB	0.99	31.9414	med	-0.167391	32.7694	med	2.06451	0.0497811
MB-7237	-0.0556543	0.0771669	-0.161008	0.00581032	-0.03491	Her2	0.41	48.8041	med	0.413233	60.1041	high	-0.312696	0.359048
MB-7238	0.288932	0.396303	-0.547851	0.0887875	-0.407155	Her2	1	72.6152	high	0.408354	67.2834	high	-1.17074	-0.112263
MB-7241	-0.537095	-0.0270348	0.333493	0.330132	-0.122305	LumA	0.98	29.8154	med	-0.0991887	35.2483	med	0.317142	-0.0734646
MB-7243	-0.294118	-0.180792	0.517887	-0.0830252	0.178872	LumA	1	14.2114	low	-0.274614	22.5203	med	3.21216	0.231176
MB-7244	-0.351933	-0.278367	0.620264	-0.260504	0.368836	LumA	1	5.28227	low	-0.726663	1.55274	low	0.202965	-0.137428
MB-7249	-0.30958	-0.404946	0.613157	-0.271645	0.521633	LumA	1	3.74385	low	-0.698636	1.64824	low	0.251039	-0.0133918
MB-7250	0.28605	0.393037	-0.226026	-0.235054	0.0371188	Her2	0.99	53.7971	high	-0.0694223	42.7471	med	-4.476	0.996177
MB-7251	0.210756	0.715246	-0.456038	0.0673709	-0.359232	Her2	1	72.7419	high	0.135664	57.8777	high	-3.6375	1.17144
MB-7252	0.383049	0.399952	-0.515486	0.0578631	-0.278848	Her2	1	71.2762	high	0.614441	74.9685	high	-2.76953	0.511962
MB-7253	-0.365666	0.122689	0.0532533	0.592989	-0.515774	LumB	1	48.8729	med	0.354167	59.167	high	1.67989	-0.0297238
MB-7254	-0.116735	-0.318607	0.456134	-0.0622809	0.33503	LumA	1	15.9754	low	-0.717015	4.57163	low	0.584345	-0.659416
MB-7256	0.173878	0.38449	-0.126242	-0.258872	0.0182953	Her2	0.99	48.5815	med	-0.00105692	44.1571	med	-4.15798	1.29614
MB-7258	0.732053	0.0953181	-0.563217	-0.342329	0.0722689	Basal	1	63.8236	high	0.375517	61.1449	high	-3.20739	-0.399849
MB-7260	0.112029	0.345978	-0.31928	0.02012	-0.18108	Her2	0.99	60.3776	high	0.207274	55.9276	high	-2.67789	1.17615
MB-7262	0.266651	0.482449	-0.571477	0.233229	-0.447779	Her2	1	77.163	high	0.78571	84.1188	high	-1.70641	-0.255783
MB-7263	-0.382761	0.124706	0.0864826	0.417623	-0.278271	LumB	1	44.5079	med	0.0875802	47.1784	med	1.76659	-0.530601
MB-7264	0.062377	-0.382665	0.207011	-0.2194	0.292101	Normal	0.96	23.6229	med	-0.243547	24.7627	med	2.7131	-0.380004
MB-7266	-0.470252	-0.00840336	0.318992	0.257047	0.0418247	LumA	0.98	29.7988	med	-0.15899	32.7492	med	2.22266	0.200396
MB-7267	0.844226	-0.0569988	-0.65964	-0.268956	0.0339496	Basal	1	67.3692	high	0.60439	70.5123	high	-2.65795	-0.415018
MB-7268	-0.0457623	-0.258295	0.307755	-0.199808	0.318223	Normal	0.98	21.0627	low	-0.397576	18.6393	med	-0.554449	-0.429356
MB-7269	0.798992	-0.141417	-0.466026	-0.420792	0.210852	Basal	1	55.342	high	0.246298	52.5199	med	-1.81204	-0.0543821
MB-7270	0.539208	0.277311	-0.668667	0.104922	-0.402641	Basal	1	77.3877	high	0.723577	80.2868	high	-3.2225	-0.266999
MB-7273	0.256279	0.631981	-0.503673	0.0526771	-0.282209	Her2	1	73.475	high	0.205419	60.4205	high	-4.30542	1.1749
MB-7275	-0.296423	0.537575	-0.0435534	0.39419	-0.388331	Her2	1	55.9897	high	0.137384	53.8346	high	-3.2529	1.43309
MB-7276	-0.644562	-0.0718848	0.583097	0.236879	-0.0631453	LumA	1	16.719	low	-0.405487	19.361	med	3.53989	0.0217957
MB-7277	-0.582329	-0.230252	0.514718	0.214886	0.0632413	LumA	1	17.1713	low	-0.544644	13.1602	med	0.601857	-0.266727
MB-7278	-0.493685	-0.20922	0.684802	-0.0432653	0.257431	LumA	1	6.55157	low	-0.820877	-1.08184	low	1.8603	-0.0320684
MB-7279	0.0151261	0.565138	-0.316206	0.0946459	-0.321104	Her2	1	64.2308	high	0.330687	63.0364	high	-1.13608	0.571101
MB-7280	-0.224298	-0.285954	0.452485	-0.167731	0.34934	LumA	1	14.3095	low	-0.297371	20.9903	med	0.951818	-0.181477
MB-7281	0.277599	0.432893	-0.305546	-0.233229	0.0432653	Her2	1	57.6667	high	0.151901	52.7876	med	-4.63036	0.694603
MB-7283	-0.0502761	-0.0153181	0.143337	0.0973349	-0.0543097	LumA	0.68	36.3885	med	0.151551	46.0533	med	1.53033	-0.333407
MB-7284	-0.301321	-0.162737	0.490324	-0.165234	0.341273	LumA	1	14.2085	low	-0.711642	5.09484	low	2.23813	0.438988
MB-7285	-0.00715486	0.162833	-0.157839	0.166194	-0.157263	LumB	0.75	52.8513	med	-0.0230812	44.316	med	-0.520651	0.079261
MB-7286	-0.28605	0.219976	0.00523409	0.523265	-0.538247	LumB	1	51.5188	med	0.0273335	47.0673	med	1.94687	-0.102802
MB-7287	-0.263866	0.32389	-0.0813926	0.512221	-0.472557	LumB	1	56.5591	high	0.255917	57.9201	high	0.255565	1.58831
MB-7288	-0.376134	0.507899	0.0580552	0.609028	-0.550444	LumB	1	54.54	high	0.0294734	49.414	med	-0.595055	0.582018
MB-7289	0.0997359	-0.40946	0.366435	-0.499832	0.714574	Normal	1	12.117	low	-0.619048	6.17333	low	-1.21832	-0.219861
MB-7291	0.27395	0.326002	-0.418679	0.0470108	-0.229292	Her2	0.98	65.4567	high	0.585442	72.0765	high	-4.79956	0.727493
MB-7292	-0.138631	0.252533	-0.28413	0.608739	-0.57407	LumB	1	66.1509	high	0.419474	66.6687	high	-1.09097	-0.364327
MB-7293	-0.228043	-0.387755	0.588667	-0.222665	0.530372	LumA	1	6.23405	low	-0.789331	-1.27408	low	1.00176	-0.316519
MB-7294	-0.36509	-0.00283313	0.183289	0.328788	-0.227755	LumB	0.98	37.2264	med	0.0638992	43.5952	med	1.38878	0.193075
MB-7295	-0.151116	-0.166194	0.210372	-0.0142617	0.13527	LumA	0.86	29.0312	med	-0.371816	22.5941	med	-1.17621	-0.355079
MB-7296	-0.0452821	0.436351	-0.368067	0.566098	-0.554382	LumB	1	72.0759	high	0.617524	76.735	high	-1.00447	0.928547
MB-7297	-0.321585	0.161585	-0.0956062	0.670204	-0.498872	LumB	1	57.1236	high	0.400328	63.432	high	0.652781	-0.214287
MB-7298	-0.337911	-0.00590636	-0.0328932	0.553902	-0.419064	LumB	1	50.0417	med	0.398672	60.6264	high	0.99375	-0.561229
MB-7299	0.0132053	0.366723	-0.433181	0.452389	-0.523745	LumB	1	72.1421	high	0.613275	76.061	high	0.802286	0.0713167
