# Supplementary material for: Genetic determinants of the molecular portraits of epithelial cancers
Source: Nat Commun. 2019 Dec 11;10:5666. doi: 10.1038/s41467-019-13588-2 (PMC6906458; doi:10.1038/s41467-019-13588-2)
Supplement: Supplementary file 13 — Supplementary Data 12 [file 41467_2019_13588_MOESM13_ESM.xlsx]

## Sheet: Sheet1
Supplementary Data 12. List of amplicon signatures
Signature	Amplicon
UNC_1p36_Amplicon_Median_BMC.Med.Genomics.2011_PMID.21214954	1p32-36
UNC_Unknown_5_Median_BMC.Med.Genomics.2011_PMID.21214954	1q21-44
UNC_Unknown_7_Median_BMC.Med.Genomics.2011_PMID.21214954	1q21-44
UNC_HS_Green17_Median_BMC.Med.Genomics.2011_PMID.21214954	1q
GP19_1Q_amplicon.r=0.967_PerouLab_HS_Green17_Median_BMC_Med_Genomics_2011_PMID.21214954	1q
UNC_3p21_Amplicon_Median_BMC.Med.Genomics.2011_PMID.21214954	3p21
UNC_4p16_Amplicon_Median_BMC.Med.Genomics.2011_PMID.21214954	4p16
UNC_5Q_Median_Breast.Cancer.Res.Treat.2012_PMID.22048815	5q
UNC_Unknown_13_Median_BMC.Med.Genomics.2011_PMID.21214954	8p11
UNC_8p22_Amplicon_Median_BMC.Med.Genomics.2011_PMID.21214954	8p11-24
GSEA_Median_MYC_amplified_chr8q24	8q23-24
IntClust_Deletion.50.Better.than_Median_Genome.Biol.2014_PMID.25164602	8q24
UNC_8q_Amplicon_Median_BMC.Med.Genomics.2011_PMID.21214954	8q
UNC_11q13_Amplicon_Median_BMC.Med.Genomics.2011_PMID.21214954	11q13-14
UNC_MKRAS_amplicon_Median_BMC.Med.Genomics.2011_PMID.21214954	12p11-12
UNC_KRAS_amplicon_Median_Genome.Biology.2007_PMID.17493263	12p11-13
UNC_12qMDM4_Median_BMC.Med.Genomics.2011_PMID.21214954	12q14-15
UNC_13q14_Amplicon_Median_BMC.Med.Genomics.2011_PMID.21214954	13q12-34
UNC_15q25_Amplicon_Median_BMC.Med.Genomics.2011_PMID.21214954	15q22-26
UNC_16.13_Amplicon_Median_BMC.Med.Genomics.2011_PMID.21214954	16p11-13
UNC_16q23_Amplicon_Median_BMC.Med.Genomics.2011_PMID.21214954	16q11-24
UNC_16q24x_Median_BMC.Med.Genomics.2011_PMID.21214954	16q21-24
GP22_16Q22_24_amplicon.r=0.927_PerouLab_16q24x_Median_BMC_Med_Genomics_2011_PMID.21214954	16q21-24
UNC_17PP13_Amplicon_Median_BMC.Med.Genomics.2011_PMID.21214954	17p11-13
UNC_HER2_Amplicon_Median_BMC.Med.Genomics.2011_PMID.21214954	17q12
HER2_AMPLIFIED_PerouLab_HER2_Amplicon_Median_BMC_Med_Genomics_2011_PMID.21214954	17q12
UNC_17q25x_Median_BMC.Med.Genomics.2011_PMID.21214954	17q25
UNC_Unknown_14_Median_BMC.Med.Genomics.2011_PMID.21214954	17q21-25
UNC_19p13_Amplicon_Median_BMC.Med.Genomics.2011_PMID.21214954	19p13
UNC_HS_Green24_Median_BMC.Med.Genomics.2011_PMID.21214954	22q11-13
UNC_Unknown_8_Median_BMC.Med.Genomics.2011_PMID.21214954	22q11-13
UNC_HS_Red14_Median_BMC.Med.Genomics.2011_PMID.21214954	partial amplicon
UNC_HS_Red15_Median_BMC.Med.Genomics.2011_PMID.21214954	partial amplicon
UNC_HS_Red25_Median_BMC.Med.Genomics.2011_PMID.21214954	partial amplicon
IntClust_Amplification.50.Better.than_Median_Genome.Biol.2014_PMID.25164602	copy number drivern genes
IntClust_Deletion.50_Median_Genome.Biol.2014_PMID.25164602	copy number drivern genes
IntClust_Amplification.50_Median_Genome.Biol.2014_PMID.25164602	copy number drivern genes
